# Supplementary material for: Rewired m6A epitranscriptomic networks link mutant p53 to neoplastic transformation
Source: Nat Commun. 2023 Mar 27;14:1694. doi: 10.1038/s41467-023-37398-9 (PMC10042811; doi:10.1038/s41467-023-37398-9)
Supplement: Supplementary file 4 — Supplementary Data 1 [file 41467_2023_37398_MOESM4_ESM.xlsx]

## Sheet: WT peaks
Supplementary Data 1: Peak annotation of p53 ChIP targets in WT and LFS astrocytes
PeakID (cmd=annotatePeaks.pl LM-10 Bed File (narrow_Peaks)%5d.bed hg19)	Chr	Start	End	Strand	Peak Score	Focus Ratio/Region Size	Annotation	Detailed Annotation	Distance to TSS	Nearest PromoterID	Entrez ID	Nearest Unigene	Nearest Refseq	Nearest Ensembl	Gene Name	Gene Alias	Gene Description	Gene Type
Bowtie2_on_data_141_and_data_140__aligned_reads__BAM__peak_6994	chr2	219260808	219261174	+	91	NA	3' UTR (NM_000578, exon 15 of 15)	3' UTR (NM_000578, exon 15 of 15)	-2070	NM_001206878	58190	Hs.444468	NM_021198	ENSG00000144579	CTDSP1	NIF3|NLI-IF|NLIIF|SCP1	CTD small phosphatase 1	protein-coding
Bowtie2_on_data_141_and_data_140__aligned_reads__BAM__peak_1832	chr11	8710413	8710593	+	30	NA	3' UTR (NM_000990, exon 5 of 5)	3' UTR (NM_000990, exon 5 of 5)	3517	NR_002977	677826	Hs.745552	NR_002977	ENSG00000212607	SNORA3B	ACA3-2|SNORA45|SNORA45B	small nucleolar RNA, H/ACA box 3B	snoRNA
Bowtie2_on_data_141_and_data_140__aligned_reads__BAM__peak_10055	chr6	13787399	13787561	+	75	NA	3' UTR (NM_001031713, exon 9 of 9)	3' UTR (NM_001031713, exon 9 of 9)	27312	NM_001031713	63933	Hs.214043	NM_022102	ENSG00000050393	MCUR1	C6orf79|CCDC90A|FMP32	mitochondrial calcium uniporter regulator 1	protein-coding
Bowtie2_on_data_141_and_data_140__aligned_reads__BAM__peak_12912	chrX	41093259	41093442	+	93	NA	3' UTR (NM_001039591, exon 45 of 45)	3' UTR (NM_001039591, exon 45 of 45)	-41642	NR_135616	105373185	Hs.546119	NR_135616	ENSG00000223714	LOC105373185	-	uncharacterized LOC105373185	ncRNA
Bowtie2_on_data_141_and_data_140__aligned_reads__BAM__peak_8788	chr4	52780743	52780909	+	93	NA	3' UTR (NM_001040402, exon 11 of 11)	3' UTR (NM_001040402, exon 11 of 11)	71081	NM_001287755	23142	Hs.605388	NM_015115	ENSG00000109184	DCUN1D4	-	defective in cullin neddylation 1 domain containing 4	protein-coding
Bowtie2_on_data_141_and_data_140__aligned_reads__BAM__peak_77	chr1	12267169	12267482	+	690	NA	3' UTR (NM_001066, exon 10 of 10)	3' UTR (NM_001066, exon 10 of 10)	15555	NR_039775	100616438		NR_039775	ENSG00000263676	MIR4632	-	microRNA 4632	ncRNA
Bowtie2_on_data_141_and_data_140__aligned_reads__BAM__peak_13068	chrX	134155815	134156095	+	59	NA	3' UTR (NM_001078173, exon 1 of 1)	3' UTR (NM_001078173, exon 1 of 1)	611	NM_001078173	441518	Hs.378813	NM_001078173	ENSG00000212747	RTL8B	CXX1c|FAM127C|MAR8B|SIRH4	retrotransposon Gag like 8B	protein-coding
Bowtie2_on_data_141_and_data_140__aligned_reads__BAM__peak_2238	chr11	93845780	93846064	+	688	NA	3' UTR (NM_001098672, exon 20 of 20)	3' UTR (NM_001098672, exon 20 of 20)	-16172	NM_015368	24145	Hs.591976	NM_015368	ENSG00000110218	PANX1	MRS1|PX1|UNQ2529	pannexin 1	protein-coding
Bowtie2_on_data_141_and_data_140__aligned_reads__BAM__peak_5079	chr17	42270916	42271320	+	609	NA	3' UTR (NM_001098833, exon 12 of 12)	3' UTR (NM_001098833, exon 12 of 12)	4411	NM_020218	56970	Hs.512651	NM_020218	ENSG00000087152	ATXN7L3	-	ataxin 7 like 3	protein-coding
Bowtie2_on_data_141_and_data_140__aligned_reads__BAM__peak_7960	chr3	42825288	42825599	+	669	NA	3' UTR (NM_001099669, exon 4 of 4)	3' UTR (NM_001099669, exon 4 of 4)	-10698	NM_144719	152206	Hs.604182	NM_144719	ENSG00000244607	CCDC13	-	coiled-coil domain containing 13	protein-coding
Bowtie2_on_data_141_and_data_140__aligned_reads__BAM__peak_12248	chr9	74299281	74299709	+	91	NA	3' UTR (NM_001135820, exon 23 of 23)	3' UTR (NM_001135820, exon 23 of 23)	84305	NM_001135820	23670	Hs.494146	NM_013390	ENSG00000135048	CEMIP2	TMEM2	cell migration inducing hyaluronidase 2	protein-coding
Bowtie2_on_data_141_and_data_140__aligned_reads__BAM__peak_12533	chr9	132900423	132900752	+	311	NA	3' UTR (NM_001136557, exon 20 of 20)	3' UTR (NM_001136557, exon 20 of 20)	5911	NR_135124	401554	Hs.522437	NR_135124	ENSG00000196979	LOC401554	-	uncharacterized LOC401554	ncRNA
Bowtie2_on_data_141_and_data_140__aligned_reads__BAM__peak_7775	chr22	42093219	42093416	+	34	NA	3' UTR (NM_001142964, exon 2 of 2)	3' UTR (NM_001142964, exon 2 of 2)	-2201	NM_152513	150365	Hs.116419	NM_152513	ENSG00000167077	MEI1	SPATA38	meiotic double-stranded break formation protein 1	protein-coding
Bowtie2_on_data_141_and_data_140__aligned_reads__BAM__peak_2443	chr12	2806192	2806805	+	841	NA	3' UTR (NM_001167625, exon 47 of 47)	3' UTR (NM_001167625, exon 47 of 47)	-6175	NR_045725	100652846	Hs.683896	NR_045725	ENSG00000246627	CACNA1C-AS1	-	CACNA1C antisense RNA 1	ncRNA
Bowtie2_on_data_141_and_data_140__aligned_reads__BAM__peak_7449	chr21	11059652	11059859	+	23	NA	3' UTR (NM_001187, exon 4 of 5)	3' UTR (NM_001187, exon 4 of 5)	39170	NM_182484	85316	Hs.545789	NM_182484		BAGE5	CT2.5	BAGE family member 5	protein-coding
Bowtie2_on_data_141_and_data_140__aligned_reads__BAM__peak_11047	chr7	75164727	75164905	+	61	NA	3' UTR (NM_001243198, exon 29 of 29)	3' UTR (NM_001243198, exon 29 of 29)	-7363	NR_028059	5387	Hs.659871	NM_005395	ENSG00000127957	PMS2P3	PMS2L3|PMS2L9|PMS5|PMSR3	PMS1 homolog 2, mismatch repair system component pseudogene 3	pseudo
Bowtie2_on_data_141_and_data_140__aligned_reads__BAM__peak_1636	chr10	102673001	102673212	+	34	NA	3' UTR (NM_001243770, exon 1 of 1)	3' UTR (NM_001243770, exon 1 of 1)	780	NM_001243770	55719	Hs.447458	NM_018121	ENSG00000119906	SLF2	C10orf6|FAM178A	SMC5-SMC6 complex localization factor 2	protein-coding
Bowtie2_on_data_141_and_data_140__aligned_reads__BAM__peak_1474	chr10	63855064	63855357	+	17	NA	3' UTR (NM_001244638, exon 7 of 7)	3' UTR (NM_001244638, exon 7 of 7)	46240	NM_001244638	84159	Hs.535297	NM_032199	ENSG00000150347	ARID5B	DESRT|MRF-2|MRF2	AT-rich interaction domain 5B	protein-coding
Bowtie2_on_data_141_and_data_140__aligned_reads__BAM__peak_11166	chr7	102092170	102092420	+	146	NA	3' UTR (NM_001271819, exon 3 of 3)	3' UTR (NM_001271819, exon 3 of 3)	13026	NM_017621	54784	Hs.658598	NM_017621	ENSG00000160993	ALKBH4	ABH4	alkB homolog 4, lysine demethylase	protein-coding
Bowtie2_on_data_141_and_data_140__aligned_reads__BAM__peak_1490	chr10	69829431	69829618	+	21	NA	3' UTR (NM_001278187, exon 4 of 4)	3' UTR (NM_001278187, exon 4 of 4)	5579	NM_001278185	26091	Hs.51891	NM_015601	ENSG00000148634	HERC4	-	HECT and RLD domain containing E3 ubiquitin protein ligase 4	protein-coding
Bowtie2_on_data_141_and_data_140__aligned_reads__BAM__peak_3822	chr14	99639623	99639782	+	20	NA	3' UTR (NM_001282237, exon 4 of 4)	3' UTR (NM_001282237, exon 4 of 4)	98348	NM_001282238	64919	Hs.709690	NM_022898	ENSG00000127152	BCL11B	ATL1|ATL1-alpha|ATL1-beta|ATL1-delta|ATL1-gamma|CTIP-2|CTIP2|IMD49|RIT1|ZNF856B|hRIT1-alpha	B cell CLL/lymphoma 11B	protein-coding
Bowtie2_on_data_141_and_data_140__aligned_reads__BAM__peak_7069	chr2	235403089	235403382	+	62	NA	3' UTR (NM_001282431, exon 2 of 2)	3' UTR (NM_001282431, exon 2 of 2)	2458	NM_005737	10123	Hs.111554	NM_005737	ENSG00000188042	ARL4C	ARL7|LAK	ADP ribosylation factor like GTPase 4C	protein-coding
Bowtie2_on_data_141_and_data_140__aligned_reads__BAM__peak_1295	chr10	20576700	20577197	+	39	NA	3' UTR (NM_001282736, exon 13 of 13)	3' UTR (NM_001282736, exon 13 of 13)	-263951	NR_039822	100616383		NR_039822	ENSG00000265372	MIR4675	-	microRNA 4675	ncRNA
Bowtie2_on_data_141_and_data_140__aligned_reads__BAM__peak_2520	chr12	14652373	14652799	+	1232	NA	3' UTR (NM_001286514, exon 15 of 15)	3' UTR (NM_001286514, exon 15 of 15)	-68080	NR_120465	101928290	Hs.131933	NR_120465	ENSG00000256751	PLBD1-AS1	-	PLBD1 antisense RNA 1	ncRNA
Bowtie2_on_data_141_and_data_140__aligned_reads__BAM__peak_12157	chr9	37864015	37864266	+	70	NA	3' UTR (NM_001286810, exon 7 of 7)	3' UTR (NM_001286810, exon 7 of 7)	40210	NM_033412	92014	Hs.634120	NM_033412	ENSG00000122696	SLC25A51	CG7943|MCART1	solute carrier family 25 member 51	protein-coding
Bowtie2_on_data_141_and_data_140__aligned_reads__BAM__peak_12391	chr9	101911624	101911791	+	21	NA	3' UTR (NM_001306210, exon 9 of 9)	3' UTR (NM_001306210, exon 9 of 9)	44336	NM_004612	7046	Hs.494622	NM_004612	ENSG00000106799	TGFBR1	AAT5|ACVRLK4|ALK-5|ALK5|ESS1|LDS1|LDS1A|LDS2A|MSSE|SKR4|TBR-i|TBRI|TGFR-1|tbetaR-I	transforming growth factor beta receptor 1	protein-coding
Bowtie2_on_data_141_and_data_140__aligned_reads__BAM__peak_4408	chr16	19278444	19278707	+	116	NA	3' UTR (NM_001308157, exon 8 of 8)	3' UTR (NM_001308157, exon 8 of 8)	-18530	NM_001256720	728276	Hs.632180	NM_001256720	ENSG00000261210	CLEC19A	-	C-type lectin domain containing 19A	protein-coding
Bowtie2_on_data_141_and_data_140__aligned_reads__BAM__peak_12074	chr9	16417331	16417552	+	59	NA	3' UTR (NM_001317940, exon 6 of 6)	3' UTR (NM_001317940, exon 6 of 6)	-141130	NR_073471	100129385	Hs.586441	NM_001271829	ENSG00000205549	C9orf92	Em:AL513424.1	chromosome 9 open reading frame 92	protein-coding
Bowtie2_on_data_141_and_data_140__aligned_reads__BAM__peak_9708	chr5	110830165	110830776	+	6697	NA	3' UTR (NM_001323375, exon 12 of 12)	3' UTR (NM_001323375, exon 12 of 12)	-17454	NR_040093	100505678	Hs.745061	NR_040093	ENSG00000246859	STARD4-AS1	-	STARD4 antisense RNA 1	ncRNA
Bowtie2_on_data_141_and_data_140__aligned_reads__BAM__peak_2765	chr12	70914646	70914935	+	366	NA	3' UTR (NM_001330204, exon 33 of 33)	3' UTR (NM_001330204, exon 33 of 33)	89014	NM_002837	5787	Hs.201030	NM_002837	ENSG00000127329	PTPRB	HPTP-BETA|HPTPB|PTPB|R-PTP-BETA|VEPTP	protein tyrosine phosphatase, receptor type B	protein-coding
Bowtie2_on_data_141_and_data_140__aligned_reads__BAM__peak_10753	chr7	5466791	5467029	+	50	NA	3' UTR (NM_001354886, exon 1 of 1)	3' UTR (NM_001354886, exon 1 of 1)	1648	NM_001354886	100129484	Hs.147507	NM_001354886		LOC100129484	-	uncharacterized LOC100129484	protein-coding
Bowtie2_on_data_141_and_data_140__aligned_reads__BAM__peak_12307	chr9	86618205	86618560	+	183	NA	3' UTR (NM_001358292, exon 4 of 4)	3' UTR (NM_001358292, exon 4 of 4)	-22685	NM_002140	3190	Hs.522257	NM_002140	ENSG00000165119	HNRNPK	AUKS|CSBP|HNRPK|TUNP	heterogeneous nuclear ribonucleoprotein K	protein-coding
Bowtie2_on_data_141_and_data_140__aligned_reads__BAM__peak_5476	chr18	32447576	32447732	+	20	NA	3' UTR (NM_001391, exon 17 of 17)	3' UTR (NM_001391, exon 17 of 17)	49352	NM_032981	1837	Hs.643454	NM_001390	ENSG00000134769	DTNA	D18S892E|DRP3|DTN|DTN-A|LVNC1	dystrobrevin alpha	protein-coding
Bowtie2_on_data_141_and_data_140__aligned_reads__BAM__peak_5704	chr19	11564177	11564855	+	836	NA	3' UTR (NM_001420, exon 7 of 7)	3' UTR (NM_001420, exon 7 of 7)	-17913	NM_001302453	115948	Hs.124010	NM_145045	ENSG00000198003	CCDC151	CILD30	coiled-coil domain containing 151	protein-coding
Bowtie2_on_data_141_and_data_140__aligned_reads__BAM__peak_4846	chr17	7560002	7560164	+	30	NA	3' UTR (NM_001678, exon 7 of 7)	3' UTR (NM_001678, exon 7 of 7)	5875	NM_001678	482	Hs.643540	NM_001678	ENSG00000129244	ATP1B2	AMOG	ATPase Na+/K+ transporting subunit beta 2	protein-coding
Bowtie2_on_data_141_and_data_140__aligned_reads__BAM__peak_585	chr1	100654340	100654726	+	27	NA	3' UTR (NM_001918, exon 11 of 11)	3' UTR (NM_001918, exon 11 of 11)	-10704	NM_144620	127495	Hs.44277	NM_144620	ENSG00000122477	LRRC39	-	leucine rich repeat containing 39	protein-coding
Bowtie2_on_data_141_and_data_140__aligned_reads__BAM__peak_8226	chr3	119544946	119545118	+	49	NA	3' UTR (NM_002093, exon 12 of 12)	3' UTR (NM_002093, exon 12 of 12)	43475	NM_022002	8856	Hs.7303	NM_003889	ENSG00000144852	NR1I2	BXR|ONR1|PAR|PAR1|PAR2|PARq|PRR|PXR|SAR|SXR	nuclear receptor subfamily 1 group I member 2	protein-coding
Bowtie2_on_data_141_and_data_140__aligned_reads__BAM__peak_1999	chr11	46879785	46879989	+	23	NA	3' UTR (NM_002334, exon 38 of 38)	3' UTR (NM_002334, exon 38 of 38)	11925	NR_038909	100507401	Hs.675301	NR_038909	ENSG00000247675	LRP4-AS1	-	LRP4 antisense RNA 1	ncRNA
Bowtie2_on_data_141_and_data_140__aligned_reads__BAM__peak_11661	chr8	56923208	56923401	+	151	NA	3' UTR (NM_002350, exon 13 of 13)	3' UTR (NM_002350, exon 13 of 13)	63156	NR_002437	26795		NR_002437	ENSG00000238650	SNORD54	RNU54|U54	small nucleolar RNA, C/D box 54	snoRNA
Bowtie2_on_data_141_and_data_140__aligned_reads__BAM__peak_722	chr1	145542993	145543409	+	116	NA	3' UTR (NM_003637, exon 30 of 30)	3' UTR (NM_003637, exon 30 of 30)	-6008	NM_001280799	148741	Hs.710624	NM_144698	ENSG00000198483	ANKRD35	-	ankyrin repeat domain 35	protein-coding
Bowtie2_on_data_141_and_data_140__aligned_reads__BAM__peak_1511	chr10	73768397	73768593	+	107	NA	3' UTR (NM_004273, exon 3 of 3)	3' UTR (NM_004273, exon 3 of 3)	44375	NM_004273	9469	Hs.158304	NM_004273	ENSG00000122863	CHST3	C6ST|C6ST1|HSD	carbohydrate sulfotransferase 3	protein-coding
Bowtie2_on_data_141_and_data_140__aligned_reads__BAM__peak_1512	chr10	73769058	73769339	+	31	NA	3' UTR (NM_004273, exon 3 of 3)	3' UTR (NM_004273, exon 3 of 3)	45078	NM_004273	9469	Hs.158304	NM_004273	ENSG00000122863	CHST3	C6ST|C6ST1|HSD	carbohydrate sulfotransferase 3	protein-coding
Bowtie2_on_data_141_and_data_140__aligned_reads__BAM__peak_1650	chr10	104433897	104434142	+	161	NA	3' UTR (NM_004311, exon 6 of 6)	3' UTR (NM_004311, exon 6 of 6)	29767	NM_001345950	81603	Hs.336810	NM_030912	ENSG00000171206	TRIM8	GERP|RNF27	tripartite motif containing 8	protein-coding
Bowtie2_on_data_141_and_data_140__aligned_reads__BAM__peak_4851	chr17	7826174	7826381	+	44	NA	3' UTR (NM_004732, exon 14 of 14)	3' UTR (NM_004732, exon 14 of 14)	6476	NM_004732	9196	Hs.435074	NM_004732	ENSG00000170049	KCNAB3	AKR6A9|KCNA3.1B|KCNA3B|KV-BETA-3	potassium voltage-gated channel subfamily A regulatory beta subunit 3	protein-coding
Bowtie2_on_data_141_and_data_140__aligned_reads__BAM__peak_4055	chr15	59911729	59911899	+	85	NA	3' UTR (NM_004751, exon 3 of 3)	3' UTR (NM_004751, exon 3 of 3)	7832	NM_004751	9245	Hs.194710	NM_004751	ENSG00000140297	GCNT3	C2/4GnT|C24GNT|C2GNT2|C2GNTM|GNTM	glucosaminyl (N-acetyl) transferase 3, mucin type	protein-coding
Bowtie2_on_data_141_and_data_140__aligned_reads__BAM__peak_3797	chr14	91337344	91337637	+	962	NA	3' UTR (NM_004755, exon 17 of 17)	3' UTR (NM_004755, exon 17 of 17)	-54729	NM_001010854	145567	Hs.655697	NM_001010854	ENSG00000165914	TTC7B	TTC7L1|c14_5685	tetratricopeptide repeat domain 7B	protein-coding
Bowtie2_on_data_141_and_data_140__aligned_reads__BAM__peak_12536	chr9	133761448	133761762	+	879	NA	3' UTR (NM_005157, exon 11 of 11)	3' UTR (NM_005157, exon 11 of 11)	10594	NM_198180	347148	Hs.660704	NM_198180	ENSG00000188710	QRFP	26RFa|P518	pyroglutamylated RFamide peptide	protein-coding
Bowtie2_on_data_141_and_data_140__aligned_reads__BAM__peak_1187	chr1	244220064	244220267	+	21	NA	3' UTR (NM_006352, exon 1 of 1)	3' UTR (NM_006352, exon 1 of 1)	3658	NM_006352	10472	Hs.69997	NM_006352	ENSG00000179456	ZBTB18	C2H2-171|MRD22|RP58|TAZ-1|ZNF238	zinc finger and BTB domain containing 18	protein-coding
Bowtie2_on_data_141_and_data_140__aligned_reads__BAM__peak_7006	chr2	220151158	220151521	+	615	NA	3' UTR (NM_006736, exon 9 of 9)	3' UTR (NM_006736, exon 9 of 9)	7299	NM_006736	3300	Hs.77768	NM_006736	ENSG00000135924	DNAJB2	CMT2T|DSMA5|HSJ-1|HSJ1|HSPF3	DnaJ heat shock protein family (Hsp40) member B2	protein-coding
Bowtie2_on_data_141_and_data_140__aligned_reads__BAM__peak_1067	chr1	216348208	216348363	+	47	NA	3' UTR (NM_007123, exon 21 of 21)	3' UTR (NM_007123, exon 21 of 21)	102478	NR_125992	102723833	Hs.232072	NR_125992	ENSG00000233620	LOC102723833	-	uncharacterized LOC102723833	ncRNA
Bowtie2_on_data_141_and_data_140__aligned_reads__BAM__peak_11225	chr7	120389334	120389556	+	70	NA	3' UTR (NM_012281, exon 6 of 6)	3' UTR (NM_012281, exon 6 of 6)	108732	NM_012338	23554	Hs.16529	NM_012338	ENSG00000106025	TSPAN12	EVR5|NET-2|NET2|TM4SF12	tetraspanin 12	protein-coding
Bowtie2_on_data_141_and_data_140__aligned_reads__BAM__peak_10243	chr6	52364398	52364676	+	198	NA	3' UTR (NM_012288, exon 11 of 11)	3' UTR (NM_012288, exon 11 of 11)	77325	NM_012288	9697	Hs.520182	NM_012288	ENSG00000065308	TRAM2	-	translocation associated membrane protein 2	protein-coding
Bowtie2_on_data_141_and_data_140__aligned_reads__BAM__peak_7152	chr20	4707747	4708012	+	49	NA	3' UTR (NM_012409, exon 2 of 2)	3' UTR (NM_012409, exon 2 of 2)	5379	NM_012409	23627	Hs.406696	NM_012409	ENSG00000171864	PRND	DOPPEL|DPL|PrPLP|dJ1068H6.4	prion like protein doppel	protein-coding
Bowtie2_on_data_141_and_data_140__aligned_reads__BAM__peak_7692	chr22	30819698	30820274	+	49	NA	3' UTR (NM_012429, exon 12 of 12)	3' UTR (NM_012429, exon 12 of 12)	-1625	NM_001003704	51537	Hs.713636	NM_016498	ENSG00000242114	MTFP1	HSPC242|MTP18	mitochondrial fission process 1	protein-coding
Bowtie2_on_data_141_and_data_140__aligned_reads__BAM__peak_3697	chr14	70179801	70180266	+	6599	NA	3' UTR (NM_014734, exon 6 of 6)	3' UTR (NM_014734, exon 6 of 6)	-53771	NM_001320214	6430	Hs.632326	NM_006925	ENSG00000100650	SRSF5	HRS|SFRS5|SRP40	serine and arginine rich splicing factor 5	protein-coding
Bowtie2_on_data_141_and_data_140__aligned_reads__BAM__peak_7082	chr2	237033398	237033583	+	86	NA	3' UTR (NM_014914, exon 17 of 17)	3' UTR (NM_014914, exon 17 of 17)	43162	NM_001485	2637	Hs.184945	NM_001485	ENSG00000168505	GBX2	-	gastrulation brain homeobox 2	protein-coding
Bowtie2_on_data_141_and_data_140__aligned_reads__BAM__peak_5727	chr19	14259125	14259312	+	21	NA	3' UTR (NM_014921, exon 23 of 23)	3' UTR (NM_014921, exon 23 of 23)	11254	NR_045214	100507373	Hs.720437	NR_045214	ENSG00000267169	LOC100507373	-	uncharacterized LOC100507373	ncRNA
Bowtie2_on_data_141_and_data_140__aligned_reads__BAM__peak_4892	chr17	17092955	17093237	+	257	NA	3' UTR (NM_015134, exon 23 of 23)	3' UTR (NM_015134, exon 23 of 23)	16550	NM_178836	201164	Hs.729079	NM_178836	ENSG00000179598	PLD6	ZUC	phospholipase D family member 6	protein-coding
Bowtie2_on_data_141_and_data_140__aligned_reads__BAM__peak_9835	chr5	138206351	138206734	+	1132	NA	3' UTR (NM_015564, exon 2 of 2)	3' UTR (NM_015564, exon 2 of 2)	-4377	NM_001324003	1495	Hs.445981	NM_001903	ENSG00000044115	CTNNA1	CAP102|MDPT2	catenin alpha 1	protein-coding
Bowtie2_on_data_141_and_data_140__aligned_reads__BAM__peak_443	chr1	67875322	67875819	+	874	NA	3' UTR (NM_015640, exon 8 of 8)	3' UTR (NM_015640, exon 8 of 8)	20553	NM_015640	26135	Hs.530412	NM_015640	ENSG00000142864	SERBP1	CGI-55|CHD3IP|HABP4L|PAI-RBP1|PAIRBP1	SERPINE1 mRNA binding protein 1	protein-coding
Bowtie2_on_data_141_and_data_140__aligned_reads__BAM__peak_918	chr1	181059026	181059183	+	18	NA	3' UTR (NM_016545, exon 1 of 1)	3' UTR (NM_016545, exon 1 of 1)	1466	NM_016545	51278	Hs.15725	NM_016545	ENSG00000162783	IER5	SBBI48	immediate early response 5	protein-coding
Bowtie2_on_data_141_and_data_140__aligned_reads__BAM__peak_8969	chr4	106162627	106162836	+	98	NA	3' UTR (NM_017628, exon 3 of 3)	3' UTR (NM_017628, exon 3 of 3)	94889	NM_001127208	54790	Hs.367639	NM_017628	ENSG00000168769	TET2	KIAA1546|MDS	tet methylcytosine dioxygenase 2	protein-coding
Bowtie2_on_data_141_and_data_140__aligned_reads__BAM__peak_4038	chr15	56922577	56923119	+	487	NA	3' UTR (NM_017661, exon 22 of 22)	3' UTR (NM_017661, exon 22 of 22)	103436	NM_001002843	54816	Hs.511477	NM_017661	ENSG00000137871	ZNF280D	SUHW4|ZNF634	zinc finger protein 280D	protein-coding
Bowtie2_on_data_141_and_data_140__aligned_reads__BAM__peak_3621	chr14	57115241	57115705	+	111	NA	3' UTR (NM_017799, exon 16 of 16)	3' UTR (NM_017799, exon 16 of 16)	68962	NM_017799	54916	Hs.497253	NM_017799	ENSG00000070269	TMEM260	C14orf101|SHDRA	transmembrane protein 260	protein-coding
Bowtie2_on_data_141_and_data_140__aligned_reads__BAM__peak_2054	chr11	61213724	61213951	+	92	NA	3' UTR (NM_017841, exon 4 of 4)	3' UTR (NM_017841, exon 4 of 4)	16240	NM_017841	54949	Hs.313247	NM_017841	ENSG00000167985	SDHAF2	C11orf79|PGL2|SDH5	succinate dehydrogenase complex assembly factor 2	protein-coding
Bowtie2_on_data_141_and_data_140__aligned_reads__BAM__peak_991	chr1	201847198	201847505	+	91	NA	3' UTR (NM_018085, exon 24 of 24)	3' UTR (NM_018085, exon 24 of 24)	-10446	NR_030775	149345	Hs.632471	NM_198149	ENSG00000198892	SHISA4	C1orf40|TMEM58	shisa family member 4	protein-coding
Bowtie2_on_data_141_and_data_140__aligned_reads__BAM__peak_8025	chr3	52468236	52468414	+	174	NA	3' UTR (NM_020163, exon 16 of 16)	3' UTR (NM_020163, exon 16 of 16)	10776	NM_020163	56920	Hs.59729	NM_020163	ENSG00000010319	SEMA3G	sem2	semaphorin 3G	protein-coding
Bowtie2_on_data_141_and_data_140__aligned_reads__BAM__peak_4962	chr17	27876530	27876748	+	96	NA	3' UTR (NM_020791, exon 20 of 20)	3' UTR (NM_020791, exon 20 of 20)	17403	NM_198147	116236	Hs.106510	NM_198147	ENSG00000168792	ABHD15	-	abhydrolase domain containing 15	protein-coding
Bowtie2_on_data_141_and_data_140__aligned_reads__BAM__peak_10619	chr6	159053815	159054156	+	1040	NA	3' UTR (NM_020823, exon 17 of 17)	3' UTR (NM_020823, exon 17 of 17)	11833	NM_001291602	6993	Hs.445999	NM_006519	ENSG00000146425	DYNLT1	CW-1|TCTEL1|tctex-1	dynein light chain Tctex-type 1	protein-coding
Bowtie2_on_data_141_and_data_140__aligned_reads__BAM__peak_8873	chr4	77703010	77703450	+	3201	NA	3' UTR (NM_020859, exon 11 of 11)	3' UTR (NM_020859, exon 11 of 11)	115849	NM_001029870	345079	Hs.257292	NM_001029870	ENSG00000186212	SOWAHB	ANKRD56	sosondowah ankyrin repeat domain family member B	protein-coding
Bowtie2_on_data_141_and_data_140__aligned_reads__BAM__peak_4712	chr16	78012481	78012641	+	102	NA	3' UTR (NM_020927, exon 9 of 9)	3' UTR (NM_020927, exon 9 of 9)	-43882	NM_005752	10143	Hs.177936	NM_005752	ENSG00000166509	CLEC3A	CLECSF1	C-type lectin domain family 3 member A	protein-coding
Bowtie2_on_data_141_and_data_140__aligned_reads__BAM__peak_7360	chr20	47863123	47863288	+	59	NA	3' UTR (NM_021035, exon 14 of 14)	3' UTR (NM_021035, exon 14 of 14)	27373	NM_017895	55661	Hs.65234	NM_017895	ENSG00000124228	DDX27	DRS1|Drs1p|HSPC259|PP3241|RHLP|dJ686N3.1	DEAD-box helicase 27	protein-coding
Bowtie2_on_data_141_and_data_140__aligned_reads__BAM__peak_278	chr1	39470336	39470503	+	77	NA	3' UTR (NM_024595, exon 5 of 5)	3' UTR (NM_024595, exon 5 of 5)	13503	NM_024595	79647	Hs.293563	NM_024595	ENSG00000174574	AKIRIN1	C1orf108|STRF2	akirin 1	protein-coding
Bowtie2_on_data_141_and_data_140__aligned_reads__BAM__peak_10203	chr6	41157552	41158003	+	1654	NA	3' UTR (NM_024807, exon 5 of 5)	3' UTR (NM_024807, exon 5 of 5)	11148	NM_024807	79865	Hs.164797	NM_024807	ENSG00000112195	TREML2	C6orf76|TLT-2|TLT2|dJ238O23.1	triggering receptor expressed on myeloid cells like 2	protein-coding
Bowtie2_on_data_141_and_data_140__aligned_reads__BAM__peak_2502	chr12	12627630	12627805	+	109	NA	3' UTR (NM_030640, exon 7 of 7)	3' UTR (NM_030640, exon 7 of 7)	87731	NM_030640	80824	Hs.536535	NM_030640	ENSG00000111266	DUSP16	MKP-7|MKP7	dual specificity phosphatase 16	protein-coding
Bowtie2_on_data_141_and_data_140__aligned_reads__BAM__peak_8350	chr3	148459854	148460087	+	37	NA	3' UTR (NM_032049, exon 3 of 3)	3' UTR (NM_032049, exon 3 of 3)	12003	NM_032049	185	Hs.477887	NM_000685	ENSG00000144891	AGTR1	AG2S|AGTR1B|AT1|AT1AR|AT1B|AT1BR|AT1R|AT2R1|HAT1R	angiotensin II receptor type 1	protein-coding
Bowtie2_on_data_141_and_data_140__aligned_reads__BAM__peak_2376	chr11	122684162	122684326	+	24	NA	3' UTR (NM_032873, exon 14 of 14)	3' UTR (NM_032873, exon 14 of 14)	-24962	NM_019604	56253	Hs.159523	NM_019604	ENSG00000109943	CRTAM	CD355	cytotoxic and regulatory T cell molecule	protein-coding
Bowtie2_on_data_141_and_data_140__aligned_reads__BAM__peak_7127	chr20	642465	642980	+	818	NA	3' UTR (NM_033129, exon 2 of 2)	3' UTR (NM_033129, exon 2 of 2)	-8708	NM_080725	140809	Hs.516830	NM_080725	ENSG00000271303	SRXN1	C20orf139|Npn3|SRX|SRX1	sulfiredoxin 1	protein-coding
Bowtie2_on_data_141_and_data_140__aligned_reads__BAM__peak_929	chr1	182612823	182613200	+	1057	NA	3' UTR (NM_033345, exon 6 of 6)	3' UTR (NM_033345, exon 6 of 6)	28736	NR_036490	284648	Hs.253475	NR_036490	ENSG00000261504	LINC01686	-	long intergenic non-protein coding RNA 1686	ncRNA
Bowtie2_on_data_141_and_data_140__aligned_reads__BAM__peak_6510	chr2	110663503	110663715	+	70	NA	3' UTR (NM_033514, exon 3 of 3)	3' UTR (NM_033514, exon 3 of 3)	7600	NR_038099	100288695	Hs.535619	NM_001205288	ENSG00000256671	LIMS4	LIMS3L	LIM zinc finger domain containing 4	protein-coding
Bowtie2_on_data_141_and_data_140__aligned_reads__BAM__peak_5744	chr19	17452979	17453144	+	140	NA	3' UTR (NM_133644, exon 8 of 8)	3' UTR (NM_133644, exon 8 of 8)	4735	NM_001128855	84705	Hs.334885	NM_032620	ENSG00000130299	GTPBP3	COXPD23|GTPBG3|MSS1|MTGP1|THDF1	GTP binding protein 3, mitochondrial	protein-coding
Bowtie2_on_data_141_and_data_140__aligned_reads__BAM__peak_4317	chr16	1751578	1751784	+	162	NA	3' UTR (NM_144570, exon 5 of 5)	3' UTR (NM_144570, exon 5 of 5)	-4503	NM_015133	23162	Hs.207763	NM_015133	ENSG00000138834	MAPK8IP3	JIP-3|JIP3|JSAP1|SYD2|syd	mitogen-activated protein kinase 8 interacting protein 3	protein-coding
Bowtie2_on_data_141_and_data_140__aligned_reads__BAM__peak_1772	chr10	135038865	135039378	+	921	NA	3' UTR (NM_152643, exon 30 of 30)	3' UTR (NM_152643, exon 30 of 30)	-4657	NM_003577	8433	Hs.458406	NM_003577	ENSG00000171794	UTF1	-	undifferentiated embryonic cell transcription factor 1	protein-coding
Bowtie2_on_data_141_and_data_140__aligned_reads__BAM__peak_7065	chr2	234378701	234378875	+	20	NA	3' UTR (NM_152879, exon 30 of 30)	3' UTR (NM_152879, exon 30 of 30)	81988	NM_003648	8527	Hs.471675	NM_003648	ENSG00000077044	DGKD	DGKdelta|dgkd-2	diacylglycerol kinase delta	protein-coding
Bowtie2_on_data_141_and_data_140__aligned_reads__BAM__peak_6902	chr2	203630421	203630671	+	21	NA	3' UTR (NM_173511, exon 8 of 8)	3' UTR (NM_173511, exon 8 of 8)	63411	NM_001288624	130026	Hs.516629	NM_138468	ENSG00000163596	ICA1L	ALS2CR14|ALS2CR15	islet cell autoantigen 1 like	protein-coding
Bowtie2_on_data_141_and_data_140__aligned_reads__BAM__peak_1959	chr11	36252775	36253161	+	72	NA	3' UTR (NM_174902, exon 6 of 6)	3' UTR (NM_174902, exon 6 of 6)	58031	NM_001101653	29099	Hs.99443	NM_014186	ENSG00000110442	COMMD9	C11orf55|HSPC166|LINC00610	COMM domain containing 9	protein-coding
Bowtie2_on_data_141_and_data_140__aligned_reads__BAM__peak_6815	chr2	179971215	179971664	+	130	NA	3' UTR (NM_178123, exon 18 of 18)	3' UTR (NM_178123, exon 18 of 18)	-56653	NM_001316745	285025	Hs.324341	NM_173648	ENSG00000163492	CCDC141	CAMDI	coiled-coil domain containing 141	protein-coding
Bowtie2_on_data_141_and_data_140__aligned_reads__BAM__peak_5028	chr17	37919399	37919579	+	30	NA	3' UTR (NM_183232, exon 6 of 6)	3' UTR (NM_183232, exon 6 of 6)	14989	NM_001284516	22806	Hs.371680	NM_012481	ENSG00000161405	IKZF3	AIO|AIOLOS|ZNFN1A3	IKAROS family zinc finger 3	protein-coding
Bowtie2_on_data_141_and_data_140__aligned_reads__BAM__peak_3722	chr14	74185572	74185845	+	33	NA	3' UTR (NM_194278, exon 12 of 12)	3' UTR (NM_194278, exon 12 of 12)	-4580	NM_006029	9240	Hs.194709	NM_006029	ENSG00000176903	PNMA1	MA1	PNMA family member 1	protein-coding
Bowtie2_on_data_141_and_data_140__aligned_reads__BAM__peak_9916	chr5	153798122	153798313	+	71	NA	3' UTR (NM_198321, exon 12 of 12)	3' UTR (NM_198321, exon 12 of 12)	27165	NR_037897	386627	Hs.652021	NR_037897		SAP30L-AS1	GALNT10-AS1	SAP30L antisense RNA 1 (head to head)	ncRNA
Bowtie2_on_data_141_and_data_140__aligned_reads__BAM__peak_6466	chr2	100898030	100898292	+	86	NA	3' UTR (NM_198461, exon 12 of 12)	3' UTR (NM_198461, exon 12 of 12)	41034	NM_198461	164832	Hs.21380	NM_198461	ENSG00000170500	LONRF2	RNF192	LON peptidase N-terminal domain and ring finger 2	protein-coding
Bowtie2_on_data_141_and_data_140__aligned_reads__BAM__peak_5009	chr17	35442238	35442463	+	183	NA	3' UTR (NM_198836, exon 56 of 56)	3' UTR (NM_198836, exon 56 of 56)	51308	NR_036056	100422969		NR_036056	ENSG00000276326	MIR2909	-	microRNA 2909	ncRNA
Bowtie2_on_data_141_and_data_140__aligned_reads__BAM__peak_12588	chr9	140120406	140120743	+	1042	NA	3' UTR (NM_199001, exon 2 of 2)	3' UTR (NM_199001, exon 2 of 2)	-1444	NM_001190228	643596	Hs.730186	NM_001190228	ENSG00000233198	RNF224	-	ring finger protein 224	protein-coding
Bowtie2_on_data_141_and_data_140__aligned_reads__BAM__peak_5110	chr17	45924190	45924349	+	101	NA	3' UTR (NM_199262, exon 2 of 2)	3' UTR (NM_199262, exon 2 of 2)	4247	NM_001258248	80320	Hs.253603	NM_199262	ENSG00000189120	SP6	EPFN|EPIPROFIN|KLF14	Sp6 transcription factor	protein-coding
Bowtie2_on_data_141_and_data_140__aligned_reads__BAM__peak_8699	chr4	26435714	26435924	+	70	NA	3' UTR (NM_203283, exon 11 of 11)	3' UTR (NM_203283, exon 11 of 11)	56223	NM_000730	886	Hs.129	NM_000730	ENSG00000163394	CCKAR	CCK-A|CCK1-R|CCK1R|CCKRA	cholecystokinin A receptor	protein-coding
Bowtie2_on_data_141_and_data_140__aligned_reads__BAM__peak_8117	chr3	81810376	81811043	+	624	NA	5' UTR (NM_000158, exon 1 of 16)	5' UTR (NM_000158, exon 1 of 16)	241	NM_000158	2632	Hs.436062	NM_000158	ENSG00000114480	GBE1	APBD|GBE|GSD4	1,4-alpha-glucan branching enzyme 1	protein-coding
Bowtie2_on_data_141_and_data_140__aligned_reads__BAM__peak_7180	chr20	10654344	10654780	+	27	NA	5' UTR (NM_000214, exon 1 of 26)	5' UTR (NM_000214, exon 1 of 26)	132	NM_000214	182	Hs.224012	NM_000214	ENSG00000101384	JAG1	AGS|AGS1|AHD|AWS|CD339|HJ1|JAGL1	jagged 1	protein-coding
Bowtie2_on_data_141_and_data_140__aligned_reads__BAM__peak_2726	chr12	63544704	63544904	+	21	NA	5' UTR (NM_000706, exon 1 of 2)	5' UTR (NM_000706, exon 1 of 2)	1786	NM_000706	552	Hs.2131	NM_000706	ENSG00000166148	AVPR1A	AVPR V1a|AVPR1|V1aR	arginine vasopressin receptor 1A	protein-coding
Bowtie2_on_data_141_and_data_140__aligned_reads__BAM__peak_11085	chr7	86273412	86273605	+	21	NA	5' UTR (NM_000840, exon 1 of 6)	5' UTR (NM_000840, exon 1 of 6)	278	NM_000840	2913	Hs.590575	NM_000840	ENSG00000198822	GRM3	GLUR3|GPRC1C|MGLUR3|mGlu3	glutamate metabotropic receptor 3	protein-coding
Bowtie2_on_data_141_and_data_140__aligned_reads__BAM__peak_2679	chr12	56435532	56436034	+	107	NA	5' UTR (NM_001029, exon 1 of 4)	5' UTR (NM_001029, exon 1 of 4)	144	NM_001029	6231	Hs.447562	NM_001029	ENSG00000197728	RPS26	DBA10|S26|eS26	ribosomal protein S26	protein-coding
Bowtie2_on_data_141_and_data_140__aligned_reads__BAM__peak_7111	chr2	241499743	241500003	+	24	NA	5' UTR (NM_001033575, exon 1 of 3)	5' UTR (NM_001033575, exon 1 of 3)	402	NM_001033575	285193	Hs.369297	NM_001033575	ENSG00000188542	DUSP28	DUSP26|VHP	dual specificity phosphatase 28	protein-coding
Bowtie2_on_data_141_and_data_140__aligned_reads__BAM__peak_1753	chr10	128994163	128994406	+	199	NA	5' UTR (NM_001039762, exon 1 of 6)	5' UTR (NM_001039762, exon 1 of 6)	138	NM_001039762	642938	Hs.613882	NM_001039762	ENSG00000188916	FAM196A	C10orf141|INSYN2	family with sequence similarity 196 member A	protein-coding
Bowtie2_on_data_141_and_data_140__aligned_reads__BAM__peak_11230	chr7	121036193	121036349	+	18	NA	5' UTR (NM_001040020, exon 1 of 10)	5' UTR (NM_001040020, exon 1 of 10)	151	NM_014888	10447	Hs.434053	NM_014888	ENSG00000196937	FAM3C	GS3786|ILEI	family with sequence similarity 3 member C	protein-coding
Bowtie2_on_data_141_and_data_140__aligned_reads__BAM__peak_315	chr1	42998578	42999334	+	2514	NA	5' UTR (NM_001080850, exon 1 of 17)	5' UTR (NM_001080850, exon 1 of 17)	265	NM_001080850	728621	Hs.729640	NM_001080850	ENSG00000186409	CCDC30	PFD6L|PFDN6L	coiled-coil domain containing 30	protein-coding
Bowtie2_on_data_141_and_data_140__aligned_reads__BAM__peak_9718	chr5	112824110	112824347	+	137	NA	5' UTR (NM_001085377, exon 1 of 19)	5' UTR (NM_001085377, exon 1 of 19)	299	NM_001085377	4163	Hs.593171	NM_002387	ENSG00000171444	MCC	MCC1	mutated in colorectal cancers	protein-coding
Bowtie2_on_data_141_and_data_140__aligned_reads__BAM__peak_11356	chr7	149535534	149535700	+	30	NA	5' UTR (NM_001099220, exon 1 of 8)	5' UTR (NM_001099220, exon 1 of 8)	161	NM_001099220	643641	Hs.731923	NM_001099220	ENSG00000106479	ZNF862	-	zinc finger protein 862	protein-coding
Bowtie2_on_data_141_and_data_140__aligned_reads__BAM__peak_5528	chr18	47814063	47814392	+	75	NA	5' UTR (NM_001101654, exon 1 of 15)	5' UTR (NM_001101654, exon 1 of 15)	465	NM_001101654	30827	Hs.180933	NM_014593	ENSG00000154832	CXXC1	2410002I16Rik|5830420C16Rik|CFP1|CGBP|HsT2645|PCCX1|PHF18|SPP1|ZCGPC1|hCGBP	CXXC finger protein 1	protein-coding
Bowtie2_on_data_141_and_data_140__aligned_reads__BAM__peak_5950	chr19	52674705	52674954	+	21	NA	5' UTR (NM_001102657, exon 1 of 5)	5' UTR (NM_001102657, exon 1 of 5)	107	NM_001102657	162962	Hs.631584	NM_001102657	ENSG00000196267	ZNF836	-	zinc finger protein 836	protein-coding
Bowtie2_on_data_141_and_data_140__aligned_reads__BAM__peak_1911	chr11	28131748	28131917	+	90	NA	5' UTR (NM_001113528, exon 2 of 7)	5' UTR (NM_001113528, exon 2 of 7)	2034	NM_152636	196074	Hs.243326	NM_152636	ENSG00000169519	METTL15	METT5D1	methyltransferase like 15	protein-coding
Bowtie2_on_data_141_and_data_140__aligned_reads__BAM__peak_7057	chr2	231578355	231578509	+	22	NA	5' UTR (NM_001130850, exon 1 of 9)	5' UTR (NM_001130850, exon 1 of 9)	169	NM_001130850	51719	Hs.603930	NM_016289	ENSG00000135932	CAB39	CGI-66|MO25	calcium binding protein 39	protein-coding
Bowtie2_on_data_141_and_data_140__aligned_reads__BAM__peak_9583	chr5	81267582	81268415	+	56	NA	5' UTR (NM_001131028, exon 1 of 9)	5' UTR (NM_001131028, exon 1 of 9)	154	NM_001131028	83734	Hs.713698	NM_031482	ENSG00000152348	ATG10	APG10|APG10L|pp12616	autophagy related 10	protein-coding
Bowtie2_on_data_141_and_data_140__aligned_reads__BAM__peak_2768	chr12	74931528	74931849	+	54	NA	5' UTR (NM_001136262, exon 1 of 1)	5' UTR (NM_001136262, exon 1 of 1)	137	NM_001136262	552889	Hs.744849	NM_001136262	ENSG00000253719	ATXN7L3B	lnc-SCA7	ataxin 7 like 3B	protein-coding
Bowtie2_on_data_141_and_data_140__aligned_reads__BAM__peak_2034	chr11	58345460	58345638	+	58	NA	5' UTR (NM_001143995, exon 1 of 9)	5' UTR (NM_001143995, exon 1 of 9)	163	NM_001143995	9404	Hs.125474	NM_004811	ENSG00000110031	LPXN	LDPL	leupaxin	protein-coding
Bowtie2_on_data_141_and_data_140__aligned_reads__BAM__peak_13110	chrY	2803443	2804164	+	101	NA	5' UTR (NM_001145275, exon 1 of 6)	5' UTR (NM_001145275, exon 1 of 6)	285	NM_003411	7544	Hs.522845	NM_003411	ENSG00000067646	ZFY	ZNF911	zinc finger protein, Y-linked	protein-coding
Bowtie2_on_data_141_and_data_140__aligned_reads__BAM__peak_339	chr1	46216052	46216637	+	75	NA	5' UTR (NM_001145349, exon 1 of 10)	5' UTR (NM_001145349, exon 1 of 10)	141	NM_005897	3652	Hs.744252	NM_005897	ENSG00000197429	IPP	KLHL27	intracisternal A particle-promoted polypeptide	protein-coding
Bowtie2_on_data_141_and_data_140__aligned_reads__BAM__peak_7770	chr22	41763418	41763586	+	64	NA	5' UTR (NM_001145398, exon 1 of 4)	5' UTR (NM_001145398, exon 1 of 4)	165	NM_001145398	7008	Hs.181159	NM_003216	ENSG00000167074	TEF	-	TEF, PAR bZIP transcription factor	protein-coding
Bowtie2_on_data_141_and_data_140__aligned_reads__BAM__peak_2701	chr12	57984847	57985275	+	20	NA	5' UTR (NM_001146260, exon 1 of 9)	5' UTR (NM_001146260, exon 1 of 9)	119	NM_001146258	79837	Hs.745011	NM_024779	ENSG00000166908	PIP4K2C	PIP5K2C	phosphatidylinositol-5-phosphate 4-kinase type 2 gamma	protein-coding
Bowtie2_on_data_141_and_data_140__aligned_reads__BAM__peak_5282	chr17	73629821	73630044	+	42	NA	5' UTR (NM_001162995, exon 1 of 3)	5' UTR (NM_001162995, exon 1 of 3)	418	NM_001162995	643008	Hs.528605	NM_001162995	ENSG00000204323	SMIM5	C17orf109|PP12104	small integral membrane protein 5	protein-coding
Bowtie2_on_data_141_and_data_140__aligned_reads__BAM__peak_9699	chr5	107717424	107717752	+	23	NA	5' UTR (NM_001163315, exon 1 of 9)	5' UTR (NM_001163315, exon 1 of 9)	211	NM_001163315	64839	Hs.657225	NM_022824	ENSG00000145743	FBXL17	FBXO13|Fbl17|Fbx13	F-box and leucine rich repeat protein 17	protein-coding
Bowtie2_on_data_141_and_data_140__aligned_reads__BAM__peak_10441	chr6	111888132	111888759	+	566	NA	5' UTR (NM_001164283, exon 1 of 4)	5' UTR (NM_001164283, exon 1 of 4)	118	NM_001164283	10758	Hs.561514	NM_147200	ENSG00000056972	TRAF3IP2	ACT1|C6orf2|C6orf4|C6orf5|C6orf6|CANDF8|CIKS|PSORS13	TRAF3 interacting protein 2	protein-coding
Bowtie2_on_data_141_and_data_140__aligned_reads__BAM__peak_10927	chr7	44646112	44646372	+	31	NA	5' UTR (NM_001165036, exon 1 of 23)	5' UTR (NM_001165036, exon 1 of 23)	121	NM_002541	4967	Hs.488181	NM_002541	ENSG00000105953	OGDH	AKGDH|E1k|OGDC	oxoglutarate dehydrogenase	protein-coding
Bowtie2_on_data_141_and_data_140__aligned_reads__BAM__peak_4483	chr16	31084568	31084767	+	82	NA	5' UTR (NM_001172668, exon 1 of 3)	5' UTR (NM_001172668, exon 1 of 3)	156	NM_001172668	79759	Hs.102928	NM_024706	ENSG00000167394	ZNF668	-	zinc finger protein 668	protein-coding
Bowtie2_on_data_141_and_data_140__aligned_reads__BAM__peak_12457	chr9	117267455	117267755	+	133	NA	5' UTR (NM_001173425, exon 1 of 12)	5' UTR (NM_001173425, exon 1 of 12)	131	NM_001173425	25861	Hs.93836	NM_015404	ENSG00000095397	WHRN	CIP98|DFNB31|PDZD7B|USH2D|WI	whirlin	protein-coding
Bowtie2_on_data_141_and_data_140__aligned_reads__BAM__peak_8184	chr3	111393531	111393758	+	28	NA	5' UTR (NM_001185106, exon 1 of 5)	5' UTR (NM_001185106, exon 1 of 5)	121	NM_153268	257068	Hs.477114	NM_153268	ENSG00000240891	PLCXD2	-	phosphatidylinositol specific phospholipase C X domain containing 2	protein-coding
Bowtie2_on_data_141_and_data_140__aligned_reads__BAM__peak_8405	chr3	159557645	159557988	+	48	NA	5' UTR (NM_001197109, exon 1 of 7)	5' UTR (NM_001197109, exon 1 of 7)	166	NM_001197109	29970	Hs.134665	NM_014575	ENSG00000151967	SCHIP1	SCHIP-1	schwannomin interacting protein 1	protein-coding
Bowtie2_on_data_141_and_data_140__aligned_reads__BAM__peak_217	chr1	31887169	31887433	+	41	NA	5' UTR (NM_001199039, exon 1 of 11)	5' UTR (NM_001199039, exon 1 of 11)	641	NM_001199039	347735	Hs.270655	NM_018565	ENSG00000168528	SERINC2	FKSG84|PRO0899|TDE2|TDE2L	serine incorporator 2	protein-coding
Bowtie2_on_data_141_and_data_140__aligned_reads__BAM__peak_2184	chr11	77790871	77791084	+	196	NA	5' UTR (NM_001204054, exon 1 of 3)	5' UTR (NM_001204054, exon 1 of 3)	288	NM_001203261	100532726	Hs.407860	NM_001203260	ENSG00000259112	NDUFC2-KCTD14	-	NDUFC2-KCTD14 readthrough	protein-coding
Bowtie2_on_data_141_and_data_140__aligned_reads__BAM__peak_7147	chr20	3801368	3801535	+	36	NA	5' UTR (NM_001204446, exon 1 of 3)	intron (NM_001204447, intron 1 of 2)	280	NM_001204447	55317	Hs.104806	NM_018347	ENSG00000125843	AP5S1	C20orf29	adaptor related protein complex 5 subunit sigma 1	protein-coding
Bowtie2_on_data_141_and_data_140__aligned_reads__BAM__peak_8720	chr4	39367631	39368130	+	61	NA	5' UTR (NM_001204747, exon 1 of 25)	5' UTR (NM_001204747, exon 1 of 25)	121	NM_001204747	5981	Hs.507475	NM_002913	ENSG00000035928	RFC1	A1|MHCBFB|PO-GA|RECC1|RFC|RFC140	replication factor C subunit 1	protein-coding
Bowtie2_on_data_141_and_data_140__aligned_reads__BAM__peak_4138	chr15	72523621	72523818	+	74	NA	5' UTR (NM_001206798, exon 1 of 11)	5' UTR (NM_001206798, exon 1 of 11)	246	NM_001316318	5315	Hs.534770	NM_002654	ENSG00000067225	PKM	CTHBP|HEL-S-30|OIP3|PK3|PKM2|TCB|THBP1	pyruvate kinase M1/2	protein-coding
Bowtie2_on_data_141_and_data_140__aligned_reads__BAM__peak_6346	chr2	85555079	85555281	+	60	NA	5' UTR (NM_001206844, exon 1 of 5)	5' UTR (NM_001206844, exon 1 of 5)	239	NM_001206844	10618	Hs.593382	NM_006464	ENSG00000152291	TGOLN2	TGN38|TGN46|TGN48|TGN51|TTGN2	trans-golgi network protein 2	protein-coding
Bowtie2_on_data_141_and_data_140__aligned_reads__BAM__peak_9187	chr4	170581328	170581554	+	39	NA	5' UTR (NM_001243374, exon 1 of 12)	5' UTR (NM_001243374, exon 1 of 12)	228	NM_001243374	1182	Hs.481186	NM_001829	ENSG00000109572	CLCN3	CLC3|ClC-3	chloride voltage-gated channel 3	protein-coding
Bowtie2_on_data_141_and_data_140__aligned_reads__BAM__peak_5140	chr17	49123930	49124378	+	45	NA	5' UTR (NM_001251971, exon 1 of 27)	5' UTR (NM_001251971, exon 1 of 27)	175	NM_001251971	9043	Hs.463439	NM_003971	ENSG00000008294	SPAG9	CT89|HLC-6|HLC4|HLC6|JIP-4|JIP4|JLP|PHET|PIG6	sperm associated antigen 9	protein-coding
Bowtie2_on_data_141_and_data_140__aligned_reads__BAM__peak_9904	chr5	150460330	150460601	+	86	NA	5' UTR (NM_001252393, exon 1 of 18)	5' UTR (NM_001252393, exon 1 of 18)	180	NM_001252385	10318	Hs.355141	NM_006058	ENSG00000145901	TNIP1	ABIN-1|NAF1|VAN|nip40-1	TNFAIP3 interacting protein 1	protein-coding
Bowtie2_on_data_141_and_data_140__aligned_reads__BAM__peak_10235	chr6	44355172	44355641	+	37	NA	5' UTR (NM_001253, exon 1 of 16)	5' UTR (NM_001253, exon 1 of 16)	155	NM_001253	988	Hs.485471	NM_001253	ENSG00000096401	CDC5L	CDC5|CDC5-LIKE|CEF1|PCDC5RP|dJ319D22.1	cell division cycle 5 like	protein-coding
Bowtie2_on_data_141_and_data_140__aligned_reads__BAM__peak_9758	chr5	122847889	122848090	+	72	NA	5' UTR (NM_001270573, exon 1 of 12)	5' UTR (NM_001270573, exon 1 of 12)	196	NM_001031812	1456	Hs.129206	NM_004384	ENSG00000151292	CSNK1G3	CKI-gamma 3|CSNK1G3L	casein kinase 1 gamma 3	protein-coding
Bowtie2_on_data_141_and_data_140__aligned_reads__BAM__peak_9887	chr5	147161991	147162376	+	47	NA	5' UTR (NM_001270934, exon 1 of 21)	5' UTR (NM_001270934, exon 1 of 21)	228	NM_001270941	9832	Hs.740461	NM_014790	ENSG00000176049	JAKMIP2	JAMIP2|NECC1	janus kinase and microtubule interacting protein 2	protein-coding
Bowtie2_on_data_141_and_data_140__aligned_reads__BAM__peak_4678	chr16	71264410	71264589	+	20	NA	5' UTR (NM_001270974, exon 1 of 86)	5' UTR (NM_001270974, exon 1 of 86)	126	NM_001198543	54768	Hs.351914	NM_017558	ENSG00000157423	HYDIN	CILD5|HYDIN1|HYDIN2|PPP1R31	HYDIN, axonemal central pair apparatus protein	protein-coding
Bowtie2_on_data_141_and_data_140__aligned_reads__BAM__peak_9752	chr5	122110790	122111175	+	60	NA	5' UTR (NM_001278199, exon 1 of 15)	5' UTR (NM_001278199, exon 1 of 15)	291	NM_003100	6643	Hs.125352	NM_003100	ENSG00000205302	SNX2	TRG-9	sorting nexin 2	protein-coding
Bowtie2_on_data_141_and_data_140__aligned_reads__BAM__peak_7371	chr20	49126919	49127087	+	31	NA	5' UTR (NM_001278618, exon 1 of 9)	5' UTR (NM_001278618, exon 1 of 9)	145	NM_001278618	5770	Hs.417549	NM_002827	ENSG00000196396	PTPN1	PTP1B	protein tyrosine phosphatase, non-receptor type 1	protein-coding
Bowtie2_on_data_141_and_data_140__aligned_reads__BAM__peak_11520	chr8	27695272	27695479	+	23	NA	5' UTR (NM_001278945, exon 1 of 8)	5' UTR (NM_001278945, exon 1 of 8)	237	NM_001278945	55872	Hs.104741	NM_018492	ENSG00000168078	PBK	CT84|HEL164|Nori-3|SPK|TOPK	PDZ binding kinase	protein-coding
Bowtie2_on_data_141_and_data_140__aligned_reads__BAM__peak_6234	chr2	55844582	55844908	+	94	NA	5' UTR (NM_001282850, exon 1 of 16)	5' UTR (NM_001282850, exon 1 of 16)	115	NM_001282850	57223	Hs.516182	NM_020463	ENSG00000275052	PPP4R3B	FLFL2|PP4R3B|PSY2|SMEK2|smk1	protein phosphatase 4 regulatory subunit 3B	protein-coding
Bowtie2_on_data_141_and_data_140__aligned_reads__BAM__peak_7495	chr21	30445846	30446130	+	53	NA	5' UTR (NM_001282907, exon 1 of 16)	5' UTR (NM_001282907, exon 1 of 16)	130	NM_001282909	10694	Hs.125113	NM_006585	ENSG00000156261	CCT8	C21orf112|Cctq|D21S246|PRED71	chaperonin containing TCP1 subunit 8	protein-coding
Bowtie2_on_data_141_and_data_140__aligned_reads__BAM__peak_7967	chr3	44379836	44380376	+	376	NA	5' UTR (NM_001282914, exon 1 of 11)	5' UTR (NM_001282914, exon 1 of 11)	162	NM_001029839	285343	Hs.55131	NM_173826	ENSG00000179152	TCAIM	C3orf23|TOAG-1|TOAG1	T cell activation inhibitor, mitochondrial	protein-coding
Bowtie2_on_data_141_and_data_140__aligned_reads__BAM__peak_1475	chr10	64028408	64028590	+	35	NA	5' UTR (NM_001282941, exon 1 of 5)	5' UTR (NM_001282941, exon 1 of 5)	123	NM_001282941	219790	Hs.58559	NM_145307	ENSG00000182010	RTKN2	PLEKHK1|bA531F24.1	rhotekin 2	protein-coding
Bowtie2_on_data_141_and_data_140__aligned_reads__BAM__peak_3708	chr14	72052933	72053473	+	31	NA	5' UTR (NM_001284246, exon 1 of 21)	5' UTR (NM_001284246, exon 1 of 21)	205	NM_001284246	26037	Hs.654657	NM_015556	ENSG00000197555	SIPA1L1	E6TP1	signal induced proliferation associated 1 like 1	protein-coding
Bowtie2_on_data_141_and_data_140__aligned_reads__BAM__peak_3976	chr15	42783176	42783394	+	40	NA	5' UTR (NM_001284307, exon 1 of 20)	5' UTR (NM_001284307, exon 1 of 20)	110	NM_001284307	64397	Hs.511143	NM_022473	ENSG00000103994	ZNF106	SH3BP3|ZFP106|ZNF474	zinc finger protein 106	protein-coding
Bowtie2_on_data_141_and_data_140__aligned_reads__BAM__peak_472	chr1	76190161	76190385	+	32	NA	5' UTR (NM_001286044, exon 1 of 9)	5' UTR (NM_001286044, exon 1 of 9)	241	NM_001286042	34	Hs.445040	NM_000016	ENSG00000117054	ACADM	ACAD1|MCAD|MCADH	acyl-CoA dehydrogenase medium chain	protein-coding
Bowtie2_on_data_141_and_data_140__aligned_reads__BAM__peak_2200	chr11	82996598	82997128	+	292	NA	5' UTR (NM_001286117, exon 1 of 9)	5' UTR (NM_001286117, exon 1 of 9)	587	NM_001286119	60492	Hs.368866	NM_021825	ENSG00000137500	CCDC90B	MDS011|MDS025	coiled-coil domain containing 90B	protein-coding
Bowtie2_on_data_141_and_data_140__aligned_reads__BAM__peak_2516	chr12	14518492	14519021	+	70	NA	5' UTR (NM_001286514, exon 1 of 15)	5' UTR (NM_001286514, exon 1 of 15)	190	NM_018179	55729	Hs.504856	NM_018179	ENSG00000171681	ATF7IP	AM|ATF-IP|MCAF|MCAF1|p621	activating transcription factor 7 interacting protein	protein-coding
Bowtie2_on_data_141_and_data_140__aligned_reads__BAM__peak_11790	chr8	87520693	87521059	+	70	NA	5' UTR (NM_001286719, exon 1 of 9)	5' UTR (NM_001286719, exon 1 of 9)	133	NM_001286719	51115	Hs.145386	NM_016033	ENSG00000176623	RMDN1	CGI-90|FAM82B|RMD-1|RMD1	regulator of microtubule dynamics 1	protein-coding
Bowtie2_on_data_141_and_data_140__aligned_reads__BAM__peak_7953	chr3	40566405	40566605	+	35	NA	5' UTR (NM_001287245, exon 1 of 6)	5' UTR (NM_001287245, exon 1 of 6)	136	NM_001098414	285268	Hs.19977	NM_198484	ENSG00000172888	ZNF621	-	zinc finger protein 621	protein-coding
Bowtie2_on_data_141_and_data_140__aligned_reads__BAM__peak_3780	chr14	89290771	89291068	+	26	NA	5' UTR (NM_001288781, exon 2 of 16)	5' UTR (NM_001288781, exon 2 of 16)	422	NM_001288781	123016	Hs.303055	NM_144596	ENSG00000165533	TTC8	BBS8|RP51	tetratricopeptide repeat domain 8	protein-coding
Bowtie2_on_data_141_and_data_140__aligned_reads__BAM__peak_1576	chr10	91011430	91011589	+	48	NA	5' UTR (NM_001288979, exon 1 of 8)	5' UTR (NM_001288979, exon 1 of 8)	156	NM_001127605	3988	Hs.643030	NM_000235	ENSG00000107798	LIPA	CESD|LAL	lipase A, lysosomal acid type	protein-coding
Bowtie2_on_data_141_and_data_140__aligned_reads__BAM__peak_1605	chr10	96305549	96305775	+	160	NA	5' UTR (NM_001289068, exon 1 of 22)	5' UTR (NM_001289068, exon 1 of 22)	138	NM_001289070	3070	Hs.463677	NM_018063	ENSG00000119969	HELLS	ICF4|LSH|Nbla10143|PASG|SMARCA6	helicase, lymphoid specific	protein-coding
Bowtie2_on_data_141_and_data_140__aligned_reads__BAM__peak_8700	chr4	26585537	26585759	+	205	NA	5' UTR (NM_001292054, exon 1 of 18)	5' UTR (NM_001292054, exon 1 of 18)	102	NM_018317	55296	Hs.479403	NM_018317	ENSG00000109680	TBC1D19	-	TBC1 domain family member 19	protein-coding
Bowtie2_on_data_141_and_data_140__aligned_reads__BAM__peak_149	chr1	23670613	23670894	+	56	NA	5' UTR (NM_001297622, exon 1 of 9)	5' UTR (NM_001297622, exon 1 of 9)	104	NM_005826	10236	Hs.373763	NM_005826	ENSG00000125944	HNRNPR	HNRPR|hnRNP-R	heterogeneous nuclear ribonucleoprotein R	protein-coding
Bowtie2_on_data_141_and_data_140__aligned_reads__BAM__peak_5843	chr19	40502946	40503155	+	19	NA	5' UTR (NM_001297763, exon 1 of 7)	5' UTR (NM_001297763, exon 1 of 7)	107	NM_001297763	339327	Hs.125008	NM_178544	ENSG00000187187	ZNF546	ZNF49	zinc finger protein 546	protein-coding
Bowtie2_on_data_141_and_data_140__aligned_reads__BAM__peak_2004	chr11	47236344	47236857	+	7829	NA	5' UTR (NM_001300734, exon 1 of 6)	5' UTR (NM_001300734, exon 1 of 6)	107	NM_001300734	1643	Hs.700338	NM_000107	ENSG00000134574	DDB2	DDBB|UV-DDB2|XPE	damage specific DNA binding protein 2	protein-coding
Bowtie2_on_data_141_and_data_140__aligned_reads__BAM__peak_2663	chr12	53400064	53400231	+	23	NA	5' UTR (NM_001300821, exon 1 of 15)	5' UTR (NM_001300821, exon 1 of 15)	105	NM_001417	1975	Hs.648394	NM_001417	ENSG00000063046	EIF4B	EIF-4B|PRO1843	eukaryotic translation initiation factor 4B	protein-coding
Bowtie2_on_data_141_and_data_140__aligned_reads__BAM__peak_10301	chr6	76458939	76459163	+	28	NA	5' UTR (NM_001300899, exon 1 of 33)	5' UTR (NM_001300899, exon 1 of 33)	142	NM_004999	4646	Hs.149387	NM_004999	ENSG00000196586	MYO6	DFNA22|DFNB37|Myo6-007|Myo6-008	myosin VI	protein-coding
Bowtie2_on_data_141_and_data_140__aligned_reads__BAM__peak_7693	chr22	31063515	31063910	+	52	NA	5' UTR (NM_001304794, exon 1 of 3)	5' UTR (NM_001304794, exon 1 of 3)	165	NM_001304795	150290	Hs.517544	NM_152511	ENSG00000167065	DUSP18	DSP18|DUSP20|LMWDSP20	dual specificity phosphatase 18	protein-coding
Bowtie2_on_data_141_and_data_140__aligned_reads__BAM__peak_4836	chr17	7165646	7165810	+	20	NA	5' UTR (NM_001307, exon 1 of 4)	5' UTR (NM_001307, exon 1 of 4)	536	NM_001307	1366	Hs.513915	NM_001307	ENSG00000181885	CLDN7	CEPTRL2|CLDN-7|CPETRL2|Hs.84359|claudin-1	claudin 7	protein-coding
Bowtie2_on_data_141_and_data_140__aligned_reads__BAM__peak_8393	chr3	156877838	156878197	+	93	NA	5' UTR (NM_001308185, exon 1 of 11)	5' UTR (NM_001308185, exon 1 of 11)	532	NM_020307	57018	Hs.4859	NM_020307	ENSG00000163660	CCNL1	ANIA6A|BM-001|PRO1073|ania-6a	cyclin L1	protein-coding
Bowtie2_on_data_141_and_data_140__aligned_reads__BAM__peak_6575	chr2	131862456	131862832	+	27	NA	5' UTR (NM_001309448, exon 1 of 7)	5' UTR (NM_001309448, exon 1 of 7)	224	NM_001309451	55041	Hs.469944	NM_017958	ENSG00000115762	PLEKHB2	EVT2	pleckstrin homology domain containing B2	protein-coding
Bowtie2_on_data_141_and_data_140__aligned_reads__BAM__peak_6438	chr2	96657585	96658196	+	55	NA	5' UTR (NM_001310154, exon 1 of 89)	5' UTR (NM_001310154, exon 1 of 89)	178	NM_001310154	400986	Hs.646318	NM_001010914	ENSG00000174501	ANKRD36C	-	ankyrin repeat domain 36C	protein-coding
Bowtie2_on_data_141_and_data_140__aligned_reads__BAM__peak_6802	chr2	178128201	178128621	+	155	NA	5' UTR (NM_001313901, exon 1 of 5)	5' UTR (NM_001313901, exon 1 of 5)	448	NM_001145412	4780	Hs.744006	NM_006164	ENSG00000116044	NFE2L2	HEBP1|IMDDHH|NRF2	nuclear factor, erythroid 2 like 2	protein-coding
Bowtie2_on_data_141_and_data_140__aligned_reads__BAM__peak_997	chr1	202777467	202777750	+	69	NA	5' UTR (NM_001314042, exon 1 of 28)	5' UTR (NM_001314042, exon 1 of 28)	990	NM_006618	10765	Hs.18891	NM_006618	ENSG00000117139	KDM5B	CT31|JARID1B|PLU-1|PLU1|PPP1R98|PUT1|RBBP2H1A|RBP2-H1	lysine demethylase 5B	protein-coding
Bowtie2_on_data_141_and_data_140__aligned_reads__BAM__peak_5687	chr19	9929345	9929654	+	40	NA	5' UTR (NM_001316939, exon 1 of 4)	5' UTR (NM_001316939, exon 1 of 4)	280	NM_001316942	54850	Hs.12439	NM_017703	ENSG00000127452	FBXL12	Fbl12	F-box and leucine rich repeat protein 12	protein-coding
Bowtie2_on_data_141_and_data_140__aligned_reads__BAM__peak_2010	chr11	47663900	47664266	+	44	NA	5' UTR (NM_001317231, exon 1 of 13)	5' UTR (NM_001317231, exon 1 of 13)	123	NM_001317232	23788	Hs.269944	NM_014342	ENSG00000109919	MTCH2	HSPC032|MIMP|SLC25A50	mitochondrial carrier 2	protein-coding
Bowtie2_on_data_141_and_data_140__aligned_reads__BAM__peak_10724	chr7	1176851	1177127	+	49	NA	5' UTR (NM_001318252, exon 1 of 5)	5' UTR (NM_001318252, exon 1 of 5)	904	NM_001134395	84310	Hs.653258	NM_032350	ENSG00000146540	C7orf50	YCR016W	chromosome 7 open reading frame 50	protein-coding
Bowtie2_on_data_141_and_data_140__aligned_reads__BAM__peak_12540	chr9	134065619	134065862	+	301	NA	5' UTR (NM_001318325, exon 1 of 11)	5' UTR (NM_001318325, exon 1 of 11)	238	NM_001318325	8021	Hs.654530	NM_005085	ENSG00000126883	NUP214	CAIN|CAN	nucleoporin 214	protein-coding
Bowtie2_on_data_141_and_data_140__aligned_reads__BAM__peak_1276	chr10	15902319	15902537	+	38	NA	5' UTR (NM_001318330, exon 1 of 14)	5' UTR (NM_001318330, exon 1 of 14)	104	NM_001318330	80013	Hs.158870	NM_024948	ENSG00000148481	MINDY3	C10orf97|CARP|DERP5|FAM188A|MST126|MSTP126|my042	MINDY lysine 48 deubiquitinase 3	protein-coding
Bowtie2_on_data_141_and_data_140__aligned_reads__BAM__peak_2012	chr11	47788779	47788942	+	64	NA	5' UTR (NM_001318339, exon 1 of 17)	5' UTR (NM_001318339, exon 1 of 17)	170	NM_001318339	23360	Hs.6834	NM_015308	ENSG00000109920	FNBP4	FBP30	formin binding protein 4	protein-coding
Bowtie2_on_data_141_and_data_140__aligned_reads__BAM__peak_2272	chr11	102962619	102962918	+	36	NA	5' UTR (NM_001318740, exon 1 of 7)	5' UTR (NM_001318740, exon 1 of 7)	176	NM_001318740	84259	Hs.503716	NM_032299	ENSG00000137692	DCUN1D5	SCCRO5	defective in cullin neddylation 1 domain containing 5	protein-coding
Bowtie2_on_data_141_and_data_140__aligned_reads__BAM__peak_1008	chr1	203764608	203765125	+	74	NA	5' UTR (NM_001319239, exon 1 of 20)	5' UTR (NM_001319239, exon 1 of 20)	201	NM_001350262	9877	Hs.532399	NM_014827	ENSG00000058673	ZC3H11A	ZC3HDC11A	zinc finger CCCH-type containing 11A	protein-coding
Bowtie2_on_data_141_and_data_140__aligned_reads__BAM__peak_326	chr1	44870813	44871162	+	82	NA	5' UTR (NM_001319956, exon 1 of 15)	5' UTR (NM_001319956, exon 1 of 15)	155	NM_018150	55182	Hs.456557	NM_018150	ENSG00000187147	RNF220	C1orf164	ring finger protein 220	protein-coding
Bowtie2_on_data_141_and_data_140__aligned_reads__BAM__peak_827	chr1	160068125	160068421	+	35	NA	5' UTR (NM_001320247, exon 1 of 7)	5' UTR (NM_001320247, exon 1 of 7)	206	NM_052868	93185	Hs.332012	NM_052868	ENSG00000162729	IGSF8	CD316|CD81P3|EWI-2|EWI2|KCT-4|LIR-D1|PGRL	immunoglobulin superfamily member 8	protein-coding
Bowtie2_on_data_141_and_data_140__aligned_reads__BAM__peak_524	chr1	89149650	89150238	+	88	NA	5' UTR (NM_001320709, exon 1 of 22)	5' UTR (NM_001320709, exon 1 of 22)	117	NM_001320708	5586	Hs.440833	NM_006256	ENSG00000065243	PKN2	PAK2|PRK2|PRKCL2|PRO2042|Pak-2|STK7	protein kinase N2	protein-coding
Bowtie2_on_data_141_and_data_140__aligned_reads__BAM__peak_8024	chr3	52445218	52445378	+	34	NA	5' UTR (NM_001321127, exon 1 of 11)	5' UTR (NM_001321127, exon 1 of 11)	774	NM_016483	51533	Hs.372719	NM_016483	ENSG00000010318	PHF7	HSPC045|HSPC226|NYD-SP6	PHD finger protein 7	protein-coding
Bowtie2_on_data_141_and_data_140__aligned_reads__BAM__peak_9975	chr5	176943999	176944330	+	117	NA	5' UTR (NM_001321830, exon 1 of 17)	5' UTR (NM_001321830, exon 1 of 17)	163	NM_001321830	51428	Hs.484288	NM_016222	ENSG00000183258	DDX41	ABS|MPLPF	DEAD-box helicase 41	protein-coding
Bowtie2_on_data_141_and_data_140__aligned_reads__BAM__peak_12514	chr9	130186482	130187088	+	777	NA	5' UTR (NM_001322260, exon 1 of 6)	5' UTR (NM_001322260, exon 1 of 6)	132	NM_001286698	7633	Hs.522399	NM_007135	ENSG00000196152	ZNF79	pT7	zinc finger protein 79	protein-coding
Bowtie2_on_data_141_and_data_140__aligned_reads__BAM__peak_1373	chr10	38383172	38383653	+	170	NA	5' UTR (NM_001324256, exon 1 of 8)	5' UTR (NM_001324256, exon 1 of 8)	148	NM_001324252	7587	Hs.292575	NM_003421	ENSG00000075407	ZNF37A	KOX21|ZNF37	zinc finger protein 37A	protein-coding
Bowtie2_on_data_141_and_data_140__aligned_reads__BAM__peak_7705	chr22	32058258	32058449	+	23	NA	5' UTR (NM_001326419, exon 1 of 10)	5' UTR (NM_001326419, exon 1 of 10)	197	NM_001326418	23761	Hs.420559	NM_014338	ENSG00000241878	PISD	DJ858B16|PSD|PSDC|PSSC|dJ858B16.2	phosphatidylserine decarboxylase	protein-coding
Bowtie2_on_data_141_and_data_140__aligned_reads__BAM__peak_1848	chr11	10772561	10772817	+	59	NA	5' UTR (NM_001346279, exon 1 of 24)	5' UTR (NM_001346279, exon 1 of 24)	155	NM_001346279	9646	Hs.725151	NM_014633	ENSG00000198730	CTR9	SH2BP1|TSBP|p150|p150TSP	CTR9 homolog, Paf1/RNA polymerase II complex component	protein-coding
Bowtie2_on_data_141_and_data_140__aligned_reads__BAM__peak_12073	chr9	15552985	15553470	+	68	NA	5' UTR (NM_001348002, exon 1 of 27)	5' UTR (NM_001348002, exon 1 of 27)	222	NM_173550	203238	Hs.17267	NM_173550	ENSG00000164989	CCDC171	C9orf93|bA536D16.1|bA778P13.1	coiled-coil domain containing 171	protein-coding
Bowtie2_on_data_141_and_data_140__aligned_reads__BAM__peak_5539	chr18	53089455	53089619	+	87	NA	5' UTR (NM_001348213, exon 1 of 16)	5' UTR (NM_001348213, exon 1 of 16)	186	NM_001348213	6925	Hs.605153	NM_003199	ENSG00000196628	TCF4	E2-2|FECD3|ITF-2|ITF2|PTHS|SEF-2|SEF2|SEF2-1|SEF2-1A|SEF2-1B|SEF2-1D|TCF-4|bHLHb19	transcription factor 4	protein-coding
Bowtie2_on_data_141_and_data_140__aligned_reads__BAM__peak_9571	chr5	78908440	78908638	+	44	NA	5' UTR (NM_001349549, exon 1 of 15)	5' UTR (NM_001349549, exon 1 of 15)	299	NM_001297744	167153	Hs.418198	NM_173797	ENSG00000164329	TENT2	GLD2|PAPD4|TUT2	terminal nucleotidyltransferase 2	protein-coding
Bowtie2_on_data_141_and_data_140__aligned_reads__BAM__peak_12132	chr9	34990354	34990695	+	92	NA	5' UTR (NM_001349723, exon 2 of 5)	5' UTR (NM_001349723, exon 2 of 5)	257	NM_001135005	25822	Hs.237506	NM_012266	ENSG00000137094	DNAJB5	Hsc40	DnaJ heat shock protein family (Hsp40) member B5	protein-coding
Bowtie2_on_data_141_and_data_140__aligned_reads__BAM__peak_782	chr1	153963248	153963450	+	21	NA	5' UTR (NM_001349947, exon 1 of 4)	5' UTR (NM_001349947, exon 1 of 4)	118	NM_001349946	6232	Hs.546291	NM_001030	ENSG00000177954	RPS27	DBA17|MPS-1|MPS1|S27	ribosomal protein S27	protein-coding
Bowtie2_on_data_141_and_data_140__aligned_reads__BAM__peak_10498	chr6	126307717	126307969	+	29	NA	5' UTR (NM_001350581, exon 1 of 13)	5' UTR (NM_001350581, exon 1 of 13)	267	NM_001350590	60487	Hs.404186	NM_021820	ENSG00000066651	TRMT11	C6orf75|MDS024|TRM11|TRMT11-1	tRNA methyltransferase 11 homolog	protein-coding
Bowtie2_on_data_141_and_data_140__aligned_reads__BAM__peak_3023	chr12	122985224	122985671	+	44	NA	5' UTR (NM_001350937, exon 1 of 12)	5' UTR (NM_001350937, exon 1 of 12)	102	NM_001350936	55596	Hs.37706	NM_017612	ENSG00000033030	ZCCHC8	-	zinc finger CCHC-type containing 8	protein-coding
Bowtie2_on_data_141_and_data_140__aligned_reads__BAM__peak_1283	chr10	17243397	17243920	+	325	NA	5' UTR (NM_001351220, exon 1 of 11)	5' UTR (NM_001351220, exon 1 of 11)	412	NM_001351219	1787	Hs.351665	NM_004412	ENSG00000107614	TRDMT1	DMNT2|DNMT2|MHSAIIP|PUMET|RNMT1	tRNA aspartic acid methyltransferase 1	protein-coding
Bowtie2_on_data_141_and_data_140__aligned_reads__BAM__peak_5199	chr17	60005032	60005466	+	140	NA	5' UTR (NM_001351695, exon 1 of 25)	5' UTR (NM_001351695, exon 1 of 25)	144	NM_020748	57508	Hs.279646	NM_020748	ENSG00000108506	INTS2	INT2|KIAA1287	integrator complex subunit 2	protein-coding
Bowtie2_on_data_141_and_data_140__aligned_reads__BAM__peak_2236	chr11	93478927	93479099	+	50	NA	5' UTR (NM_001351985, exon 2 of 10)	5' UTR (NM_001351985, exon 2 of 10)	4253	NM_001351986	28970	Hs.8360	NM_014039	ENSG00000182919	C11orf54	PTD012|PTOD012	chromosome 11 open reading frame 54	protein-coding
Bowtie2_on_data_141_and_data_140__aligned_reads__BAM__peak_7861	chr3	10183318	10183743	+	52	NA	5' UTR (NM_001354723, exon 1 of 3)	5' UTR (NM_001354723, exon 1 of 3)	211	NM_000551	7428	Hs.517792	NM_000551	ENSG00000134086	VHL	HRCA1|RCA1|VHL1|pVHL	von Hippel-Lindau tumor suppressor	protein-coding
Bowtie2_on_data_141_and_data_140__aligned_reads__BAM__peak_12133	chr9	35072022	35072235	+	91	NA	5' UTR (NM_001354928, exon 1 of 17)	5' UTR (NM_001354928, exon 1 of 17)	177	NM_001354928	7415	Hs.529782	NM_007126	ENSG00000165280	VCP	CDC48|TERA|p97	valosin containing protein	protein-coding
Bowtie2_on_data_141_and_data_140__aligned_reads__BAM__peak_11533	chr8	29208024	29208269	+	20	NA	5' UTR (NM_001394, exon 1 of 4)	5' UTR (NM_001394, exon 1 of 4)	121	NM_001394	1846	Hs.417962	NM_001394	ENSG00000120875	DUSP4	HVH2|MKP-2|MKP2|TYP	dual specificity phosphatase 4	protein-coding
Bowtie2_on_data_141_and_data_140__aligned_reads__BAM__peak_2066	chr11	62341151	62341530	+	32	NA	5' UTR (NM_001404, exon 1 of 10)	5' UTR (NM_001404, exon 1 of 10)	120	NM_001404	1937	Hs.144835	NM_001404	ENSG00000254772	EEF1G	EF1G|GIG35	eukaryotic translation elongation factor 1 gamma	protein-coding
Bowtie2_on_data_141_and_data_140__aligned_reads__BAM__peak_10038	chr6	10556077	10556300	+	87	NA	5' UTR (NM_001491, exon 1 of 3)	5' UTR (NM_001491, exon 1 of 3)	239	NM_001491	2651	Hs.519884	NM_001491	ENSG00000111846	GCNT2	CCAT|CTRCT13|GCNT2C|GCNT5|IGNT|II|NACGT1|NAGCT1|ULG3|bA360O19.2|bA421M1.1	glucosaminyl (N-acetyl) transferase 2 (I blood group)	protein-coding
Bowtie2_on_data_141_and_data_140__aligned_reads__BAM__peak_5464	chr18	25756997	25757323	+	46	NA	5' UTR (NM_001792, exon 1 of 16)	5' UTR (NM_001792, exon 1 of 16)	250	NM_001792	1000	Hs.464829	NM_001792	ENSG00000170558	CDH2	CD325|CDHN|CDw325|NCAD	cadherin 2	protein-coding
Bowtie2_on_data_141_and_data_140__aligned_reads__BAM__peak_2310	chr11	111895960	111896176	+	17	NA	5' UTR (NM_001931, exon 1 of 14)	5' UTR (NM_001931, exon 1 of 14)	530	NM_001931	1737	Hs.335551	NM_001931	ENSG00000150768	DLAT	DLTA|PDC-E2|PDCE2	dihydrolipoamide S-acetyltransferase	protein-coding
Bowtie2_on_data_141_and_data_140__aligned_reads__BAM__peak_3663	chr14	65453439	65453842	+	56	NA	5' UTR (NM_002028, exon 1 of 12)	5' UTR (NM_002028, exon 1 of 12)	133	NM_002028	2342	Hs.325531	NM_002028	ENSG00000257365	FNTB	FPTB	farnesyltransferase, CAAX box, beta	protein-coding
Bowtie2_on_data_141_and_data_140__aligned_reads__BAM__peak_7485	chr21	27107235	27107751	+	95	NA	5' UTR (NM_002040, exon 1 of 10)	5' UTR (NM_002040, exon 1 of 10)	164	NM_002040	2551	Hs.473470	NM_002040	ENSG00000154727	GABPA	E4TF1-60|E4TF1A|NFT2|NRF2|NRF2A|RCH04A07	GA binding protein transcription factor subunit alpha	protein-coding
Bowtie2_on_data_141_and_data_140__aligned_reads__BAM__peak_8208	chr3	115342231	115342474	+	116	NA	5' UTR (NM_002045, exon 1 of 3)	5' UTR (NM_002045, exon 1 of 3)	201	NM_002045	2596	Hs.134974	NM_002045	ENSG00000172020	GAP43	B-50|PP46	growth associated protein 43	protein-coding
Bowtie2_on_data_141_and_data_140__aligned_reads__BAM__peak_5108	chr17	45727232	45727437	+	70	NA	5' UTR (NM_002265, exon 1 of 22)	5' UTR (NM_002265, exon 1 of 22)	130	NM_002265	3837	Hs.532793	NM_002265	ENSG00000108424	KPNB1	IMB1|IPO1|IPOB|Impnb|NTF97	karyopherin subunit beta 1	protein-coding
Bowtie2_on_data_141_and_data_140__aligned_reads__BAM__peak_8378	chr3	152552865	152553332	+	35	NA	5' UTR (NM_002563, exon 1 of 1)	5' UTR (NM_002563, exon 1 of 1)	616	NM_002563	5028	Hs.79881	NM_002563	ENSG00000169860	P2RY1	P2Y1|SARCC	purinergic receptor P2Y1	protein-coding
Bowtie2_on_data_141_and_data_140__aligned_reads__BAM__peak_11512	chr8	26148949	26149354	+	85	NA	5' UTR (NM_002717, exon 1 of 10)	5' UTR (NM_002717, exon 1 of 10)	144	NM_002717	5520	Hs.146339	NM_002717	ENSG00000221914	PPP2R2A	B55A|B55ALPHA|PR52A|PR55A|PR55alpha	protein phosphatase 2 regulatory subunit Balpha	protein-coding
Bowtie2_on_data_141_and_data_140__aligned_reads__BAM__peak_1866	chr11	14541633	14542112	+	110	NA	5' UTR (NM_002786, exon 1 of 10)	5' UTR (NM_002786, exon 1 of 10)	119	NM_002786	5682	Hs.102798	NM_002786	ENSG00000129084	PSMA1	HC2|HEL-S-275|NU|PROS30	proteasome subunit alpha 1	protein-coding
Bowtie2_on_data_141_and_data_140__aligned_reads__BAM__peak_3458	chr14	23504101	23504331	+	35	NA	5' UTR (NM_002797, exon 1 of 3)	5' UTR (NM_002797, exon 1 of 3)	138	NM_002797	5693	Hs.422990	NM_002797	ENSG00000100804	PSMB5	LMPX|MB1|X	proteasome subunit beta 5	protein-coding
Bowtie2_on_data_141_and_data_140__aligned_reads__BAM__peak_5029	chr17	38136958	38137326	+	210	NA	5' UTR (NM_002809, exon 1 of 12)	5' UTR (NM_002809, exon 1 of 12)	121	NM_002809	5709	Hs.12970	NM_002809	ENSG00000108344	PSMD3	P58|RPN3|S3|TSTA2	proteasome 26S subunit, non-ATPase 3	protein-coding
Bowtie2_on_data_141_and_data_140__aligned_reads__BAM__peak_6547	chr2	120517221	120517697	+	64	NA	5' UTR (NM_002830, exon 1 of 27)	5' UTR (NM_002830, exon 1 of 27)	252	NM_002830	5775	Hs.469809	NM_002830	ENSG00000088179	PTPN4	MEG|PTPMEG|PTPMEG1	protein tyrosine phosphatase, non-receptor type 4	protein-coding
Bowtie2_on_data_141_and_data_140__aligned_reads__BAM__peak_5930	chr19	49588290	49588797	+	73	NA	5' UTR (NM_003089, exon 1 of 10)	5' UTR (NM_003089, exon 1 of 10)	146	NM_001301069	6625	Hs.467097	NM_003089	ENSG00000104852	SNRNP70	RNPU1Z|RPU1|SNRP70|Snp1|U1-70K|U170K|U1AP|U1RNP	small nuclear ribonucleoprotein U1 subunit 70	protein-coding
Bowtie2_on_data_141_and_data_140__aligned_reads__BAM__peak_2914	chr12	104359553	104360027	+	74	NA	5' UTR (NM_003211, exon 1 of 10)	5' UTR (NM_003211, exon 1 of 10)	197	NM_003211	6996	Hs.584809	NM_003211	ENSG00000139372	TDG	hTDG	thymine DNA glycosylase	protein-coding
Bowtie2_on_data_141_and_data_140__aligned_reads__BAM__peak_7313	chr20	39657482	39657650	+	26	NA	5' UTR (NM_003286, exon 1 of 21)	5' UTR (NM_003286, exon 1 of 21)	108	NM_003286	7150	Hs.472737	NM_003286	ENSG00000198900	TOP1	TOPI	DNA topoisomerase I	protein-coding
Bowtie2_on_data_141_and_data_140__aligned_reads__BAM__peak_4422	chr16	21964320	21964704	+	44	NA	5' UTR (NM_003366, exon 1 of 14)	5' UTR (NM_003366, exon 1 of 14)	127	NM_003366	7385	Hs.528803	NM_003366	ENSG00000140740	UQCRC2	MC3DN5|QCR2|UQCR2	ubiquinol-cytochrome c reductase core protein 2	protein-coding
Bowtie2_on_data_141_and_data_140__aligned_reads__BAM__peak_410	chr1	62902377	62902711	+	67	NA	5' UTR (NM_003368, exon 1 of 9)	5' UTR (NM_003368, exon 1 of 9)	161	NM_003368	7398	Hs.35086	NM_003368	ENSG00000162607	USP1	UBP	ubiquitin specific peptidase 1	protein-coding
Bowtie2_on_data_141_and_data_140__aligned_reads__BAM__peak_3072	chr12	133656817	133657222	+	53	NA	5' UTR (NM_003440, exon 1 of 5)	5' UTR (NM_003440, exon 1 of 5)	230	NM_003440	7699	Hs.181552	NM_003440	ENSG00000196387	ZNF140	pHZ-39	zinc finger protein 140	protein-coding
Bowtie2_on_data_141_and_data_140__aligned_reads__BAM__peak_10147	chr6	28048604	28048970	+	252	NA	5' UTR (NM_003447, exon 1 of 4)	5' UTR (NM_003447, exon 1 of 4)	305	NM_003447	7718	Hs.55481	NM_003447	ENSG00000197279	ZNF165	CT53|LD65|ZSCAN7	zinc finger protein 165	protein-coding
Bowtie2_on_data_141_and_data_140__aligned_reads__BAM__peak_2287	chr11	107879597	107880052	+	65	NA	5' UTR (NM_003478, exon 1 of 19)	5' UTR (NM_003478, exon 1 of 19)	365	NM_003478	8065	Hs.440320	NM_003478	ENSG00000166266	CUL5	CUL-5|VACM-1|VACM1	cullin 5	protein-coding
Bowtie2_on_data_141_and_data_140__aligned_reads__BAM__peak_2216	chr11	85955828	85956468	+	148	NA	5' UTR (NM_003797, exon 1 of 12)	5' UTR (NM_003797, exon 1 of 12)	722	NM_003797	8726	Hs.503510	NM_003797	ENSG00000074266	EED	COGIS|HEED|WAIT1	embryonic ectoderm development	protein-coding
Bowtie2_on_data_141_and_data_140__aligned_reads__BAM__peak_8868	chr4	77227299	77227471	+	29	NA	5' UTR (NM_003943, exon 1 of 2)	5' UTR (NM_003943, exon 1 of 2)	206	NM_003943	8987	Hs.109590	NM_003943	ENSG00000118804	STBD1	GENEX3414|GENX-3414	starch binding domain 1	protein-coding
Bowtie2_on_data_141_and_data_140__aligned_reads__BAM__peak_9365	chr5	36606477	36606986	+	71	NA	5' UTR (NM_004172, exon 1 of 10)	5' UTR (NM_004172, exon 1 of 10)	274	NM_001166696	6507	Hs.481918	NM_004172	ENSG00000079215	SLC1A3	EA6|EAAT1|GLAST|GLAST1	solute carrier family 1 member 3	protein-coding
Bowtie2_on_data_141_and_data_140__aligned_reads__BAM__peak_833	chr1	161171993	161172173	+	20	NA	5' UTR (NM_004550, exon 2 of 15)	5' UTR (NM_004550, exon 2 of 15)	146	NM_001166159	4720	Hs.173611	NM_004550	ENSG00000158864	NDUFS2	CI-49	NADH:ubiquinone oxidoreductase core subunit S2	protein-coding
Bowtie2_on_data_141_and_data_140__aligned_reads__BAM__peak_3470	chr14	24740356	24740723	+	821	NA	5' UTR (NM_004581, exon 1 of 16)	5' UTR (NM_004581, exon 1 of 16)	294	NM_182836	5875	Hs.377992	NM_004581	ENSG00000100949	RABGGTA	PTAR3	Rab geranylgeranyltransferase subunit alpha	protein-coding
Bowtie2_on_data_141_and_data_140__aligned_reads__BAM__peak_13022	chrX	102884316	102884581	+	29	NA	5' UTR (NM_004780, exon 2 of 3)	5' UTR (NM_004780, exon 2 of 3)	556	NM_001006639	9338	Hs.95243	NM_004780	ENSG00000172465	TCEAL1	SIIR|WEX9|p21|pp21	transcription elongation factor A like 1	protein-coding
Bowtie2_on_data_141_and_data_140__aligned_reads__BAM__peak_6059	chr2	15731881	15732036	+	109	NA	5' UTR (NM_004939, exon 1 of 26)	5' UTR (NM_004939, exon 1 of 26)	213	NM_004939	1653	Hs.440599	NM_004939	ENSG00000079785	DDX1	DBP-RB|UKVH5d	DEAD-box helicase 1	protein-coding
Bowtie2_on_data_141_and_data_140__aligned_reads__BAM__peak_9658	chr5	96271582	96271852	+	217	NA	5' UTR (NM_005575, exon 1 of 18)	5' UTR (NM_005575, exon 1 of 18)	371	NM_005575	4012	Hs.527199	NM_005575	ENSG00000113441	LNPEP	CAP|IRAP|P-LAP|PLAP	leucyl and cystinyl aminopeptidase	protein-coding
Bowtie2_on_data_141_and_data_140__aligned_reads__BAM__peak_3878	chr15	23810632	23810942	+	96	NA	5' UTR (NM_005664, exon 1 of 1)	5' UTR (NM_005664, exon 1 of 1)	333	NM_005664	7681	Hs.72964	NM_005664	ENSG00000179455	MKRN3	CPPB2|D15S9|RNF63|ZFP127|ZNF127	makorin ring finger protein 3	protein-coding
Bowtie2_on_data_141_and_data_140__aligned_reads__BAM__peak_4160	chr15	75917891	75918244	+	26	NA	5' UTR (NM_005701, exon 1 of 9)	5' UTR (NM_005701, exon 1 of 9)	379	NM_005701	10073	Hs.21577	NM_005701	ENSG00000169371	SNUPN	KPNBL|RNUT1|Snurportin1	snurportin 1	protein-coding
Bowtie2_on_data_141_and_data_140__aligned_reads__BAM__peak_6284	chr2	65454845	65455024	+	34	NA	5' UTR (NM_005722, exon 1 of 9)	5' UTR (NM_005722, exon 1 of 9)	105	NM_001005386	10097	Hs.643727	NM_005722	ENSG00000138071	ACTR2	ARP2	ARP2 actin related protein 2 homolog	protein-coding
Bowtie2_on_data_141_and_data_140__aligned_reads__BAM__peak_2707	chr12	58240363	58240684	+	107	NA	5' UTR (NM_005730, exon 1 of 8)	5' UTR (NM_005730, exon 1 of 8)	224	NM_005730	10106	Hs.524530	NM_005730	ENSG00000175215	CTDSP2	OS4|PSR2|SCP2	CTD small phosphatase 2	protein-coding
Bowtie2_on_data_141_and_data_140__aligned_reads__BAM__peak_11183	chr7	105925352	105925531	+	39	NA	5' UTR (NM_005746, exon 1 of 11)	5' UTR (NM_005746, exon 1 of 11)	197	NM_005746	10135	Hs.489615	NM_005746	ENSG00000105835	NAMPT	1110035O14Rik|PBEF|PBEF1|VF|VISFATIN	nicotinamide phosphoribosyltransferase	protein-coding
Bowtie2_on_data_141_and_data_140__aligned_reads__BAM__peak_6698	chr2	162164961	162165128	+	28	NA	5' UTR (NM_005805, exon 1 of 12)	5' UTR (NM_005805, exon 1 of 12)	258	NM_005805	10213	Hs.740477	NM_005805	ENSG00000115233	PSMD14	PAD1|POH1|RPN11	proteasome 26S subunit, non-ATPase 14	protein-coding
Bowtie2_on_data_141_and_data_140__aligned_reads__BAM__peak_820	chr1	156737286	156737506	+	29	NA	5' UTR (NM_005973, exon 1 of 7)	5' UTR (NM_005973, exon 1 of 7)	122	NM_005973	5546	Hs.516948	NM_005973	ENSG00000143294	PRCC	RCCP1|TPRC	papillary renal cell carcinoma (translocation-associated)	protein-coding
Bowtie2_on_data_141_and_data_140__aligned_reads__BAM__peak_5202	chr17	60704867	60705037	+	25	NA	5' UTR (NM_006039, exon 1 of 30)	5' UTR (NM_006039, exon 1 of 30)	190	NM_006039	9902	Hs.7835	NM_006039	ENSG00000011028	MRC2	CD280|CLEC13E|ENDO180|UPARAP	mannose receptor C type 2	protein-coding
Bowtie2_on_data_141_and_data_140__aligned_reads__BAM__peak_1444	chr10	52834118	52834553	+	13	NA	5' UTR (NM_006258, exon 1 of 18)	5' UTR (NM_006258, exon 1 of 18)	101	NM_006258	5592	Hs.407535	NM_006258	ENSG00000185532	PRKG1	AAT8|PKG|PKG1|PRKG1B|PRKGR1B|cGK|cGK 1|cGK1|cGKI|cGKI-BETA|cGKI-alpha	protein kinase cGMP-dependent 1	protein-coding
Bowtie2_on_data_141_and_data_140__aligned_reads__BAM__peak_9042	chr4	129209175	129209626	+	153	NA	5' UTR (NM_006320, exon 1 of 3)	5' UTR (NM_006320, exon 1 of 3)	584	NM_006320	10424	Hs.507910	NM_006320	ENSG00000164040	PGRMC2	DG6|PMBP	progesterone receptor membrane component 2	protein-coding
Bowtie2_on_data_141_and_data_140__aligned_reads__BAM__peak_3678	chr14	68141389	68141551	+	33	NA	5' UTR (NM_006370, exon 1 of 6)	5' UTR (NM_006370, exon 1 of 6)	132	NM_006370	10490	Hs.741177	NM_006370	ENSG00000100568	VTI1B	VTI1|VTI1-LIKE|VTI1L|VTI2|v-SNARE|vti1-rp1	vesicle transport through interaction with t-SNAREs 1B	protein-coding
Bowtie2_on_data_141_and_data_140__aligned_reads__BAM__peak_12136	chr9	35162088	35162336	+	73	NA	5' UTR (NM_006377, exon 1 of 39)	5' UTR (NM_006377, exon 1 of 39)	223	NM_006377	10497	Hs.493791	NM_006377	ENSG00000198722	UNC13B	MUNC13|UNC13|Unc13h2	unc-13 homolog B	protein-coding
Bowtie2_on_data_141_and_data_140__aligned_reads__BAM__peak_5091	chr17	43225117	43225385	+	109	NA	5' UTR (NM_006460, exon 1 of 1)	5' UTR (NM_006460, exon 1 of 1)	567	NM_006460	10614	Hs.586945	NM_006460	ENSG00000186834	HEXIM1	CLP1|EDG1|HIS1|MAQ1	hexamethylene bisacetamide inducible 1	protein-coding
Bowtie2_on_data_141_and_data_140__aligned_reads__BAM__peak_5092	chr17	43225793	43226189	+	47	NA	5' UTR (NM_006460, exon 1 of 1)	5' UTR (NM_006460, exon 1 of 1)	1307	NM_006460	10614	Hs.586945	NM_006460	ENSG00000186834	HEXIM1	CLP1|EDG1|HIS1|MAQ1	hexamethylene bisacetamide inducible 1	protein-coding
Bowtie2_on_data_141_and_data_140__aligned_reads__BAM__peak_5358	chr18	3247565	3247939	+	42	NA	5' UTR (NM_006471, exon 1 of 4)	5' UTR (NM_006471, exon 1 of 4)	224	NM_006471	10627	Hs.190086	NM_006471	ENSG00000101608	MYL12A	HEL-S-24|MLC-2B|MLCB|MRCL3|MRLC3|MYL2B	myosin light chain 12A	protein-coding
Bowtie2_on_data_141_and_data_140__aligned_reads__BAM__peak_6799	chr2	177134117	177134400	+	46	NA	5' UTR (NM_006554, exon 1 of 10)	5' UTR (NM_006554, exon 1 of 10)	135	NM_006554	10651	Hs.470728	NM_006554	ENSG00000128654	MTX2	-	metaxin 2	protein-coding
Bowtie2_on_data_141_and_data_140__aligned_reads__BAM__peak_11747	chr8	79428337	79428575	+	46	NA	5' UTR (NM_006823, exon 1 of 4)	5' UTR (NM_006823, exon 1 of 4)	120	NM_006823	5569	Hs.433700	NM_006823	ENSG00000171033	PKIA	PRKACN1	cAMP-dependent protein kinase inhibitor alpha	protein-coding
Bowtie2_on_data_141_and_data_140__aligned_reads__BAM__peak_5431	chr18	19192163	19192550	+	59	NA	5' UTR (NM_006938, exon 1 of 4)	5' UTR (NM_006938, exon 1 of 4)	126	NM_001291916	6632	Hs.464734	NM_006938	ENSG00000167088	SNRPD1	HsT2456|SMD1|SNRPD|Sm-D1	small nuclear ribonucleoprotein D1 polypeptide	protein-coding
Bowtie2_on_data_141_and_data_140__aligned_reads__BAM__peak_3121	chr13	30424425	30424884	+	55	NA	5' UTR (NM_007106, exon 1 of 5)	5' UTR (NM_007106, exon 1 of 5)	166	NM_007106	5412	Hs.145575	NM_007106	ENSG00000122042	UBL3	HCG-1|PNSC1	ubiquitin like 3	protein-coding
Bowtie2_on_data_141_and_data_140__aligned_reads__BAM__peak_3177	chr13	41635279	41635997	+	81	NA	5' UTR (NM_007187, exon 1 of 10)	5' UTR (NM_007187, exon 1 of 10)	245	NM_007187	11193	Hs.411300	NM_007187	ENSG00000120688	WBP4	FBP21	WW domain binding protein 4	protein-coding
Bowtie2_on_data_141_and_data_140__aligned_reads__BAM__peak_10411	chr6	108279180	108279412	+	49	NA	5' UTR (NM_007214, exon 1 of 21)	5' UTR (NM_007214, exon 1 of 21)	186	NM_007214	11231	Hs.26904	NM_007214	ENSG00000025796	SEC63	DNAJC23|ERdj2|PCLD2|PRO2507|SEC63L	SEC63 homolog, protein translocation regulator	protein-coding
Bowtie2_on_data_141_and_data_140__aligned_reads__BAM__peak_10831	chr7	23221435	23221908	+	58	NA	5' UTR (NM_007342, exon 1 of 7)	5' UTR (NM_007342, exon 1 of 7)	225	NM_007342	11097	Hs.408241	NM_007342	ENSG00000136243	NUPL2	CG1|NLP-1|NLP_1|hCG1	nucleoporin like 2	protein-coding
Bowtie2_on_data_141_and_data_140__aligned_reads__BAM__peak_5032	chr17	38296479	38296865	+	71	NA	5' UTR (NM_007359, exon 1 of 14)	5' UTR (NM_007359, exon 1 of 14)	165	NM_007359	22794	Hs.743287	NM_007359	ENSG00000108349	CASC3	BTZ|MLN51	cancer susceptibility 3	protein-coding
Bowtie2_on_data_141_and_data_140__aligned_reads__BAM__peak_11228	chr7	120497873	120498165	+	29	NA	5' UTR (NM_012338, exon 1 of 8)	5' UTR (NM_012338, exon 1 of 8)	158	NM_012338	23554	Hs.16529	NM_012338	ENSG00000106025	TSPAN12	EVR5|NET-2|NET2|TM4SF12	tetraspanin 12	protein-coding
Bowtie2_on_data_141_and_data_140__aligned_reads__BAM__peak_4018	chr15	51973677	51973927	+	21	NA	5' UTR (NM_013243, exon 1 of 12)	5' UTR (NM_013243, exon 1 of 12)	252	NM_001165257	29106	Hs.232618	NM_013243	ENSG00000104112	SCG3	SGIII	secretogranin III	protein-coding
Bowtie2_on_data_141_and_data_140__aligned_reads__BAM__peak_10478	chr6	119215198	119215505	+	26	NA	5' UTR (NM_014034, exon 1 of 4)	5' UTR (NM_014034, exon 1 of 4)	110	NM_014034	25842	Hs.292316	NM_014034	ENSG00000111875	ASF1A	CGI-98|CIA|HSPC146	anti-silencing function 1A histone chaperone	protein-coding
Bowtie2_on_data_141_and_data_140__aligned_reads__BAM__peak_3109	chr13	25875556	25876124	+	194	NA	5' UTR (NM_014089, exon 1 of 16)	5' UTR (NM_014089, exon 1 of 16)	174	NM_014089	9818	Hs.507537	NM_014089	ENSG00000139496	NUP58	NUP45|NUPL1|PRO2463	nucleoporin 58	protein-coding
Bowtie2_on_data_141_and_data_140__aligned_reads__BAM__peak_1876	chr11	16760148	16760440	+	71	NA	5' UTR (NM_014267, exon 1 of 5)	5' UTR (NM_014267, exon 1 of 5)	146	NM_014267	10944	Hs.368226	NM_014267	ENSG00000110696	C11orf58	IMAGE145052|SMAP	chromosome 11 open reading frame 58	protein-coding
Bowtie2_on_data_141_and_data_140__aligned_reads__BAM__peak_4179	chr15	79103550	79103768	+	116	NA	5' UTR (NM_014272, exon 1 of 24)	5' UTR (NM_014272, exon 1 of 24)	146	NM_014272	11173	Hs.16441	NM_014272	ENSG00000136378	ADAMTS7	ADAM-TS 7|ADAM-TS7|ADAMTS-7	ADAM metallopeptidase with thrombospondin type 1 motif 7	protein-coding
Bowtie2_on_data_141_and_data_140__aligned_reads__BAM__peak_6850	chr2	191184346	191184833	+	50	NA	5' UTR (NM_014362, exon 1 of 14)	5' UTR (NM_014362, exon 1 of 14)	182	NM_198047	26275	Hs.656685	NM_014362	ENSG00000198130	HIBCH	HIBYLCOAH	3-hydroxyisobutyryl-CoA hydrolase	protein-coding
Bowtie2_on_data_141_and_data_140__aligned_reads__BAM__peak_6611	chr2	136499294	136499450	+	35	NA	5' UTR (NM_014607, exon 1 of 13)	5' UTR (NM_014607, exon 1 of 13)	183	NM_014607	23190	Hs.591242	NM_014607	ENSG00000144224	UBXN4	UBXD2|UBXDC1|erasin	UBX domain protein 4	protein-coding
Bowtie2_on_data_141_and_data_140__aligned_reads__BAM__peak_4606	chr16	56763968	56764275	+	45	NA	5' UTR (NM_014669, exon 1 of 22)	5' UTR (NM_014669, exon 1 of 22)	104	NM_014669	9688	Hs.276878	NM_014669	ENSG00000102900	NUP93	NIC96	nucleoporin 93	protein-coding
Bowtie2_on_data_141_and_data_140__aligned_reads__BAM__peak_8580	chr3	197463608	197463768	+	18	NA	5' UTR (NM_014687, exon 1 of 20)	5' UTR (NM_014687, exon 1 of 20)	109	NM_001346873	9711	Hs.478868	NM_014687	ENSG00000145016	RUBCN	KIAA0226|RUBICON|SCAR15	RUN and cysteine rich domain containing beclin 1 interacting protein	protein-coding
Bowtie2_on_data_141_and_data_140__aligned_reads__BAM__peak_4482	chr16	30969020	30969249	+	33	NA	5' UTR (NM_014712, exon 1 of 19)	5' UTR (NM_014712, exon 1 of 19)	519	NM_014712	9739	Hs.297483	NM_014712	ENSG00000099381	SETD1A	KMT2F|Set1|Set1A	SET domain containing 1A	protein-coding
Bowtie2_on_data_141_and_data_140__aligned_reads__BAM__peak_1112	chr1	227505235	227505549	+	71	NA	5' UTR (NM_014826, exon 1 of 35)	5' UTR (NM_014826, exon 1 of 35)	434	NM_003607	8476	Hs.35433	NM_003607	ENSG00000143776	CDC42BPA	MRCK|MRCKA|PK428	CDC42 binding protein kinase alpha	protein-coding
Bowtie2_on_data_141_and_data_140__aligned_reads__BAM__peak_480	chr1	78225317	78225533	+	59	NA	5' UTR (NM_015017, exon 1 of 25)	5' UTR (NM_015017, exon 1 of 25)	139	NM_201626	23032	Hs.480597	NM_015017	ENSG00000077254	USP33	VDU1	ubiquitin specific peptidase 33	protein-coding
Bowtie2_on_data_141_and_data_140__aligned_reads__BAM__peak_2898	chr12	100536307	100536637	+	43	NA	5' UTR (NM_015054, exon 1 of 21)	5' UTR (NM_015054, exon 1 of 21)	170	NM_015054	23074	Hs.572154	NM_015054	ENSG00000111647	UHRF1BP1L	SHIP164	UHRF1 binding protein 1 like	protein-coding
Bowtie2_on_data_141_and_data_140__aligned_reads__BAM__peak_439	chr1	67519618	67519997	+	47	NA	5' UTR (NM_015139, exon 1 of 12)	5' UTR (NM_015139, exon 1 of 12)	273	NM_015139	23169	Hs.213642	NM_015139	ENSG00000116704	SLC35D1	SHNKND|UGTREL7	solute carrier family 35 member D1	protein-coding
Bowtie2_on_data_141_and_data_140__aligned_reads__BAM__peak_3591	chr14	51562050	51562261	+	13	NA	5' UTR (NM_015163, exon 1 of 10)	5' UTR (NM_015163, exon 1 of 10)	267	NM_052978	114088	Hs.654750	NM_015163	ENSG00000100505	TRIM9	RNF91|SPRING	tripartite motif containing 9	protein-coding
Bowtie2_on_data_141_and_data_140__aligned_reads__BAM__peak_1604	chr10	96162108	96162473	+	67	NA	5' UTR (NM_015188, exon 1 of 13)	5' UTR (NM_015188, exon 1 of 13)	104	NM_015188	23232	Hs.500598	NM_015188	ENSG00000108239	TBC1D12	-	TBC1 domain family member 12	protein-coding
Bowtie2_on_data_141_and_data_140__aligned_reads__BAM__peak_4114	chr15	68569979	68570623	+	64	NA	5' UTR (NM_015322, exon 1 of 2)	5' UTR (NM_015322, exon 1 of 2)	160	NM_015322	10116	Hs.362733	NM_015322	ENSG00000169018	FEM1B	F1A-ALPHA|F1AA|FEM1-beta	fem-1 homolog B	protein-coding
Bowtie2_on_data_141_and_data_140__aligned_reads__BAM__peak_6758	chr2	171785420	171785696	+	68	NA	5' UTR (NM_015530, exon 1 of 10)	5' UTR (NM_015530, exon 1 of 10)	522	NM_015530	26003	Hs.431317	NM_015530	ENSG00000115806	GORASP2	GOLPH6|GRASP55|GRS2|p59	golgi reassembly stacking protein 2	protein-coding
Bowtie2_on_data_141_and_data_140__aligned_reads__BAM__peak_6283	chr2	65356803	65357531	+	179	NA	5' UTR (NM_015543, exon 1 of 4)	5' UTR (NM_015543, exon 1 of 4)	268	NM_004161	5861	Hs.310645	NM_004161	ENSG00000138069	RAB1A	RAB1|YPT1	RAB1A, member RAS oncogene family	protein-coding
Bowtie2_on_data_141_and_data_140__aligned_reads__BAM__peak_10299	chr6	76311630	76312275	+	231	NA	5' UTR (NM_015571, exon 1 of 24)	5' UTR (NM_015571, exon 1 of 24)	727	NM_001304792	26054	Hs.485784	NM_015571	ENSG00000112701	SENP6	SSP1|SUSP1	SUMO specific peptidase 6	protein-coding
Bowtie2_on_data_141_and_data_140__aligned_reads__BAM__peak_6100	chr2	26256727	26256949	+	40	NA	5' UTR (NM_016131, exon 1 of 6)	5' UTR (NM_016131, exon 1 of 6)	109	NM_016131	10890	Hs.467960	NM_016131	ENSG00000084733	RAB10	-	RAB10, member RAS oncogene family	protein-coding
Bowtie2_on_data_141_and_data_140__aligned_reads__BAM__peak_8014	chr3	50606747	50606986	+	74	NA	5' UTR (NM_016173, exon 1 of 11)	5' UTR (NM_016173, exon 1 of 11)	283	NM_016173	51409	Hs.517987	NM_016173	ENSG00000114735	HEMK1	HEMK|MTQ1	HemK methyltransferase family member 1	protein-coding
Bowtie2_on_data_141_and_data_140__aligned_reads__BAM__peak_11222	chr7	117824054	117824427	+	59	NA	5' UTR (NM_016200, exon 1 of 4)	5' UTR (NM_016200, exon 1 of 4)	154	NM_016200	51691	Hs.655046	NM_016200	ENSG00000128534	LSM8	NAA38	LSM8 homolog, U6 small nuclear RNA associated	protein-coding
Bowtie2_on_data_141_and_data_140__aligned_reads__BAM__peak_7771	chr22	41842790	41842951	+	156	NA	5' UTR (NM_016272, exon 1 of 2)	5' UTR (NM_016272, exon 1 of 2)	157	NM_016272	10766	Hs.474978	NM_016272	ENSG00000183864	TOB2	APRO5|TOB4|TOBL|TROB2	transducer of ERBB2, 2	protein-coding
Bowtie2_on_data_141_and_data_140__aligned_reads__BAM__peak_12477	chr9	123964089	123964364	+	47	NA	5' UTR (NM_016322, exon 1 of 8)	5' UTR (NM_016322, exon 1 of 8)	139	NM_016322	51552	Hs.371563	NM_016322	ENSG00000119396	RAB14	FBP|RAB-14	RAB14, member RAS oncogene family	protein-coding
Bowtie2_on_data_141_and_data_140__aligned_reads__BAM__peak_917	chr1	181057590	181058052	+	35	NA	5' UTR (NM_016545, exon 1 of 1)	5' UTR (NM_016545, exon 1 of 1)	183	NM_016545	51278	Hs.15725	NM_016545	ENSG00000162783	IER5	SBBI48	immediate early response 5	protein-coding
Bowtie2_on_data_141_and_data_140__aligned_reads__BAM__peak_7595	chr22	18632801	18633093	+	20	NA	5' UTR (NM_017414, exon 1 of 11)	5' UTR (NM_017414, exon 1 of 11)	189	NM_017414	11274	Hs.38260	NM_017414	ENSG00000184979	USP18	ISG43|PTORCH2|UBP43	ubiquitin specific peptidase 18	protein-coding
Bowtie2_on_data_141_and_data_140__aligned_reads__BAM__peak_11575	chr8	38239278	38239451	+	27	NA	5' UTR (NM_017778, exon 1 of 10)	5' UTR (NM_017778, exon 1 of 10)	426	NM_017778	54904	Hs.434966	NM_017778	ENSG00000147548	NSD3	KMT3F|KMT3G|WHISTLE|WHSC1L1|pp14328	nuclear receptor binding SET domain protein 3	protein-coding
Bowtie2_on_data_141_and_data_140__aligned_reads__BAM__peak_1851	chr11	11863209	11863555	+	47	NA	5' UTR (NM_017944, exon 1 of 27)	5' UTR (NM_017944, exon 1 of 27)	412	NM_017944	55031	Hs.577256	NM_017944	ENSG00000170242	USP47	TRFP	ubiquitin specific peptidase 47	protein-coding
Bowtie2_on_data_141_and_data_140__aligned_reads__BAM__peak_6565	chr2	128283737	128284170	+	40	NA	5' UTR (NM_017969, exon 1 of 14)	5' UTR (NM_017969, exon 1 of 14)	134	NM_017969	55677	Hs.469879	NM_017969	ENSG00000163166	IWS1	-	IWS1, SUPT6H interacting protein	protein-coding
Bowtie2_on_data_141_and_data_140__aligned_reads__BAM__peak_8177	chr3	107941091	107941446	+	53	NA	5' UTR (NM_018010, exon 1 of 11)	5' UTR (NM_018010, exon 1 of 11)	149	NM_018010	55081	Hs.412196	NM_018010	ENSG00000114446	IFT57	ESRRBL1|HIPPI|MHS4R2|OFD18	intraflagellar transport 57	protein-coding
Bowtie2_on_data_141_and_data_140__aligned_reads__BAM__peak_10339	chr6	88411691	88411874	+	13	NA	5' UTR (NM_018064, exon 1 of 5)	5' UTR (NM_018064, exon 1 of 5)	203	NM_018064	55122	Hs.485915	NM_018064	ENSG00000135334	AKIRIN2	C6orf166|FBI1|dJ486L4.2	akirin 2	protein-coding
Bowtie2_on_data_141_and_data_140__aligned_reads__BAM__peak_9556	chr5	76788168	76788335	+	26	NA	5' UTR (NM_018268, exon 1 of 13)	5' UTR (NM_018268, exon 1 of 13)	114	NM_018268	55255	Hs.482573	NM_018268	ENSG00000164253	WDR41	MSTP048	WD repeat domain 41	protein-coding
Bowtie2_on_data_141_and_data_140__aligned_reads__BAM__peak_12263	chr9	79009096	79009277	+	14	NA	5' UTR (NM_018339, exon 1 of 4)	5' UTR (NM_018339, exon 1 of 4)	258	NM_018339	55312	Hs.37558	NM_018339	ENSG00000135002	RFK	RIFK	riboflavin kinase	protein-coding
Bowtie2_on_data_141_and_data_140__aligned_reads__BAM__peak_4374	chr16	12897450	12897831	+	93	NA	5' UTR (NM_018340, exon 1 of 4)	5' UTR (NM_018340, exon 1 of 4)	104	NM_001099455	55313	Hs.460002	NM_018340	ENSG00000103381	CPPED1	CSTP1	calcineurin like phosphoesterase domain containing 1	protein-coding
Bowtie2_on_data_141_and_data_140__aligned_reads__BAM__peak_9163	chr4	164415645	164416025	+	67	NA	5' UTR (NM_018352, exon 1 of 7)	5' UTR (NM_018352, exon 1 of 7)	162	NM_018352	55319	Hs.267446	NM_018352	ENSG00000198498	TMA16	C4orf43	translation machinery associated 16 homolog	protein-coding
Bowtie2_on_data_141_and_data_140__aligned_reads__BAM__peak_10783	chr7	12250838	12251178	+	29	NA	5' UTR (NM_018374, exon 1 of 9)	5' UTR (NM_018374, exon 1 of 9)	160	NM_018374	54664	Hs.396358	NM_018374	ENSG00000106460	TMEM106B	-	transmembrane protein 106B	protein-coding
Bowtie2_on_data_141_and_data_140__aligned_reads__BAM__peak_10611	chr6	157744448	157744720	+	278	NA	5' UTR (NM_018452, exon 1 of 4)	5' UTR (NM_018452, exon 1 of 4)	707	NM_018452	729515	Hs.157212	NM_018452	ENSG00000215712	TMEM242	BM033|C6orf35	transmembrane protein 242	protein-coding
Bowtie2_on_data_141_and_data_140__aligned_reads__BAM__peak_6833	chr2	187350870	187351302	+	131	NA	5' UTR (NM_018471, exon 1 of 10)	5' UTR (NM_018471, exon 1 of 10)	201	NM_018471	55854	Hs.741180	NM_018471	ENSG00000065548	ZC3H15	HT010|LEREPO4|MSTP012	zinc finger CCCH-type containing 15	protein-coding
Bowtie2_on_data_141_and_data_140__aligned_reads__BAM__peak_6623	chr2	142888836	142889209	+	21	NA	5' UTR (NM_018557, exon 1 of 91)	5' UTR (NM_018557, exon 1 of 91)	248	NM_018557	53353	Hs.656461	NM_018557	ENSG00000168702	LRP1B	LRP-1B|LRP-DIT|LRPDIT	LDL receptor related protein 1B	protein-coding
Bowtie2_on_data_141_and_data_140__aligned_reads__BAM__peak_11801	chr8	92052923	92053096	+	62	NA	5' UTR (NM_018710, exon 1 of 7)	5' UTR (NM_018710, exon 1 of 7)	194	NM_018710	55529	Hs.202517	NM_018710	ENSG00000155099	PIP4P2	TMEM55A	phosphatidylinositol-4,5-bisphosphate 4-phosphatase 2	protein-coding
Bowtie2_on_data_141_and_data_140__aligned_reads__BAM__peak_2952	chr12	109458717	109458884	+	64	NA	5' UTR (NM_018711, exon 1 of 15)	5' UTR (NM_018711, exon 1 of 15)	245	NM_018711	55530	Hs.4221	NM_018711	ENSG00000166111	SVOP	-	SV2 related protein	protein-coding
Bowtie2_on_data_141_and_data_140__aligned_reads__BAM__peak_12090	chr9	21335173	21335367	+	21	NA	5' UTR (NM_018847, exon 1 of 1)	5' UTR (NM_018847, exon 1 of 1)	161	NM_018847	55958	Hs.701778	NM_018847	ENSG00000198642	KLHL9	-	kelch like family member 9	protein-coding
Bowtie2_on_data_141_and_data_140__aligned_reads__BAM__peak_8983	chr4	110736591	110737093	+	47	NA	5' UTR (NM_018983, exon 1 of 7)	5' UTR (NM_018983, exon 1 of 7)	176	NM_018983	54433	Hs.69851	NM_018983	ENSG00000109534	GAR1	NOLA1	GAR1 ribonucleoprotein	protein-coding
Bowtie2_on_data_141_and_data_140__aligned_reads__BAM__peak_11229	chr7	120590692	120591196	+	82	NA	5' UTR (NM_019071, exon 1 of 12)	5' UTR (NM_019071, exon 1 of 12)	127	NM_019071	54556	Hs.489811	NM_019071	ENSG00000071243	ING3	Eaf4|ING2|MEAF4|p47ING3	inhibitor of growth family member 3	protein-coding
Bowtie2_on_data_141_and_data_140__aligned_reads__BAM__peak_9725	chr5	114880147	114880503	+	56	NA	5' UTR (NM_020177, exon 1 of 3)	5' UTR (NM_020177, exon 1 of 3)	266	NM_020177	56929	Hs.47367	NM_020177	ENSG00000145780	FEM1C	EUROIMAGE686608|EUROIMAGE783647|FEM1A	fem-1 homolog C	protein-coding
Bowtie2_on_data_141_and_data_140__aligned_reads__BAM__peak_11122	chr7	96746746	96747067	+	104	NA	5' UTR (NM_020186, exon 1 of 2)	5' UTR (NM_020186, exon 1 of 2)	1001	NM_020186	57001	Hs.592269	NM_020186	ENSG00000196636	SDHAF3	ACN9|DC11|LYRM10|Sdh7	succinate dehydrogenase complex assembly factor 3	protein-coding
Bowtie2_on_data_141_and_data_140__aligned_reads__BAM__peak_753	chr1	149982390	149982763	+	155	NA	5' UTR (NM_020205, exon 1 of 12)	5' UTR (NM_020205, exon 1 of 12)	110	NM_020205	56957	Hs.98322	NM_020205	ENSG00000264522	OTUD7B	CEZANNE|ZA20D1	OTU deubiquitinase 7B	protein-coding
Bowtie2_on_data_141_and_data_140__aligned_reads__BAM__peak_6265	chr2	64371292	64371546	+	40	NA	5' UTR (NM_020651, exon 1 of 7)	5' UTR (NM_020651, exon 1 of 7)	186	NM_020651	57162	Hs.7886	NM_020651	ENSG00000197329	PELI1	-	pellino E3 ubiquitin protein ligase 1	protein-coding
Bowtie2_on_data_141_and_data_140__aligned_reads__BAM__peak_2266	chr11	101785786	101785970	+	20	NA	5' UTR (NM_020802, exon 1 of 11)	5' UTR (NM_020802, exon 1 of 11)	132	NM_020802	57562	Hs.156352	NM_020802	ENSG00000110318	CEP126	KIAA1377	centrosomal protein 126	protein-coding
Bowtie2_on_data_141_and_data_140__aligned_reads__BAM__peak_6893	chr2	202645376	202645856	+	34	NA	5' UTR (NM_020919, exon 1 of 34)	5' UTR (NM_020919, exon 1 of 34)	279	NM_020919	57679	Hs.471096	NM_020919	ENSG00000003393	ALS2	ALS2CR6|ALSJ|IAHSP|PLSJ	ALS2, alsin Rho guanine nucleotide exchange factor	protein-coding
Bowtie2_on_data_141_and_data_140__aligned_reads__BAM__peak_999	chr1	202896072	202896493	+	130	NA	5' UTR (NM_021633, exon 1 of 12)	5' UTR (NM_021633, exon 1 of 12)	118	NM_001303109	59349	Hs.706793	NM_021633	ENSG00000117153	KLHL12	C3IP1|DKIR	kelch like family member 12	protein-coding
Bowtie2_on_data_141_and_data_140__aligned_reads__BAM__peak_1021	chr1	205601105	205601293	+	27	NA	5' UTR (NM_021795, exon 1 of 3)	5' UTR (NM_021795, exon 1 of 3)	801	NM_001973	2005	Hs.497520	NM_001973	ENSG00000158711	ELK4	SAP1	ELK4, ETS transcription factor	protein-coding
Bowtie2_on_data_141_and_data_140__aligned_reads__BAM__peak_8489	chr3	184429423	184429921	+	47	NA	5' UTR (NM_022149, exon 1 of 1)	5' UTR (NM_022149, exon 1 of 1)	164	NM_022149	64110	Hs.306123	NM_022149	ENSG00000177383	MAGEF1	MAGE-F1	MAGE family member F1	protein-coding
Bowtie2_on_data_141_and_data_140__aligned_reads__BAM__peak_3648	chr14	60558514	60559000	+	190	NA	5' UTR (NM_022495, exon 1 of 10)	5' UTR (NM_022495, exon 1 of 10)	128	NM_001330177	64430	Hs.509499	NM_022495	ENSG00000126773	PCNX4	C14orf135|FBP2|PCNXL4	pecanex homolog 4	protein-coding
Bowtie2_on_data_141_and_data_140__aligned_reads__BAM__peak_13098	chrX	154255104	154255281	+	21	NA	5' UTR (NM_023934, exon 1 of 5)	5' UTR (NM_023934, exon 1 of 5)	128	NM_023934	65991	Hs.356050	NM_023934	ENSG00000165775	FUNDC2	DC44|HCBP6|HCC3|PD03104	FUN14 domain containing 2	protein-coding
Bowtie2_on_data_141_and_data_140__aligned_reads__BAM__peak_1647	chr10	104180577	104180985	+	96	NA	5' UTR (NM_024326, exon 1 of 4)	5' UTR (NM_024326, exon 1 of 4)	-1090	NM_001270965	5662	Hs.154658	NM_002779	ENSG00000059915	PSD	EFA6|EFA6A|PSD1|TYL	pleckstrin and Sec7 domain containing	protein-coding
Bowtie2_on_data_141_and_data_140__aligned_reads__BAM__peak_129	chr1	20834457	20834641	+	38	NA	5' UTR (NM_024544, exon 1 of 4)	5' UTR (NM_024544, exon 1 of 4)	125	NM_024544	79594	Hs.10101	NM_024544	ENSG00000090432	MUL1	C1orf166|GIDE|MAPL|MULAN|RNF218	mitochondrial E3 ubiquitin protein ligase 1	protein-coding
Bowtie2_on_data_141_and_data_140__aligned_reads__BAM__peak_2503	chr12	12674227	12674390	+	58	NA	5' UTR (NM_030640, exon 2 of 7)	5' UTR (NM_030640, exon 2 of 7)	41140	NM_030640	80824	Hs.536535	NM_030640	ENSG00000111266	DUSP16	MKP-7|MKP7	dual specificity phosphatase 16	protein-coding
Bowtie2_on_data_141_and_data_140__aligned_reads__BAM__peak_4561	chr16	48278127	48278416	+	38	NA	5' UTR (NM_031490, exon 1 of 15)	5' UTR (NM_031490, exon 1 of 15)	193	NM_001300948	83752	Hs.295923	NM_031490	ENSG00000102910	LONP2	LONP|LONPL|PLON|PSLON	lon peptidase 2, peroxisomal	protein-coding
Bowtie2_on_data_141_and_data_140__aligned_reads__BAM__peak_5902	chr19	46916730	46916902	+	22	NA	5' UTR (NM_032040, exon 1 of 1)	5' UTR (NM_032040, exon 1 of 1)	103	NM_032040	83987	Hs.97876	NM_032040	ENSG00000169515	CCDC8	3M3|PPP1R20|p90	coiled-coil domain containing 8	protein-coding
Bowtie2_on_data_141_and_data_140__aligned_reads__BAM__peak_3180	chr13	41768345	41768804	+	86	NA	5' UTR (NM_032138, exon 1 of 1)	5' UTR (NM_032138, exon 1 of 1)	146	NM_032138	84078	Hs.63841	NM_032138	ENSG00000120696	KBTBD7	-	kelch repeat and BTB domain containing 7	protein-coding
Bowtie2_on_data_141_and_data_140__aligned_reads__BAM__peak_1861	chr11	13484581	13484760	+	28	NA	5' UTR (NM_032320, exon 1 of 9)	5' UTR (NM_032320, exon 1 of 9)	174	NM_001297741	84280	Hs.332382	NM_032320	ENSG00000148925	BTBD10	GMRP-1|GMRP1	BTB domain containing 10	protein-coding
Bowtie2_on_data_141_and_data_140__aligned_reads__BAM__peak_7858	chr3	9932247	9932558	+	23	NA	5' UTR (NM_032492, exon 1 of 2)	5' UTR (NM_032492, exon 1 of 2)	131	NM_032492	84522	Hs.24054	NM_032492	ENSG00000171135	JAGN1	GL009|SCN6	jagunal homolog 1	protein-coding
Bowtie2_on_data_141_and_data_140__aligned_reads__BAM__peak_11296	chr7	134001431	134001850	+	59	NA	5' UTR (NM_032826, exon 1 of 10)	5' UTR (NM_032826, exon 1 of 10)	187	NM_032826	84912	Hs.490181	NM_032826	ENSG00000205060	SLC35B4	YEA|YEA4	solute carrier family 35 member B4	protein-coding
Bowtie2_on_data_141_and_data_140__aligned_reads__BAM__peak_2598	chr12	34175219	34175495	+	223	NA	5' UTR (NM_032834, exon 1 of 3)	5' UTR (NM_032834, exon 1 of 3)	141	NM_032834	84920	Hs.102971	NM_032834	ENSG00000139133	ALG10	ALG10A|DIE2|KCR1	ALG10, alpha-1,2-glucosyltransferase	protein-coding
Bowtie2_on_data_141_and_data_140__aligned_reads__BAM__peak_10549	chr6	144164426	144164775	+	35	NA	5' UTR (NM_032860, exon 1 of 11)	5' UTR (NM_032860, exon 1 of 11)	190	NM_032860	84946	Hs.185675	NM_032860	ENSG00000135521	LTV1	C6orf93|dJ468K18.4	LTV1 ribosome biogenesis factor	protein-coding
Bowtie2_on_data_141_and_data_140__aligned_reads__BAM__peak_257	chr1	36863296	36863530	+	40	NA	5' UTR (NM_032881, exon 1 of 2)	5' UTR (NM_032881, exon 1 of 2)	147	NM_032881	84967	Hs.603131	NM_032881	ENSG00000181817	LSM10	MST074|MSTP074	LSM10, U7 small nuclear RNA associated	protein-coding
Bowtie2_on_data_141_and_data_140__aligned_reads__BAM__peak_1092	chr1	223101689	223101868	+	81	NA	5' UTR (NM_032890, exon 3 of 10)	5' UTR (NM_032890, exon 3 of 10)	113355	NM_001350630	84976	Hs.528817	NM_032890	ENSG00000154309	DISP1	DISPA	dispatched RND transporter family member 1	protein-coding
Bowtie2_on_data_141_and_data_140__aligned_reads__BAM__peak_1819	chr11	5706006	5706306	+	47	NA	5' UTR (NM_033092, exon 1 of 7)	5' UTR (NM_033092, exon 1 of 7)	183	NM_033093	85363	Hs.125300	NM_033034	ENSG00000132256	TRIM5	RNF88|TRIM5alpha	tripartite motif containing 5	protein-coding
Bowtie2_on_data_141_and_data_140__aligned_reads__BAM__peak_8629	chr4	6642173	6642502	+	56	NA	5' UTR (NM_033296, exon 1 of 2)	5' UTR (NM_033296, exon 1 of 2)	519	NM_001272054	93621	Hs.406590	NM_033296	ENSG00000179010	MRFAP1	PAM14|PGR1	Morf4 family associated protein 1	protein-coding
Bowtie2_on_data_141_and_data_140__aligned_reads__BAM__peak_771	chr1	151881978	151882256	+	65	NA	5' UTR (NM_053055, exon 1 of 6)	5' UTR (NM_053055, exon 1 of 6)	244	NM_053055	117145	Hs.164070	NM_053055	ENSG00000159445	THEM4	CTMP	thioesterase superfamily member 4	protein-coding
Bowtie2_on_data_141_and_data_140__aligned_reads__BAM__peak_1628	chr10	101491922	101492653	+	48	NA	5' UTR (NM_078470, exon 1 of 9)	5' UTR (NM_078470, exon 1 of 9)	136	NM_001320974	1355	Hs.28326	NM_004376	ENSG00000014919	COX15	CEMCOX2	COX15, cytochrome c oxidase assembly homolog	protein-coding
Bowtie2_on_data_141_and_data_140__aligned_reads__BAM__peak_7271	chr20	33264887	33265043	+	55	NA	5' UTR (NM_080476, exon 1 of 12)	5' UTR (NM_080476, exon 1 of 12)	124	NM_080476	128869	Hs.253319	NM_080476	ENSG00000101464	PIGU	CDC91L1|GAB1	phosphatidylinositol glycan anchor biosynthesis class U	protein-coding
Bowtie2_on_data_141_and_data_140__aligned_reads__BAM__peak_9298	chr5	10307585	10307920	+	683	NA	5' UTR (NM_138809, exon 1 of 6)	5' UTR (NM_138809, exon 1 of 6)	416	NM_138809	134147	Hs.192586	NM_138809	ENSG00000164237	CMBL	JS-1	carboxymethylenebutenolidase homolog	protein-coding
Bowtie2_on_data_141_and_data_140__aligned_reads__BAM__peak_6293	chr2	68870720	68870965	+	20	NA	5' UTR (NM_138964, exon 1 of 3)	5' UTR (NM_138964, exon 1 of 3)	122	NM_138964	10887	Hs.683430	NM_138964	ENSG00000169618	PROKR1	GPR73|GPR73a|PK-R1|PKR1|ZAQ	prokineticin receptor 1	protein-coding
Bowtie2_on_data_141_and_data_140__aligned_reads__BAM__peak_9706	chr5	110427869	110428079	+	125	NA	5' UTR (NM_139281, exon 1 of 23)	5' UTR (NM_139281, exon 1 of 23)	104	NM_139281	134430	Hs.533237	NM_139281	ENSG00000134987	WDR36	GLC1G|TA-WDRP|TAWDRP|UTP21	WD repeat domain 36	protein-coding
Bowtie2_on_data_141_and_data_140__aligned_reads__BAM__peak_13009	chrX	74742773	74742999	+	21	NA	5' UTR (NM_144969, exon 1 of 12)	5' UTR (NM_144969, exon 1 of 12)	451	NM_001146257	158866	Hs.253211	NM_144969	ENSG00000102383	ZDHHC15	DHHC15|MRX91	zinc finger DHHC-type containing 15	protein-coding
Bowtie2_on_data_141_and_data_140__aligned_reads__BAM__peak_5713	chr19	12661868	12662472	+	97	NA	5' UTR (NM_144976, exon 1 of 4)	5' UTR (NM_144976, exon 1 of 4)	186	NM_144976	163050	Hs.655615	NM_144976	ENSG00000249709	ZNF564	-	zinc finger protein 564	protein-coding
Bowtie2_on_data_141_and_data_140__aligned_reads__BAM__peak_4477	chr16	30583211	30583403	+	45	NA	5' UTR (NM_145271, exon 1 of 3)	5' UTR (NM_145271, exon 1 of 3)	421	NM_145271	146542	Hs.301463	NM_145271	ENSG00000229809	ZNF688	-	zinc finger protein 688	protein-coding
Bowtie2_on_data_141_and_data_140__aligned_reads__BAM__peak_10861	chr7	30324246	30324557	+	64	NA	5' UTR (NM_147128, exon 1 of 5)	5' UTR (NM_147128, exon 1 of 5)	478	NM_147128	223082	Hs.263912	NM_147128	ENSG00000180233	ZNRF2	RNF202	zinc and ring finger 2	protein-coding
Bowtie2_on_data_141_and_data_140__aligned_reads__BAM__peak_3908	chr15	30685560	30685766	+	36	NA	5' UTR (NM_148911, exon 1 of 9)	5' UTR (NM_148911, exon 1 of 9)	201	NM_139320	89832	Hs.510853	NM_139320	ENSG00000166664	CHRFAM7A	CHRNA7|CHRNA7-DR1|D-10	CHRNA7 (exons 5-10) and FAM7A (exons A-E) fusion	protein-coding
Bowtie2_on_data_141_and_data_140__aligned_reads__BAM__peak_1581	chr10	91404901	91405319	+	614	NA	5' UTR (NM_148977, exon 1 of 7)	5' UTR (NM_148977, exon 1 of 7)	219	NM_148977	53354	Hs.163555	NM_138316	ENSG00000152782	PANK1	PANK	pantothenate kinase 1	protein-coding
Bowtie2_on_data_141_and_data_140__aligned_reads__BAM__peak_1739	chr10	124739804	124740071	+	68	NA	5' UTR (NM_153336, exon 1 of 7)	5' UTR (NM_153336, exon 1 of 7)	381	NM_153336	118672	Hs.281004	NM_153336	ENSG00000179988	PSTK	C10orf89	phosphoseryl-tRNA kinase	protein-coding
Bowtie2_on_data_141_and_data_140__aligned_reads__BAM__peak_2142	chr11	69489904	69490119	+	19	NA	5' UTR (NM_153451, exon 1 of 5)	5' UTR (NM_153451, exon 1 of 5)	154	NM_153451	220064	Hs.667996	NM_153451	ENSG00000149716	ORAOV1	TAOS1	oral cancer overexpressed 1	protein-coding
Bowtie2_on_data_141_and_data_140__aligned_reads__BAM__peak_1719	chr10	120514382	120514621	+	84	NA	5' UTR (NM_153810, exon 1 of 9)	5' UTR (NM_153810, exon 1 of 9)	257	NM_153810	143384	Hs.420024	NM_153810	ENSG00000151893	CACUL1	C10orf46|CAC1	CDK2 associated cullin domain 1	protein-coding
Bowtie2_on_data_141_and_data_140__aligned_reads__BAM__peak_10598	chr6	154831401	154831846	+	28	NA	5' UTR (NM_173515, exon 1 of 13)	5' UTR (NM_173515, exon 1 of 13)	170	NM_173515	154043	Hs.16064	NM_173515	ENSG00000153721	CNKSR3	CNK3|CNK3/IPCEF1|MAGI1	CNKSR family member 3	protein-coding
Bowtie2_on_data_141_and_data_140__aligned_reads__BAM__peak_8336	chr3	143690578	143690988	+	67	NA	5' UTR (NM_173552, exon 1 of 3)	5' UTR (NM_173552, exon 1 of 3)	143	NM_173552	205428	Hs.288954	NM_173552	ENSG00000181744	C3orf58	DIA1|GoPro49|HASF	chromosome 3 open reading frame 58	protein-coding
Bowtie2_on_data_141_and_data_140__aligned_reads__BAM__peak_11934	chr8	127570426	127570708	+	106	NA	5' UTR (NM_174911, exon 1 of 2)	5' UTR (NM_174911, exon 1 of 2)	144	NM_174911	157638	Hs.741352	NM_174911	ENSG00000168672	FAM84B	BCMP101|NSE2	family with sequence similarity 84 member B	protein-coding
Bowtie2_on_data_141_and_data_140__aligned_reads__BAM__peak_2358	chr11	120195816	120196066	+	22	NA	5' UTR (NM_174926, exon 1 of 4)	5' UTR (NM_174926, exon 1 of 4)	103	NM_001198671	219902	Hs.643516	NM_174926	ENSG00000181264	TMEM136	-	transmembrane protein 136	protein-coding
Bowtie2_on_data_141_and_data_140__aligned_reads__BAM__peak_190	chr1	28099557	28100058	+	43	NA	5' UTR (NM_177424, exon 1 of 9)	5' UTR (NM_177424, exon 1 of 9)	113	NM_177424	23673	Hs.523855	NM_177424	ENSG00000117758	STX12	STX13|STX14	syntaxin 12	protein-coding
Bowtie2_on_data_141_and_data_140__aligned_reads__BAM__peak_6906	chr2	204103504	204103780	+	111	NA	5' UTR (NM_177538, exon 1 of 13)	5' UTR (NM_177538, exon 1 of 13)	478	NM_177538	57404	Hs.446065	NM_020674	ENSG00000119004	CYP20A1	CYP-M	cytochrome P450 family 20 subfamily A member 1	protein-coding
Bowtie2_on_data_141_and_data_140__aligned_reads__BAM__peak_12241	chr9	71650587	71650751	+	26	NA	5' UTR (NM_181425, exon 1 of 5)	5' UTR (NM_181425, exon 1 of 5)	190	NM_181425	2395	Hs.20685	NM_000144	ENSG00000165060	FXN	CyaY|FA|FARR|FRDA|X25	frataxin	protein-coding
Bowtie2_on_data_141_and_data_140__aligned_reads__BAM__peak_3153	chr13	37574686	37574990	+	112	NA	5' UTR (NM_181503, exon 1 of 11)	5' UTR (NM_181503, exon 1 of 11)	160	NM_181503	11340	Hs.294041	NM_181503	ENSG00000120699	EXOSC8	CIP3|EAP2|OIP2|PCH1C|RRP43|Rrp43p|bA421P11.3|p9	exosome component 8	protein-coding
Bowtie2_on_data_141_and_data_140__aligned_reads__BAM__peak_5231	chr17	65373811	65374079	+	49	NA	5' UTR (NM_181671, exon 1 of 10)	5' UTR (NM_181671, exon 1 of 10)	548	NM_012417	26207	Hs.591185	NM_012417	ENSG00000154217	PITPNC1	M-RDGB-beta|MRDGBbeta|RDGB-BETA|RDGBB|RDGBB1	phosphatidylinositol transfer protein cytoplasmic 1	protein-coding
Bowtie2_on_data_141_and_data_140__aligned_reads__BAM__peak_9726	chr5	114961505	114961708	+	19	NA	5' UTR (NM_181836, exon 1 of 3)	5' UTR (NM_181836, exon 1 of 3)	270	NM_001164469	100302736		NM_001164468	ENSG00000251201	TMED7-TICAM2	-	TMED7-TICAM2 readthrough	protein-coding
Bowtie2_on_data_141_and_data_140__aligned_reads__BAM__peak_7293	chr20	35724363	35724519	+	38	NA	5' UTR (NM_183404, exon 1 of 21)	5' UTR (NM_183404, exon 1 of 21)	177	NM_001323281	5933	Hs.207745	NM_002895	ENSG00000080839	RBL1	CP107|PRB1|p107	RB transcriptional corepressor like 1	protein-coding
Bowtie2_on_data_141_and_data_140__aligned_reads__BAM__peak_11327	chr7	139025921	139026076	+	32	NA	5' UTR (NM_197964, exon 1 of 2)	5' UTR (NM_197964, exon 1 of 2)	120	NM_001244584	100996928	Hs.731488	NM_001244584	ENSG00000269955	C7orf55-LUC7L2	-	C7orf55-LUC7L2 readthrough	protein-coding
Bowtie2_on_data_141_and_data_140__aligned_reads__BAM__peak_7136	chr20	2451266	2451514	+	66	NA	5' UTR (NM_198216, exon 1 of 7)	5' UTR (NM_198216, exon 1 of 7)	109	NM_003091	6628	Hs.83753	NM_003091	ENSG00000125835	SNRPB	CCMS|COD|SNRPB1|Sm-B/B'|SmB/B'|SmB/SmB'|snRNP-B	small nuclear ribonucleoprotein polypeptides B and B1	protein-coding
Bowtie2_on_data_141_and_data_140__aligned_reads__BAM__peak_6447	chr2	97779171	97779395	+	39	NA	5' UTR (NM_198555, exon 1 of 3)	5' UTR (NM_198555, exon 1 of 3)	393	NM_001354587	375248	Hs.541894	NM_198555	ENSG00000135976	ANKRD36	UNQ2430	ankyrin repeat domain 36	protein-coding
Bowtie2_on_data_141_and_data_140__aligned_reads__BAM__peak_5047	chr17	40306811	40307038	+	40	NA	5' UTR (NM_201434, exon 1 of 7)	5' UTR (NM_201434, exon 1 of 7)	138	NM_001252039	5878	Hs.650382	NM_004583	ENSG00000108774	RAB5C	L1880|RAB5CL|RAB5L|RABL	RAB5C, member RAS oncogene family	protein-coding
Bowtie2_on_data_141_and_data_140__aligned_reads__BAM__peak_7529	chr21	35899096	35899314	+	52	NA	5' UTR (NM_203418, exon 1 of 4)	5' UTR (NM_203418, exon 1 of 4)	103	NM_203418	1827	Hs.282326	NM_004414	ENSG00000159200	RCAN1	ADAPT78|CSP1|DSC1|DSCR1|MCIP1|RCN1	regulator of calcineurin 1	protein-coding
Bowtie2_on_data_141_and_data_140__aligned_reads__BAM__peak_8308	chr3	137906107	137906585	+	97	NA	5' UTR (NM_213654, exon 1 of 13)	5' UTR (NM_213654, exon 1 of 13)	256	NM_015396	25852	Hs.744868	NM_014154	ENSG00000114098	ARMC8	GID5|HSPC056|S863-2|VID28	armadillo repeat containing 8	protein-coding
Bowtie2_on_data_141_and_data_140__aligned_reads__BAM__peak_12531	chr9	132586243	132586435	+	79	NA	exon (NM_000113, exon 1 of 5)	exon (NM_000113, exon 1 of 5)	102	NM_000113	1861	Hs.534312	NM_000113	ENSG00000136827	TOR1A	DQ2|DYT1	torsin family 1 member A	protein-coding
Bowtie2_on_data_141_and_data_140__aligned_reads__BAM__peak_11036	chr7	74202871	74203025	+	22	NA	exon (NM_000265, exon 10 of 11)	exon (NM_000265, exon 10 of 11)	14639	NM_000265	653361	Hs.647047	NM_000265	ENSG00000158517	NCF1	NCF1A|NOXO2|SH3PXD1A|p47phox	neutrophil cytosolic factor 1	protein-coding
Bowtie2_on_data_141_and_data_140__aligned_reads__BAM__peak_10532	chr6	137540327	137540576	+	40	NA	exon (NM_000416, exon 1 of 7)	exon (NM_000416, exon 1 of 7)	116	NM_000416	3459	Hs.520414	NM_000416	ENSG00000027697	IFNGR1	CD119|IFNGR|IMD27A|IMD27B	interferon gamma receptor 1	protein-coding
Bowtie2_on_data_141_and_data_140__aligned_reads__BAM__peak_9386	chr5	41794597	41794999	+	29	NA	exon (NM_000436, exon 12 of 17)	exon (NM_000436, exon 12 of 17)	-75334	NR_046635	100874002	Hs.375537	NR_046635	ENSG00000248668	OXCT1-AS1	-	OXCT1 antisense RNA 1	ncRNA
Bowtie2_on_data_141_and_data_140__aligned_reads__BAM__peak_6076	chr2	20101352	20101794	+	49	NA	exon (NM_001008237, exon 1 of 3)	exon (NM_001008237, exon 1 of 3)	174	NM_001008237	130502	Hs.591547	NM_001008237	ENSG00000183891	TTC32	-	tetratricopeptide repeat domain 32	protein-coding
Bowtie2_on_data_141_and_data_140__aligned_reads__BAM__peak_10722	chr7	1015004	1015239	+	82	NA	exon (NM_001031617, exon 1 of 3)	exon (NM_001031617, exon 1 of 3)	114	NM_001031617	90639	Hs.121593	NM_001031617	ENSG00000240230	COX19	-	COX19, cytochrome c oxidase assembly factor	protein-coding
Bowtie2_on_data_141_and_data_140__aligned_reads__BAM__peak_9535	chr5	72794109	72794892	+	37	NA	exon (NM_001037637, exon 1 of 6)	exon (NM_001037637, exon 1 of 6)	250	NM_001207	689	Hs.591768	NM_001207	ENSG00000145741	BTF3	BETA-NAC|BTF3a|BTF3b|NACB	basic transcription factor 3	protein-coding
Bowtie2_on_data_141_and_data_140__aligned_reads__BAM__peak_13070	chrX	134166393	134166620	+	49	NA	exon (NM_001078171, exon 1 of 1)	exon (NM_001078171, exon 1 of 1)	173	NM_001078171	8933	Hs.522789	NM_003928	ENSG00000134590	RTL8C	CXX1|FAM127A|MAR8C|MART8C|Mar8|Mart8|SIRH5	retrotransposon Gag like 8C	protein-coding
Bowtie2_on_data_141_and_data_140__aligned_reads__BAM__peak_10503	chr6	129468074	129468309	+	245	NA	exon (NM_001079823, exon 6 of 64)	exon (NM_001079823, exon 6 of 64)	263905	NM_001079823	3908	Hs.200841	NM_000426	ENSG00000196569	LAMA2	LAMM	laminin subunit alpha 2	protein-coding
Bowtie2_on_data_141_and_data_140__aligned_reads__BAM__peak_4201	chr15	83478465	83478655	+	26	NA	exon (NM_001080435, exon 1 of 10)	exon (NM_001080435, exon 1 of 10)	180	NM_001080435	123720	Hs.377360	NM_001080435	ENSG00000156232	WHAMM	WHAMM1|WHDC1	WAS protein homolog associated with actin, golgi membranes and microtubules	protein-coding
Bowtie2_on_data_141_and_data_140__aligned_reads__BAM__peak_1455	chr10	60556024	60556384	+	49	NA	exon (NM_001080512, exon 10 of 21)	exon (NM_001080512, exon 10 of 21)	81429	NR_027508	728640	Hs.729209	NR_027508		FAM133CP	-	family with sequence similarity 133, member A pseudogene	pseudo
Bowtie2_on_data_141_and_data_140__aligned_reads__BAM__peak_2969	chr12	111051899	111052137	+	41	NA	exon (NM_001082538, exon 1 of 15)	exon (NM_001082538, exon 1 of 15)	186	NM_001173976	79600	Hs.211511	NM_024549	ENSG00000204852	TCTN1	JBTS13|TECT1	tectonic family member 1	protein-coding
Bowtie2_on_data_141_and_data_140__aligned_reads__BAM__peak_6354	chr2	86422356	86422628	+	55	NA	exon (NM_001100170, exon 1 of 15)	exon (NM_001100170, exon 1 of 15)	401	NM_006839	10989	Hs.148559	NM_006839	ENSG00000132305	IMMT	HMP|MINOS2|Mic60|P87|P87/89|P89|PIG4|PIG52	inner membrane mitochondrial protein	protein-coding
Bowtie2_on_data_141_and_data_140__aligned_reads__BAM__peak_4488	chr16	31470728	31471072	+	26	NA	exon (NM_001105247, exon 1 of 6)	exon (NM_001105247, exon 1 of 6)	583	NM_001105247	79798	Hs.732945	NM_024742	ENSG00000140691	ARMC5	AIMAH2	armadillo repeat containing 5	protein-coding
Bowtie2_on_data_141_and_data_140__aligned_reads__BAM__peak_8042	chr3	56716915	56717092	+	24	NA	exon (NM_001112736, exon 1 of 24)	exon (NM_001112736, exon 1 of 24)	132	NM_001112736	23272	Hs.116877	NM_015224	ENSG00000163946	FAM208A	C3orf63|RAP140|TASOR|se89-1	family with sequence similarity 208 member A	protein-coding
Bowtie2_on_data_141_and_data_140__aligned_reads__BAM__peak_5915	chr19	47735677	47735977	+	1973	NA	exon (NM_001127240, exon 1 of 4)	exon (NM_001127240, exon 1 of 4)	196	NM_001127242	27113	Hs.467020	NM_014417	ENSG00000105327	BBC3	JFY-1|JFY1|PUMA	BCL2 binding component 3	protein-coding
Bowtie2_on_data_141_and_data_140__aligned_reads__BAM__peak_7621	chr22	21738093	21738384	+	63	NA	exon (NM_001128635, exon 1 of 1)	exon (NM_001128635, exon 1 of 1)	198	NM_001128635	440804	Hs.568257	NM_001128635	ENSG00000274600	RIMBP3B	RIM-BP3.2|RIM-BP3.B|RIMBP3.2	RIMS binding protein 3B	protein-coding
Bowtie2_on_data_141_and_data_140__aligned_reads__BAM__peak_3850	chr14	103966341	103966732	+	78	NA	exon (NM_001128919, exon 16 of 17)	exon (NM_001128919, exon 16 of 17)	22660	NM_001823	1152	Hs.173724	NM_001823	ENSG00000166165	CKB	B-CK|BCK|CKBB|CPK-B|HEL-211|HEL-S-29	creatine kinase B	protein-coding
Bowtie2_on_data_141_and_data_140__aligned_reads__BAM__peak_4229	chr15	89399640	89399957	+	37	NA	exon (NM_001135, exon 12 of 16)	exon (NM_001135, exon 12 of 16)	39059	NM_178232	145864	Hs.447530	NM_178232	ENSG00000140511	HAPLN3	EXLD1|HsT19883	hyaluronan and proteoglycan link protein 3	protein-coding
Bowtie2_on_data_141_and_data_140__aligned_reads__BAM__peak_12585	chr9	139743767	139744145	+	3656	NA	exon (NM_001135861, exon 1 of 4)	exon (NM_001135861, exon 1 of 4)	688	NM_001287343	29085	Hs.409834	NM_014172	ENSG00000054148	PHPT1	CGI-202|HEL-S-132P|HSPC141|PHP|PHP14	phosphohistidine phosphatase 1	protein-coding
Bowtie2_on_data_141_and_data_140__aligned_reads__BAM__peak_4431	chr16	22547112	22547273	+	28	NA	exon (NM_001135865, exon 7 of 7)	exon (NM_001135865, exon 7 of 7)	-9827	NR_003676	653786	Hs.564945	NR_003676	ENSG00000257838	LOC653786	-	otoancorin pseudogene	pseudo
Bowtie2_on_data_141_and_data_140__aligned_reads__BAM__peak_7700	chr22	31688004	31688518	+	20	NA	exon (NM_001135911, exon 1 of 5)	exon (NM_001135911, exon 1 of 5)	259	NM_052880	113791	Hs.26670	NM_052880	ENSG00000100100	PIK3IP1	HGFL|hHGFL(S)	phosphoinositide-3-kinase interacting protein 1	protein-coding
Bowtie2_on_data_141_and_data_140__aligned_reads__BAM__peak_7897	chr3	16926634	16927051	+	249	NA	exon (NM_001144382, exon 3 of 8)	exon (NM_001144382, exon 3 of 8)	390	NM_001144382	23228	Hs.202010	NM_015184	ENSG00000154822	PLCL2	PLCE2	phospholipase C like 2	protein-coding
Bowtie2_on_data_141_and_data_140__aligned_reads__BAM__peak_7640	chr22	24373117	24373310	+	41	NA	exon (NM_001144931, exon 1 of 2)	exon (NM_001144931, exon 1 of 2)	112	NM_001354469	391322	Hs.678440	NM_001144931		LOC391322	-	D-dopachrome tautomerase-like	protein-coding
Bowtie2_on_data_141_and_data_140__aligned_reads__BAM__peak_8648	chr4	13485670	13485869	+	55	NA	exon (NM_001159601, exon 1 of 8)	exon (NM_001159601, exon 1 of 8)	220	NM_001017979	9364	Hs.656060	NM_004249	ENSG00000157869	RAB28	CORD18	RAB28, member RAS oncogene family	protein-coding
Bowtie2_on_data_141_and_data_140__aligned_reads__BAM__peak_2101	chr11	65307706	65307886	+	19	NA	exon (NM_001164266, exon 23 of 27)	exon (NM_001164266, exon 23 of 27)	15248	NM_020680	57410	Hs.238839	NM_020680	ENSG00000142186	SCYL1	GKLP|HT019|NKTL|NTKL|P105|SCAR21|TAPK|TEIF|TRAP	SCY1 like pseudokinase 1	protein-coding
Bowtie2_on_data_141_and_data_140__aligned_reads__BAM__peak_7841	chr3	4508670	4508905	+	65	NA	exon (NM_001164675, exon 1 of 8)	exon (NM_001164675, exon 1 of 8)	179	NM_182760	285362	Hs.350475	NM_182760	ENSG00000144455	SUMF1	AAPA3037|FGE|UNQ3037	sulfatase modifying factor 1	protein-coding
Bowtie2_on_data_141_and_data_140__aligned_reads__BAM__peak_9007	chr4	120221692	120221898	+	68	NA	exon (NM_001170330, exon 2 of 3)	exon (NM_001170330, exon 2 of 3)	173	NM_001001701	401152	Hs.173705	NM_001001701	ENSG00000164096	C4orf3	ALN|HCVFTP1	chromosome 4 open reading frame 3	protein-coding
Bowtie2_on_data_141_and_data_140__aligned_reads__BAM__peak_2421	chr12	176174	176528	+	115	NA	exon (NM_001170738, exon 1 of 14)	exon (NM_001170738, exon 1 of 14)	302	NM_001170738	440073	Hs.536319	NM_015232	ENSG00000120645	IQSEC3	-	IQ motif and Sec7 domain 3	protein-coding
Bowtie2_on_data_141_and_data_140__aligned_reads__BAM__peak_9206	chr4	178363267	178363650	+	54	NA	exon (NM_001171988, exon 1 of 9)	exon (NM_001171988, exon 1 of 9)	199	NM_000027	175	Hs.207776	NM_000027	ENSG00000038002	AGA	AGU|ASRG|GA	aspartylglucosaminidase	protein-coding
Bowtie2_on_data_141_and_data_140__aligned_reads__BAM__peak_5270	chr17	72287115	72287356	+	55	NA	exon (NM_001172810, exon 6 of 14)	exon (NM_001172810, exon 6 of 14)	16886	NM_001353167	64446	Hs.147472	NM_023036	ENSG00000171595	DNAI2	CILD9|DIC2	dynein axonemal intermediate chain 2	protein-coding
Bowtie2_on_data_141_and_data_140__aligned_reads__BAM__peak_9786	chr5	125930662	125931084	+	27	NA	exon (NM_001202404, exon 1 of 16)	exon (NM_001202404, exon 1 of 16)	209	NM_001201377	501	Hs.483239	NM_001182	ENSG00000164904	ALDH7A1	ATQ1|EPD|PDE	aldehyde dehydrogenase 7 family member A1	protein-coding
Bowtie2_on_data_141_and_data_140__aligned_reads__BAM__peak_1097	chr1	224475443	224475604	+	13	NA	exon (NM_001243147, exon 13 of 22)	exon (NM_001243147, exon 13 of 22)	-30680	NR_031574	100313769		NR_031574	ENSG00000221406	MIR320B2	MIR320B-2|MIRN320B2|mir-320b-2	microRNA 320b-2	ncRNA
Bowtie2_on_data_141_and_data_140__aligned_reads__BAM__peak_2533	chr12	19282735	19282910	+	42	NA	exon (NM_001256470, exon 1 of 32)	exon (NM_001256470, exon 1 of 32)	196	NM_001190860	54477	Hs.188614	NM_019012	ENSG00000052126	PLEKHA5	PEPP-2|PEPP2	pleckstrin homology domain containing A5	protein-coding
Bowtie2_on_data_141_and_data_140__aligned_reads__BAM__peak_426	chr1	65775496	65775700	+	39	NA	exon (NM_001256864, exon 1 of 19)	exon (NM_001256864, exon 1 of 19)	380	NM_001256864	9829	Hs.647643	NM_014787	ENSG00000116675	DNAJC6	DJC6|PARK19	DnaJ heat shock protein family (Hsp40) member C6	protein-coding
Bowtie2_on_data_141_and_data_140__aligned_reads__BAM__peak_905	chr1	179851390	179851946	+	260	NA	exon (NM_001267578, exon 1 of 10)	exon (NM_001267578, exon 1 of 10)	491	NM_001267578	26092	Hs.496459	NM_015602	ENSG00000143337	TOR1AIP1	LAP1|LAP1B|LGMD2Y	torsin 1A interacting protein 1	protein-coding
Bowtie2_on_data_141_and_data_140__aligned_reads__BAM__peak_5164	chr17	55945466	55945668	+	157	NA	exon (NM_001271875, exon 8 of 11)	exon (NM_001271875, exon 8 of 11)	-18134	NM_016070	51649	Hs.5836	NM_016070	ENSG00000181610	MRPS23	CGI-138|HSPC329|MRP-S23	mitochondrial ribosomal protein S23	protein-coding
Bowtie2_on_data_141_and_data_140__aligned_reads__BAM__peak_7224	chr20	21106611	21106967	+	48	NA	exon (NM_001276389, exon 1 of 12)	exon (NM_001276389, exon 1 of 12)	173	NM_001352436	55857	Hs.187635	NM_018474	ENSG00000088970	KIZ	C20orf19|HT013|Kizuna|NCRNA00153|PLK1S1|RP69	kizuna centrosomal protein	protein-coding
Bowtie2_on_data_141_and_data_140__aligned_reads__BAM__peak_12221	chr9	69261979	69262705	+	106	NA	exon (NM_001286836, exon 1 of 3).2	exon (NM_001286836, exon 1 of 3).2	251	NM_001085457	644019	Hs.597638	NM_001085457	ENSG00000215126	CBWD6	CBWD7	COBW domain containing 6	protein-coding
Bowtie2_on_data_141_and_data_140__aligned_reads__BAM__peak_10570	chr6	149700116	149700495	+	792	NA	exon (NM_001292034, exon 3 of 7)	exon (NM_001292034, exon 3 of 7)	-21190	NM_001002255	387082	Hs.657168	NM_001002255	ENSG00000177688	SUMO4	IDDM5|SMT3H4|SUMO-4|dJ281H8.4	small ubiquitin-like modifier 4	protein-coding
Bowtie2_on_data_141_and_data_140__aligned_reads__BAM__peak_9747	chr5	119800085	119800409	+	31	NA	exon (NM_001300783, exon 1 of 2)	exon (NM_001300783, exon 1 of 2)	274	NM_001300783	51334	Hs.157461	NM_016644	ENSG00000184838	PRR16	DSC54|LARGEN	proline rich 16	protein-coding
Bowtie2_on_data_141_and_data_140__aligned_reads__BAM__peak_2390	chr11	125365062	125365465	+	138	NA	exon (NM_001301851, exon 1 of 2)	exon (NM_001301851, exon 1 of 2)	153	NM_001301851	403312	Hs.450611	NM_203452		LOC403312	-	putative uncharacterized protein MGC39545	protein-coding
Bowtie2_on_data_141_and_data_140__aligned_reads__BAM__peak_12297	chr9	84248147	84248404	+	257	NA	exon (NM_001303103, exon 8 of 20)	exon (NM_001303103, exon 8 of 20)	56175	NM_001303103	7088	Hs.197320	NM_005077	ENSG00000196781	TLE1	ESG|ESG1|GRG1	transducin like enhancer of split 1	protein-coding
Bowtie2_on_data_141_and_data_140__aligned_reads__BAM__peak_483	chr1	78414758	78414985	+	280	NA	exon (NM_001303433, exon 20 of 21)	exon (NM_001303433, exon 20 of 21)	-29971	NM_001317102	11080	Hs.13852	NM_007034	ENSG00000162616	DNAJB4	DNAJW|DjB4|HLJ1	DnaJ heat shock protein family (Hsp40) member B4	protein-coding
Bowtie2_on_data_141_and_data_140__aligned_reads__BAM__peak_4413	chr16	20752838	20753251	+	68	NA	exon (NM_001304550, exon 1 of 5)	exon (NM_001304550, exon 1 of 5)	242	NM_001304550	55623	Hs.700004	NM_017736	ENSG00000066654	THUMPD1	Tan1	THUMP domain containing 1	protein-coding
Bowtie2_on_data_141_and_data_140__aligned_reads__BAM__peak_6798	chr2	176866698	176867166	+	69	NA	exon (NM_001305010, exon 1 of 12)	exon (NM_001305010, exon 1 of 12)	141	NM_001305011	80856	Hs.209561	NM_030650	ENSG00000144320	LNPK	KIAA1715|LNP|LNP1|Ul|ulnaless	lunapark, ER junction formation factor	protein-coding
Bowtie2_on_data_141_and_data_140__aligned_reads__BAM__peak_1971	chr11	43380524	43380711	+	20	NA	exon (NM_001307943, exon 1 of 20)	exon (NM_001307943, exon 1 of 20)	182	NM_001307943	55761	Hs.191186	NM_018259	ENSG00000052841	TTC17	-	tetratricopeptide repeat domain 17	protein-coding
Bowtie2_on_data_141_and_data_140__aligned_reads__BAM__peak_1023	chr1	206137261	206137491	+	66	NA	exon (NM_001317901, exon 1 of 4)	exon (NM_001317901, exon 1 of 4)	111	NM_001317901	729533	Hs.339665	NM_001123168	ENSG00000196550	FAM72A	LMPIP|Ugene|p17	family with sequence similarity 72 member A	protein-coding
Bowtie2_on_data_141_and_data_140__aligned_reads__BAM__peak_12075	chr9	16436014	16436206	+	38	NA	exon (NM_001317940, exon 5 of 6)	exon (NM_001317940, exon 5 of 6)	-159799	NR_073471	100129385	Hs.586441	NM_001271829	ENSG00000205549	C9orf92	Em:AL513424.1	chromosome 9 open reading frame 92	protein-coding
Bowtie2_on_data_141_and_data_140__aligned_reads__BAM__peak_1729	chr10	123285588	123285824	+	36	NA	exon (NM_001320654, exon 5 of 17)	exon (NM_001320654, exon 5 of 17)	5122	NM_001320654	2263	Hs.533683	NM_000141	ENSG00000066468	FGFR2	BBDS|BEK|BFR-1|CD332|CEK3|CFD1|ECT1|JWS|K-SAM|KGFR|TK14|TK25	fibroblast growth factor receptor 2	protein-coding
Bowtie2_on_data_141_and_data_140__aligned_reads__BAM__peak_4472	chr16	30236125	30236510	+	26	NA	exon (NM_001321892, exon 9 of 9)	exon (NM_001321892, exon 9 of 9)	-18069	NR_002556	388242	Hs.662549	NR_002556	ENSG00000258150	LOC388242	-	SAGA complex associated factor 29 pseudogene	pseudo
Bowtie2_on_data_141_and_data_140__aligned_reads__BAM__peak_4653	chr16	67904662	67904899	+	139	NA	exon (NM_001322041, exon 5 of 5)	exon (NM_001322041, exon 5 of 5)	-2146	NM_014329	23644	Hs.75682	NM_014329	ENSG00000038358	EDC4	GE1|Ge-1|HEDL5|HEDLS|RCD-8|RCD8	enhancer of mRNA decapping 4	protein-coding
Bowtie2_on_data_141_and_data_140__aligned_reads__BAM__peak_3649	chr14	60631690	60632198	+	114	NA	exon (NM_001322282, exon 1 of 6)	exon (NM_001322282, exon 1 of 6)	267	NM_016029	51635	Hs.59719	NM_016029	ENSG00000100612	DHRS7	CGI-86|SDR34C1|retDSR4|retSDR4	dehydrogenase/reductase 7	protein-coding
Bowtie2_on_data_141_and_data_140__aligned_reads__BAM__peak_4645	chr16	66776372	66776535	+	159	NA	exon (NM_001323955, exon 3 of 12)	exon (NM_001323955, exon 3 of 12)	9072	NM_001286157	1783	Hs.369068	NM_006141	ENSG00000135720	DYNC1LI2	DNCLI2|LIC2	dynein cytoplasmic 1 light intermediate chain 2	protein-coding
Bowtie2_on_data_141_and_data_140__aligned_reads__BAM__peak_9654	chr5	95998763	95998947	+	67	NA	exon (NM_001330629, exon 1 of 31)	exon (NM_001330629, exon 1 of 31)	172	NM_001330628	831	Hs.436186	NM_001750	ENSG00000153113	CAST	BS-17|PLACK	calpastatin	protein-coding
Bowtie2_on_data_141_and_data_140__aligned_reads__BAM__peak_11049	chr7	75508437	75508679	+	35	NA	exon (NM_001346189, exon 1 of 3)	exon (NM_001346189, exon 1 of 3)	248	NM_001346186	57414	Hs.488827	NM_020684	ENSG00000005486	RHBDD2	NPD007|RHBDL7	rhomboid domain containing 2	protein-coding
Bowtie2_on_data_141_and_data_140__aligned_reads__BAM__peak_8280	chr3	129370466	129370775	+	68	NA	exon (NM_001349275, exon 6 of 6)	exon (NM_001349275, exon 6 of 6)	36955	NM_001349272	23023	Hs.477547	NM_015008	ENSG00000172765	TMCC1	-	transmembrane and coiled-coil domain family 1	protein-coding
Bowtie2_on_data_141_and_data_140__aligned_reads__BAM__peak_7003	chr2	220082669	220083212	+	131	NA	exon (NM_001349828, exon 1 of 18)	exon (NM_001349828, exon 1 of 18)	799	NM_001349828	10058	Hs.107911	NM_005689	ENSG00000115657	ABCB6	ABC|LAN|MTABC3|PRP|umat	ATP binding cassette subfamily B member 6 (Langereis blood group)	protein-coding
Bowtie2_on_data_141_and_data_140__aligned_reads__BAM__peak_712	chr1	145075684	145076004	+	47	NA	exon (NM_001350521, exon 1 of 46)	exon (NM_001350521, exon 1 of 46)	342	NM_001350521	9659	Hs.584841	NM_014644	ENSG00000178104	PDE4DIP	CMYA2|MMGL	phosphodiesterase 4D interacting protein	protein-coding
Bowtie2_on_data_141_and_data_140__aligned_reads__BAM__peak_2678	chr12	56415058	56415327	+	28	NA	exon (NM_001351090, exon 1 of 7)	exon (NM_001351090, exon 1 of 7)	503	NM_001351090	64375	Hs.553221	NM_022465	ENSG00000123411	IKZF4	EOS|ZNFN1A4	IKAROS family zinc finger 4	protein-coding
Bowtie2_on_data_141_and_data_140__aligned_reads__BAM__peak_10754	chr7	5467527	5467777	+	283	NA	exon (NM_001354886, exon 1 of 1)	exon (NM_001354886, exon 1 of 1)	906	NM_001354886	100129484	Hs.147507	NM_001354886		LOC100129484	-	uncharacterized LOC100129484	protein-coding
Bowtie2_on_data_141_and_data_140__aligned_reads__BAM__peak_5716	chr19	12991763	12991949	+	13	NA	exon (NM_001375, exon 2 of 6)	exon (NM_001375, exon 2 of 6)	479	NM_001375	1777	Hs.118243	NM_001375	ENSG00000105612	DNASE2	DNASE2A|DNL|DNL2	deoxyribonuclease 2, lysosomal	protein-coding
Bowtie2_on_data_141_and_data_140__aligned_reads__BAM__peak_2964	chr12	110778600	110778924	+	593	NA	exon (NM_001681, exon 14 of 21)	exon (NM_001681, exon 14 of 21)	59730	NM_001681	488	Hs.506759	NM_001681	ENSG00000174437	ATP2A2	ATP2B|DAR|DD|SERCA2	ATPase sarcoplasmic/endoplasmic reticulum Ca2+ transporting 2	protein-coding
Bowtie2_on_data_141_and_data_140__aligned_reads__BAM__peak_7842	chr3	4774721	4774940	+	67	NA	exon (NM_002222, exon 39 of 58)	exon (NM_002222, exon 39 of 58)	18444	NR_004428	100126791	Hs.663059	NR_004428	ENSG00000235947	EGOT	EGO|NCRNA00190	eosinophil granule ontogeny transcript (non-protein coding)	ncRNA
Bowtie2_on_data_141_and_data_140__aligned_reads__BAM__peak_2694	chr12	57602384	57602654	+	22	NA	exon (NM_002332, exon 78 of 89)	exon (NM_002332, exon 78 of 89)	-8059	NM_007224	11247	Hs.745023	NM_007224	ENSG00000182379	NXPH4	NPH4	neurexophilin 4	protein-coding
Bowtie2_on_data_141_and_data_140__aligned_reads__BAM__peak_1794	chr11	1092815	1093464	+	132	NA	exon (NM_002457, exon 31 of 50)	exon (NM_002457, exon 31 of 50)	18264	NM_002457	4583	Hs.315	NM_002457		MUC2	MLP|MUC-2|SMUC	mucin 2, oligomeric mucus/gel-forming	protein-coding
Bowtie2_on_data_141_and_data_140__aligned_reads__BAM__peak_3879	chr15	23932165	23932463	+	84	NA	exon (NM_002487, exon 1 of 1)	exon (NM_002487, exon 1 of 1)	136	NM_002487	4692	Hs.50130	NM_002487	ENSG00000182636	NDN	HsT16328|PWCR	necdin, MAGE family member	protein-coding
Bowtie2_on_data_141_and_data_140__aligned_reads__BAM__peak_5230	chr17	65362422	65362810	+	63	NA	exon (NM_002816, exon 1 of 11)	exon (NM_002816, exon 1 of 11)	127	NM_002816	5718	Hs.4295	NM_002816	ENSG00000197170	PSMD12	Rpn5|STISS|p55	proteasome 26S subunit, non-ATPase 12	protein-coding
Bowtie2_on_data_141_and_data_140__aligned_reads__BAM__peak_998	chr1	202858074	202858355	+	69	NA	exon (NM_002871, exon 1 of 2)	exon (NM_002871, exon 1 of 2)	171	NM_002871	5877	Hs.90875	NM_002871	ENSG00000183155	RABIF	MSS4|RASGFR3|RASGRF3	RAB interacting factor	protein-coding
Bowtie2_on_data_141_and_data_140__aligned_reads__BAM__peak_6341	chr2	84686194	84686468	+	44	NA	exon (NM_003849, exon 1 of 9)	exon (NM_003849, exon 1 of 9)	255	NM_003849	8802	Hs.270428	NM_003849	ENSG00000163541	SUCLG1	GALPHA|MTDPS9|SUCLA1	succinate-CoA ligase alpha subunit	protein-coding
Bowtie2_on_data_141_and_data_140__aligned_reads__BAM__peak_4392	chr16	16130143	16130518	+	401	NA	exon (NM_004996, exon 7 of 31)	exon (NM_004996, exon 7 of 31)	86896	NM_004996	4363	Hs.391464	NM_004996	ENSG00000103222	ABCC1	ABC29|ABCC|GS-X|MRP|MRP1	ATP binding cassette subfamily C member 1	protein-coding
Bowtie2_on_data_141_and_data_140__aligned_reads__BAM__peak_10127	chr6	26056350	26056688	+	135	NA	exon (NM_005319, exon 1 of 1)	exon (NM_005319, exon 1 of 1)	180	NM_005319	3006	Hs.7644	NM_005319	ENSG00000187837	HIST1H1C	H1.2|H1C|H1F2|H1s-1	histone cluster 1 H1 family member c	protein-coding
Bowtie2_on_data_141_and_data_140__aligned_reads__BAM__peak_5074	chr17	42164876	42165153	+	184	NA	exon (NM_005474, exon 13 of 27)	exon (NM_005474, exon 13 of 27)	16916	NR_028581	92579	Hs.294005	NM_138387	ENSG00000141349	G6PC3	SCN4|UGRP	glucose-6-phosphatase catalytic subunit 3	protein-coding
Bowtie2_on_data_141_and_data_140__aligned_reads__BAM__peak_1145	chr1	234528910	234529339	+	313	NA	exon (NM_005646, exon 28 of 30)	exon (NM_005646, exon 28 of 30)	19677	NM_001301733	388753	Hs.23198	NM_001012985	ENSG00000168275	COA6	C1orf31|CEMCOX4	cytochrome c oxidase assembly factor 6	protein-coding
Bowtie2_on_data_141_and_data_140__aligned_reads__BAM__peak_4091	chr15	65425980	65426134	+	19	NA	exon (NM_005707, exon 1 of 5)	exon (NM_005707, exon 1 of 5)	117	NM_005707	10081	Hs.458596	NM_005707	ENSG00000090470	PDCD7	ES18|HES18	programmed cell death 7	protein-coding
Bowtie2_on_data_141_and_data_140__aligned_reads__BAM__peak_11155	chr7	100550784	100551026	+	121	NA	exon (NM_005960, exon 4 of 15)	exon (NM_005960, exon 4 of 15)	3853	NM_005960	4584	Hs.703577	NM_005960	ENSG00000169894	MUC3A	MUC-3A|MUC3	mucin 3A, cell surface associated	protein-coding
Bowtie2_on_data_141_and_data_140__aligned_reads__BAM__peak_1792	chr11	1017383	1017589	+	51	NA	exon (NM_005961, exon 31 of 33)	exon (NM_005961, exon 31 of 33)	19220	NM_005961	4588	Hs.528432	NM_005961	ENSG00000184956	MUC6	MUC-6	mucin 6, oligomeric mucus/gel-forming	protein-coding
Bowtie2_on_data_141_and_data_140__aligned_reads__BAM__peak_2702	chr12	58138816	58139155	+	54	NA	exon (NM_005981, exon 1 of 6)	exon (NM_005981, exon 1 of 6)	213	NM_005981	6302	Hs.632708	NM_005981	ENSG00000135452	TSPAN31	SAS	tetraspanin 31	protein-coding
Bowtie2_on_data_141_and_data_140__aligned_reads__BAM__peak_11508	chr8	24812957	24813201	+	106	NA	exon (NM_006158, exon 1 of 5)	exon (NM_006158, exon 1 of 5)	1304	NM_006158	4747	Hs.521461	NM_006158	ENSG00000277586	NEFL	CMT1F|CMT2E|CMTDIG|NF-L|NF68|NFL|PPP1R110	neurofilament light	protein-coding
Bowtie2_on_data_141_and_data_140__aligned_reads__BAM__peak_2493	chr12	11546198	11546380	+	16	NA	exon (NM_006248, exon 3 of 4)	exon (NM_006248, exon 3 of 4)	2209	NM_006248	653247	Hs.654486	NM_006248	ENSG00000121335	PRB2	IB-9|PRPPRB1|Ps|cP7	proline rich protein BstNI subfamily 2	protein-coding
Bowtie2_on_data_141_and_data_140__aligned_reads__BAM__peak_8743	chr4	47676331	47676499	+	127	NA	exon (NM_006587, exon 10 of 22)	exon (NM_006587, exon 10 of 22)	21729	NR_107020	102467004		NR_107020	ENSG00000277388	MIR8053	hsa-mir-8053	microRNA 8053	ncRNA
Bowtie2_on_data_141_and_data_140__aligned_reads__BAM__peak_5984	chr19	57802891	57803061	+	13	NA	exon (NM_006635, exon 3 of 3)	exon (NM_006635, exon 3 of 3)	11123	NM_006635	10794	Hs.99971	NM_006635	ENSG00000197714	ZNF460	HZF8|ZNF272	zinc finger protein 460	protein-coding
Bowtie2_on_data_141_and_data_140__aligned_reads__BAM__peak_3737	chr14	75643074	75643379	+	46	NA	exon (NM_006827, exon 1 of 5)	exon (NM_006827, exon 1 of 5)	123	NM_006827	10972	Hs.74137	NM_006827	ENSG00000170348	TMED10	P24(DELTA)|S31I125|S31III125|TMP21|Tmp-21-I|p23|p24d1	transmembrane p24 trafficking protein 10	protein-coding
Bowtie2_on_data_141_and_data_140__aligned_reads__BAM__peak_3792	chr14	90867376	90868020	+	1292	NA	exon (NM_006888, exon 3 of 6)	exon (NM_006888, exon 3 of 6)	4371	NM_006888	801	Hs.282410	NM_006888	ENSG00000198668	CALM1	CALML2|CAMI|CPVT4|DD132|LQT14|PHKD|caM	calmodulin 1	protein-coding
Bowtie2_on_data_141_and_data_140__aligned_reads__BAM__peak_4162	chr15	76196113	76196769	+	2850	NA	exon (NM_012170, exon 1 of 6)	exon (NM_012170, exon 1 of 6)	241	NM_012170	26263	Hs.591115	NM_012170	ENSG00000167196	FBXO22	FBX22|FISTC1	F-box protein 22	protein-coding
Bowtie2_on_data_141_and_data_140__aligned_reads__BAM__peak_2685	chr12	56881642	56881969	+	155	NA	exon (NM_013267, exon 1 of 18)	exon (NM_013267, exon 1 of 18)	393	NM_001280796	27165	Hs.212606	NM_013267	ENSG00000135423	GLS2	GA|GLS|LGA|hLGA	glutaminase 2	protein-coding
Bowtie2_on_data_141_and_data_140__aligned_reads__BAM__peak_9071	chr4	139144158	139144694	+	112	NA	exon (NM_014331, exon 4 of 12)	exon (NM_014331, exon 4 of 12)	19077	NM_014331	23657	Hs.390594	NM_014331	ENSG00000151012	SLC7A11	CCBR1|xCT	solute carrier family 7 member 11	protein-coding
Bowtie2_on_data_141_and_data_140__aligned_reads__BAM__peak_2933	chr12	106532288	106532533	+	24	NA	exon (NM_014840, exon 1 of 7)	exon (NM_014840, exon 1 of 7)	1401	NM_014840	9891	Hs.524692	NM_014840	ENSG00000074590	NUAK1	ARK5	NUAK family kinase 1	protein-coding
Bowtie2_on_data_141_and_data_140__aligned_reads__BAM__peak_10326	chr6	83848587	83848823	+	142	NA	exon (NM_015018, exon 21 of 39)	exon (NM_015018, exon 21 of 39)	54307	NM_001199918	5238	Hs.661665	NM_015599	ENSG00000013375	PGM3	AGM1|IMD23|PAGM|PGM 3	phosphoglucomutase 3	protein-coding
Bowtie2_on_data_141_and_data_140__aligned_reads__BAM__peak_4190	chr15	81281873	81282058	+	31	NA	exon (NM_015154, exon 1 of 3)	exon (NM_015154, exon 1 of 3)	254	NR_126328	23184	Hs.578450	NM_015154	ENSG00000117899	MESD	BOCA|MESDC2	mesoderm development LRP chaperone	protein-coding
Bowtie2_on_data_141_and_data_140__aligned_reads__BAM__peak_9422	chr5	52096671	52096966	+	155	NA	exon (NM_015946, exon 2 of 3)	exon (NM_015946, exon 2 of 3)	12682	NM_181501	3672	Hs.644352	NM_181501	ENSG00000213949	ITGA1	CD49a|VLA1	integrin subunit alpha 1	protein-coding
Bowtie2_on_data_141_and_data_140__aligned_reads__BAM__peak_10345	chr6	90062123	90062395	+	27	NA	exon (NM_016021, exon 1 of 8)	exon (NM_016021, exon 1 of 8)	360	NM_016021	51465	Hs.163776	NM_016021	ENSG00000198833	UBE2J1	CGI-76|HSPC153|HSPC205|HSU93243|NCUBE-1|NCUBE1|UBC6|UBC6E|Ubc6p	ubiquitin conjugating enzyme E2 J1	protein-coding
Bowtie2_on_data_141_and_data_140__aligned_reads__BAM__peak_4885	chr17	16326071	16326235	+	61	NA	exon (NM_016113, exon 4 of 15)	exon (NM_016113, exon 4 of 15)	7297	NM_016113	51393	Hs.279746	NM_016113	ENSG00000187688	TRPV2	VRL|VRL-1|VRL1	transient receptor potential cation channel subfamily V member 2	protein-coding
Bowtie2_on_data_141_and_data_140__aligned_reads__BAM__peak_1974	chr11	43702405	43702591	+	33	NA	exon (NM_016142, exon 1 of 11)	exon (NM_016142, exon 1 of 11)	355	NM_016142	51144	Hs.132513	NM_016142	ENSG00000149084	HSD17B12	KAR|SDR12C1	hydroxysteroid 17-beta dehydrogenase 12	protein-coding
Bowtie2_on_data_141_and_data_140__aligned_reads__BAM__peak_7266	chr20	32661575	32661754	+	64	NA	exon (NM_016732, exon 5 of 10)	exon (NM_016732, exon 5 of 10)	24739	NR_039911	100616434		NR_039911	ENSG00000264616	MIR4755	mir-4755	microRNA 4755	ncRNA
Bowtie2_on_data_141_and_data_140__aligned_reads__BAM__peak_10606	chr6	157469835	157470069	+	21	NA	exon (NM_017519, exon 8 of 19)	exon (NM_017519, exon 8 of 19)	275339	NM_018452	729515	Hs.157212	NM_018452	ENSG00000215712	TMEM242	BM033|C6orf35	transmembrane protein 242	protein-coding
Bowtie2_on_data_141_and_data_140__aligned_reads__BAM__peak_6312	chr2	71295648	71295832	+	32	NA	exon (NM_017567, exon 1 of 10)	exon (NM_017567, exon 1 of 10)	332	NM_017567	55577	Hs.7036	NM_017567	ENSG00000124357	NAGK	GNK|HSA242910	N-acetylglucosamine kinase	protein-coding
Bowtie2_on_data_141_and_data_140__aligned_reads__BAM__peak_1520	chr10	74114325	74114853	+	60	NA	exon (NM_017626, exon 1 of 9)	exon (NM_017626, exon 1 of 9)	318	NM_017626	54788	Hs.500013	NM_017626	ENSG00000148719	DNAJB12	DJ10	DnaJ heat shock protein family (Hsp40) member B12	protein-coding
Bowtie2_on_data_141_and_data_140__aligned_reads__BAM__peak_11724	chr8	74888529	74888718	+	18	NA	exon (NM_017866, exon 1 of 3)	exon (NM_017866, exon 1 of 3)	246	NR_033334	54968	Hs.106650	NM_017866	ENSG00000175606	TMEM70	MC5DN2	transmembrane protein 70	protein-coding
Bowtie2_on_data_141_and_data_140__aligned_reads__BAM__peak_3789	chr14	90798000	90798406	+	49	NA	exon (NM_017970, exon 1 of 14)	exon (NM_017970, exon 1 of 14)	278	NM_017970	55051	Hs.528131	NM_017970	ENSG00000119720	NRDE2	C14orf102	NRDE-2, necessary for RNA interference, domain containing	protein-coding
Bowtie2_on_data_141_and_data_140__aligned_reads__BAM__peak_9902	chr5	150080388	150080698	+	45	NA	exon (NM_018047, exon 1 of 11)	exon (NM_018047, exon 1 of 11)	126	NM_018047	55696	Hs.713564	NM_018047	ENSG00000086589	RBM22	Cwc2|ZC3H16|fSAP47	RNA binding motif protein 22	protein-coding
Bowtie2_on_data_141_and_data_140__aligned_reads__BAM__peak_3577	chr14	50101113	50101285	+	26	NA	exon (NM_018139, exon 1 of 3)	exon (NM_018139, exon 1 of 3)	749	NM_001083908	55172	Hs.231761	NM_018139	ENSG00000165506	DNAAF2	C14orf104|CILD10|KTU|PF13	dynein axonemal assembly factor 2	protein-coding
Bowtie2_on_data_141_and_data_140__aligned_reads__BAM__peak_2148	chr11	71164238	71164583	+	116	NA	exon (NM_018161, exon 1 of 21)	exon (NM_018161, exon 1 of 21)	193	NM_018161	55191	Hs.556986	NM_018161	ENSG00000172890	NADSYN1	-	NAD synthetase 1	protein-coding
Bowtie2_on_data_141_and_data_140__aligned_reads__BAM__peak_7388	chr20	50808031	50808264	+	26	NA	exon (NM_018197, exon 1 of 6)	exon (NM_018197, exon 1 of 6)	377	NM_199426	55734	Hs.473082	NM_018197	ENSG00000020256	ZFP64	ZNF338	ZFP64 zinc finger protein	protein-coding
Bowtie2_on_data_141_and_data_140__aligned_reads__BAM__peak_9204	chr4	178231012	178231224	+	26	NA	exon (NM_018248, exon 1 of 10)	exon (NM_018248, exon 1 of 10)	127	NM_018248	55247	Hs.405467	NM_018248	ENSG00000109674	NEIL3	FGP2|FPG2|NEI3|ZGRF3|hFPG2|hNEI3	nei like DNA glycosylase 3	protein-coding
Bowtie2_on_data_141_and_data_140__aligned_reads__BAM__peak_9126	chr4	153273453	153274115	+	3502	NA	exon (NM_018315, exon 1 of 11)	exon (NM_018315, exon 1 of 11)	326	NM_018315	55294	Hs.561245	NM_018315	ENSG00000109670	FBXW7	AGO|CDC4|FBW6|FBW7|FBX30|FBXO30|FBXW6|SEL-10|SEL10|hAgo|hCdc4	F-box and WD repeat domain containing 7	protein-coding
Bowtie2_on_data_141_and_data_140__aligned_reads__BAM__peak_8486	chr3	183903802	183904225	+	42	NA	exon (NM_018358, exon 1 of 21)	exon (NM_018358, exon 1 of 21)	150	NM_001351299	55324	Hs.361323	NM_018358	ENSG00000161204	ABCF3	EST201864	ATP binding cassette subfamily F member 3	protein-coding
Bowtie2_on_data_141_and_data_140__aligned_reads__BAM__peak_1928	chr11	33083079	33083367	+	148	NA	exon (NM_018393, exon 7 of 10)	exon (NM_018393, exon 7 of 10)	-14473	NR_015451	283267	Hs.533701	NR_015451	ENSG00000280798	LINC00294	NCRNA00294	long intergenic non-protein coding RNA 294	ncRNA
Bowtie2_on_data_141_and_data_140__aligned_reads__BAM__peak_8186	chr3	111697764	111698254	+	39	NA	exon (NM_018394, exon 1 of 5)	exon (NM_018394, exon 1 of 5)	286	NR_073571	55347	Hs.477115	NM_018394	ENSG00000144827	ABHD10	-	abhydrolase domain containing 10	protein-coding
Bowtie2_on_data_141_and_data_140__aligned_reads__BAM__peak_11726	chr8	75262629	75262898	+	21	NA	exon (NM_018972, exon 1 of 6)	exon (NM_018972, exon 1 of 6)	145	NM_018972	54332	Hs.168950	NM_018972	ENSG00000104381	GDAP1	CMT4|CMT4A|CMTRIA	ganglioside induced differentiation associated protein 1	protein-coding
Bowtie2_on_data_141_and_data_140__aligned_reads__BAM__peak_6289	chr2	67624452	67624861	+	29	NA	exon (NM_019002, exon 1 of 6)	exon (NM_019002, exon 1 of 6)	214	NM_019002	54465	Hs.353022	NM_019002	ENSG00000143971	ETAA1	ETAA16	ETAA1, ATR kinase activator	protein-coding
Bowtie2_on_data_141_and_data_140__aligned_reads__BAM__peak_6148	chr2	37232684	37232946	+	218	NA	exon (NM_019024, exon 30 of 36)	exon (NM_019024, exon 30 of 36)	-39200	NM_003162	6801	Hs.127486	NM_003162	ENSG00000115808	STRN	PPP2R6A|SG2NA|STRN1	striatin	protein-coding
Bowtie2_on_data_141_and_data_140__aligned_reads__BAM__peak_10250	chr6	55443678	55444021	+	29	NA	exon (NM_019036, exon 1 of 10)	exon (NM_019036, exon 1 of 10)	163	NR_109869	54511	Hs.147054	NM_019036	ENSG00000146151	HMGCLL1	bA418P12.1|er-cHL	3-hydroxymethyl-3-methylglutaryl-CoA lyase like 1	protein-coding
Bowtie2_on_data_141_and_data_140__aligned_reads__BAM__peak_6542	chr2	118771411	118771667	+	35	NA	exon (NM_019044, exon 1 of 24)	exon (NM_019044, exon 1 of 24)	200	NM_019044	54520	Hs.107845	NM_019044	ENSG00000125633	CCDC93	-	coiled-coil domain containing 93	protein-coding
Bowtie2_on_data_141_and_data_140__aligned_reads__BAM__peak_7087	chr2	237489149	237489307	+	105	NA	exon (NM_020311, exon 2 of 2)	exon (NM_020311, exon 2 of 2)	10848	NM_020311	57007	Hs.471751	NM_020311	ENSG00000144476	ACKR3	CMKOR1|CXC-R7|CXCR-7|CXCR7|GPR159|RDC-1|RDC1	atypical chemokine receptor 3	protein-coding
Bowtie2_on_data_141_and_data_140__aligned_reads__BAM__peak_10469	chr6	117899981	117900201	+	81	NA	exon (NM_020399, exon 2 of 9)	exon (NM_020399, exon 2 of 9)	23614	NM_020399	57120	Hs.191539	NM_020399	ENSG00000047932	GOPC	CAL|FIG|GOPC1|PIST|dJ94G16.2	golgi associated PDZ and coiled-coil motif containing	protein-coding
Bowtie2_on_data_141_and_data_140__aligned_reads__BAM__peak_11059	chr7	77566989	77567272	+	337	NA	exon (NM_020432, exon 10 of 17)	exon (NM_020432, exon 10 of 17)	97683	NM_001127359	57157	Hs.203965	NM_020432	ENSG00000006576	PHTF2	-	putative homeodomain transcription factor 2	protein-coding
Bowtie2_on_data_141_and_data_140__aligned_reads__BAM__peak_4433	chr16	23093649	23093925	+	96	NA	exon (NM_020718, exon 12 of 16)	exon (NM_020718, exon 12 of 16)	66804	NM_020718	57478	Hs.183817	NM_020718	ENSG00000103404	USP31	-	ubiquitin specific peptidase 31	protein-coding
Bowtie2_on_data_141_and_data_140__aligned_reads__BAM__peak_8275	chr3	128712014	128712277	+	351	NA	exon (NM_020741, exon 2 of 8)	exon (NM_020741, exon 2 of 8)	841	NM_020741	57501	Hs.518247	NM_020741	ENSG00000114656	KIAA1257	-	KIAA1257	protein-coding
Bowtie2_on_data_141_and_data_140__aligned_reads__BAM__peak_8438	chr3	172428647	172429076	+	45	NA	exon (NM_020792, exon 1 of 5)	exon (NM_020792, exon 1 of 5)	147	NM_001146276	57552	Hs.444099	NM_020792	ENSG00000144959	NCEH1	AADACL1|NCEH	neutral cholesterol ester hydrolase 1	protein-coding
Bowtie2_on_data_141_and_data_140__aligned_reads__BAM__peak_5390	chr18	9102559	9102932	+	51	NA	exon (NM_021074, exon 1 of 8)	exon (NM_021074, exon 1 of 8)	117	NM_021074	4729	Hs.464572	NM_021074	ENSG00000178127	NDUFV2	CI-24k	NADH:ubiquinone oxidoreductase core subunit V2	protein-coding
Bowtie2_on_data_141_and_data_140__aligned_reads__BAM__peak_8738	chr4	44680423	44680891	+	50	NA	exon (NM_021927, exon 1 of 17)	exon (NM_021927, exon 1 of 17)	224	NM_021927	60558	Hs.546419	NM_021927	ENSG00000151806	GUF1	EF-4|EF4|EIEE40	GUF1 homolog, GTPase	protein-coding
Bowtie2_on_data_141_and_data_140__aligned_reads__BAM__peak_2388	chr11	125281452	125281903	+	369	NA	exon (NM_022062, exon 10 of 13)	exon (NM_022062, exon 10 of 13)	-83433	NM_001301851	403312	Hs.450611	NM_203452		LOC403312	-	putative uncharacterized protein MGC39545	protein-coding
Bowtie2_on_data_141_and_data_140__aligned_reads__BAM__peak_8033	chr3	53915718	53916299	+	70	NA	exon (NM_022899, exon 1 of 13)	exon (NM_022899, exon 1 of 13)	221	NM_022899	93973	Hs.412186	NM_022899	ENSG00000113812	ACTR8	ARP8|INO80N|hArp8	ARP8 actin related protein 8 homolog	protein-coding
Bowtie2_on_data_141_and_data_140__aligned_reads__BAM__peak_12131	chr9	34620324	34620482	+	21	NA	exon (NM_024348, exon 1 of 7)	exon (NM_024348, exon 1 of 7)	117	NM_024348	11258	Hs.511768	NM_007234	ENSG00000137100	DCTN3	DCTN-22|DCTN22	dynactin subunit 3	protein-coding
Bowtie2_on_data_141_and_data_140__aligned_reads__BAM__peak_7998	chr3	48473883	48474349	+	2561	NA	exon (NM_024661, exon 4 of 4)	exon (NM_024661, exon 4 of 4)	-2656	NM_001130082	5364	Hs.476209	NM_002673	ENSG00000164050	PLXNB1	PLEXIN-B1|PLXN5|SEP	plexin B1	protein-coding
Bowtie2_on_data_141_and_data_140__aligned_reads__BAM__peak_12099	chr9	26892555	26892868	+	59	NA	exon (NM_024828, exon 1 of 6)	exon (NM_024828, exon 1 of 6)	115	NM_024828	79886	Hs.178357	NM_024828	ENSG00000120159	CAAP1	C9orf82|CAAP	caspase activity and apoptosis inhibitor 1	protein-coding
Bowtie2_on_data_141_and_data_140__aligned_reads__BAM__peak_6763	chr2	172409792	172410024	+	239	NA	exon (NM_024843, exon 3 of 4)	exon (NM_024843, exon 3 of 4)	31042	NM_001127383	79901	Hs.221941	NM_024843	ENSG00000071967	CYBRD1	CYB561A2|DCYTB|FRRS3	cytochrome b reductase 1	protein-coding
Bowtie2_on_data_141_and_data_140__aligned_reads__BAM__peak_3503	chr14	32030470	32030947	+	98	NA	exon (NM_025152, exon 1 of 11)	exon (NM_025152, exon 1 of 11)	117	NM_025152	80224	Hs.288981	NM_025152	ENSG00000151413	NUBPL	C14orf127|IND1|huInd1	nucleotide binding protein like	protein-coding
Bowtie2_on_data_141_and_data_140__aligned_reads__BAM__peak_4667	chr16	69458490	69458727	+	19	NA	exon (NM_030579, exon 1 of 5)	exon (NM_030579, exon 1 of 5)	110	NM_030579	80777	Hs.461131	NM_030579	ENSG00000103018	CYB5B	CYB5-M|CYPB5M|OMB5	cytochrome b5 type B	protein-coding
Bowtie2_on_data_141_and_data_140__aligned_reads__BAM__peak_1237	chr10	7860648	7860880	+	28	NA	exon (NM_031923, exon 1 of 7)	exon (NM_031923, exon 1 of 7)	297	NM_031923	83860	Hs.527688	NM_031923	ENSG00000165632	TAF3	TAF140|TAFII-140|TAFII140	TATA-box binding protein associated factor 3	protein-coding
Bowtie2_on_data_141_and_data_140__aligned_reads__BAM__peak_4194	chr15	82336551	82336950	+	512	NA	exon (NM_032246, exon 2 of 2)	exon (NM_032246, exon 2 of 2)	1734	NM_032246	84206	Hs.104744	NM_032246	ENSG00000183496	MEX3B	MEX-3B|RKHD3|RNF195	mex-3 RNA binding family member B	protein-coding
Bowtie2_on_data_141_and_data_140__aligned_reads__BAM__peak_9384	chr5	40853853	40854008	+	38	NA	exon (NM_032587, exon 3 of 3)	exon (NM_032587, exon 3 of 3)	12520	NM_032587	84674	Hs.200242	NM_032587	ENSG00000132357	CARD6	CINCIN1	caspase recruitment domain family member 6	protein-coding
Bowtie2_on_data_141_and_data_140__aligned_reads__BAM__peak_10594	chr6	152702359	152702628	+	42	NA	exon (NM_033071, exon 56 of 146)	exon (NM_033071, exon 56 of 146)	828	NR_120501	100505475	Hs.571203	NR_120501		SYNE1-AS1	-	SYNE1 antisense RNA 1	ncRNA
Bowtie2_on_data_141_and_data_140__aligned_reads__BAM__peak_11899	chr8	118533108	118533278	+	19	NA	exon (NM_080651, exon 1 of 4)	exon (NM_080651, exon 1 of 4)	241	NM_080651	90390	Hs.492612	NM_080651	ENSG00000164758	MED30	MED30S|THRAP6|TRAP25	mediator complex subunit 30	protein-coding
Bowtie2_on_data_141_and_data_140__aligned_reads__BAM__peak_10115	chr6	24145799	24146022	+	207	NA	exon (NM_080723, exon 4 of 4)	exon (NM_080723, exon 4 of 4)	19496	NM_080723	140767	Hs.726270	NM_080723	ENSG00000152954	NRSN1	VMP|p24	neurensin 1	protein-coding
Bowtie2_on_data_141_and_data_140__aligned_reads__BAM__peak_3953	chr15	40763762	40763969	+	46	NA	exon (NM_130468, exon 1 of 1)	exon (NM_130468, exon 1 of 1)	705	NM_130468	113189	Hs.442449	NM_130468	ENSG00000169105	CHST14	ATCS|D4ST1|EDSMC1|HNK1ST	carbohydrate sulfotransferase 14	protein-coding
Bowtie2_on_data_141_and_data_140__aligned_reads__BAM__peak_10292	chr6	74171511	74171875	+	40	NA	exon (NM_133645, exon 1 of 13)	exon (NM_133645, exon 1 of 13)	239	NM_133645	25821	Hs.347614	NM_012123	ENSG00000135297	MTO1	CGI-02|COXPD10	mitochondrial tRNA translation optimization 1	protein-coding
Bowtie2_on_data_141_and_data_140__aligned_reads__BAM__peak_12238	chr9	71394840	71395295	+	65	NA	exon (NM_138333, exon 1 of 1)	exon (NM_138333, exon 1 of 1)	145	NM_138333	116224	Hs.655572	NM_138333	ENSG00000187866	FAM122A	C9orf42	family with sequence similarity 122A	protein-coding
Bowtie2_on_data_141_and_data_140__aligned_reads__BAM__peak_1701	chr10	116697951	116698544	+	147	NA	exon (NM_139169, exon 1 of 8)	exon (NM_139169, exon 1 of 8)	295	NM_139169	142940	Hs.21187	NM_139169	ENSG00000165832	TRUB1	PUS4	TruB pseudouridine synthase family member 1	protein-coding
Bowtie2_on_data_141_and_data_140__aligned_reads__BAM__peak_3018	chr12	122439263	122439730	+	716	NA	exon (NM_144668, exon 21 of 22)	exon (NM_144668, exon 21 of 22)	-20296	NM_020993	605	Hs.530970	NM_020993	ENSG00000110987	BCL7A	BCL7	BCL tumor suppressor 7A	protein-coding
Bowtie2_on_data_141_and_data_140__aligned_reads__BAM__peak_1790	chr11	804142	804611	+	2856	NA	exon (NM_145886, exon 2 of 16)	exon (NM_145886, exon 2 of 16)	874	NM_145886	55367	Hs.592290	NM_018494	ENSG00000177595	PIDD1	LRDD|PIDD	p53-induced death domain protein 1	protein-coding
Bowtie2_on_data_141_and_data_140__aligned_reads__BAM__peak_5840	chr19	40023151	40023490	+	57	NA	exon (NM_152361, exon 1 of 1)	exon (NM_152361, exon 1 of 1)	187	NM_152361	126272	Hs.135181	NM_152361	ENSG00000176401	EID2B	EID-2B|EID-3	EP300 interacting inhibitor of differentiation 2B	protein-coding
Bowtie2_on_data_141_and_data_140__aligned_reads__BAM__peak_11212	chr7	112579601	112579803	+	28	NA	exon (NM_152556, exon 1 of 5)	exon (NM_152556, exon 1 of 5)	230	NM_152556	154743	Hs.489734	NM_152556	ENSG00000164603	BMT2	C7orf60|SAMTOR	base methyltransferase of 25S rRNA 2 homolog	protein-coding
Bowtie2_on_data_141_and_data_140__aligned_reads__BAM__peak_4611	chr16	57181418	57181619	+	75	NA	exon (NM_152727, exon 16 of 16)	exon (NM_152727, exon 16 of 16)	34934	NM_001354098	80011	Hs.396740	NM_024946	ENSG00000172775	FAM192A	C16orf94|CDA018|CDA10|NIP30	family with sequence similarity 192 member A	protein-coding
Bowtie2_on_data_141_and_data_140__aligned_reads__BAM__peak_8924	chr4	89618770	89619015	+	20	NA	exon (NM_153757, exon 1 of 1)	exon (NM_153757, exon 1 of 1)	494	NM_153757	266812	Hs.12554	NM_153757	ENSG00000177432	NAP1L5	DRLM	nucleosome assembly protein 1 like 5	protein-coding
Bowtie2_on_data_141_and_data_140__aligned_reads__BAM__peak_6747	chr2	170684384	170684619	+	22	NA	exon (NM_172070, exon 1 of 39)	exon (NM_172070, exon 1 of 39)	483	NM_172070	130507	Hs.379548	NM_172070	ENSG00000144357	UBR3	ZNF650	ubiquitin protein ligase E3 component n-recognin 3 (putative)	protein-coding
Bowtie2_on_data_141_and_data_140__aligned_reads__BAM__peak_6704	chr2	163694916	163695099	+	25	NA	exon (NM_173162, exon 1 of 8)	exon (NM_173162, exon 1 of 8)	250	NM_033272	90134	Hs.657413	NM_033272	ENSG00000184611	KCNH7	ERG3|HERG3|Kv11.3	potassium voltage-gated channel subfamily H member 7	protein-coding
Bowtie2_on_data_141_and_data_140__aligned_reads__BAM__peak_9729	chr5	115298459	115298635	+	20	NA	exon (NM_173800, exon 1 of 20)	exon (NM_173800, exon 1 of 20)	396	NM_173800	206338	Hs.98288	NM_173800	ENSG00000172901	LVRN	APQ|AQPEP|TAQPEP	laeverin	protein-coding
Bowtie2_on_data_141_and_data_140__aligned_reads__BAM__peak_11186	chr7	106300459	106300865	+	33	NA	exon (NM_175884, exon 1 of 1)	exon (NM_175884, exon 1 of 1)	972	NM_175884	168455	Hs.29692	NM_175884	ENSG00000253276	CCDC71L	C7orf74	coiled-coil domain containing 71 like	protein-coding
Bowtie2_on_data_141_and_data_140__aligned_reads__BAM__peak_1020	chr1	205561146	205561444	+	105	NA	exon (NM_181644, exon 7 of 10)	exon (NM_181644, exon 7 of 10)	-22862	NR_152721	284578	Hs.537020	NR_027086		LOC284578	-	uncharacterized LOC284578	ncRNA
Bowtie2_on_data_141_and_data_140__aligned_reads__BAM__peak_8519	chr3	189038349	189038614	+	38	NA	exon (NM_198485, exon 6 of 6)	exon (NM_198485, exon 6 of 6)	-80098	NR_046722	100874027	Hs.616080	NR_046722	ENSG00000230115	TPRG1-AS2	-	TPRG1 antisense RNA 2	ncRNA
Bowtie2_on_data_141_and_data_140__aligned_reads__BAM__peak_799	chr1	155178628	155178972	+	46	NA	exon (NM_198883, exon 1 of 7)	exon (NM_198883, exon 1 of 7)	310	NM_198883	4580	Hs.490874	NM_002455	ENSG00000173171	MTX1	MTX|MTXN	metaxin 1	protein-coding
Bowtie2_on_data_141_and_data_140__aligned_reads__BAM__peak_11809	chr8	94747358	94747619	+	222	NA	exon (NM_203390, exon 3 of 3)	exon (NM_203390, exon 3 of 3)	-4851	NR_027259	55472	Hs.192788	NM_018608	ENSG00000279331	RBM12B-AS1	C8orf39|PRO1905	RBM12B antisense RNA 1	ncRNA
Bowtie2_on_data_141_and_data_140__aligned_reads__BAM__peak_5197	chr17	59489364	59489968	+	1644	NA	exon (NM_203425, exon 1 of 1)	exon (NM_203425, exon 1 of 1)	554	NM_203425	388407	Hs.434459	NM_203425		C17orf82	-	chromosome 17 open reading frame 82	protein-coding
Bowtie2_on_data_141_and_data_140__aligned_reads__BAM__peak_7295	chr20	35807554	35807736	+	41	NA	exon (NM_213632, exon 2 of 13)	exon (NM_213632, exon 2 of 13)	196	NM_002951	6185	Hs.370895	NM_002951	ENSG00000118705	RPN2	RIBIIR|RPN-II|RPNII|SWP1	ribophorin II	protein-coding
Bowtie2_on_data_141_and_data_140__aligned_reads__BAM__peak_688	chr1	121484309	121485444	+	144281	NA	Intergenic	ALR/Alpha|Satellite|centr	223966	NR_003955	647121	Hs.697682	NR_003955	ENSG00000231752	EMBP1	-	embigin pseudogene 1	pseudo
Bowtie2_on_data_141_and_data_140__aligned_reads__BAM__peak_5773	chr19	27731865	27732837	+	64401	NA	Intergenic	ALR/Alpha|Satellite|centr	-551988	NR_146735	101927151	Hs.567934	NR_110687	ENSG00000267575	LOC101927151	-	uncharacterized LOC101927151	ncRNA
Bowtie2_on_data_141_and_data_140__aligned_reads__BAM__peak_1413	chr10	42596827	42597220	+	57728	NA	Intergenic	HSATII|Satellite|Satellite	266470	NR_024380	441666	Hs.255729	NR_024380	ENSG00000215146	LOC441666	-	zinc finger protein 91 pseudogene	pseudo
Bowtie2_on_data_141_and_data_140__aligned_reads__BAM__peak_5991	chr19	59108206	59108581	+	33153	NA	Intergenic	Intergenic	21627	NR_026052	65996	Hs.541177	NM_023939	ENSG00000213753	CENPBD1P1	-	CENPB DNA-binding domains containing 1 pseudogene 1	pseudo
Bowtie2_on_data_141_and_data_140__aligned_reads__BAM__peak_1385	chr10	42384913	42385721	+	29337	NA	Intergenic	HSATII|Satellite|Satellite	478176	NR_024380	441666	Hs.255729	NR_024380	ENSG00000215146	LOC441666	-	zinc finger protein 91 pseudogene	pseudo
Bowtie2_on_data_141_and_data_140__aligned_reads__BAM__peak_10584	chr6	151178241	151178830	+	28674	NA	Intergenic	LTR10E|LTR|ERV1	-8280	NM_001242767	25902	Hs.591343	NM_015440	ENSG00000120254	MTHFD1L	FTHFSDC1|MTC1THFS|dJ292B18.2	methylenetetrahydrofolate dehydrogenase (NADP+ dependent) 1 like	protein-coding
Bowtie2_on_data_141_and_data_140__aligned_reads__BAM__peak_1415	chr10	42599528	42600272	+	28170	NA	Intergenic	HSATII|Satellite|Satellite	263593	NR_024380	441666	Hs.255729	NR_024380	ENSG00000215146	LOC441666	-	zinc finger protein 91 pseudogene	pseudo
Bowtie2_on_data_141_and_data_140__aligned_reads__BAM__peak_921	chr1	181104026	181104549	+	27430	NA	Intergenic	Intergenic	-39333	NR_125966	101928973	Hs.637822	NR_125966	ENSG00000237292	LINC01732	-	long intergenic non-protein coding RNA 1732	ncRNA
Bowtie2_on_data_141_and_data_140__aligned_reads__BAM__peak_6410	chr2	92269068	92269720	+	25217	NA	Intergenic	HSATII|Satellite|Satellite	140235	NR_027714	440888	Hs.730239	NM_001032412		ACTR3BP2	FKSG73	ACTR3B pseudogene 2	pseudo
Bowtie2_on_data_141_and_data_140__aligned_reads__BAM__peak_12463	chr9	118706354	118706981	+	24613	NA	Intergenic	Intergenic	-19181	NR_024032	58483	Hs.23367	NR_024032	ENSG00000204148	LINC00474	C9orf27|EST-YD1	long intergenic non-protein coding RNA 474	ncRNA
Bowtie2_on_data_141_and_data_140__aligned_reads__BAM__peak_1400	chr10	42529222	42529859	+	24224	NA	Intergenic	ALR/Alpha|Satellite|centr	333953	NR_024380	441666	Hs.255729	NR_024380	ENSG00000215146	LOC441666	-	zinc finger protein 91 pseudogene	pseudo
Bowtie2_on_data_141_and_data_140__aligned_reads__BAM__peak_1393	chr10	42395863	42396998	+	22834	NA	Intergenic	HSATII|Satellite|Satellite	467063	NR_024380	441666	Hs.255729	NR_024380	ENSG00000215146	LOC441666	-	zinc finger protein 91 pseudogene	pseudo
Bowtie2_on_data_141_and_data_140__aligned_reads__BAM__peak_705	chr1	144010542	144011113	+	22031	NA	Intergenic	Intergenic	-95980	NR_144320	728833	Hs.535577	NM_207418	ENSG00000215784	FAM72D	GCUD2	family with sequence similarity 72 member D	protein-coding
Bowtie2_on_data_141_and_data_140__aligned_reads__BAM__peak_2018	chr11	51579302	51579729	+	21480	NA	Intergenic	ALR/Alpha|Satellite|centr	64233	NM_001004703	119749	Hs.553564	NM_001004703	ENSG00000185926	OR4C46	-	olfactory receptor family 4 subfamily C member 46	protein-coding
Bowtie2_on_data_141_and_data_140__aligned_reads__BAM__peak_10984	chr7	61968691	61969707	+	20683	NA	Intergenic	ALR/Alpha|Satellite|centr	795235	NR_003952	643955	Hs.583308	NR_003952	ENSG00000185037	ZNF733P	ZNF733	zinc finger protein 733, pseudogene	pseudo
Bowtie2_on_data_141_and_data_140__aligned_reads__BAM__peak_7584	chr21	48108543	48108963	+	19072	NA	Intergenic	(CA)n|Simple_repeat|Simple_repeat	53246	NM_001242864	3275	Hs.154163	NM_001535	ENSG00000160310	PRMT2	HRMT1L1	protein arginine methyltransferase 2	protein-coding
Bowtie2_on_data_141_and_data_140__aligned_reads__BAM__peak_3050	chr12	125423070	125423783	+	17908	NA	Intergenic	LTR10E|LTR|ERV1	23333	NR_049820	100847004		NR_049820	ENSG00000265345	MIR5188	mir-5188	microRNA 5188	ncRNA
Bowtie2_on_data_141_and_data_140__aligned_reads__BAM__peak_9019	chr4	123719297	123719749	+	17260	NA	Intergenic	Intergenic	-28340	NM_002006	2247	Hs.284244	NM_002006	ENSG00000138685	FGF2	BFGF|FGF-2|FGFB|HBGF-2	fibroblast growth factor 2	protein-coding
Bowtie2_on_data_141_and_data_140__aligned_reads__BAM__peak_4939	chr17	22252954	22253378	+	17236	NA	Intergenic	ALR/Alpha|Satellite|centr	230729	NM_001190452	100462977	Hs.740185	NM_001190452	ENSG00000256618	MTRNR2L1	HN1	MT-RNR2 like 1	protein-coding
Bowtie2_on_data_141_and_data_140__aligned_reads__BAM__peak_5900	chr19	46636654	46637249	+	17174	NA	Intergenic	LTR10C|LTR|ERV1	-9020	NM_207393	388555	Hs.365496	NM_207393	ENSG00000188624	IGFL3	UNQ483	IGF like family member 3	protein-coding
Bowtie2_on_data_141_and_data_140__aligned_reads__BAM__peak_5777	chr19	27738378	27738955	+	16918	NA	Intergenic	ALR/Alpha|Satellite|centr	-545673	NR_146735	101927151	Hs.567934	NR_110687	ENSG00000267575	LOC101927151	-	uncharacterized LOC101927151	ncRNA
Bowtie2_on_data_141_and_data_140__aligned_reads__BAM__peak_1150	chr1	234754125	234754626	+	16918	NA	Intergenic	Intergenic	-9104	NM_001077397	359948	Hs.350268	NM_182972	ENSG00000168264	IRF2BP2	CVID14	interferon regulatory factor 2 binding protein 2	protein-coding
Bowtie2_on_data_141_and_data_140__aligned_reads__BAM__peak_2024	chr11	51588797	51589131	+	16236	NA	Intergenic	ALR/Alpha|Satellite|centr	73682	NM_001004703	119749	Hs.553564	NM_001004703	ENSG00000185926	OR4C46	-	olfactory receptor family 4 subfamily C member 46	protein-coding
Bowtie2_on_data_141_and_data_140__aligned_reads__BAM__peak_11375	chr7	152686873	152687427	+	15643	NA	Intergenic	LTR10D|LTR|ERV1	230316	NR_146951	57180	Hs.647117	NM_020445	ENSG00000133627	ACTR3B	ARP11|ARP3BETA	ARP3 actin related protein 3 homolog B	protein-coding
Bowtie2_on_data_141_and_data_140__aligned_reads__BAM__peak_9455	chr5	57757883	57758324	+	15243	NA	Intergenic	Intergenic	-2137	NM_001252226	10769	Hs.398157	NM_006622	ENSG00000145632	PLK2	SNK|hPlk2|hSNK	polo like kinase 2	protein-coding
Bowtie2_on_data_141_and_data_140__aligned_reads__BAM__peak_2022	chr11	51586761	51587078	+	15069	NA	Intergenic	ALR/Alpha|Satellite|centr	71637	NM_001004703	119749	Hs.553564	NM_001004703	ENSG00000185926	OR4C46	-	olfactory receptor family 4 subfamily C member 46	protein-coding
Bowtie2_on_data_141_and_data_140__aligned_reads__BAM__peak_1188	chr1	244402664	244403110	+	14768	NA	Intergenic	Intergenic	-113050	NM_001276348	200159	Hs.442703	NM_001012970	ENSG00000173728	C1orf100	-	chromosome 1 open reading frame 100	protein-coding
Bowtie2_on_data_141_and_data_140__aligned_reads__BAM__peak_4337	chr16	4190632	4191163	+	13386	NA	Intergenic	Intergenic	-24711	NM_001116	115	Hs.391860	NM_001116	ENSG00000162104	ADCY9	AC9|ACIX	adenylate cyclase 9	protein-coding
Bowtie2_on_data_141_and_data_140__aligned_reads__BAM__peak_2537	chr12	19584736	19585231	+	13358	NA	Intergenic	LTR88b|LTR|Gypsy?	-7625	NM_153207	121536	Hs.126497	NM_153207	ENSG00000139154	AEBP2	-	AE binding protein 2	protein-coding
Bowtie2_on_data_141_and_data_140__aligned_reads__BAM__peak_931	chr1	182730469	182730966	+	13185	NA	Intergenic	MER61E|LTR|ERV1	-27867	NM_001200051	80896	Hs.496969	NM_030769	ENSG00000135838	NPL	C112|C1orf13|NAL|NPL1	N-acetylneuraminate pyruvate lyase	protein-coding
Bowtie2_on_data_141_and_data_140__aligned_reads__BAM__peak_10985	chr7	61970226	61970569	+	13029	NA	Intergenic	ALR/Alpha|Satellite|centr	794037	NR_003952	643955	Hs.583308	NR_003952	ENSG00000185037	ZNF733P	ZNF733	zinc finger protein 733, pseudogene	pseudo
Bowtie2_on_data_141_and_data_140__aligned_reads__BAM__peak_1399	chr10	42527934	42528145	+	12915	NA	Intergenic	ALR/Alpha|Satellite|centr	335454	NR_024380	441666	Hs.255729	NR_024380	ENSG00000215146	LOC441666	-	zinc finger protein 91 pseudogene	pseudo
Bowtie2_on_data_141_and_data_140__aligned_reads__BAM__peak_7597	chr22	18717906	18718263	+	12851	NA	Intergenic	AluSc8|SINE|Alu	-3343	NR_136561	642643		NR_136561	ENSG00000182824	LINC01662	-	long intergenic non-protein coding RNA 1662	ncRNA
Bowtie2_on_data_141_and_data_140__aligned_reads__BAM__peak_2097	chr11	65188512	65188985	+	12456	NA	Intergenic	Intergenic	-1521	NR_131012	283131	Hs.523789	NR_002802	ENSG00000245532	NEAT1	LINC00084|NCRNA00084|TncRNA|VINC	nuclear paraspeckle assembly transcript 1 (non-protein coding)	ncRNA
Bowtie2_on_data_141_and_data_140__aligned_reads__BAM__peak_1777	chr10	135513518	135513788	+	12295	NA	Intergenic	Intergenic	-73354	NM_001080998	441581	Hs.690471	NM_001080998	ENSG00000225899	FRG2B	-	FSHD region gene 2 family member B	protein-coding
Bowtie2_on_data_141_and_data_140__aligned_reads__BAM__peak_6432	chr2	92324080	92325936	+	11584	NA	Intergenic	ALR/Alpha|Satellite|centr	195849	NR_027714	440888	Hs.730239	NM_001032412		ACTR3BP2	FKSG73	ACTR3B pseudogene 2	pseudo
Bowtie2_on_data_141_and_data_140__aligned_reads__BAM__peak_1211	chr1	249228648	249229019	+	11461	NA	Intergenic	Intergenic	28391	NM_001017434	267002	Hs.602037	NM_170725	ENSG00000185220	PGBD2	-	piggyBac transposable element derived 2	protein-coding
Bowtie2_on_data_141_and_data_140__aligned_reads__BAM__peak_3075	chr12	133841524	133841893	+	10604	NA	Intergenic	(TTAGGG)n|Simple_repeat|Simple_repeat	-29286	NM_001191054	647589	Hs.703008	NM_001191054	ENSG00000227059	ANHX	-	anomalous homeobox	protein-coding
Bowtie2_on_data_141_and_data_140__aligned_reads__BAM__peak_10240	chr6	48078691	48079154	+	10560	NA	Intergenic	LTR33|LTR|ERVL	-42497	NM_001013732	442213	Hs.659409	NM_207499	ENSG00000244694	PTCHD4	C6orf138|PTCH53|dJ402H5.2	patched domain containing 4	protein-coding
Bowtie2_on_data_141_and_data_140__aligned_reads__BAM__peak_5752	chr19	18484486	18485016	+	10407	NA	Intergenic	Intergenic	-12019	NM_004864	9518	Hs.616962	NM_004864	ENSG00000130513	GDF15	GDF-15|MIC-1|MIC1|NAG-1|PDF|PLAB|PTGFB	growth differentiation factor 15	protein-coding
Bowtie2_on_data_141_and_data_140__aligned_reads__BAM__peak_6491	chr2	105320010	105320503	+	10366	NA	Intergenic	Intergenic	53921	NR_038231	284998	Hs.410180	NR_038231	ENSG00000234177	LINC01114	PANCAT	long intergenic non-protein coding RNA 1114	ncRNA
Bowtie2_on_data_141_and_data_140__aligned_reads__BAM__peak_2020	chr11	51582586	51583094	+	10269	NA	Intergenic	ALR/Alpha|Satellite|centr	67558	NM_001004703	119749	Hs.553564	NM_001004703	ENSG00000185926	OR4C46	-	olfactory receptor family 4 subfamily C member 46	protein-coding
Bowtie2_on_data_141_and_data_140__aligned_reads__BAM__peak_1386	chr10	42386954	42387480	+	10002	NA	Intergenic	HSATII|Satellite|Satellite	476276	NR_024380	441666	Hs.255729	NR_024380	ENSG00000215146	LOC441666	-	zinc finger protein 91 pseudogene	pseudo
Bowtie2_on_data_141_and_data_140__aligned_reads__BAM__peak_5138	chr17	49031531	49031997	+	9789	NA	Intergenic	Intergenic	-86425	NM_001243877	10140	Hs.703321	NM_005749	ENSG00000141232	TOB1	APRO5|APRO6|PIG49|TOB|TROB|TROB1	transducer of ERBB2, 1	protein-coding
Bowtie2_on_data_141_and_data_140__aligned_reads__BAM__peak_3324	chr13	93869803	93870338	+	9768	NA	Intergenic	Intergenic	-8991	NM_005708	10082	Hs.444329	NM_005708	ENSG00000183098	GPC6	OMIMD1	glypican 6	protein-coding
Bowtie2_on_data_141_and_data_140__aligned_reads__BAM__peak_7452	chr21	11186489	11186828	+	9705	NA	Intergenic	AluSc8|SINE|Alu	-87721	NM_001187	574	Hs.545789	NM_001187		BAGE	BAGE1|CT2.1	B melanoma antigen	protein-coding
Bowtie2_on_data_141_and_data_140__aligned_reads__BAM__peak_6800	chr2	178034826	178035349	+	9698	NA	Intergenic	LTR88b|LTR|Gypsy?	-42335	NM_194247	220988	Hs.516539	NM_194247	ENSG00000170144	HNRNPA3	2610510D13Rik|D10S102|FBRNP|HNRPA3	heterogeneous nuclear ribonucleoprotein A3	protein-coding
Bowtie2_on_data_141_and_data_140__aligned_reads__BAM__peak_10180	chr6	36634788	36635236	+	9697	NA	Intergenic	Intergenic	7891	NR_109836	101154753	Hs.741557	NR_109836	ENSG00000281450	PANDAR	PANDA	promoter of CDKN1A antisense DNA damage activated RNA	ncRNA
Bowtie2_on_data_141_and_data_140__aligned_reads__BAM__peak_1193	chr1	244898662	244899177	+	9343	NA	Intergenic	MER61E|LTR|ERV1	82569	NM_001297746	51029	Hs.498317	NM_016076	ENSG00000121644	DESI2	C1orf121|CGI-146|DESI|DESI1|DeSI-2|FAM152A|PNAS-4|PPPDE1	desumoylating isopeptidase 2	protein-coding
Bowtie2_on_data_141_and_data_140__aligned_reads__BAM__peak_13241	chrY	59363025	59363417	+	9243	NA	Intergenic	(TTAGGG)n|Simple_repeat|Simple_repeat	-2367	NR_110561	727856	Hs.740212	NR_110561		DDX11L16	-	DEAD/H-box helicase 11 like 16	pseudo
Bowtie2_on_data_141_and_data_140__aligned_reads__BAM__peak_625	chr1	111757011	111757491	+	9027	NA	Intergenic	MER61E|LTR|ERV1	-10091	NM_001271833	79961	Hs.557850	NM_024901	ENSG00000162777	DENND2D	-	DENN domain containing 2D	protein-coding
Bowtie2_on_data_141_and_data_140__aligned_reads__BAM__peak_9266	chr5	10024	11773	+	8969	NA	Intergenic	(CCCTAA)n|Simple_repeat|Simple_repeat	-81368	NM_052909	153478	Hs.535800	NM_052909	ENSG00000153404	PLEKHG4B	-	pleckstrin homology and RhoGEF domain containing G4B	protein-coding
Bowtie2_on_data_141_and_data_140__aligned_reads__BAM__peak_7519	chr21	34739454	34740014	+	8950	NA	Intergenic	LTR10B1|LTR|ERV1	-35468	NM_001329128	3460	Hs.634632	NM_005534	ENSG00000159128	IFNGR2	AF-1|IFGR2|IFNGT1|IMD28	interferon gamma receptor 2	protein-coding
Bowtie2_on_data_141_and_data_140__aligned_reads__BAM__peak_5495	chr18	41354487	41354917	+	8911	NA	Intergenic	MER61D|LTR|ERV1	-497087	NM_020783	6860	Hs.8059	NM_020783	ENSG00000132872	SYT4	HsT1192	synaptotagmin 4	protein-coding
Bowtie2_on_data_141_and_data_140__aligned_reads__BAM__peak_11452	chr8	8522566	8523036	+	8828	NA	Intergenic	Kanga1c|DNA|TcMar-Tc2	-36865	NM_194284	137075	Hs.183617	NM_194284	ENSG00000253958	CLDN23	CLDNL|hCG1646163	claudin 23	protein-coding
Bowtie2_on_data_141_and_data_140__aligned_reads__BAM__peak_2910	chr12	103917560	103917996	+	8780	NA	Intergenic	Intergenic	-23794	NR_110103	101929084	Hs.440981	NR_110103	ENSG00000257762	LINC02401	-	long intergenic non-protein coding RNA 2401	ncRNA
Bowtie2_on_data_141_and_data_140__aligned_reads__BAM__peak_11695	chr8	67025567	67026259	+	8670	NA	Intergenic	CpG	-13365	NM_184086	84675	Hs.85524	NM_033058	ENSG00000147573	TRIM55	MURF-2|RNF29|muRF2	tripartite motif containing 55	protein-coding
Bowtie2_on_data_141_and_data_140__aligned_reads__BAM__peak_652	chr1	117421614	117422236	+	8362	NA	Intergenic	Intergenic	-30620	NM_020440	5738	Hs.418093	NM_020440	ENSG00000134247	PTGFRN	CD315|CD9P-1|EWI-F|FPRP|SMAP-6	prostaglandin F2 receptor inhibitor	protein-coding
Bowtie2_on_data_141_and_data_140__aligned_reads__BAM__peak_11246	chr7	123886338	123886876	+	8340	NA	Intergenic	Intergenic	105543	NR_110180	101928211	Hs.131334	NR_110180		LOC101928211	-	uncharacterized LOC101928211	ncRNA
Bowtie2_on_data_141_and_data_140__aligned_reads__BAM__peak_2025	chr11	51590299	51590648	+	8256	NA	Intergenic	ALR/Alpha|Satellite|centr	75191	NM_001004703	119749	Hs.553564	NM_001004703	ENSG00000185926	OR4C46	-	olfactory receptor family 4 subfamily C member 46	protein-coding
Bowtie2_on_data_141_and_data_140__aligned_reads__BAM__peak_9453	chr5	57130978	57131479	+	8256	NA	Intergenic	Intergenic	63761	NR_109900	101928539	Hs.639385	NR_109900	ENSG00000249584	LINC02225	-	long intergenic non-protein coding RNA 2225	ncRNA
Bowtie2_on_data_141_and_data_140__aligned_reads__BAM__peak_1388	chr10	42388262	42388540	+	8256	NA	Intergenic	HSATII|Satellite|Satellite	475092	NR_024380	441666	Hs.255729	NR_024380	ENSG00000215146	LOC441666	-	zinc finger protein 91 pseudogene	pseudo
Bowtie2_on_data_141_and_data_140__aligned_reads__BAM__peak_6413	chr2	92290515	92291711	+	8233	NA	Intergenic	ALR/Alpha|Satellite|centr	161954	NR_027714	440888	Hs.730239	NM_001032412		ACTR3BP2	FKSG73	ACTR3B pseudogene 2	pseudo
Bowtie2_on_data_141_and_data_140__aligned_reads__BAM__peak_13101	chrX	155260019	155260406	+	8164	NA	Intergenic	(TTAGGG)n|Simple_repeat|Simple_repeat	-2364	NR_110561	727856	Hs.740212	NR_110561		DDX11L16	-	DEAD/H-box helicase 11 like 16	pseudo
Bowtie2_on_data_141_and_data_140__aligned_reads__BAM__peak_2026	chr11	51590834	51591345	+	8154	NA	Intergenic	ALR/Alpha|Satellite|centr	75807	NM_001004703	119749	Hs.553564	NM_001004703	ENSG00000185926	OR4C46	-	olfactory receptor family 4 subfamily C member 46	protein-coding
Bowtie2_on_data_141_and_data_140__aligned_reads__BAM__peak_4713	chr16	78025577	78026024	+	8143	NA	Intergenic	LTR10B1|LTR|ERV1	-30643	NM_005752	10143	Hs.177936	NM_005752	ENSG00000166509	CLEC3A	CLECSF1	C-type lectin domain family 3 member A	protein-coding
Bowtie2_on_data_141_and_data_140__aligned_reads__BAM__peak_5425	chr18	18518800	18519665	+	7861	NA	Intergenic	ALR/Alpha|Satellite|centr	172580	NM_005406	6093	Hs.306307	NM_005406	ENSG00000067900	ROCK1	P160ROCK|ROCK-I	Rho associated coiled-coil containing protein kinase 1	protein-coding
Bowtie2_on_data_141_and_data_140__aligned_reads__BAM__peak_11556	chr8	32642607	32643036	+	7724	NA	Intergenic	LTR88b|LTR|Gypsy?	63550	NM_001159996	3084	Hs.453951	NM_004495	ENSG00000157168	NRG1	ARIA|GGF|GGF2|HGL|HRG|HRG1|HRGA|MST131|MSTP131|NDF|NRG1-IT2|SMDF	neuregulin 1	protein-coding
Bowtie2_on_data_141_and_data_140__aligned_reads__BAM__peak_3434	chr13	115109513	115109849	+	7678	NA	Intergenic	LTR10C|LTR|ERV1	-10258	NR_126391	104355150	Hs.569217	NR_126391		LINC01054	-	long intergenic non-protein coding RNA 1054	ncRNA
Bowtie2_on_data_141_and_data_140__aligned_reads__BAM__peak_10106	chr6	23027472	23027910	+	7479	NA	Intergenic	Intergenic	-309538	NR_134614	105374972	Hs.484889	NR_134613		LOC105374972	-	uncharacterized LOC105374972	ncRNA
Bowtie2_on_data_141_and_data_140__aligned_reads__BAM__peak_9364	chr5	36442300	36442892	+	7467	NA	Intergenic	MER61E|LTR|ERV1	-140585	NM_001161429	202151	Hs.199777	NM_145000	ENSG00000164188	RANBP3L	-	RAN binding protein 3 like	protein-coding
Bowtie2_on_data_141_and_data_140__aligned_reads__BAM__peak_8097	chr3	72610140	72610685	+	7463	NA	Intergenic	MLT1H|LTR|ERVL-MaLR	102988	NR_135531	105377162	Hs.123457	NR_135531		LOC105377162	-	uncharacterized LOC105377162	ncRNA
Bowtie2_on_data_141_and_data_140__aligned_reads__BAM__peak_9066	chr4	134311268	134311797	+	7417	NA	Intergenic	MER52A|LTR|ERV1	241087	NM_032961	57575	Hs.192859	NM_020815	ENSG00000138650	PCDH10	OL-PCDH|PCDH19	protocadherin 10	protein-coding
Bowtie2_on_data_141_and_data_140__aligned_reads__BAM__peak_1756	chr10	129661391	129661885	+	7339	NA	Intergenic	LTR10B1|LTR|ERV1	29573	NM_152311	119467	Hs.242014	NM_152311	ENSG00000180745	CLRN3	TMEM12|USH3AL1	clarin 3	protein-coding
Bowtie2_on_data_141_and_data_140__aligned_reads__BAM__peak_6273	chr2	64957707	64958132	+	7231	NA	Intergenic	Intergenic	-76873	NM_014755	9792	Hs.591569	NM_014755	ENSG00000179833	SERTAD2	Sei-2|TRIP-Br2|TRIPBR2	SERTA domain containing 2	protein-coding
Bowtie2_on_data_141_and_data_140__aligned_reads__BAM__peak_1519	chr10	74057916	74058397	+	6957	NA	Intergenic	Intergenic	24479	NM_019058	54541	Hs.744875	NM_019058	ENSG00000168209	DDIT4	Dig2|REDD-1|REDD1	DNA damage inducible transcript 4	protein-coding
Bowtie2_on_data_141_and_data_140__aligned_reads__BAM__peak_8898	chr4	84092071	84092586	+	6925	NA	Intergenic	MER50C|LTR|ERV1	-56417	NM_016619	51316	Hs.546392	NM_016619	ENSG00000145287	PLAC8	C15|DGIC|PNAS-144|onzin	placenta specific 8	protein-coding
Bowtie2_on_data_141_and_data_140__aligned_reads__BAM__peak_7732	chr22	38294684	38295166	+	6822	NA	Intergenic	Intergenic	-7230	NM_033386	85377	Hs.517610	NM_033386	ENSG00000100139	MICALL1	MICAL-L1|MIRAB13	MICAL like 1	protein-coding
Bowtie2_on_data_141_and_data_140__aligned_reads__BAM__peak_3309	chr13	84515764	84516237	+	6761	NA	Intergenic	MER61E|LTR|ERV1	-59472	NM_052910	114798	Hs.415478	NM_052910	ENSG00000178235	SLITRK1	LRRC12|TTM	SLIT and NTRK like family member 1	protein-coding
Bowtie2_on_data_141_and_data_140__aligned_reads__BAM__peak_1396	chr10	42400184	42400742	+	6565	NA	Intergenic	ALR/Alpha|Satellite|centr	463030	NR_024380	441666	Hs.255729	NR_024380	ENSG00000215146	LOC441666	-	zinc finger protein 91 pseudogene	pseudo
Bowtie2_on_data_141_and_data_140__aligned_reads__BAM__peak_2246	chr11	94798520	94798902	+	6561	NA	Intergenic	L1ME3B|LINE|L1	-1330	NM_032102	10929	Hs.476680	NM_032102	ENSG00000263465	SRSF8	DSM-1|SFRS2B|SRP46	serine and arginine rich splicing factor 8	protein-coding
Bowtie2_on_data_141_and_data_140__aligned_reads__BAM__peak_2019	chr11	51580045	51580693	+	6508	NA	Intergenic	ALR/Alpha|Satellite|centr	65087	NM_001004703	119749	Hs.553564	NM_001004703	ENSG00000185926	OR4C46	-	olfactory receptor family 4 subfamily C member 46	protein-coding
Bowtie2_on_data_141_and_data_140__aligned_reads__BAM__peak_6415	chr2	92296626	92297605	+	6449	NA	Intergenic	ALR/Alpha|Satellite|centr	167956	NR_027714	440888	Hs.730239	NM_001032412		ACTR3BP2	FKSG73	ACTR3B pseudogene 2	pseudo
Bowtie2_on_data_141_and_data_140__aligned_reads__BAM__peak_4911	chr17	19656395	19656846	+	6375	NA	Intergenic	Intergenic	-4874	NM_000691	218	Hs.531682	NM_000691	ENSG00000108602	ALDH3A1	ALDH3|ALDHIII	aldehyde dehydrogenase 3 family member A1	protein-coding
Bowtie2_on_data_141_and_data_140__aligned_reads__BAM__peak_8379	chr3	152878344	152878850	+	6309	NA	Intergenic	CpG	-1404	NM_002886	5912	Hs.98643	NM_002886	ENSG00000181467	RAP2B	-	RAP2B, member of RAS oncogene family	protein-coding
Bowtie2_on_data_141_and_data_140__aligned_reads__BAM__peak_6420	chr2	92306710	92307567	+	6299	NA	Intergenic	ALR/Alpha|Satellite|centr	177979	NR_027714	440888	Hs.730239	NM_001032412		ACTR3BP2	FKSG73	ACTR3B pseudogene 2	pseudo
Bowtie2_on_data_141_and_data_140__aligned_reads__BAM__peak_4184	chr15	80295484	80295940	+	6211	NA	Intergenic	LTR10B1|LTR|ERV1	-32069	NM_004049	597	Hs.227817	NM_004049	ENSG00000140379	BCL2A1	ACC-1|ACC-2|ACC1|ACC2|BCL2L5|BFL1|GRS|HBPA1	BCL2 related protein A1	protein-coding
Bowtie2_on_data_141_and_data_140__aligned_reads__BAM__peak_8840	chr4	68265429	68266045	+	6161	NA	Intergenic	ALR/Alpha|Satellite|centr	21981	NR_110747	101927237	Hs.435644	NR_110747	ENSG00000250075	LOC101927237	-	uncharacterized LOC101927237	ncRNA
Bowtie2_on_data_141_and_data_140__aligned_reads__BAM__peak_12355	chr9	95562568	95563038	+	6126	NA	Intergenic	Intergenic	7566	NR_136301	101929748	Hs.551296	NR_136301		LOC101929748	-	uncharacterized LOC101929748	ncRNA
Bowtie2_on_data_141_and_data_140__aligned_reads__BAM__peak_11232	chr7	121151031	121151600	+	5957	NA	Intergenic	LTR10B1|LTR|ERV1	-114893	NM_001040020	10447	Hs.434053	NM_014888	ENSG00000196937	FAM3C	GS3786|ILEI	family with sequence similarity 3 member C	protein-coding
Bowtie2_on_data_141_and_data_140__aligned_reads__BAM__peak_13155	chrY	13842628	13842844	+	5713	NA	Intergenic	(GAATG)n|Satellite|Satellite	690653	NR_033667	352887	Hs.546221	NR_033667	ENSG00000206159	GYG2P1	GYG2P	glycogenin 2 pseudogene 1	pseudo
Bowtie2_on_data_141_and_data_140__aligned_reads__BAM__peak_1562	chr10	86284808	86285248	+	5695	NA	Intergenic	MER61E|LTR|ERV1	100090	NM_001284242	54462	Hs.461988	NM_018999	ENSG00000107771	CCSER2	FAM190B|Gcap14|KIAA1128|bA486O22.1	coiled-coil serine rich protein 2	protein-coding
Bowtie2_on_data_141_and_data_140__aligned_reads__BAM__peak_9304	chr5	10528499	10528953	+	5670	NA	Intergenic	Intergenic	-6530	NR_134289	389273	Hs.519206	NR_134289	ENSG00000249160	LINC02213	-	long intergenic non-protein coding RNA 2213	ncRNA
Bowtie2_on_data_141_and_data_140__aligned_reads__BAM__peak_9242	chr4	187841623	187842085	+	5636	NA	Intergenic	Intergenic	-196867	NM_005245	2195	Hs.481371	NM_005245	ENSG00000083857	FAT1	CDHF7|CDHR8|FAT|ME5|hFat1	FAT atypical cadherin 1	protein-coding
Bowtie2_on_data_141_and_data_140__aligned_reads__BAM__peak_10320	chr6	81245846	81246354	+	5610	NA	Intergenic	LTR10E|LTR|ERV1	429773	NM_183050	594	Hs.156414	NM_000056	ENSG00000083123	BCKDHB	BCKDE1B|BCKDH E1-beta|E1B	branched chain keto acid dehydrogenase E1 subunit beta	protein-coding
Bowtie2_on_data_141_and_data_140__aligned_reads__BAM__peak_12581	chr9	139495996	139496508	+	5537	NA	Intergenic	Intergenic	15381	NR_135288	401561	Hs.609301	NR_135288	ENSG00000279141	LINC01451	HCCAT4	long intergenic non-protein coding RNA 1451	ncRNA
Bowtie2_on_data_141_and_data_140__aligned_reads__BAM__peak_4938	chr17	22252092	22252337	+	5476	NA	Intergenic	ALR/Alpha|Satellite|centr	229777	NM_001190452	100462977	Hs.740185	NM_001190452	ENSG00000256618	MTRNR2L1	HN1	MT-RNR2 like 1	protein-coding
Bowtie2_on_data_141_and_data_140__aligned_reads__BAM__peak_10450	chr6	112308471	112308959	+	5457	NA	Intergenic	Intergenic	-66563	NM_003880	8838	Hs.558428	NM_003880	ENSG00000112761	WISP3	CCN6|LIBC|PPAC|PPD|WISP-3	WNT1 inducible signaling pathway protein 3	protein-coding
Bowtie2_on_data_141_and_data_140__aligned_reads__BAM__peak_9957	chr5	172063968	172064348	+	5441	NA	Intergenic	Intergenic	-4111	NM_001142651	54492	Hs.91521	NM_001142651	ENSG00000214357	NEURL1B	NEURL3|RNF67B|hNeur2|neur2	neuralized E3 ubiquitin protein ligase 1B	protein-coding
Bowtie2_on_data_141_and_data_140__aligned_reads__BAM__peak_9936	chr5	163546876	163547320	+	5282	NA	Intergenic	MER61C|LTR|ERV1	347310	NR_105064	101927835	Hs.735171	NR_105064	ENSG00000253236	LINC02143	-	long intergenic non-protein coding RNA 2143	ncRNA
Bowtie2_on_data_141_and_data_140__aligned_reads__BAM__peak_6310	chr2	70823947	70824556	+	5072	NA	Intergenic	Intergenic	-43104	NM_003236	7039	Hs.170009	NM_003236	ENSG00000163235	TGFA	TFGA	transforming growth factor alpha	protein-coding
Bowtie2_on_data_141_and_data_140__aligned_reads__BAM__peak_12668	chrM	15227	16553	+	5016	NA	Intergenic	Intergenic	14217	NR_137295
Bowtie2_on_data_141_and_data_140__aligned_reads__BAM__peak_10430	chr6	110203312	110203752	+	4946	NA	Intergenic	LTR10E|LTR|ERV1	-95927	NM_005284	2830	Hs.46332	NM_005284	ENSG00000146360	GPR6	-	G protein-coupled receptor 6	protein-coding
Bowtie2_on_data_141_and_data_140__aligned_reads__BAM__peak_2734	chr12	64915933	64916431	+	4935	NA	Intergenic	Intergenic	70342	NM_013254	29110	Hs.505874	NM_013254	ENSG00000183735	TBK1	FTDALS4|IIAE8|NAK|T2K	TANK binding kinase 1	protein-coding
Bowtie2_on_data_141_and_data_140__aligned_reads__BAM__peak_2023	chr11	51588260	51588476	+	4889	NA	Intergenic	ALR/Alpha|Satellite|centr	73086	NM_001004703	119749	Hs.553564	NM_001004703	ENSG00000185926	OR4C46	-	olfactory receptor family 4 subfamily C member 46	protein-coding
Bowtie2_on_data_141_and_data_140__aligned_reads__BAM__peak_1811	chr11	3637155	3637732	+	4831	NA	Intergenic	Intergenic	-10247	NR_002720	7221	Hs.131910	NR_002720	ENSG00000182048	TRPC2	-	transient receptor potential cation channel subfamily C member 2 (pseudogene)	pseudo
Bowtie2_on_data_141_and_data_140__aligned_reads__BAM__peak_11814	chr8	95003016	95003745	+	4770	NA	Intergenic	Intergenic	74101	NM_001161781	54704	Hs.22265	NM_018444	ENSG00000164951	PDP1	PDH|PDP|PDPC|PPM2A|PPM2C	pyruvate dehyrogenase phosphatase catalytic subunit 1	protein-coding
Bowtie2_on_data_141_and_data_140__aligned_reads__BAM__peak_11020	chr7	70314475	70315011	+	4648	NA	Intergenic	LTR10E|LTR|ERV1	-282780	NM_022479	64409	Hs.488591	NM_022479	ENSG00000185274	GALNT17	GALNACT17|GALNT16|GALNT20|GALNTL3|GalNAc-T17|GalNAc-T19|GalNAc-T5L|WBSCR17	polypeptide N-acetylgalactosaminyltransferase 17	protein-coding
Bowtie2_on_data_141_and_data_140__aligned_reads__BAM__peak_2649	chr12	50564162	50564577	+	4645	NA	Intergenic	(CA)n|Simple_repeat|Simple_repeat	-3053	NR_138535	91012	Hs.270525	NM_147190	ENSG00000139624	CERS5	LASS5|Trh4	ceramide synthase 5	protein-coding
Bowtie2_on_data_141_and_data_140__aligned_reads__BAM__peak_11317	chr7	137849370	137849907	+	4632	NA	Intergenic	MER61E|LTR|ERV1	41134	NR_039678	100616226		NR_039678	ENSG00000284028	MIR4468	-	microRNA 4468	ncRNA
Bowtie2_on_data_141_and_data_140__aligned_reads__BAM__peak_10288	chr6	72077394	72077870	+	4556	NA	Intergenic	MER61C|LTR|ERV1	9102	NR_029598	407032		NR_029598	ENSG00000199094	MIR30C2	MIRN30C2|mir-30c-2	microRNA 30c-2	ncRNA
Bowtie2_on_data_141_and_data_140__aligned_reads__BAM__peak_4943	chr17	22260404	22261693	+	4483	NA	Intergenic	ALR/Alpha|Satellite|centr	238611	NM_001190452	100462977	Hs.740185	NM_001190452	ENSG00000256618	MTRNR2L1	HN1	MT-RNR2 like 1	protein-coding
Bowtie2_on_data_141_and_data_140__aligned_reads__BAM__peak_10672	chr6	170541603	170542045	+	4389	NA	Intergenic	Intergenic	29833	NR_002787	154449	Hs.447751	NR_002787	ENSG00000230960	LOC154449	-	uncharacterized LOC154449	ncRNA
Bowtie2_on_data_141_and_data_140__aligned_reads__BAM__peak_3848	chr14	103710356	103710788	+	4338	NA	Intergenic	LTR10B|LTR|ERV1	-55207	NR_033938	100131366	Hs.147881	NR_033938	ENSG00000251533	LINC00605	-	long intergenic non-protein coding RNA 605	ncRNA
Bowtie2_on_data_141_and_data_140__aligned_reads__BAM__peak_10683	chr6_cox_hap2	2870882	2871435	+	4315	NA	Intergenic	MER61E|LTR|ERV1	7824	NR_148223	101929072	Hs.733344	NR_148222		MICA-AS1	-	MICA antisense RNA 1	ncRNA
Bowtie2_on_data_141_and_data_140__aligned_reads__BAM__peak_8029	chr3	53303922	53304374	+	4307	NA	Intergenic	Intergenic	-14018	NM_001258028	7086	Hs.89643	NM_001064	ENSG00000163931	TKT	HEL-S-48|HEL107|SDDHD|TK|TKT1	transketolase	protein-coding
Bowtie2_on_data_141_and_data_140__aligned_reads__BAM__peak_5776	chr19	27736222	27736548	+	4303	NA	Intergenic	ALR/Alpha|Satellite|centr	-547954	NR_146735	101927151	Hs.567934	NR_110687	ENSG00000267575	LOC101927151	-	uncharacterized LOC101927151	ncRNA
Bowtie2_on_data_141_and_data_140__aligned_reads__BAM__peak_5957	chr19	53798210	53798717	+	4251	NA	Intergenic	LTR10E|LTR|ERV1	-3588	NM_033341	112401	Hs.348263	NM_033341	ENSG00000163098	BIRC8	ILP-2|ILP2|RNF136|hILP2	baculoviral IAP repeat containing 8	protein-coding
Bowtie2_on_data_141_and_data_140__aligned_reads__BAM__peak_1529	chr10	75647422	75647869	+	4248	NA	Intergenic	Intergenic	-13296	NM_001204492	818	Hs.523045	NM_001222	ENSG00000148660	CAMK2G	CAMK|CAMK-II|CAMKG	calcium/calmodulin dependent protein kinase II gamma	protein-coding
Bowtie2_on_data_141_and_data_140__aligned_reads__BAM__peak_5452	chr18	23113087	23113650	+	4244	NA	Intergenic	MER61E|LTR|ERV1	-181154	NM_001308225	25925	Hs.116935	NM_015461	ENSG00000198795	ZNF521	EHZF|Evi3	zinc finger protein 521	protein-coding
Bowtie2_on_data_141_and_data_140__aligned_reads__BAM__peak_11977	chr8	143896938	143897461	+	4242	NA	Intergenic	Intergenic	-19018	NM_002066	2765	Hs.661218	NM_002066	ENSG00000104499	GML	LY6DL	glycosylphosphatidylinositol anchored molecule like	protein-coding
Bowtie2_on_data_141_and_data_140__aligned_reads__BAM__peak_1045	chr1	210494710	210495259	+	4235	NA	Intergenic	Intergenic	-6612	NM_001122834	55733	Hs.58650	NM_018194	ENSG00000054392	HHAT	MART2|SKI1|Skn	hedgehog acyltransferase	protein-coding
Bowtie2_on_data_141_and_data_140__aligned_reads__BAM__peak_5774	chr19	27733074	27733422	+	4213	NA	Intergenic	ALR/Alpha|Satellite|centr	-551091	NR_146735	101927151	Hs.567934	NR_110687	ENSG00000267575	LOC101927151	-	uncharacterized LOC101927151	ncRNA
Bowtie2_on_data_141_and_data_140__aligned_reads__BAM__peak_8124	chr3	83983549	83984077	+	4201	NA	Intergenic	MER61E|LTR|ERV1	934913	NR_033860	440970	Hs.411049	NR_033860	ENSG00000242641	LINC00971	-	long intergenic non-protein coding RNA 971	ncRNA
Bowtie2_on_data_141_and_data_140__aligned_reads__BAM__peak_9048	chr4	129607196	129607671	+	4171	NA	Intergenic	MER61E|LTR|ERV1	-123345	NM_001287437	79960	Hs.12420	NM_024900	ENSG00000077684	JADE1	PHF17	jade family PHD finger 1	protein-coding
Bowtie2_on_data_141_and_data_140__aligned_reads__BAM__peak_11998	chr8	145927148	145927635	+	4169	NA	Intergenic	LTR10E|LTR|ERV1	-16194	NM_001308208	80728	Hs.148988	NM_025251	ENSG00000147799	ARHGAP39	CrGAP|Vilse	Rho GTPase activating protein 39	protein-coding
Bowtie2_on_data_141_and_data_140__aligned_reads__BAM__peak_11935	chr8	127592202	127592635	+	4161	NA	Intergenic	Intergenic	-21707	NM_174911	157638	Hs.741352	NM_174911	ENSG00000168672	FAM84B	BCMP101|NSE2	family with sequence similarity 84 member B	protein-coding
Bowtie2_on_data_141_and_data_140__aligned_reads__BAM__peak_1353	chr10	33993262	33993799	+	4125	NA	Intergenic	Intergenic	68078	NR_038932	100505583	Hs.568804	NR_038932	ENSG00000261683	LINC00838	-	long intergenic non-protein coding RNA 838	ncRNA
Bowtie2_on_data_141_and_data_140__aligned_reads__BAM__peak_3215	chr13	48640576	48641120	+	4098	NA	Intergenic	MER61C|LTR|ERV1	-10425	NR_046511	100873965	Hs.616241	NR_046511	ENSG00000229111	MED4-AS1	MED4-AS	MED4 antisense RNA 1	ncRNA
Bowtie2_on_data_141_and_data_140__aligned_reads__BAM__peak_1915	chr11	28542639	28543185	+	4027	NA	Intergenic	Intergenic	-43817	NR_107035	102466876		NR_107035	ENSG00000273912	MIR8068	hsa-mir-8068	microRNA 8068	ncRNA
Bowtie2_on_data_141_and_data_140__aligned_reads__BAM__peak_7181	chr20	10713823	10714282	+	3990	NA	Intergenic	MLT1H|LTR|ERVL-MaLR	-19686	NR_110611	101929395	Hs.244862	NR_110611	ENSG00000224961	LINC01752	-	long intergenic non-protein coding RNA 1752	ncRNA
Bowtie2_on_data_141_and_data_140__aligned_reads__BAM__peak_1412	chr10	42545970	42546189	+	3980	NA	Intergenic	ALR/Alpha|Satellite|centr	317414	NR_024380	441666	Hs.255729	NR_024380	ENSG00000215146	LOC441666	-	zinc finger protein 91 pseudogene	pseudo
Bowtie2_on_data_141_and_data_140__aligned_reads__BAM__peak_2079	chr11	63558889	63559366	+	3943	NA	Intergenic	LTR10E|LTR|ERV1	-21719	NM_138471	144097	Hs.502793	NM_138471	ENSG00000168005	SPINDOC	C11orf84|SPIN-DOC	spindlin interactor and repressor of chromatin binding	protein-coding
Bowtie2_on_data_141_and_data_140__aligned_reads__BAM__peak_626	chr1	111907270	111907839	+	3941	NA	Intergenic	LTR10D|LTR|ERV1	18372	NM_001300831	128344	Hs.172510	NM_181643	ENSG00000173947	PIFO	C1orf88|pitchfork	primary cilia formation	protein-coding
Bowtie2_on_data_141_and_data_140__aligned_reads__BAM__peak_11646	chr8	52837697	52838093	+	3924	NA	Intergenic	MER61C|LTR|ERV1	-26149	NM_001286783	115294	Hs.671268	NM_052937	ENSG00000168300	PCMTD1	-	protein-L-isoaspartate (D-aspartate) O-methyltransferase domain containing 1	protein-coding
Bowtie2_on_data_141_and_data_140__aligned_reads__BAM__peak_2763	chr12	70484799	70485244	+	3915	NA	Intergenic	MER61E|LTR|ERV1	-151753	NM_014515	4848	Hs.133350	NM_014515	ENSG00000111596	CNOT2	CDC36|HSPC131|NOT2|NOT2H	CCR4-NOT transcription complex subunit 2	protein-coding
Bowtie2_on_data_141_and_data_140__aligned_reads__BAM__peak_2641	chr12	48995930	48996428	+	3898	NA	Intergenic	LTR10B1|LTR|ERV1	-32350	NM_002289	3906	Hs.72938	NM_002289	ENSG00000167531	LALBA	LYZG	lactalbumin alpha	protein-coding
Bowtie2_on_data_141_and_data_140__aligned_reads__BAM__peak_13181	chrY	58827215	58827586	+	3854	NA	Intergenic	(CATTC)n|Satellite|Satellite	-273003	NM_005840	10251	Hs.381912	NM_005840	ENSG00000168939	SPRY3	spry-3	sprouty RTK signaling antagonist 3	protein-coding
Bowtie2_on_data_141_and_data_140__aligned_reads__BAM__peak_2841	chr12	92296667	92297242	+	3788	NA	Intergenic	MLT1B|LTR|ERVL-MaLR	238535	NR_046159	256021	Hs.651357	NM_001256373	ENSG00000257242	LINC01619	C12orf79	long intergenic non-protein coding RNA 1619	ncRNA
Bowtie2_on_data_141_and_data_140__aligned_reads__BAM__peak_9430	chr5	52786491	52786956	+	3786	NA	Intergenic	LTR88a|LTR|Gypsy?	10459	NM_013409	10468	Hs.9914	NM_006350	ENSG00000134363	FST	FS	follistatin	protein-coding
Bowtie2_on_data_141_and_data_140__aligned_reads__BAM__peak_10266	chr6	58776262	58779501	+	3754	NA	Intergenic	ALR/Alpha|Satellite|centr	-490157	NR_132994	106660612	Hs.561539	NR_125727	ENSG00000215190	LINC00680	-	long intergenic non-protein coding RNA 680	ncRNA
Bowtie2_on_data_141_and_data_140__aligned_reads__BAM__peak_11231	chr7	121145732	121146265	+	3721	NA	Intergenic	LTR10B1|LTR|ERV1	-109576	NM_001040020	10447	Hs.434053	NM_014888	ENSG00000196937	FAM3C	GS3786|ILEI	family with sequence similarity 3 member C	protein-coding
Bowtie2_on_data_141_and_data_140__aligned_reads__BAM__peak_10955	chr7	56077328	56077791	+	3696	NA	Intergenic	Intergenic	41709	NM_004577	5723	Hs.512656	NM_004577	ENSG00000146733	PSPH	PSP|PSPHD	phosphoserine phosphatase	protein-coding
Bowtie2_on_data_141_and_data_140__aligned_reads__BAM__peak_6615	chr2	137133050	137133630	+	3692	NA	Intergenic	Intergenic	-257615	NM_001348059	7852	Hs.593413	NM_003467	ENSG00000121966	CXCR4	CD184|D2S201E|FB22|HM89|HSY3RR|LAP-3|LAP3|LCR1|LESTR|NPY3R|NPYR|NPYRL|NPYY3R|WHIM|WHIMS	C-X-C motif chemokine receptor 4	protein-coding
Bowtie2_on_data_141_and_data_140__aligned_reads__BAM__peak_10784	chr7	12596904	12597477	+	3686	NA	Intergenic	LTR10D|LTR|ERV1	-13013	NM_001112706	85477	Hs.633359	NM_033128	ENSG00000006747	SCIN	-	scinderin	protein-coding
Bowtie2_on_data_141_and_data_140__aligned_reads__BAM__peak_1392	chr10	42393710	42393899	+	3679	NA	Intergenic	HSATII|Satellite|Satellite	469689	NR_024380	441666	Hs.255729	NR_024380	ENSG00000215146	LOC441666	-	zinc finger protein 91 pseudogene	pseudo
Bowtie2_on_data_141_and_data_140__aligned_reads__BAM__peak_4547	chr16	46432443	46433466	+	3667	NA	Intergenic	HSATII|Satellite|Satellite	170055	NR_026556	124149	Hs.97414	NM_001004299		ANKRD26P1	-	ankyrin repeat domain 26 pseudogene 1	pseudo
Bowtie2_on_data_141_and_data_140__aligned_reads__BAM__peak_910	chr1	180485087	180485613	+	3655	NA	Intergenic	Intergenic	-13328	NM_032360	84320	Hs.200051	NM_032360	ENSG00000230124	ACBD6	-	acyl-CoA binding domain containing 6	protein-coding
Bowtie2_on_data_141_and_data_140__aligned_reads__BAM__peak_5200	chr17	60221026	60221718	+	3640	NA	Intergenic	AluSg|SINE|Alu	-78729	NM_005121	9969	Hs.282678	NM_005121	ENSG00000108510	MED13	ARC250|DRIP250|HSPC221|THRAP1|TRAP240	mediator complex subunit 13	protein-coding
Bowtie2_on_data_141_and_data_140__aligned_reads__BAM__peak_7803	chr22	45469040	45469605	+	3606	NA	Intergenic	Intergenic	-63513	NM_001135862	112885	Hs.254097	NM_138415	ENSG00000056487	PHF21B	BHC80L|PHF4	PHD finger protein 21B	protein-coding
Bowtie2_on_data_141_and_data_140__aligned_reads__BAM__peak_13184	chrY	58834590	58835309	+	3605	NA	Intergenic	(CATTC)n|Satellite|Satellite	-265454	NM_005840	10251	Hs.381912	NM_005840	ENSG00000168939	SPRY3	spry-3	sprouty RTK signaling antagonist 3	protein-coding
Bowtie2_on_data_141_and_data_140__aligned_reads__BAM__peak_1843	chr11	9631432	9631941	+	3593	NA	Intergenic	AluJb|SINE|Alu	35452	NM_001143976	7465	Hs.249441	NM_003390	ENSG00000166483	WEE1	WEE1A|WEE1hu	WEE1 G2 checkpoint kinase	protein-coding
Bowtie2_on_data_141_and_data_140__aligned_reads__BAM__peak_4941	chr17	22258170	22258734	+	3582	NA	Intergenic	ALR/Alpha|Satellite|centr	236015	NM_001190452	100462977	Hs.740185	NM_001190452	ENSG00000256618	MTRNR2L1	HN1	MT-RNR2 like 1	protein-coding
Bowtie2_on_data_141_and_data_140__aligned_reads__BAM__peak_9168	chr4	165457956	165458350	+	3555	NA	Intergenic	Intergenic	-153746	NM_001166373	55016	Hs.592804	NM_017923	ENSG00000145416	2019-03-01	MARCH-I|RNF171	membrane associated ring-CH-type finger 1	protein-coding
Bowtie2_on_data_141_and_data_140__aligned_reads__BAM__peak_11618	chr8	46844073	46844476	+	3500	NA	Intergenic	ALR/Alpha|Satellite|centr	684991	NR_146077	389652		NR_146077	ENSG00000248498	ASNSP1	ASNSL1	asparagine synthetase pseudogene 1	pseudo
Bowtie2_on_data_141_and_data_140__aligned_reads__BAM__peak_4933	chr17	22247054	22247264	+	3441	NA	Intergenic	ALR/Alpha|Satellite|centr	224722	NM_001190452	100462977	Hs.740185	NM_001190452	ENSG00000256618	MTRNR2L1	HN1	MT-RNR2 like 1	protein-coding
Bowtie2_on_data_141_and_data_140__aligned_reads__BAM__peak_2060	chr11	61766416	61766967	+	3429	NA	Intergenic	LTR10E|LTR|ERV1	-31559	NM_002032	2495	Hs.524910	NM_002032	ENSG00000167996	FTH1	FHC|FTH|FTHL6|HFE5|PIG15|PLIF	ferritin heavy chain 1	protein-coding
Bowtie2_on_data_141_and_data_140__aligned_reads__BAM__peak_2017	chr11	51572056	51572213	+	3396	NA	Intergenic	ALR/Alpha|Satellite|centr	56852	NM_001004703	119749	Hs.553564	NM_001004703	ENSG00000185926	OR4C46	-	olfactory receptor family 4 subfamily C member 46	protein-coding
Bowtie2_on_data_141_and_data_140__aligned_reads__BAM__peak_7927	chr3	33509214	33509714	+	3349	NA	Intergenic	MER61C|LTR|ERV1	-27567	NM_001128161	7342	Hs.729120	NM_014517	ENSG00000153560	UBP1	LBP-1B|LBP-1a|LBP1A|LBP1B	upstream binding protein 1	protein-coding
Bowtie2_on_data_141_and_data_140__aligned_reads__BAM__peak_12578	chr9	139001535	139001866	+	3341	NA	Intergenic	Intergenic	8577	NM_001256526	90120	Hs.287411	NM_152833	ENSG00000238227	TMEM250	C9orf69	transmembrane protein 250	protein-coding
Bowtie2_on_data_141_and_data_140__aligned_reads__BAM__peak_4940	chr17	22254639	22255362	+	3306	NA	Intergenic	ALR/Alpha|Satellite|centr	232563	NM_001190452	100462977	Hs.740185	NM_001190452	ENSG00000256618	MTRNR2L1	HN1	MT-RNR2 like 1	protein-coding
Bowtie2_on_data_141_and_data_140__aligned_reads__BAM__peak_5669	chr19	6577388	6577798	+	3298	NA	Intergenic	Intergenic	13570	NM_001252	970	Hs.501497	NM_001252	ENSG00000125726	CD70	CD27-L|CD27L|CD27LG|TNFSF7|TNLG8A	CD70 molecule	protein-coding
Bowtie2_on_data_141_and_data_140__aligned_reads__BAM__peak_11451	chr8	8483306	8483646	+	3298	NA	Intergenic	MLT1H|LTR|ERVL-MaLR	-76190	NM_194284	137075	Hs.183617	NM_194284	ENSG00000253958	CLDN23	CLDNL|hCG1646163	claudin 23	protein-coding
Bowtie2_on_data_141_and_data_140__aligned_reads__BAM__peak_9018	chr4	123698058	123698697	+	3296	NA	Intergenic	Intergenic	44520	NM_001178007	166379	Hs.400698	NM_152618	ENSG00000181004	BBS12	C4orf24	Bardet-Biedl syndrome 12	protein-coding
Bowtie2_on_data_141_and_data_140__aligned_reads__BAM__peak_495	chr1	82691755	82692264	+	3288	NA	Intergenic	Intergenic	425387	NM_001350698	23266	Hs.24212	NM_012302	ENSG00000117114	ADGRL2	CIRL2|CL2|LEC1|LPHH1|LPHN2	adhesion G protein-coupled receptor L2	protein-coding
Bowtie2_on_data_141_and_data_140__aligned_reads__BAM__peak_11319	chr7	138116249	138116663	+	3286	NA	Intergenic	MER61E|LTR|ERV1	-28623	NM_015905	8805	Hs.490287	NM_003852	ENSG00000122779	TRIM24	PTC6|RNF82|TF1A|TIF1|TIF1A|TIF1ALPHA|hTIF1	tripartite motif containing 24	protein-coding
Bowtie2_on_data_141_and_data_140__aligned_reads__BAM__peak_5396	chr18	10209320	10209769	+	3276	NA	Intergenic	Intergenic	204823	NR_110775	101927350	Hs.572523	NR_110775	ENSG00000260913	LINC01254	-	long intergenic non-protein coding RNA 1254	ncRNA
Bowtie2_on_data_141_and_data_140__aligned_reads__BAM__peak_2803	chr12	79139736	79140303	+	3275	NA	Intergenic	L1MC3|LINE|L1	-117754	NM_001135805	6857	Hs.310545	NM_005639	ENSG00000067715	SYT1	P65|SVP65|SYT	synaptotagmin 1	protein-coding
Bowtie2_on_data_141_and_data_140__aligned_reads__BAM__peak_7346	chr20	46097141	46097658	+	3271	NA	Intergenic	Intergenic	-33202	NM_001174087	8202	Hs.592142	NM_006534	ENSG00000124151	NCOA3	ACTR|AIB-1|AIB1|CAGH16|CTG26|KAT13B|RAC3|SRC-3|SRC3|TNRC14|TNRC16|TRAM-1|bHLHe42|pCIP	nuclear receptor coactivator 3	protein-coding
Bowtie2_on_data_141_and_data_140__aligned_reads__BAM__peak_13095	chrX	153754948	153755529	+	3241	NA	Intergenic	AluJb|SINE|Alu	-10672	NM_001282312	60343	Hs.289108	NM_021806	ENSG00000071889	FAM3A	2.19|DLD|DXS560S|XAP-7	family with sequence similarity 3 member A	protein-coding
Bowtie2_on_data_141_and_data_140__aligned_reads__BAM__peak_8509	chr3	186900946	186901370	+	3236	NA	Intergenic	MER61C|LTR|ERV1	-14116	NM_153708	132112	Hs.518480	NM_153708	ENSG00000175077	RTP1	Z3CXXC1	receptor transporter protein 1	protein-coding
Bowtie2_on_data_141_and_data_140__aligned_reads__BAM__peak_6431	chr2	92319842	92320738	+	3224	NA	Intergenic	ALR/Alpha|Satellite|centr	191131	NR_027714	440888	Hs.730239	NM_001032412		ACTR3BP2	FKSG73	ACTR3B pseudogene 2	pseudo
Bowtie2_on_data_141_and_data_140__aligned_reads__BAM__peak_13215	chrY	58888047	58888794	+	3202	NA	Intergenic	(CATTC)n|Satellite|Satellite	-211983	NM_005840	10251	Hs.381912	NM_005840	ENSG00000168939	SPRY3	spry-3	sprouty RTK signaling antagonist 3	protein-coding
Bowtie2_on_data_141_and_data_140__aligned_reads__BAM__peak_4914	chr17	19890042	19890603	+	3155	NA	Intergenic	LTR10D|LTR|ERV1	-9153	NM_007202	11216	Hs.642676	NM_007202	ENSG00000108599	AKAP10	AKAP-10|D-AKAP-2|D-AKAP2|PRKA10	A-kinase anchoring protein 10	protein-coding
Bowtie2_on_data_141_and_data_140__aligned_reads__BAM__peak_6073	chr2	19428521	19428913	+	3150	NA	Intergenic	Intergenic	-119473	NR_039914	100616307		NR_039914	ENSG00000266738	MIR4757	-	microRNA 4757	ncRNA
Bowtie2_on_data_141_and_data_140__aligned_reads__BAM__peak_3660	chr14	64240215	64240622	+	3143	NA	Intergenic	FAM|SINE|Alu	-45605	NM_030791	81537	Hs.24678	NM_030791	ENSG00000126821	SGPP1	SPPase1	sphingosine-1-phosphate phosphatase 1	protein-coding
Bowtie2_on_data_141_and_data_140__aligned_reads__BAM__peak_11873	chr8	105907230	105907713	+	3112	NA	Intergenic	Intergenic	-306219	NM_013437	29967	Hs.600630	NM_013437	ENSG00000147650	LRP12	ST7	LDL receptor related protein 12	protein-coding
Bowtie2_on_data_141_and_data_140__aligned_reads__BAM__peak_11019	chr7	70301133	70301620	+	3108	NA	Intergenic	Intergenic	-296147	NM_022479	64409	Hs.488591	NM_022479	ENSG00000185274	GALNT17	GALNACT17|GALNT16|GALNT20|GALNTL3|GalNAc-T17|GalNAc-T19|GalNAc-T5L|WBSCR17	polypeptide N-acetylgalactosaminyltransferase 17	protein-coding
Bowtie2_on_data_141_and_data_140__aligned_reads__BAM__peak_6422	chr2	92309474	92309742	+	3085	NA	Intergenic	ALR/Alpha|Satellite|centr	180449	NR_027714	440888	Hs.730239	NM_001032412		ACTR3BP2	FKSG73	ACTR3B pseudogene 2	pseudo
Bowtie2_on_data_141_and_data_140__aligned_reads__BAM__peak_1402	chr10	42532422	42532610	+	3065	NA	Intergenic	ALR/Alpha|Satellite|centr	330977	NR_024380	441666	Hs.255729	NR_024380	ENSG00000215146	LOC441666	-	zinc finger protein 91 pseudogene	pseudo
Bowtie2_on_data_141_and_data_140__aligned_reads__BAM__peak_11373	chr7	152430636	152431091	+	3059	NA	Intergenic	LTR10E|LTR|ERV1	-25971	NM_001350942	57180	Hs.647117	NM_020445	ENSG00000133627	ACTR3B	ARP11|ARP3BETA	ARP3 actin related protein 3 homolog B	protein-coding
Bowtie2_on_data_141_and_data_140__aligned_reads__BAM__peak_2814	chr12	81171793	81172225	+	3046	NA	Intergenic	MLT1H|LTR|ERVL-MaLR	15076	NR_120470	101928420	Hs.739989	NR_120468	ENSG00000257741	LINC01490	-	long intergenic non-protein coding RNA 1490	ncRNA
Bowtie2_on_data_141_and_data_140__aligned_reads__BAM__peak_6636	chr2	147454680	147455179	+	3040	NA	Intergenic	MER61E|LTR|ERV1	110304	NR_026904	728773	Hs.334462	NR_026904		PABPC1P2	PABP2|PABP4|PABPCP2|PABPCP4	poly(A) binding protein cytoplasmic 1 pseudogene 2	pseudo
Bowtie2_on_data_141_and_data_140__aligned_reads__BAM__peak_12245	chr9	72591113	72591672	+	3039	NA	Intergenic	Intergenic	-67105	NM_153267	256691	Hs.547172	NM_153267	ENSG00000165072	MAMDC2	-	MAM domain containing 2	protein-coding
Bowtie2_on_data_141_and_data_140__aligned_reads__BAM__peak_2385	chr11	124816789	124817134	+	3038	NA	Intergenic	Intergenic	-7056	NM_025004	80071	Hs.287555	NM_025004	ENSG00000149548	CCDC15	-	coiled-coil domain containing 15	protein-coding
Bowtie2_on_data_141_and_data_140__aligned_reads__BAM__peak_13177	chrY	58821995	58822427	+	3002	NA	Intergenic	(CATTC)n|Satellite|Satellite	-278192	NM_005840	10251	Hs.381912	NM_005840	ENSG00000168939	SPRY3	spry-3	sprouty RTK signaling antagonist 3	protein-coding
Bowtie2_on_data_141_and_data_140__aligned_reads__BAM__peak_6373	chr2	88491117	88491460	+	2991	NA	Intergenic	Intergenic	18630	NM_018271	55258	Hs.739080	NM_018271	ENSG00000144115	THNSL2	SOFAT|THS2|TSH2	threonine synthase like 2	protein-coding
Bowtie2_on_data_141_and_data_140__aligned_reads__BAM__peak_13041	chrX	113314620	113315088	+	2978	NA	Intergenic	MER61E|LTR|ERV1	-133348	NR_131204	105463123	Hs.550218	NR_131204	ENSG00000241743	XACT	-	X active specific transcript (non-protein coding)	ncRNA
Bowtie2_on_data_141_and_data_140__aligned_reads__BAM__peak_10025	chr6	4384086	4384508	+	2973	NA	Intergenic	LTR10B1|LTR|ERV1	-43939	NR_106988
Bowtie2_on_data_141_and_data_140__aligned_reads__BAM__peak_12847	chrX	4628578	4629064	+	2961	NA	Intergenic	MER61E|LTR|ERV1	-77208	NR_110390	101928201	Hs.586488	NR_110390	ENSG00000236513	LOC101928201	-	uncharacterized LOC101928201	ncRNA
Bowtie2_on_data_141_and_data_140__aligned_reads__BAM__peak_1968	chr11	41507597	41508199	+	2945	NA	Intergenic	Intergenic	-26712	NM_001258419	57689	Hs.745123	NM_020929	ENSG00000148948	LRRC4C	NGL-1|NGL1	leucine rich repeat containing 4C	protein-coding
Bowtie2_on_data_141_and_data_140__aligned_reads__BAM__peak_11621	chr8	46849041	46849934	+	2944	NA	Intergenic	ALR/Alpha|Satellite|centr	679778	NR_146077	389652		NR_146077	ENSG00000248498	ASNSP1	ASNSL1	asparagine synthetase pseudogene 1	pseudo
Bowtie2_on_data_141_and_data_140__aligned_reads__BAM__peak_1805	chr11	3271786	3272340	+	2940	NA	Intergenic	LTR10E|LTR|ERV1	-18447	NM_001039165	116534	Hs.745512	NM_001039165	ENSG00000184350	MRGPRE	GPR167|MGRF|MRGE	MAS related GPR family member E	protein-coding
Bowtie2_on_data_141_and_data_140__aligned_reads__BAM__peak_11919	chr8	124624574	124625050	+	2936	NA	Intergenic	LTR88c|LTR|Gypsy?	40378	NM_001081675	340359	Hs.450252	NM_001081675	ENSG00000175946	KLHL38	C8ORFK36	kelch like family member 38	protein-coding
Bowtie2_on_data_141_and_data_140__aligned_reads__BAM__peak_3623	chr14	57132937	57133513	+	2932	NA	Intergenic	MER61E|LTR|ERV1	86714	NM_017799	54916	Hs.497253	NM_017799	ENSG00000070269	TMEM260	C14orf101|SHDRA	transmembrane protein 260	protein-coding
Bowtie2_on_data_141_and_data_140__aligned_reads__BAM__peak_13087	chrX	150712233	150712663	+	2921	NA	Intergenic	MER61C|LTR|ERV1	-19559	NM_173493	139135	Hs.160594	NM_173493	ENSG00000166049	PASD1	CT63|CT64|OXTES1	PAS domain containing repressor 1	protein-coding
Bowtie2_on_data_141_and_data_140__aligned_reads__BAM__peak_9175	chr4	168818285	168818673	+	2920	NA	Intergenic	MER61C|LTR|ERV1	-195209	NM_007193	11199	Hs.188401	NM_007193	ENSG00000109511	ANXA10	ANX14	annexin A10	protein-coding
Bowtie2_on_data_141_and_data_140__aligned_reads__BAM__peak_5391	chr18	9290097	9290487	+	2899	NA	Intergenic	FRAM|SINE|Alu	-44473	NM_020648	57045	Hs.514685	NM_020648	ENSG00000128791	TWSG1	TSG	twisted gastrulation BMP signaling modulator 1	protein-coding
Bowtie2_on_data_141_and_data_140__aligned_reads__BAM__peak_6425	chr2	92312554	92313443	+	2894	NA	Intergenic	ALR/Alpha|Satellite|centr	183839	NR_027714	440888	Hs.730239	NM_001032412		ACTR3BP2	FKSG73	ACTR3B pseudogene 2	pseudo
Bowtie2_on_data_141_and_data_140__aligned_reads__BAM__peak_9389	chr5	43007517	43008019	+	2883	NA	Intergenic	MER61D|LTR|ERV1	11145	NR_034086	648987	Hs.649468	NR_034085	ENSG00000177738	LOC648987	-	uncharacterized LOC648987	ncRNA
Bowtie2_on_data_141_and_data_140__aligned_reads__BAM__peak_1409	chr10	42542925	42543125	+	2882	NA	Intergenic	ALR/Alpha|Satellite|centr	320468	NR_024380	441666	Hs.255729	NR_024380	ENSG00000215146	LOC441666	-	zinc finger protein 91 pseudogene	pseudo
Bowtie2_on_data_141_and_data_140__aligned_reads__BAM__peak_6717	chr2	165848007	165848517	+	2859	NA	Intergenic	Intergenic	-36227	NM_001351540	151258	Hs.658702	NM_173512	ENSG00000169507	SLC38A11	AVT2	solute carrier family 38 member 11	protein-coding
Bowtie2_on_data_141_and_data_140__aligned_reads__BAM__peak_10271	chr6	63709185	63709583	+	2858	NA	Intergenic	LTR10D|LTR|ERV1	320498	NM_016571	51557	Hs.149585	NM_016571	ENSG00000146166	LGSN	GLULD1|LGS	lengsin, lens protein with glutamine synthetase domain	protein-coding
Bowtie2_on_data_141_and_data_140__aligned_reads__BAM__peak_10102	chr6	22443134	22443521	+	2856	NA	Intergenic	MLT1H|LTR|ERVL-MaLR	-126351	NM_138574	154150	Hs.629246	NM_138574	ENSG00000112273	HDGFL1	HRP-1|Hdgfrp1|PWWP1|dJ309H15.1	HDGF like 1	protein-coding
Bowtie2_on_data_141_and_data_140__aligned_reads__BAM__peak_12904	chrX	34577528	34577976	+	2854	NA	Intergenic	MER61B|LTR|ERV1	97653	NM_031442	83604	Hs.8769	NM_031442	ENSG00000147027	TMEM47	BCMP1|TM4SF10|VAB-9	transmembrane protein 47	protein-coding
Bowtie2_on_data_141_and_data_140__aligned_reads__BAM__peak_10892	chr7	37527941	37528370	+	2847	NA	Intergenic	LTR10E|LTR|ERV1	-39226	NM_001206480	9844	Hs.434989	NM_014800	ENSG00000155849	ELMO1	CED-12|CED12|ELMO-1	engulfment and cell motility 1	protein-coding
Bowtie2_on_data_141_and_data_140__aligned_reads__BAM__peak_5426	chr18	18519845	18520335	+	2846	NA	Intergenic	ALR/Alpha|Satellite|centr	171722	NM_005406	6093	Hs.306307	NM_005406	ENSG00000067900	ROCK1	P160ROCK|ROCK-I	Rho associated coiled-coil containing protein kinase 1	protein-coding
Bowtie2_on_data_141_and_data_140__aligned_reads__BAM__peak_13222	chrY	58900553	58900857	+	2819	NA	Intergenic	(CATTC)n|Satellite|Satellite	-199698	NM_005840	10251	Hs.381912	NM_005840	ENSG00000168939	SPRY3	spry-3	sprouty RTK signaling antagonist 3	protein-coding
Bowtie2_on_data_141_and_data_140__aligned_reads__BAM__peak_11603	chr8	43793777	43794220	+	2813	NA	Intergenic	ALR/Alpha|Satellite|centr	646413	NM_001005365	340441	Hs.531579	NM_001002920	ENSG00000188877	POTEA	A26A1|CT104.3|POTE-8|POTE8	POTE ankyrin domain family member A	protein-coding
Bowtie2_on_data_141_and_data_140__aligned_reads__BAM__peak_1394	chr10	42398524	42398856	+	2807	NA	Intergenic	ALR/Alpha|Satellite|centr	464803	NR_024380	441666	Hs.255729	NR_024380	ENSG00000215146	LOC441666	-	zinc finger protein 91 pseudogene	pseudo
Bowtie2_on_data_141_and_data_140__aligned_reads__BAM__peak_1390	chr10	42392219	42392383	+	2803	NA	Intergenic	HSATII|Satellite|Satellite	471192	NR_024380	441666	Hs.255729	NR_024380	ENSG00000215146	LOC441666	-	zinc finger protein 91 pseudogene	pseudo
Bowtie2_on_data_141_and_data_140__aligned_reads__BAM__peak_8880	chr4	78263509	78263945	+	2799	NA	Intergenic	LTR10G|LTR|ERV1	-169180	NM_006419	10563	Hs.100431	NM_006419	ENSG00000156234	CXCL13	ANGIE|ANGIE2|BCA-1|BCA1|BLC|BLR1L|SCYB13	C-X-C motif chemokine ligand 13	protein-coding
Bowtie2_on_data_141_and_data_140__aligned_reads__BAM__peak_1391	chr10	42392621	42392791	+	2779	NA	Intergenic	HSATII|Satellite|Satellite	470787	NR_024380	441666	Hs.255729	NR_024380	ENSG00000215146	LOC441666	-	zinc finger protein 91 pseudogene	pseudo
Bowtie2_on_data_141_and_data_140__aligned_reads__BAM__peak_1414	chr10	42597502	42598216	+	2777	NA	Intergenic	HSATII|Satellite|Satellite	265634	NR_024380	441666	Hs.255729	NR_024380	ENSG00000215146	LOC441666	-	zinc finger protein 91 pseudogene	pseudo
Bowtie2_on_data_141_and_data_140__aligned_reads__BAM__peak_5150	chr17	54794742	54795312	+	2776	NA	Intergenic	Intergenic	116260	NM_001085430	339210	Hs.658949	NM_001085430	ENSG00000214226	C17orf67	-	chromosome 17 open reading frame 67	protein-coding
Bowtie2_on_data_141_and_data_140__aligned_reads__BAM__peak_1403	chr10	42534478	42535245	+	2758	NA	Intergenic	ALR/Alpha|Satellite|centr	328632	NR_024380	441666	Hs.255729	NR_024380	ENSG00000215146	LOC441666	-	zinc finger protein 91 pseudogene	pseudo
Bowtie2_on_data_141_and_data_140__aligned_reads__BAM__peak_10919	chr7	43617078	43617577	+	2752	NA	Intergenic	Tigger1|DNA|TcMar-Tigger	-5365	NM_004760	9263	Hs.709489	NM_004760	ENSG00000164543	STK17A	DRAK1	serine/threonine kinase 17a	protein-coding
Bowtie2_on_data_141_and_data_140__aligned_reads__BAM__peak_11605	chr8	43822385	43822610	+	2742	NA	Intergenic	ALR/Alpha|Satellite|centr	674912	NM_001005365	340441	Hs.531579	NM_001002920	ENSG00000188877	POTEA	A26A1|CT104.3|POTE-8|POTE8	POTE ankyrin domain family member A	protein-coding
Bowtie2_on_data_141_and_data_140__aligned_reads__BAM__peak_6503	chr2	109061640	109062113	+	2732	NA	Intergenic	MER61C|LTR|ERV1	-3701	NM_181453	9648	Hs.436505	NM_181453	ENSG00000135968	GCC2	GCC185|RANBP2L4|REN53	GRIP and coiled-coil domain containing 2	protein-coding
Bowtie2_on_data_141_and_data_140__aligned_reads__BAM__peak_3465	chr14	24139674	24140183	+	2725	NA	Intergenic	Intergenic	34355	NM_005794	10202	Hs.272499	NM_005794	ENSG00000100867	DHRS2	HEP27|SDR25C1	dehydrogenase/reductase 2	protein-coding
Bowtie2_on_data_141_and_data_140__aligned_reads__BAM__peak_2715	chr12	59751565	59752047	+	2725	NA	Intergenic	MER61C|LTR|ERV1	-238015	NM_001270623	9194	Hs.88156	NM_004731	ENSG00000118596	SLC16A7	MCT2	solute carrier family 16 member 7	protein-coding
Bowtie2_on_data_141_and_data_140__aligned_reads__BAM__peak_13161	chrY	16440555	16440924	+	2679	NA	Intergenic	Intergenic	-193749	NM_001206850	22829	Hs.439199	NM_014893	ENSG00000165246	NLGN4Y	-	neuroligin 4, Y-linked	protein-coding
Bowtie2_on_data_141_and_data_140__aligned_reads__BAM__peak_4714	chr16	78029750	78030138	+	2677	NA	Intergenic	LTR10B1|LTR|ERV1	-26499	NM_005752	10143	Hs.177936	NM_005752	ENSG00000166509	CLEC3A	CLECSF1	C-type lectin domain family 3 member A	protein-coding
Bowtie2_on_data_141_and_data_140__aligned_reads__BAM__peak_11987	chr8	144960251	144960799	+	2657	NA	Intergenic	Intergenic	-7893	NM_031308	83481	Hs.200412	NM_031308	ENSG00000261150	EPPK1	EPIPL|EPIPL1	epiplakin 1	protein-coding
Bowtie2_on_data_141_and_data_140__aligned_reads__BAM__peak_4443	chr16	25565043	25565477	+	2645	NA	Intergenic	MER61E|LTR|ERV1	-138087	NM_006040	9951	Hs.655275	NM_006040	ENSG00000182601	HS3ST4	3-OST-4|30ST4|3OST4|h3-OST-4	heparan sulfate-glucosamine 3-sulfotransferase 4	protein-coding
Bowtie2_on_data_141_and_data_140__aligned_reads__BAM__peak_6411	chr2	92281246	92281569	+	2630	NA	Intergenic	ALR/Alpha|Satellite|centr	152248	NR_027714	440888	Hs.730239	NM_001032412		ACTR3BP2	FKSG73	ACTR3B pseudogene 2	pseudo
Bowtie2_on_data_141_and_data_140__aligned_reads__BAM__peak_4549	chr16	46435107	46435548	+	2620	NA	Intergenic	HSATII|Satellite|Satellite	167682	NR_026556	124149	Hs.97414	NM_001004299		ANKRD26P1	-	ankyrin repeat domain 26 pseudogene 1	pseudo
Bowtie2_on_data_141_and_data_140__aligned_reads__BAM__peak_9267	chr5	14730	14949	+	2591	NA	Intergenic	LTR10C|LTR|ERV1	-77427	NM_052909	153478	Hs.535800	NM_052909	ENSG00000153404	PLEKHG4B	-	pleckstrin homology and RhoGEF domain containing G4B	protein-coding
Bowtie2_on_data_141_and_data_140__aligned_reads__BAM__peak_2569	chr12	25864125	25864545	+	2579	NA	Intergenic	LTR10E|LTR|ERV1	-62839	NM_001352233	160492	Hs.44647	NM_152590	ENSG00000152936	LMNTD1	IFLTD1|LMNARS1|PAS1C1	lamin tail domain containing 1	protein-coding
Bowtie2_on_data_141_and_data_140__aligned_reads__BAM__peak_12994	chrX	69331003	69331440	+	2569	NA	Intergenic	LTR10E|LTR|ERV1	-22097	NM_001551	3476	Hs.496267	NM_001551	ENSG00000089289	IGBP1	ALPHA-4|IBP1	immunoglobulin binding protein 1	protein-coding
Bowtie2_on_data_141_and_data_140__aligned_reads__BAM__peak_10954	chr7	55842370	55842802	+	2560	NA	Intergenic	Intergenic	-70326	NR_003949	360132	Hs.446691	NM_182827	ENSG00000176826	FKBP9P1	FKBP9L	FK506 binding protein 9 pseudogene 1	pseudo
Bowtie2_on_data_141_and_data_140__aligned_reads__BAM__peak_3710	chr14	72240612	72241128	+	2559	NA	Intergenic	MER61E|LTR|ERV1	-157947	NM_001204423	9628	Hs.509872	NM_004296	ENSG00000182732	RGS6	GAP|HA117|S914	regulator of G protein signaling 6	protein-coding
Bowtie2_on_data_141_and_data_140__aligned_reads__BAM__peak_2633	chr12	47950005	47950672	+	2559	NA	Intergenic	MER61E|LTR|ERV1	141547	NR_149087	111082992	Hs.380659	NR_149087	ENSG00000257906	LINC02156	-	long intergenic non-protein coding RNA 2156	ncRNA
Bowtie2_on_data_141_and_data_140__aligned_reads__BAM__peak_12311	chr9	86853578	86854094	+	2554	NA	Intergenic	MER50|LTR|ERV1	101858	NR_037638	64078	Hs.535966	NM_022127	ENSG00000197506	SLC28A3	CNT3	solute carrier family 28 member 3	protein-coding
Bowtie2_on_data_141_and_data_140__aligned_reads__BAM__peak_9525	chr5	71169133	71169578	+	2551	NA	Intergenic	Intergenic	154365	NM_004291	9607	Hs.1707	NM_004291	ENSG00000164326	CARTPT	CART	CART prepropeptide	protein-coding
Bowtie2_on_data_141_and_data_140__aligned_reads__BAM__peak_7477	chr21	21964641	21965222	+	2544	NA	Intergenic	MER61E|LTR|ERV1	210495	NR_109787	387486	Hs.576551	NR_024090	ENSG00000224924	LINC00320	C21orf131|NCRNA00320|PRED14	long intergenic non-protein coding RNA 320	ncRNA
Bowtie2_on_data_141_and_data_140__aligned_reads__BAM__peak_11283	chr7	131459424	131459859	+	2542	NA	Intergenic	Intergenic	-135338	NR_110836	101928782	Hs.571369	NR_110836	ENSG00000224865	LOC101928782	-	uncharacterized LOC101928782	ncRNA
Bowtie2_on_data_141_and_data_140__aligned_reads__BAM__peak_9964	chr5	173755658	173756075	+	2530	NA	Intergenic	Intergenic	-7491	NR_125806	101928176	Hs.436014	NR_125806	ENSG00000249306	LINC01411	-	long intergenic non-protein coding RNA 1411	ncRNA
Bowtie2_on_data_141_and_data_140__aligned_reads__BAM__peak_7664	chr22	28115453	28115882	+	2522	NA	Intergenic	MLT1H|LTR|ERVL-MaLR	81819	NM_002430	4330	Hs.268515	NM_002430	ENSG00000169184	MN1	MGCR|MGCR1|MGCR1-PEN|dJ353E16.2	MN1 proto-oncogene, transcriptional regulator	protein-coding
Bowtie2_on_data_141_and_data_140__aligned_reads__BAM__peak_4946	chr17	25658192	25658711	+	2520	NA	Intergenic	Intergenic	37404	NM_001348350	26118	Hs.446017	NM_015626	ENSG00000109046	WSB1	SWIP1|WSB-1	WD repeat and SOCS box containing 1	protein-coding
Bowtie2_on_data_141_and_data_140__aligned_reads__BAM__peak_8879	chr4	78253943	78254456	+	2518	NA	Intergenic	LTR10G|LTR|ERV1	175842	NM_004354	901	Hs.740456	NM_004354	ENSG00000138764	CCNG2	-	cyclin G2	protein-coding
Bowtie2_on_data_141_and_data_140__aligned_reads__BAM__peak_10040	chr6	10718782	10719364	+	2511	NA	Intergenic	LTR10E|LTR|ERV1	-4075	NM_001165258	51522	Hs.519557	NM_016462	ENSG00000111843	TMEM14C	C6orf53|HSPC194|MSTP073|NET26|bA421M1.6	transmembrane protein 14C	protein-coding
Bowtie2_on_data_141_and_data_140__aligned_reads__BAM__peak_11696	chr8	67036502	67036867	+	2493	NA	Intergenic	L2c|LINE|L2	-2594	NM_184086	84675	Hs.85524	NM_033058	ENSG00000147573	TRIM55	MURF-2|RNF29|muRF2	tripartite motif containing 55	protein-coding
Bowtie2_on_data_141_and_data_140__aligned_reads__BAM__peak_2731	chr12	64563808	64564162	+	2490	NA	Intergenic	Intergenic	52091	NM_152440	144577	Hs.444671	NM_152440	ENSG00000174206	C12orf66	-	chromosome 12 open reading frame 66	protein-coding
Bowtie2_on_data_141_and_data_140__aligned_reads__BAM__peak_1407	chr10	42539865	42540063	+	2471	NA	Intergenic	ALR/Alpha|Satellite|centr	323529	NR_024380	441666	Hs.255729	NR_024380	ENSG00000215146	LOC441666	-	zinc finger protein 91 pseudogene	pseudo
Bowtie2_on_data_141_and_data_140__aligned_reads__BAM__peak_12302	chr9	84636132	84636570	+	2448	NA	Intergenic	MLT1H|LTR|ERVL-MaLR	32664	NM_001001670	389763	Hs.209545	NM_001001670	ENSG00000214929	SPATA31D1	FAM75D1	SPATA31 subfamily D member 1	protein-coding
Bowtie2_on_data_141_and_data_140__aligned_reads__BAM__peak_8702	chr4	28353405	28353831	+	2447	NA	Intergenic	MER61E|LTR|ERV1	-467586	NR_036237	100422937		NR_036237	ENSG00000283275	MIR4275	-	microRNA 4275	ncRNA
Bowtie2_on_data_141_and_data_140__aligned_reads__BAM__peak_12009	chr9	1707274	1707711	+	2442	NA	Intergenic	Intergenic	-307727	NM_003070	6595	Hs.298990	NM_003070	ENSG00000080503	SMARCA2	BAF190|BRM|NCBRS|SNF2|SNF2L2|SNF2LA|SWI2|Sth1p|hBRM|hSNF2a	SWI/SNF related, matrix associated, actin dependent regulator of chromatin, subfamily a, member 2	protein-coding
Bowtie2_on_data_141_and_data_140__aligned_reads__BAM__peak_3320	chr13	91244134	91244628	+	2420	NA	Intergenic	MER61E|LTR|ERV1	98839	NR_120414	101927224	Hs.385801	NR_120414		LINC01049	-	long intergenic non-protein coding RNA 1049	ncRNA
Bowtie2_on_data_141_and_data_140__aligned_reads__BAM__peak_8707	chr4	33748626	33749119	+	2410	NA	Intergenic	LTR16B1|LTR|ERVL	292643	NR_125902	101928622	Hs.631687	NR_125902	ENSG00000250954	LOC101928622	-	uncharacterized LOC101928622	ncRNA
Bowtie2_on_data_141_and_data_140__aligned_reads__BAM__peak_10465	chr6	115392016	115392541	+	2409	NA	Intergenic	LTR10B1|LTR|ERV1	572721	NR_134602	105377962	Hs.571066	NR_134602		LINC02534	-	long intergenic non-protein coding RNA 2534	ncRNA
Bowtie2_on_data_141_and_data_140__aligned_reads__BAM__peak_1806	chr11	3317595	3318049	+	2405	NA	Intergenic	LTR10E|LTR|ERV1	-64206	NM_001039165	116534	Hs.745512	NM_001039165	ENSG00000184350	MRGPRE	GPR167|MGRF|MRGE	MAS related GPR family member E	protein-coding
Bowtie2_on_data_141_and_data_140__aligned_reads__BAM__peak_9003	chr4	119318393	119318837	+	2402	NA	Intergenic	LTR88c|LTR|Gypsy?	-44693	NM_003619	8492	Hs.445857	NM_003619	ENSG00000164099	PRSS12	BSSP-3|BSSP3|MRT1	serine protease 12	protein-coding
Bowtie2_on_data_141_and_data_140__aligned_reads__BAM__peak_1404	chr10	42535410	42535599	+	2397	NA	Intergenic	ALR/Alpha|Satellite|centr	327989	NR_024380	441666	Hs.255729	NR_024380	ENSG00000215146	LOC441666	-	zinc finger protein 91 pseudogene	pseudo
Bowtie2_on_data_141_and_data_140__aligned_reads__BAM__peak_7806	chr22	45865628	45866133	+	2388	NA	Intergenic	Intergenic	-32839	NM_006487	2192	Hs.24601	NM_001996	ENSG00000077942	FBLN1	FBLN|FIBL1	fibulin 1	protein-coding
Bowtie2_on_data_141_and_data_140__aligned_reads__BAM__peak_3216	chr13	48646364	48646873	+	2381	NA	Intergenic	MER61C|LTR|ERV1	-4655	NR_046511	100873965	Hs.616241	NR_046511	ENSG00000229111	MED4-AS1	MED4-AS	MED4 antisense RNA 1	ncRNA
Bowtie2_on_data_141_and_data_140__aligned_reads__BAM__peak_8899	chr4	84140550	84141019	+	2374	NA	Intergenic	Intergenic	65164	NM_001358921	27235	Hs.144304	NM_015697	ENSG00000173085	COQ2	CL640|COQ10D1|MSA1|PHB:PPT	coenzyme Q2, polyprenyltransferase	protein-coding
Bowtie2_on_data_141_and_data_140__aligned_reads__BAM__peak_3495	chr14	30722065	30722648	+	2366	NA	Intergenic	LTR88c|LTR|Gypsy?	-305973	NM_001308097	55632	Hs.509008	NM_017769	ENSG00000092140	G2E3	KIAA1333|PHF7B	G2/M-phase specific E3 ubiquitin protein ligase	protein-coding
Bowtie2_on_data_141_and_data_140__aligned_reads__BAM__peak_8705	chr4	31236091	31236506	+	2358	NA	Intergenic	MER61C|LTR|ERV1	63532	NR_125935	102723778	Hs.210739	NR_125935	ENSG00000251182	LINC02497	-	long intergenic non-protein coding RNA 2497	ncRNA
Bowtie2_on_data_141_and_data_140__aligned_reads__BAM__peak_2758	chr12	69181239	69181648	+	2349	NA	Intergenic	Intergenic	17831	NR_073494	100130075	Hs.744781	NR_073494		LOC100130075	-	SUZ RNA binding domain containing 1 pseudogene	pseudo
Bowtie2_on_data_141_and_data_140__aligned_reads__BAM__peak_11633	chr8	50022948	50023382	+	2348	NA	Intergenic	MER61E|LTR|ERV1	38265	NM_001256598	492307	Hs.49890	NM_001007176	ENSG00000168333	PPDPFL	C8orf22	pancreatic progenitor cell differentiation and proliferation factor like	protein-coding
Bowtie2_on_data_141_and_data_140__aligned_reads__BAM__peak_3450	chr14	23005897	23006318	+	2342	NA	Intergenic	Intergenic	19849	NR_146543	105370400		NR_146543	ENSG00000259054	LINC02332	-	long intergenic non-protein coding RNA 2332	ncRNA
Bowtie2_on_data_141_and_data_140__aligned_reads__BAM__peak_4067	chr15	62554701	62555189	+	2338	NA	Intergenic	LTR10E|LTR|ERV1	-13951	NR_136885	255180	Hs.370479	NM_173805		GOLGA2P11	-	golgin A2 pseudogene 11	pseudo
Bowtie2_on_data_141_and_data_140__aligned_reads__BAM__peak_2063	chr11	61990332	61990798	+	2320	NA	Intergenic	LTR10E|LTR|ERV1	14425	NM_002407	4246	Hs.97644	NM_002407	ENSG00000124939	SCGB2A1	LPHC|LPNC|MGB2|UGB3	secretoglobin family 2A member 1	protein-coding
Bowtie2_on_data_141_and_data_140__aligned_reads__BAM__peak_5473	chr18	31140706	31141051	+	2310	NA	Intergenic	MER61C|LTR|ERV1	-17663	NM_030632	80816	Hs.464876	NM_030632	ENSG00000141431	ASXL3	BRPS|KIAA1713	additional sex combs like 3, transcriptional regulator	protein-coding
Bowtie2_on_data_141_and_data_140__aligned_reads__BAM__peak_11614	chr8	43838472	43838757	+	2309	NA	Intergenic	ALR/Alpha|Satellite|centr	691029	NM_001005365	340441	Hs.531579	NM_001002920	ENSG00000188877	POTEA	A26A1|CT104.3|POTE-8|POTE8	POTE ankyrin domain family member A	protein-coding
Bowtie2_on_data_141_and_data_140__aligned_reads__BAM__peak_11449	chr8	8264719	8265267	+	2300	NA	Intergenic	Intergenic	-25649	NM_001080826	157285	Hs.583863	NM_001080826	ENSG00000275342	PRAG1	NACK|PEAK2|PRAGMIN|SGK223	PEAK1 related, kinase-activating pseudokinase 1	protein-coding
Bowtie2_on_data_141_and_data_140__aligned_reads__BAM__peak_12044	chr9	6087182	6087834	+	2276	NA	Intergenic	LTR10D|LTR|ERV1	-71868	NM_012416	26953	Hs.167496	NM_012416	ENSG00000137040	RANBP6	-	RAN binding protein 6	protein-coding
Bowtie2_on_data_141_and_data_140__aligned_reads__BAM__peak_7835	chr3	152757	153214	+	2263	NA	Intergenic	Intergenic	-85294	NM_001253387	10752	Hs.148909	NM_006614	ENSG00000134121	CHL1	CALL|L1CAM2	cell adhesion molecule L1 like	protein-coding
Bowtie2_on_data_141_and_data_140__aligned_reads__BAM__peak_1114	chr1	227911164	227911656	+	2252	NA	Intergenic	LTR10E|LTR|ERV1	-4459	NM_001323933	116841	Hs.325081	NM_053052	ENSG00000143740	SNAP47	C1orf142|ESFI5812|HEL-S-290|HEL170|SNAP-47|SVAP1	synaptosome associated protein 47	protein-coding
Bowtie2_on_data_141_and_data_140__aligned_reads__BAM__peak_4625	chr16	61357271	61357659	+	2252	NA	Intergenic	MER61D|LTR|ERV1	-267795	NR_039624	100616345		NR_039624	ENSG00000283795	MIR4426	-	microRNA 4426	ncRNA
Bowtie2_on_data_141_and_data_140__aligned_reads__BAM__peak_6457	chr2	99052170	99052497	+	2240	NA	Intergenic	MER11C|LTR|ERVK	-8717	NM_001351424	3631	Hs.469386	NM_001566	ENSG00000040933	INPP4A	INPP4|TVAS1	inositol polyphosphate-4-phosphatase type I A	protein-coding
Bowtie2_on_data_141_and_data_140__aligned_reads__BAM__peak_6423	chr2	92309981	92310209	+	2238	NA	Intergenic	ALR/Alpha|Satellite|centr	180936	NR_027714	440888	Hs.730239	NM_001032412		ACTR3BP2	FKSG73	ACTR3B pseudogene 2	pseudo
Bowtie2_on_data_141_and_data_140__aligned_reads__BAM__peak_7095	chr2	238848423	238849104	+	2236	NA	Intergenic	AluSp|SINE|Alu	-26824	NM_001278308	140739	Hs.471785	NM_080678	ENSG00000184182	UBE2F	NCE2	ubiquitin conjugating enzyme E2 F (putative)	protein-coding
Bowtie2_on_data_141_and_data_140__aligned_reads__BAM__peak_3249	chr13	55892845	55893326	+	2218	NA	Intergenic	L1PA10|LINE|L1	144496	NR_049804	100846996		NR_049804	ENSG00000264387	MIR5007	-	microRNA 5007	ncRNA
Bowtie2_on_data_141_and_data_140__aligned_reads__BAM__peak_8108	chr3	75676095	75676382	+	2195	NA	Intergenic	Intergenic	-3676	NR_031714	100302212		NR_031714	ENSG00000283894	MIR1324	MIRN1324|hsa-mir-1324	microRNA 1324	ncRNA
Bowtie2_on_data_141_and_data_140__aligned_reads__BAM__peak_12743	chrUn_gl000222	84028	84661	+	2190	NA	Intergenic	CpG	-2993	NR_040005	401074	Hs.528540	NR_040004	ENSG00000242516	LINC00960	-	long intergenic non-protein coding RNA 960	ncRNA
Bowtie2_on_data_141_and_data_140__aligned_reads__BAM__peak_9125	chr4	153180018	153180587	+	2190	NA	Intergenic	Intergenic	-78505	NR_104273	102191832	Hs.712524	NR_104273	ENSG00000270751	FBXW7-AS1	DEAR|DEspR	FBXW7 antisense RNA 1	ncRNA
Bowtie2_on_data_141_and_data_140__aligned_reads__BAM__peak_9201	chr4	176936375	176936766	+	2189	NA	Intergenic	AluSq|SINE|Alu	-12728	NM_001261447	2823	Hs.75819	NM_005277	ENSG00000150625	GPM6A	GPM6|M6A	glycoprotein M6A	protein-coding
Bowtie2_on_data_141_and_data_140__aligned_reads__BAM__peak_5423	chr18	18516088	18516285	+	2185	NA	Intergenic	ALR/Alpha|Satellite|centr	175626	NM_005406	6093	Hs.306307	NM_005406	ENSG00000067900	ROCK1	P160ROCK|ROCK-I	Rho associated coiled-coil containing protein kinase 1	protein-coding
Bowtie2_on_data_141_and_data_140__aligned_reads__BAM__peak_6483	chr2	104254221	104254749	+	2182	NA	Intergenic	Intergenic	-653598	NR_135530	105373519		NR_135530	ENSG00000224095	LINC01935	-	long intergenic non-protein coding RNA 1935	ncRNA
Bowtie2_on_data_141_and_data_140__aligned_reads__BAM__peak_4530	chr16	46403576	46403826	+	2157	NA	Intergenic	HSATII|Satellite|Satellite	199308	NR_026556	124149	Hs.97414	NM_001004299		ANKRD26P1	-	ankyrin repeat domain 26 pseudogene 1	pseudo
Bowtie2_on_data_141_and_data_140__aligned_reads__BAM__peak_10179	chr6	36575882	36576273	+	2156	NA	Intergenic	AluSp|SINE|Alu	13987	NR_036610	6428	Hs.405144	NM_003017	ENSG00000112081	SRSF3	SFRS3|SRp20	serine and arginine rich splicing factor 3	protein-coding
Bowtie2_on_data_141_and_data_140__aligned_reads__BAM__peak_1286	chr10	17289262	17289722	+	2155	NA	Intergenic	MER61E|LTR|ERV1	-17508	NR_108061	100507347	Hs.740502	NR_108060	ENSG00000229124	VIM-AS1	-	VIM antisense RNA 1	ncRNA
Bowtie2_on_data_141_and_data_140__aligned_reads__BAM__peak_12033	chr9	4743153	4743805	+	2153	NA	Intergenic	Intergenic	-1436	NM_001199853	50808	Hs.732022	NM_016282	ENSG00000147853	AK3	AK3L1|AK6|AKL3L|AKL3L1|FIX	adenylate kinase 3	protein-coding
Bowtie2_on_data_141_and_data_140__aligned_reads__BAM__peak_3520	chr14	34766939	34767464	+	2132	NA	Intergenic	MER50C|LTR|ERV1	164267	NM_138288	171546	Hs.740577	NM_138288	ENSG00000165389	SPTSSA	C14orf147|SSSPTA	serine palmitoyltransferase small subunit A	protein-coding
Bowtie2_on_data_141_and_data_140__aligned_reads__BAM__peak_8625	chr4	5914318	5914776	+	2120	NA	Intergenic	MER74B|LTR|ERVL	10508	NR_039608	100616201		NR_039608	ENSG00000263631	MIR378D1	mir-378d-1	microRNA 378d-1	ncRNA
Bowtie2_on_data_141_and_data_140__aligned_reads__BAM__peak_11490	chr8	20175123	20175604	+	2085	NA	Intergenic	AluJb|SINE|Alu	42079	NR_047509	100874051	Hs.385799	NR_047509	ENSG00000253733	LZTS1-AS1	-	LZTS1 antisense RNA 1	ncRNA
Bowtie2_on_data_141_and_data_140__aligned_reads__BAM__peak_1379	chr10	39128778	39128947	+	2078	NA	Intergenic	(GAATG)n|Satellite|Satellite	139135	NR_045000	399746	Hs.742607	NR_045000		ACTR3BP5	FKSG74	ACTR3B pseudogene 5	pseudo
Bowtie2_on_data_141_and_data_140__aligned_reads__BAM__peak_3592	chr14	51590155	51590568	+	2069	NA	Intergenic	MLT1H|LTR|ERVL-MaLR	-27939	NM_015163	114088	Hs.654750	NM_015163	ENSG00000100505	TRIM9	RNF91|SPRING	tripartite motif containing 9	protein-coding
Bowtie2_on_data_141_and_data_140__aligned_reads__BAM__peak_9565	chr5	77641332	77641964	+	2067	NA	Intergenic	Intergenic	-14679	NM_001290229	9522	Hs.482587	NM_004866	ENSG00000085365	SCAMP1	SCAMP|SCAMP37	secretory carrier membrane protein 1	protein-coding
Bowtie2_on_data_141_and_data_140__aligned_reads__BAM__peak_11761	chr8	83074591	83075095	+	2050	NA	Intergenic	Intergenic	-320322	NR_145474	64089	Hs.492121	NM_022133	ENSG00000104497	SNX16	-	sorting nexin 16	protein-coding
Bowtie2_on_data_141_and_data_140__aligned_reads__BAM__peak_11121	chr7	95959421	95959870	+	2043	NA	Intergenic	Intergenic	-8186	NM_014251	10165	Hs.489190	NM_014251	ENSG00000004864	SLC25A13	ARALAR2|CITRIN|CTLN2	solute carrier family 25 member 13	protein-coding
Bowtie2_on_data_141_and_data_140__aligned_reads__BAM__peak_12469	chr9	120806989	120807430	+	2038	NA	Intergenic	MLT1H|LTR|ERVL-MaLR	340756	NM_138554	7099	Hs.174312	NM_003266	ENSG00000136869	TLR4	ARMD10|CD284|TLR-4|TOLL	toll like receptor 4	protein-coding
Bowtie2_on_data_141_and_data_140__aligned_reads__BAM__peak_4572	chr16	51347115	51347482	+	2035	NA	Intergenic	MLT1H|LTR|ERVL-MaLR	-162115	NM_002968	6299	Hs.135787	NM_002968	ENSG00000103449	SALL1	HEL-S-89|HSAL1|Sal-1|TBS|ZNF794	spalt like transcription factor 1	protein-coding
Bowtie2_on_data_141_and_data_140__aligned_reads__BAM__peak_12196	chr9	66833764	66833957	+	2026	NA	Intergenic	ALR/Alpha|Satellite|centr	-89107	NR_121570	101928381	Hs.708686	NR_121570		LOC101928381	-	uncharacterized LOC101928381	ncRNA
Bowtie2_on_data_141_and_data_140__aligned_reads__BAM__peak_9582	chr5	81151352	81151773	+	2018	NA	Intergenic	Intergenic	-104490	NM_001256734	23635	Hs.102735	NM_012446	ENSG00000145687	SSBP2	HSPC116|SOSS-B2	single stranded DNA binding protein 2	protein-coding
Bowtie2_on_data_141_and_data_140__aligned_reads__BAM__peak_13078	chrX	140079606	140080084	+	2016	NA	Intergenic	LTR10E|LTR|ERV1	-4911	NM_032461	728695	Hs.434105	NM_032461	ENSG00000227234	SPANXB1	B1|CT11.2|SPANX-B|SPANXB|SPANXB2|SPANXF1|SPANXF2	SPANX family member B1	protein-coding
Bowtie2_on_data_141_and_data_140__aligned_reads__BAM__peak_11616	chr8	46841372	46841850	+	2008	NA	Intergenic	ALR/Alpha|Satellite|centr	687654	NR_146077	389652		NR_146077	ENSG00000248498	ASNSP1	ASNSL1	asparagine synthetase pseudogene 1	pseudo
Bowtie2_on_data_141_and_data_140__aligned_reads__BAM__peak_3116	chr13	27909479	27909928	+	2005	NA	Intergenic	Intergenic	64389	NM_001331126	387496	Hs.192131	NM_206827	ENSG00000122035	RASL11A	-	RAS like family 11 member A	protein-coding
Bowtie2_on_data_141_and_data_140__aligned_reads__BAM__peak_11318	chr7	137873147	137873637	+	1979	NA	Intergenic	LTR10B1|LTR|ERV1	64888	NR_039678	100616226		NR_039678	ENSG00000284028	MIR4468	-	microRNA 4468	ncRNA
Bowtie2_on_data_141_and_data_140__aligned_reads__BAM__peak_9841	chr5	138567888	138568318	+	1976	NA	Intergenic	MER61E|LTR|ERV1	-34038	NM_022464	64374	Hs.483521	NM_022464	ENSG00000120725	SIL1	BAP|MSS|ULG5	SIL1 nucleotide exchange factor	protein-coding
Bowtie2_on_data_141_and_data_140__aligned_reads__BAM__peak_8765	chr4	49151165	49151857	+	1964	NA	Intergenic	(CATTC)n|Satellite|Satellite	162852	NM_001286791	80157	Hs.479703	NM_025087	ENSG00000109182	CWH43	CWH43-C|PGAP2IP	cell wall biogenesis 43 C-terminal homolog	protein-coding
Bowtie2_on_data_141_and_data_140__aligned_reads__BAM__peak_1668	chr10	107711821	107712291	+	1950	NA	Intergenic	MER57C1|LTR|ERV1	-131965	NR_120625	101927549	Hs.556885	NR_120625		LOC101927549	-	uncharacterized LOC101927549	ncRNA
Bowtie2_on_data_141_and_data_140__aligned_reads__BAM__peak_8362	chr3	149973187	149973629	+	1934	NA	Intergenic	Intergenic	16921	NR_110167	101927992	Hs.534682	NR_110167	ENSG00000244541	LINC01213	-	long intergenic non-protein coding RNA 1213	ncRNA
Bowtie2_on_data_141_and_data_140__aligned_reads__BAM__peak_6205	chr2	49068223	49068729	+	1920	NA	Intergenic	L1MA6|LINE|L1	-85596	NM_000233	3973	Hs.468490	NM_000233	ENSG00000138039	LHCGR	HHG|LCGR|LGR2|LH/CG-R|LH/CGR|LHR|LHRHR|LSH-R|ULG5	luteinizing hormone/choriogonadotropin receptor	protein-coding
Bowtie2_on_data_141_and_data_140__aligned_reads__BAM__peak_13190	chrY	58846645	58847127	+	1920	NA	Intergenic	(CATTC)n|Satellite|Satellite	-253517	NM_005840	10251	Hs.381912	NM_005840	ENSG00000168939	SPRY3	spry-3	sprouty RTK signaling antagonist 3	protein-coding
Bowtie2_on_data_141_and_data_140__aligned_reads__BAM__peak_5436	chr18	20857309	20857681	+	1914	NA	Intergenic	MLT1H|LTR|ERVL-MaLR	121706	NM_138375	91768	Hs.11108	NM_138375	ENSG00000134508	CABLES1	CABL1|CABLES|HsT2563|IK3-1	Cdk5 and Abl enzyme substrate 1	protein-coding
Bowtie2_on_data_141_and_data_140__aligned_reads__BAM__peak_7880	chr3	13567409	13567950	+	1900	NA	Intergenic	Intergenic	-22946	NM_001998	2199	Hs.198862	NM_001998	ENSG00000163520	FBLN2	-	fibulin 2	protein-coding
Bowtie2_on_data_141_and_data_140__aligned_reads__BAM__peak_1538	chr10	79419047	79419584	+	1899	NA	Intergenic	LTR10E|LTR|ERV1	-21738	NM_001322835	3778	Hs.144795	NM_002247	ENSG00000156113	KCNMA1	BKTM|CADEDS|KCa1.1|MaxiK|PNKD3|SAKCA|SLO|SLO-ALPHA|SLO1|bA205K10.1|hSlo|mSLO1	potassium calcium-activated channel subfamily M alpha 1	protein-coding
Bowtie2_on_data_141_and_data_140__aligned_reads__BAM__peak_9030	chr4	125834575	125835163	+	1893	NA	Intergenic	L1MA9|LINE|L1	-200982	NM_020337	57182	Hs.480694	NM_020337	ENSG00000151458	ANKRD50	-	ankyrin repeat domain 50	protein-coding
Bowtie2_on_data_141_and_data_140__aligned_reads__BAM__peak_1397	chr10	42408168	42408402	+	1890	NA	Intergenic	ALR/Alpha|Satellite|centr	455208	NR_024380	441666	Hs.255729	NR_024380	ENSG00000215146	LOC441666	-	zinc finger protein 91 pseudogene	pseudo
Bowtie2_on_data_141_and_data_140__aligned_reads__BAM__peak_1406	chr10	42536819	42536999	+	1888	NA	Intergenic	ALR/Alpha|Satellite|centr	326584	NR_024380	441666	Hs.255729	NR_024380	ENSG00000215146	LOC441666	-	zinc finger protein 91 pseudogene	pseudo
Bowtie2_on_data_141_and_data_140__aligned_reads__BAM__peak_9172	chr4	166749999	166750469	+	1882	NA	Intergenic	Intergenic	-44176	NM_001204760	7092	Hs.106513	NM_012464	ENSG00000038295	TLL1	ASD6|TLL	tolloid like 1	protein-coding
Bowtie2_on_data_141_and_data_140__aligned_reads__BAM__peak_2194	chr11	80745212	80745605	+	1876	NA	Intergenic	HERVK22-int|LTR|ERVK	-271562	NR_120570	101928944	Hs.547927	NR_120570	ENSG00000255178	LOC101928944	-	uncharacterized LOC101928944	ncRNA
Bowtie2_on_data_141_and_data_140__aligned_reads__BAM__peak_6786	chr2	174847763	174848318	+	1871	NA	Intergenic	Intergenic	-17610	NM_003111	6670	Hs.531587	NM_003111	ENSG00000172845	SP3	SPR2	Sp3 transcription factor	protein-coding
Bowtie2_on_data_141_and_data_140__aligned_reads__BAM__peak_3156	chr13	38488978	38489517	+	1871	NA	Intergenic	MER61E|LTR|ERV1	-44685	NM_001135955	7223	Hs.262960	NM_003306	ENSG00000133107	TRPC4	HTRP-4|HTRP4|TRP4	transient receptor potential cation channel subfamily C member 4	protein-coding
Bowtie2_on_data_141_and_data_140__aligned_reads__BAM__peak_919	chr1	181068543	181069100	+	1868	NA	Intergenic	Intergenic	11183	NM_016545	51278	Hs.15725	NM_016545	ENSG00000162783	IER5	SBBI48	immediate early response 5	protein-coding
Bowtie2_on_data_141_and_data_140__aligned_reads__BAM__peak_7878	chr3	13343034	13343623	+	1868	NA	Intergenic	Intergenic	118491	NM_024923	23225	Hs.475525	NM_024923	ENSG00000132182	NUP210	GP210|POM210	nucleoporin 210	protein-coding
Bowtie2_on_data_141_and_data_140__aligned_reads__BAM__peak_4864	chr17	10108944	10109372	+	1852	NA	Intergenic	MER61E|LTR|ERV1	-7290	NM_201433	8522	Hs.462214	NM_003644	ENSG00000007237	GAS7	-	growth arrest specific 7	protein-coding
Bowtie2_on_data_141_and_data_140__aligned_reads__BAM__peak_3442	chr14	21220115	21220556	+	1850	NA	Intergenic	LTR10B1|LTR|ERV1	6236	NM_006683	10876	Hs.304757	NM_006683	ENSG00000181562	EDDM3A	EP3A|FAM12A|HE3-ALPHA|HE3A|HE3ALPHA|RAM1	epididymal protein 3A	protein-coding
Bowtie2_on_data_141_and_data_140__aligned_reads__BAM__peak_4698	chr16	74465237	74465645	+	1842	NA	Intergenic	Intergenic	-10073	NM_001011880	497190	Hs.454670	NM_001011880	ENSG00000140839	CLEC18B	MRCL2	C-type lectin domain family 18 member B	protein-coding
Bowtie2_on_data_141_and_data_140__aligned_reads__BAM__peak_12014	chr9	2302437	2302820	+	1842	NA	Intergenic	LTR88c|LTR|Gypsy?	144172	NM_001289400	6595	Hs.298990	NM_003070	ENSG00000080503	SMARCA2	BAF190|BRM|NCBRS|SNF2|SNF2L2|SNF2LA|SWI2|Sth1p|hBRM|hSNF2a	SWI/SNF related, matrix associated, actin dependent regulator of chromatin, subfamily a, member 2	protein-coding
Bowtie2_on_data_141_and_data_140__aligned_reads__BAM__peak_6417	chr2	92300795	92300976	+	1842	NA	Intergenic	ALR/Alpha|Satellite|centr	171726	NR_027714	440888	Hs.730239	NM_001032412		ACTR3BP2	FKSG73	ACTR3B pseudogene 2	pseudo
Bowtie2_on_data_141_and_data_140__aligned_reads__BAM__peak_8665	chr4	19183298	19183715	+	1837	NA	Intergenic	L1PA7|LINE|L1	-1070022	NM_001289136	9353	Hs.29802	NM_004787	ENSG00000145147	SLIT2	SLIL3|Slit-2	slit guidance ligand 2	protein-coding
Bowtie2_on_data_141_and_data_140__aligned_reads__BAM__peak_5775	chr19	27734175	27734554	+	1836	NA	Intergenic	ALR/Alpha|Satellite|centr	-549975	NR_146735	101927151	Hs.567934	NR_110687	ENSG00000267575	LOC101927151	-	uncharacterized LOC101927151	ncRNA
Bowtie2_on_data_141_and_data_140__aligned_reads__BAM__peak_9960	chr5	172719397	172719748	+	1835	NA	Intergenic	5S|rRNA|rRNA	36934	NM_003714	8614	Hs.233160	NM_003714	ENSG00000113739	STC2	STC-2|STCRP	stanniocalcin 2	protein-coding
Bowtie2_on_data_141_and_data_140__aligned_reads__BAM__peak_6414	chr2	92296043	92296406	+	1827	NA	Intergenic	ALR/Alpha|Satellite|centr	167065	NR_027714	440888	Hs.730239	NM_001032412		ACTR3BP2	FKSG73	ACTR3B pseudogene 2	pseudo
Bowtie2_on_data_141_and_data_140__aligned_reads__BAM__peak_2355	chr11	119895607	119895999	+	1826	NA	Intergenic	AluJr|SINE|Alu	103818	NM_001330382	23650	Hs.504115	NM_012101	ENSG00000137699	TRIM29	ATDC	tripartite motif containing 29	protein-coding
Bowtie2_on_data_141_and_data_140__aligned_reads__BAM__peak_10931	chr7	45030388	45030795	+	1819	NA	Intergenic	MER61D|LTR|ERV1	-4296	NR_152596	285958	Hs.25892	NR_003697	ENSG00000232956	SNHG15	C7orf40|Linc-Myo1g|MYO1GUT	small nucleolar RNA host gene 15	ncRNA
Bowtie2_on_data_141_and_data_140__aligned_reads__BAM__peak_9700	chr5	107878477	107878865	+	1808	NA	Intergenic	Intergenic	-160872	NM_001163315	64839	Hs.657225	NM_022824	ENSG00000145743	FBXL17	FBXO13|Fbl17|Fbx13	F-box and leucine rich repeat protein 17	protein-coding
Bowtie2_on_data_141_and_data_140__aligned_reads__BAM__peak_6052	chr2	13822086	13822548	+	1800	NA	Intergenic	LTR10E|LTR|ERV1	-675179	NR_038434	100506474	Hs.242196	NR_038434	ENSG00000225649	LOC100506474	-	uncharacterized LOC100506474	ncRNA
Bowtie2_on_data_141_and_data_140__aligned_reads__BAM__peak_2420	chr12	95164	95744	+	1799	NA	Intergenic	(TTAGGG)n|Simple_repeat|Simple_repeat	21729	NR_130745	100288778	Hs.459573	NR_130745	ENSG00000226210	LOC100288778	-	WASH complex subunit 1 pseudogene	pseudo
Bowtie2_on_data_141_and_data_140__aligned_reads__BAM__peak_5304	chr17	76788010	76788617	+	1790	NA	Intergenic	Intergenic	-9889	NM_017456	9267	Hs.191215	NM_004762	ENSG00000108669	CYTH1	B2-1|CYTOHESIN-1|D17S811E|PSCD1|SEC7	cytohesin 1	protein-coding
Bowtie2_on_data_141_and_data_140__aligned_reads__BAM__peak_11890	chr8	116123567	116124118	+	1782	NA	Intergenic	MER52A|LTR|ERV1	556397	NM_001282902	7227	Hs.657018	NM_014112	ENSG00000104447	TRPS1	GC79|LGCR	transcriptional repressor GATA binding 1	protein-coding
Bowtie2_on_data_141_and_data_140__aligned_reads__BAM__peak_219	chr1	31939575	31940084	+	1779	NA	Intergenic	LTR10E|LTR|ERV1	-32010	NR_034112	149086	Hs.729905	NR_034112	ENSG00000260386	LINC01225	-	LINC01225 pseudogene	pseudo
Bowtie2_on_data_141_and_data_140__aligned_reads__BAM__peak_4894	chr17	17199497	17199991	+	1769	NA	Intergenic	Intergenic	-6936	NM_020201	56953	Hs.513977	NM_020201	ENSG00000205309	NT5M	dNT-2|dNT2|mdN	5',3'-nucleotidase, mitochondrial	protein-coding
Bowtie2_on_data_141_and_data_140__aligned_reads__BAM__peak_9246	chr4	190154977	190155281	+	1766	NA	Intergenic	(GTGTG)n|Simple_repeat|Simple_repeat	-425631	NR_121679	101928971	Hs.519164	NR_121679	ENSG00000250739	LINC01262	TCONS_l2_00021807	long intergenic non-protein coding RNA 1262	ncRNA
Bowtie2_on_data_141_and_data_140__aligned_reads__BAM__peak_2016	chr11	51569666	51570244	+	1764	NA	Intergenic	ALR/Alpha|Satellite|centr	54673	NM_001004703	119749	Hs.553564	NM_001004703	ENSG00000185926	OR4C46	-	olfactory receptor family 4 subfamily C member 46	protein-coding
Bowtie2_on_data_141_and_data_140__aligned_reads__BAM__peak_4523	chr16	46390997	46392307	+	1745	NA	Intergenic	HSATII|Satellite|Satellite	211357	NR_026556	124149	Hs.97414	NM_001004299		ANKRD26P1	-	ankyrin repeat domain 26 pseudogene 1	pseudo
Bowtie2_on_data_141_and_data_140__aligned_reads__BAM__peak_3506	chr14	32490018	32490542	+	1745	NA	Intergenic	MER61E|LTR|ERV1	55625	NR_027263	84837	Hs.496755	NM_032751		ARHGAP5-AS1	C14orf128	ARHGAP5 antisense RNA 1 (head to head)	ncRNA
Bowtie2_on_data_141_and_data_140__aligned_reads__BAM__peak_8138	chr3	89046329	89046871	+	1739	NA	Intergenic	Intergenic	-110074	NM_005233	2042	Hs.123642	NM_005233	ENSG00000044524	EPHA3	EK4|ETK|ETK1|HEK|HEK4|TYRO4	EPH receptor A3	protein-coding
Bowtie2_on_data_141_and_data_140__aligned_reads__BAM__peak_7848	chr3	8732906	8733347	+	1728	NA	Intergenic	AluSp|SINE|Alu	-39362	NM_015931	51066	Hs.736935	NM_015931	ENSG00000125046	SSUH2	C3orf32|SSU-2|fls485	ssu-2 homolog (C. elegans)	protein-coding
Bowtie2_on_data_141_and_data_140__aligned_reads__BAM__peak_7446	chr21	10819369	10819744	+	1724	NA	Intergenic	(GAATG)n|Satellite|Satellite	171387	NM_199261	7179	Hs.122986	NM_199259	ENSG00000274391	TPTE	CT44|PTEN2	transmembrane phosphatase with tensin homology	protein-coding
Bowtie2_on_data_141_and_data_140__aligned_reads__BAM__peak_9921	chr5	154257507	154258068	+	1719	NA	Intergenic	Intergenic	19708	NM_001301075	9337	Hs.26703	NM_004779	ENSG00000155508	CNOT8	CAF1|CALIF|Caf1b|POP2|hCAF1	CCR4-NOT transcription complex subunit 8	protein-coding
Bowtie2_on_data_141_and_data_140__aligned_reads__BAM__peak_5860	chr19	42034442	42035008	+	1717	NA	Intergenic	LTR10E|LTR|ERV1	-7135	NR_110724	101927931	Hs.158951	NR_110724	ENSG00000270164	LINC01480	-	long intergenic non-protein coding RNA 1480	ncRNA
Bowtie2_on_data_141_and_data_140__aligned_reads__BAM__peak_6713	chr2	164809866	164810289	+	1714	NA	Intergenic	MER61E|LTR|ERV1	-217560	NM_001321825	55137	Hs.593650	NM_018086	ENSG00000182263	FIGN	-	fidgetin, microtubule severing factor	protein-coding
Bowtie2_on_data_141_and_data_140__aligned_reads__BAM__peak_1449	chr10	55379484	55379819	+	1707	NA	Intergenic	MER61C|LTR|ERV1	-848191	NM_000242	4153	Hs.499674	NM_000242	ENSG00000165471	MBL2	COLEC1|HSMBPC|MBL|MBL2D|MBP|MBP-C|MBP1|MBPD	mannose binding lectin 2	protein-coding
Bowtie2_on_data_141_and_data_140__aligned_reads__BAM__peak_7013	chr2	221719936	221720366	+	1703	NA	Intergenic	Intergenic	716927	NM_001304537	2043	Hs.371218	NM_004438	ENSG00000116106	EPHA4	HEK8|SEK|TYRO1	EPH receptor A4	protein-coding
Bowtie2_on_data_141_and_data_140__aligned_reads__BAM__peak_6831	chr2	186432670	186433096	+	1680	NA	Intergenic	MER61C|LTR|ERV1	170563	NR_110215	101927196	Hs.244783	NR_110214	ENSG00000226747	LOC101927196	-	uncharacterized LOC101927196	ncRNA
Bowtie2_on_data_141_and_data_140__aligned_reads__BAM__peak_8589	chr4	16390	16660	+	1676	NA	Intergenic	LTR10C|LTR|ERV1	-36654	NM_001286054	152687	Hs.709469	NM_182524	ENSG00000272602	ZNF595	-	zinc finger protein 595	protein-coding
Bowtie2_on_data_141_and_data_140__aligned_reads__BAM__peak_9979	chr5	177284353	177285039	+	1668	NA	Intergenic	LTR10C|LTR|ERV1	-17566	NR_003615	728554	Hs.535769	NR_003615	ENSG00000170089	LOC728554	-	THO complex 3 pseudogene	pseudo
Bowtie2_on_data_141_and_data_140__aligned_reads__BAM__peak_9719	chr5	113010757	113011250	+	1659	NA	Intergenic	MER61E|LTR|ERV1	161644	NM_001345976	64848	Hs.231942	NM_022828	ENSG00000047188	YTHDC2	CAHL	YTH domain containing 2	protein-coding
Bowtie2_on_data_141_and_data_140__aligned_reads__BAM__peak_11608	chr8	43827941	43828232	+	1656	NA	Intergenic	ALR/Alpha|Satellite|centr	680501	NM_001005365	340441	Hs.531579	NM_001002920	ENSG00000188877	POTEA	A26A1|CT104.3|POTE-8|POTE8	POTE ankyrin domain family member A	protein-coding
Bowtie2_on_data_141_and_data_140__aligned_reads__BAM__peak_1384	chr10	42384407	42384586	+	1652	NA	Intergenic	HSATII|Satellite|Satellite	478997	NR_024380	441666	Hs.255729	NR_024380	ENSG00000215146	LOC441666	-	zinc finger protein 91 pseudogene	pseudo
Bowtie2_on_data_141_and_data_140__aligned_reads__BAM__peak_206	chr1	29130540	29130936	+	1649	NA	Intergenic	MLT1H|LTR|ERVL-MaLR	-7916	NM_000911	4985	Hs.372	NM_000911	ENSG00000116329	OPRD1	OPRD	opioid receptor delta 1	protein-coding
Bowtie2_on_data_141_and_data_140__aligned_reads__BAM__peak_10079	chr6	18845992	18846539	+	1647	NA	Intergenic	Intergenic	274250	NR_030312	693125		NR_030312	ENSG00000207775	MIR548A1	MIRN548A1	microRNA 548a-1	ncRNA
Bowtie2_on_data_141_and_data_140__aligned_reads__BAM__peak_11482	chr8	18898986	18899415	+	1641	NA	Intergenic	Intergenic	-28004	NM_015310	23362	Hs.434255	NM_015310	ENSG00000156011	PSD3	EFA6D|EFA6R|HCA67	pleckstrin and Sec7 domain containing 3	protein-coding
Bowtie2_on_data_141_and_data_140__aligned_reads__BAM__peak_287	chr1	40442515	40442930	+	1639	NA	Intergenic	LTR10D|LTR|ERV1	21938	NM_032793	84879	Hs.655177	NM_032793	ENSG00000168389	MFSD2A	MCPH15|MFSD2|NLS1	major facilitator superfamily domain containing 2A	protein-coding
Bowtie2_on_data_141_and_data_140__aligned_reads__BAM__peak_13193	chrY	58853765	58854229	+	1639	NA	Intergenic	(CATTC)n|Satellite|Satellite	-246406	NM_005840	10251	Hs.381912	NM_005840	ENSG00000168939	SPRY3	spry-3	sprouty RTK signaling antagonist 3	protein-coding
Bowtie2_on_data_141_and_data_140__aligned_reads__BAM__peak_4640	chr16	64471581	64471978	+	1636	NA	Intergenic	Intergenic	684261	NM_001797	1009	Hs.116471	NM_001797	ENSG00000140937	CDH11	CAD11|CDHOB|OB|OSF-4	cadherin 11	protein-coding
Bowtie2_on_data_141_and_data_140__aligned_reads__BAM__peak_6430	chr2	92318619	92319481	+	1635	NA	Intergenic	ALR/Alpha|Satellite|centr	189891	NR_027714	440888	Hs.730239	NM_001032412		ACTR3BP2	FKSG73	ACTR3B pseudogene 2	pseudo
Bowtie2_on_data_141_and_data_140__aligned_reads__BAM__peak_10740	chr7	2510985	2511341	+	1627	NA	Intergenic	Intergenic	4854	NM_001291784	402635		NM_001291784		GRIFIN	-	galectin-related inter-fiber protein	protein-coding
Bowtie2_on_data_141_and_data_140__aligned_reads__BAM__peak_6426	chr2	92313777	92314027	+	1623	NA	Intergenic	ALR/Alpha|Satellite|centr	184743	NR_027714	440888	Hs.730239	NM_001032412		ACTR3BP2	FKSG73	ACTR3B pseudogene 2	pseudo
Bowtie2_on_data_141_and_data_140__aligned_reads__BAM__peak_6130	chr2	30189109	30189508	+	1618	NA	Intergenic	C-rich|Low_complexity|Low_complexity	-44831	NM_004304	238	Hs.654469	NM_004304	ENSG00000171094	ALK	CD246|NBLST3	ALK receptor tyrosine kinase	protein-coding
Bowtie2_on_data_141_and_data_140__aligned_reads__BAM__peak_575	chr1	98981791	98982274	+	1614	NA	Intergenic	L1MA3|LINE|L1	-145204	NR_033716	51375	Hs.197015	NM_015976	ENSG00000162627	SNX7	-	sorting nexin 7	protein-coding
Bowtie2_on_data_141_and_data_140__aligned_reads__BAM__peak_9262	chr4	191043825	191044277	+	1607	NA	Intergenic	(TTAGGG)n|Simple_repeat|Simple_repeat	58394	NR_121644	100419743		NR_121644	ENSG00000281591	DBET	DBE-T|DUX4L30	D4Z4 binding element transcript (non-protein coding)	ncRNA
Bowtie2_on_data_141_and_data_140__aligned_reads__BAM__peak_2293	chr11	108818921	108819404	+	1607	NA	Intergenic	MER44C|DNA|TcMar-Tigger	283410	NM_004398	1662	Hs.591931	NM_004398	ENSG00000178105	DDX10	Dbp4|HRH-J8	DEAD-box helicase 10	protein-coding
Bowtie2_on_data_141_and_data_140__aligned_reads__BAM__peak_8858	chr4	75811704	75812069	+	1606	NA	Intergenic	LTR88b|LTR|Gypsy?	-46399	NM_015393	25849	Hs.105460	NM_015393	ENSG00000169116	PARM1	Cipar1|DKFZP564O0823|PARM-1|WSC4	prostate androgen-regulated mucin-like protein 1	protein-coding
Bowtie2_on_data_141_and_data_140__aligned_reads__BAM__peak_3905	chr15	29983181	29983659	+	1599	NA	Intergenic	L1M4b|LINE|L1	16281	NR_135221	100130111	Hs.525720	NR_135221	ENSG00000256802	LOC100130111	-	uncharacterized LOC100130111	ncRNA
Bowtie2_on_data_141_and_data_140__aligned_reads__BAM__peak_4533	chr16	46405787	46407063	+	1589	NA	Intergenic	HSATII|Satellite|Satellite	196584	NR_026556	124149	Hs.97414	NM_001004299		ANKRD26P1	-	ankyrin repeat domain 26 pseudogene 1	pseudo
Bowtie2_on_data_141_and_data_140__aligned_reads__BAM__peak_10726	chr7	1342373	1342926	+	1587	NA	Intergenic	Intergenic	70631	NM_001080461	340260		NM_001080461	ENSG00000164853	UNCX	UNCX4.1	UNC homeobox	protein-coding
Bowtie2_on_data_141_and_data_140__aligned_reads__BAM__peak_10034	chr6	7323386	7323851	+	1581	NA	Intergenic	Intergenic	-10071	NR_120448	6745	Hs.114033	NM_003144	ENSG00000124783	SSR1	TRAPA	signal sequence receptor subunit 1	protein-coding
Bowtie2_on_data_141_and_data_140__aligned_reads__BAM__peak_11008	chr7	66809742	66810199	+	1571	NA	Intergenic	MER61E|LTR|ERV1	9007	NR_108104	101929736	Hs.634050	NR_108104	ENSG00000235475	LINC01372	-	long intergenic non-protein coding RNA 1372	ncRNA
Bowtie2_on_data_141_and_data_140__aligned_reads__BAM__peak_13207	chrY	58875043	58875611	+	1566	NA	Intergenic	(CATTC)n|Satellite|Satellite	-225076	NM_005840	10251	Hs.381912	NM_005840	ENSG00000168939	SPRY3	spry-3	sprouty RTK signaling antagonist 3	protein-coding
Bowtie2_on_data_141_and_data_140__aligned_reads__BAM__peak_8088	chr3	70903359	70903927	+	1562	NA	Intergenic	Intergenic	210431	NM_001244813	27086	Hs.59368	NM_032682	ENSG00000114861	FOXP1	12CC4|HSPC215|MFH|QRF1|hFKH1B	forkhead box P1	protein-coding
Bowtie2_on_data_141_and_data_140__aligned_reads__BAM__peak_2297	chr11	109893125	109893654	+	1555	NA	Intergenic	Intergenic	-70698	NM_033390	85463	Hs.376289	NM_033390	ENSG00000149289	ZC3H12C	MCPIP3	zinc finger CCCH-type containing 12C	protein-coding
Bowtie2_on_data_141_and_data_140__aligned_reads__BAM__peak_6424	chr2	92310551	92310800	+	1549	NA	Intergenic	ALR/Alpha|Satellite|centr	181516	NR_027714	440888	Hs.730239	NM_001032412		ACTR3BP2	FKSG73	ACTR3B pseudogene 2	pseudo
Bowtie2_on_data_141_and_data_140__aligned_reads__BAM__peak_11031	chr7	72948107	72948551	+	1545	NA	Intergenic	AluJb|SINE|Alu	-11714	NM_032408	9031	Hs.743372	NM_023005	ENSG00000009954	BAZ1B	WBSCR10|WBSCR9|WSTF	bromodomain adjacent to zinc finger domain 1B	protein-coding
Bowtie2_on_data_141_and_data_140__aligned_reads__BAM__peak_9966	chr5	175412891	175413329	+	1544	NA	Intergenic	LTR10C|LTR|ERV1	-17792	NM_032361	84321	Hs.484227	NM_032361	ENSG00000051596	THOC3	THO3|hTREX45	THO complex 3	protein-coding
Bowtie2_on_data_141_and_data_140__aligned_reads__BAM__peak_2554	chr12	22983895	22984393	+	1536	NA	Intergenic	MER61C|LTR|ERV1	206068	NM_001039481	55500	Hs.29464	NM_018638	ENSG00000139163	ETNK1	EKI|EKI 1|EKI1|Nbla10396	ethanolamine kinase 1	protein-coding
Bowtie2_on_data_141_and_data_140__aligned_reads__BAM__peak_3291	chr13	77096142	77096564	+	1536	NA	Intergenic	MER61C|LTR|ERV1	364187	NM_138444	115207	Hs.644125	NM_138444	ENSG00000178695	KCTD12	C13orf2|PFET1|PFETIN	potassium channel tetramerization domain containing 12	protein-coding
Bowtie2_on_data_141_and_data_140__aligned_reads__BAM__peak_10788	chr7	12849130	12849487	+	1533	NA	Intergenic	Intergenic	122397	NM_001195396	10124	Hs.245540	NM_005738	ENSG00000122644	ARL4A	ARL4	ADP ribosylation factor like GTPase 4A	protein-coding
Bowtie2_on_data_141_and_data_140__aligned_reads__BAM__peak_10681	chr6_cox_hap2	2817478	2817992	+	1529	NA	Intergenic	LTR10E|LTR|ERV1	18047	NR_106951	102465537		NR_106951	ENSG00000277402	MIR6891	hsa-mir-6891	microRNA 6891	ncRNA
Bowtie2_on_data_141_and_data_140__aligned_reads__BAM__peak_8545	chr3	194051459	194051727	+	1527	NA	Intergenic	Intergenic	20464	NM_001291988	1370	Hs.528368	NM_001309	ENSG00000178772	CPN2	ACBP	carboxypeptidase N subunit 2	protein-coding
Bowtie2_on_data_141_and_data_140__aligned_reads__BAM__peak_6652	chr2	151150259	151150745	+	1518	NA	Intergenic	Intergenic	-36981	NR_146972	105373683		NR_146972	ENSG00000231420	LINC01817	-	long intergenic non-protein coding RNA 1817	ncRNA
Bowtie2_on_data_141_and_data_140__aligned_reads__BAM__peak_3171	chr13	40907407	40907785	+	1517	NA	Intergenic	Intergenic	-112957	NR_033877	400123	Hs.577960	NR_033877	ENSG00000215483	LINC00548	-	long intergenic non-protein coding RNA 548	ncRNA
Bowtie2_on_data_141_and_data_140__aligned_reads__BAM__peak_12402	chr9	103762362	103762801	+	1515	NA	Intergenic	Intergenic	-28450	NM_207299	54886	Hs.382683	NM_017753	ENSG00000148123	PLPPR1	LPPR1|PRG-3	phospholipid phosphatase related 1	protein-coding
Bowtie2_on_data_141_and_data_140__aligned_reads__BAM__peak_1238	chr10	9867368	9867754	+	1504	NA	Intergenic	MER61E|LTR|ERV1	-233124	NR_120636	101928298	Hs.385576	NR_120636	ENSG00000224788	LOC101928298	-	uncharacterized LOC101928298	ncRNA
Bowtie2_on_data_141_and_data_140__aligned_reads__BAM__peak_11749	chr8	80036400	80036874	+	1500	NA	Intergenic	LTR10B1|LTR|ERV1	-318879	NM_001199886	3574	Hs.591873	NM_000880	ENSG00000104432	IL7	IL-7	interleukin 7	protein-coding
Bowtie2_on_data_141_and_data_140__aligned_reads__BAM__peak_8999	chr4	116890899	116891318	+	1500	NA	Intergenic	MER61C|LTR|ERV1	-329773	NR_031737	100302290		NR_031737	ENSG00000284253	MIR1973	hsa-mir-1973|mir-1973	microRNA 1973	ncRNA
Bowtie2_on_data_141_and_data_140__aligned_reads__BAM__peak_10137	chr6	26686962	26687505	+	1499	NA	Intergenic	Intergenic	-27253	NM_001242798	79692	Hs.126280	NM_024639	ENSG00000181315	ZNF322	HCG12|ZNF322A|ZNF388|ZNF489	zinc finger protein 322	protein-coding
Bowtie2_on_data_141_and_data_140__aligned_reads__BAM__peak_7385	chr20	50587680	50588046	+	1496	NA	Intergenic	AluSg|SINE|Alu	-108411	NR_110016	101927678	Hs.683840	NR_110016	ENSG00000227964	LINC01429	-	long intergenic non-protein coding RNA 1429	ncRNA
Bowtie2_on_data_141_and_data_140__aligned_reads__BAM__peak_13080	chrX	140341329	140341893	+	1487	NA	Intergenic	LTR10E|LTR|ERV1	-70212	NM_012317	23641	Hs.45231	NM_012317	ENSG00000182195	LDOC1	BCUR1|Mar7|Mart7|RTL7|SIRH7	LDOC1, regulator of NFKB signaling	protein-coding
Bowtie2_on_data_141_and_data_140__aligned_reads__BAM__peak_1758	chr10	130262646	130262895	+	1486	NA	Intergenic	CT-rich|Low_complexity|Low_complexity	178556	NR_120619	101927381	Hs.523342	NR_120619	ENSG00000280953	LINC01163	TCONS_00017722	long intergenic non-protein coding RNA 1163	ncRNA
Bowtie2_on_data_141_and_data_140__aligned_reads__BAM__peak_13139	chrY	13483250	13483455	+	1473	NA	Intergenic	BSR/Beta|Satellite|Satellite	1050037	NR_033667	352887	Hs.546221	NR_033667	ENSG00000206159	GYG2P1	GYG2P	glycogenin 2 pseudogene 1	pseudo
Bowtie2_on_data_141_and_data_140__aligned_reads__BAM__peak_10236	chr6	44652989	44653326	+	1470	NA	Intergenic	LTR88c|LTR|Gypsy?	-133539	NR_134609	105375075	Hs.123393	NR_134609		LOC105375075	-	uncharacterized LOC105375075	ncRNA
Bowtie2_on_data_141_and_data_140__aligned_reads__BAM__peak_11604	chr8	43820957	43821251	+	1468	NA	Intergenic	ALR/Alpha|Satellite|centr	673519	NM_001005365	340441	Hs.531579	NM_001002920	ENSG00000188877	POTEA	A26A1|CT104.3|POTE-8|POTE8	POTE ankyrin domain family member A	protein-coding
Bowtie2_on_data_141_and_data_140__aligned_reads__BAM__peak_5650	chr19	4624686	4625088	+	1463	NA	Intergenic	AluSx|SINE|Alu	-14640	NM_152362	126282	Hs.465643	NM_152362	ENSG00000185361	TNFAIP8L1	TIPE1	TNF alpha induced protein 8 like 1	protein-coding
Bowtie2_on_data_141_and_data_140__aligned_reads__BAM__peak_10767	chr7	7367024	7367510	+	1452	NA	Intergenic	Intergenic	72482	NR_108073	101927354	Hs.520664	NR_108073		LOC101927354	-	uncharacterized LOC101927354	ncRNA
Bowtie2_on_data_141_and_data_140__aligned_reads__BAM__peak_8488	chr3	184243496	184244063	+	1446	NA	Intergenic	Intergenic	30927	NR_046593	100874079	Hs.574899	NR_046593	ENSG00000230215	LINC01840	EIF2B5-AS1	long intergenic non-protein coding RNA 1840	ncRNA
Bowtie2_on_data_141_and_data_140__aligned_reads__BAM__peak_2062	chr11	61866741	61867046	+	1446	NA	Intergenic	Intergenic	-24552	NM_020238	3619	Hs.142179	NM_020238	ENSG00000149503	INCENP	-	inner centromere protein	protein-coding
Bowtie2_on_data_141_and_data_140__aligned_reads__BAM__peak_162	chr1	25298691	25299183	+	1443	NA	Intergenic	MIRb|SINE|MIR	-7436	NM_001320672	864	Hs.170019	NM_004350	ENSG00000020633	RUNX3	AML2|CBFA3|PEBP2aC	runt related transcription factor 3	protein-coding
Bowtie2_on_data_141_and_data_140__aligned_reads__BAM__peak_954	chr1	187377296	187377731	+	1442	NA	Intergenic	MER61E|LTR|ERV1	-35247	NR_132374	106144535	Hs.568709	NR_132374		LINC01037	-	long intergenic non-protein coding RNA 1037	ncRNA
Bowtie2_on_data_141_and_data_140__aligned_reads__BAM__peak_9852	chr5	139167693	139168223	+	1442	NA	Intergenic	CpG	-7448	NM_032289	84249	Hs.21963	NM_032289	ENSG00000146005	PSD2	EFA6C	pleckstrin and Sec7 domain containing 2	protein-coding
Bowtie2_on_data_141_and_data_140__aligned_reads__BAM__peak_1277	chr10	16238830	16239271	+	1434	NA	Intergenic	LTR10B1|LTR|ERV1	-239892	NM_030664	9317	Hs.444321	NM_030664	ENSG00000165983	PTER	HPHRP|RPR-1	phosphotriesterase related	protein-coding
Bowtie2_on_data_141_and_data_140__aligned_reads__BAM__peak_10972	chr7	61079283	61079785	+	1433	NA	Intergenic	ALR/Alpha|Satellite|centr	1684900	NR_003952	643955	Hs.583308	NR_003952	ENSG00000185037	ZNF733P	ZNF733	zinc finger protein 733, pseudogene	pseudo
Bowtie2_on_data_141_and_data_140__aligned_reads__BAM__peak_7412	chr20	57639280	57639695	+	1431	NA	Intergenic	Intergenic	-21586	NR_037929	100533975	Hs.656865	NR_037929		SLMO2-ATP5E	-	SLMO2-ATP5E readthrough	ncRNA
Bowtie2_on_data_141_and_data_140__aligned_reads__BAM__peak_6171	chr2	43023142	43023567	+	1429	NA	Intergenic	Intergenic	-3603	NM_012205	23498	Hs.368805	NM_012205	ENSG00000162882	HAAO	3-HAO|HAO|VCRL1|h3HAO	3-hydroxyanthranilate 3,4-dioxygenase	protein-coding
Bowtie2_on_data_141_and_data_140__aligned_reads__BAM__peak_13133	chrY	13460942	13461326	+	1424	NA	Intergenic	BSR/Beta|Satellite|Satellite	1072255	NR_033667	352887	Hs.546221	NR_033667	ENSG00000206159	GYG2P1	GYG2P	glycogenin 2 pseudogene 1	pseudo
Bowtie2_on_data_141_and_data_140__aligned_reads__BAM__peak_2193	chr11	80627212	80627649	+	1423	NA	Intergenic	Intergenic	-153584	NR_120570	101928944	Hs.547927	NR_120570	ENSG00000255178	LOC101928944	-	uncharacterized LOC101928944	ncRNA
Bowtie2_on_data_141_and_data_140__aligned_reads__BAM__peak_7825	chr22	50153904	50154354	+	1421	NA	Intergenic	L1M2a1|LINE|L1	63850	NR_146335	23774	Hs.127950	NM_014577	ENSG00000100425	BRD1	BRL|BRPF1|BRPF2	bromodomain containing 1	protein-coding
Bowtie2_on_data_141_and_data_140__aligned_reads__BAM__peak_2291	chr11	108519142	108519504	+	1420	NA	Intergenic	L1M1|LINE|L1	-16429	NM_004398	1662	Hs.591931	NM_004398	ENSG00000178105	DDX10	Dbp4|HRH-J8	DEAD-box helicase 10	protein-coding
Bowtie2_on_data_141_and_data_140__aligned_reads__BAM__peak_3895	chr15	27939754	27940136	+	1419	NA	Intergenic	LTR10D|LTR|ERV1	404513	NM_000275	4948	Hs.654411	NM_000275	ENSG00000104044	OCA2	BEY|BEY1|BEY2|BOCA|D15S12|EYCL|EYCL2|EYCL3|HCL3|P|PED|SHEP1	OCA2 melanosomal transmembrane protein	protein-coding
Bowtie2_on_data_141_and_data_140__aligned_reads__BAM__peak_9261	chr4	191037087	191037364	+	1417	NA	Intergenic	Intergenic	51568	NR_121644	100419743		NR_121644	ENSG00000281591	DBET	DBE-T|DUX4L30	D4Z4 binding element transcript (non-protein coding)	ncRNA
Bowtie2_on_data_141_and_data_140__aligned_reads__BAM__peak_8839	chr4	68264645	68264925	+	1414	NA	Intergenic	ALR/Alpha|Satellite|centr	22933	NR_110747	101927237	Hs.435644	NR_110747	ENSG00000250075	LOC101927237	-	uncharacterized LOC101927237	ncRNA
Bowtie2_on_data_141_and_data_140__aligned_reads__BAM__peak_1953	chr11	35947936	35948375	+	1409	NA	Intergenic	AluYk11|SINE|Alu	-17376	NM_001304263	143458	Hs.745134	NM_174902	ENSG00000179241	LDLRAD3	LRAD3	low density lipoprotein receptor class A domain containing 3	protein-coding
Bowtie2_on_data_141_and_data_140__aligned_reads__BAM__peak_7599	chr22	18883683	18884095	+	1407	NA	Intergenic	AluSc8|SINE|Alu	-1945	NR_136571	100996432	Hs.631668	NR_136571		LINC01663	-	long intergenic non-protein coding RNA 1663	ncRNA
Bowtie2_on_data_141_and_data_140__aligned_reads__BAM__peak_12918	chrX	42835931	42836354	+	1405	NA	Intergenic	MER61E|LTR|ERV1	-198656	NM_025210	80316	Hs.127689	NM_025210	ENSG00000102055	PPP1R2C	I-4|PPP1R2P9	PPP1R2C family member C	protein-coding
Bowtie2_on_data_141_and_data_140__aligned_reads__BAM__peak_8716	chr4	38604667	38605149	+	1398	NA	Intergenic	ERVL-E-int|LTR|ERVL	39284	NR_146991	105374411		NR_146991		LINC02278	-	long intergenic non-protein coding RNA 2278	ncRNA
Bowtie2_on_data_141_and_data_140__aligned_reads__BAM__peak_4535	chr16	46408208	46408691	+	1392	NA	Intergenic	HSATII|Satellite|Satellite	194560	NR_026556	124149	Hs.97414	NM_001004299		ANKRD26P1	-	ankyrin repeat domain 26 pseudogene 1	pseudo
Bowtie2_on_data_141_and_data_140__aligned_reads__BAM__peak_8190	chr3	112619892	112620393	+	1390	NA	Intergenic	L1PA11|LINE|L1	-55345	NM_001008784	344807	Hs.531814	NM_001008784	ENSG00000206531	CD200R1L	CD200R2|CD200RLa	CD200 receptor 1 like	protein-coding
Bowtie2_on_data_141_and_data_140__aligned_reads__BAM__peak_10138	chr6	26705042	26705650	+	1389	NA	Intergenic	Intergenic	-45366	NM_001242798	79692	Hs.126280	NM_024639	ENSG00000181315	ZNF322	HCG12|ZNF322A|ZNF388|ZNF489	zinc finger protein 322	protein-coding
Bowtie2_on_data_141_and_data_140__aligned_reads__BAM__peak_9684	chr5	103652385	103652759	+	1383	NA	Intergenic	LTR10E|LTR|ERV1	-754070	NM_001300741	83594	Hs.434289	NM_031438	ENSG00000112874	NUDT12	-	nudix hydrolase 12	protein-coding
Bowtie2_on_data_141_and_data_140__aligned_reads__BAM__peak_5027	chr17	37906232	37906616	+	1375	NA	Intergenic	MIRb|SINE|MIR	10204	NM_001242443	2886	Hs.86859	NM_005310	ENSG00000141738	GRB7	-	growth factor receptor bound protein 7	protein-coding
Bowtie2_on_data_141_and_data_140__aligned_reads__BAM__peak_13140	chrY	13485521	13485987	+	1375	NA	Intergenic	BSR/Beta|Satellite|Satellite	1047635	NR_033667	352887	Hs.546221	NR_033667	ENSG00000206159	GYG2P1	GYG2P	glycogenin 2 pseudogene 1	pseudo
Bowtie2_on_data_141_and_data_140__aligned_reads__BAM__peak_9667	chr5	98785379	98785842	+	1370	NA	Intergenic	MLT1H2|LTR|ERVL-MaLR	-84084	NR_110562	102724855	Hs.519477	NR_110562		LINC02113	CTD-2151A2.1	long intergenic non-protein coding RNA 2113	ncRNA
Bowtie2_on_data_141_and_data_140__aligned_reads__BAM__peak_517	chr1	87640323	87640853	+	1370	NA	Intergenic	Intergenic	-37764	NM_001290053	101927844	Hs.694591	NM_001290053		LOC101927844	-	uncharacterized LOC101927844	protein-coding
Bowtie2_on_data_141_and_data_140__aligned_reads__BAM__peak_6788	chr2	174928411	174928860	+	1370	NA	Intergenic	L2b|LINE|L2	38627	NR_136175	100128905	Hs.456944	NR_136175	ENSG00000260868	LINC01960	-	long intergenic non-protein coding RNA 1960	ncRNA
Bowtie2_on_data_141_and_data_140__aligned_reads__BAM__peak_9160	chr4	163259304	163259791	+	1369	NA	Intergenic	LTR10D|LTR|ERV1	-174361	NM_020116	56884	Hs.32452	NM_020116	ENSG00000168843	FSTL5	-	follistatin like 5	protein-coding
Bowtie2_on_data_141_and_data_140__aligned_reads__BAM__peak_635	chr1	113305623	113306104	+	1362	NA	Intergenic	Intergenic	42674	NM_001004440	284467	Hs.439116	NM_182759	ENSG00000184599	FAM19A3	TAFA-3|TAFA3	family with sequence similarity 19 member A3, C-C motif chemokine like	protein-coding
Bowtie2_on_data_141_and_data_140__aligned_reads__BAM__peak_11610	chr8	43831019	43831318	+	1360	NA	Intergenic	ALR/Alpha|Satellite|centr	683583	NM_001005365	340441	Hs.531579	NM_001002920	ENSG00000188877	POTEA	A26A1|CT104.3|POTE-8|POTE8	POTE ankyrin domain family member A	protein-coding
Bowtie2_on_data_141_and_data_140__aligned_reads__BAM__peak_1091	chr1	222979208	222979625	+	1360	NA	Intergenic	LTR88a|LTR|Gypsy?	-9007	NM_032890	84976	Hs.528817	NM_032890	ENSG00000154309	DISP1	DISPA	dispatched RND transporter family member 1	protein-coding
Bowtie2_on_data_141_and_data_140__aligned_reads__BAM__peak_5422	chr18	18512818	18513157	+	1360	NA	Intergenic	ALR/Alpha|Satellite|centr	178825	NM_005406	6093	Hs.306307	NM_005406	ENSG00000067900	ROCK1	P160ROCK|ROCK-I	Rho associated coiled-coil containing protein kinase 1	protein-coding
Bowtie2_on_data_141_and_data_140__aligned_reads__BAM__peak_10680	chr6_cox_hap2	2807854	2808344	+	1356	NA	Intergenic	LTR10E|LTR|ERV1	-25449	NR_149115	105375015	Hs.691349	NR_149115	ENSG00000256166	LINC02571	-	long intergenic non-protein coding RNA 2571	ncRNA
Bowtie2_on_data_141_and_data_140__aligned_reads__BAM__peak_11805	chr8	93547463	93547870	+	1350	NA	Intergenic	Intergenic	120056	NR_125827	102724710	Hs.125714	NR_125827	ENSG00000253634	LOC102724710	-	uncharacterized LOC102724710	ncRNA
Bowtie2_on_data_141_and_data_140__aligned_reads__BAM__peak_8951	chr4	99884606	99884983	+	1345	NA	Intergenic	LTR88b|LTR|Gypsy?	-31994	NM_015143	23173	Hs.480364	NM_015143	ENSG00000164024	METAP1	MAP1A|MetAP1A	methionyl aminopeptidase 1	protein-coding
Bowtie2_on_data_141_and_data_140__aligned_reads__BAM__peak_1817	chr11	4485464	4485873	+	1341	NA	Intergenic	LTR10B1|LTR|ERV1	15143	NM_001005172	119774	Hs.553568	NM_001005172	ENSG00000181963	OR52K2	OR11-7	olfactory receptor family 52 subfamily K member 2	protein-coding
Bowtie2_on_data_141_and_data_140__aligned_reads__BAM__peak_1078	chr1	219759129	219759672	+	1341	NA	Intergenic	L1MA5|LINE|L1	27087	NM_001355457	643136	Hs.647764	NM_001085394	ENSG00000215817	ZC3H11B	ZC3HDC11B	zinc finger CCCH-type containing 11B	protein-coding
Bowtie2_on_data_141_and_data_140__aligned_reads__BAM__peak_4200	chr15	83410753	83411293	+	1340	NA	Intergenic	L1MCa|LINE|L1	-2491	NR_036446	283693	Hs.560399	NR_036446		ACTG1P17	-	actin gamma 1 pseudogene 17	pseudo
Bowtie2_on_data_141_and_data_140__aligned_reads__BAM__peak_5550	chr18	55647810	55648211	+	1332	NA	Intergenic	Intergenic	-63600	NM_001144967	23327	Hs.185677	NM_015277	ENSG00000049759	NEDD4L	NEDD4-2|NEDD4.2|PVNH7|RSP5|hNEDD4-2	neural precursor cell expressed, developmentally down-regulated 4-like, E3 ubiquitin protein ligase	protein-coding
Bowtie2_on_data_141_and_data_140__aligned_reads__BAM__peak_10392	chr6	102846770	102847350	+	1331	NA	Intergenic	Intergenic	1000199	NM_175768	2898	Hs.98262	NM_021956	ENSG00000164418	GRIK2	EAA4|GLR6|GLUK6|GLUR6|GluK2|MRT6	glutamate ionotropic receptor kainate type subunit 2	protein-coding
Bowtie2_on_data_141_and_data_140__aligned_reads__BAM__peak_3163	chr13	39819787	39820199	+	1326	NA	Intergenic	Intergenic	207545	NR_073109	387921	Hs.507783	NM_001012754	ENSG00000188811	NHLRC3	-	NHL repeat containing 3	protein-coding
Bowtie2_on_data_141_and_data_140__aligned_reads__BAM__peak_10946	chr7	52251733	52252195	+	1326	NA	Intergenic	LTR10E|LTR|ERV1	-851385	NM_182595	285877	Hs.381970	NM_182595	ENSG00000221900	POM121L12	-	POM121 transmembrane nucleoporin like 12	protein-coding
Bowtie2_on_data_141_and_data_140__aligned_reads__BAM__peak_2059	chr11	61748722	61749047	+	1323	NA	Intergenic	ORSL-2a|DNA|hAT-Tip100	-13752	NM_002032	2495	Hs.524910	NM_002032	ENSG00000167996	FTH1	FHC|FTH|FTHL6|HFE5|PIG15|PLIF	ferritin heavy chain 1	protein-coding
Bowtie2_on_data_141_and_data_140__aligned_reads__BAM__peak_2061	chr11	61863781	61864076	+	1320	NA	Intergenic	Intergenic	-27517	NM_020238	3619	Hs.142179	NM_020238	ENSG00000149503	INCENP	-	inner centromere protein	protein-coding
Bowtie2_on_data_141_and_data_140__aligned_reads__BAM__peak_12277	chr9	81641211	81641639	+	1315	NA	Intergenic	L2|LINE|L2	119156	NR_109771	101927450	Hs.738041	NR_109771	ENSG00000260995	LOC101927450	-	uncharacterized LOC101927450	ncRNA
Bowtie2_on_data_141_and_data_140__aligned_reads__BAM__peak_6317	chr2	73121114	73121579	+	1312	NA	Intergenic	Intergenic	6834	NM_003124	6697	Hs.301540	NM_003124	ENSG00000116096	SPR	SDR38C1	sepiapterin reductase	protein-coding
Bowtie2_on_data_141_and_data_140__aligned_reads__BAM__peak_10360	chr6	96171562	96171889	+	1310	NA	Intergenic	AluJb|SINE|Alu	146352	NM_024641	79694	Hs.734632	NM_024641	ENSG00000172469	MANEA	ENDO|hEndo	mannosidase endo-alpha	protein-coding
Bowtie2_on_data_141_and_data_140__aligned_reads__BAM__peak_11607	chr8	43826968	43827384	+	1306	NA	Intergenic	ALR/Alpha|Satellite|centr	679591	NM_001005365	340441	Hs.531579	NM_001002920	ENSG00000188877	POTEA	A26A1|CT104.3|POTE-8|POTE8	POTE ankyrin domain family member A	protein-coding
Bowtie2_on_data_141_and_data_140__aligned_reads__BAM__peak_7828	chr22	50915226	50915594	+	1300	NA	Intergenic	Intergenic	-1910	NM_002972	6305	Hs.589924	NM_002972	ENSG00000100241	SBF1	CMT4B3|DENND7A|MTMR5	SET binding factor 1	protein-coding
Bowtie2_on_data_141_and_data_140__aligned_reads__BAM__peak_11529	chr8	28552242	28552762	+	1293	NA	Intergenic	AluSx|SINE|Alu	6479	NR_126027	101929402	Hs.667366	NR_126027	ENSG00000246339	EXTL3-AS1	C8orf50	EXTL3 antisense RNA 1	ncRNA
Bowtie2_on_data_141_and_data_140__aligned_reads__BAM__peak_7476	chr21	19080739	19081245	+	1292	NA	Intergenic	MER4D1|LTR|ERV1	83834	NR_038870	246312	Hs.473425	NR_038870	ENSG00000240770	C21orf91-OT1	D21S2089E|NCRNA00285	C21orf91 overlapping transcript 1	ncRNA
Bowtie2_on_data_141_and_data_140__aligned_reads__BAM__peak_13136	chrY	13467948	13468551	+	1286	NA	Intergenic	BSR/Beta|Satellite|Satellite	1065140	NR_033667	352887	Hs.546221	NR_033667	ENSG00000206159	GYG2P1	GYG2P	glycogenin 2 pseudogene 1	pseudo
Bowtie2_on_data_141_and_data_140__aligned_reads__BAM__peak_8881	chr4	78265164	78265560	+	1286	NA	Intergenic	Intergenic	-167545	NM_006419	10563	Hs.100431	NM_006419	ENSG00000156234	CXCL13	ANGIE|ANGIE2|BCA-1|BCA1|BLC|BLR1L|SCYB13	C-X-C motif chemokine ligand 13	protein-coding
Bowtie2_on_data_141_and_data_140__aligned_reads__BAM__peak_5039	chr17	38703771	38704200	+	1286	NA	Intergenic	Intergenic	12661	NM_001301718	1236	Hs.370036	NM_001838	ENSG00000126353	CCR7	BLR2|CC-CKR-7|CCR-7|CD197|CDw197|CMKBR7|EBI1	C-C motif chemokine receptor 7	protein-coding
Bowtie2_on_data_141_and_data_140__aligned_reads__BAM__peak_3610	chr14	55679352	55679778	+	1283	NA	Intergenic	MER61D|LTR|ERV1	-21169	NM_014750	9787	Hs.77695	NM_014750	ENSG00000126787	DLGAP5	DLG7|HURP	DLG associated protein 5	protein-coding
Bowtie2_on_data_141_and_data_140__aligned_reads__BAM__peak_4526	chr16	46394472	46395456	+	1277	NA	Intergenic	HSATII|Satellite|Satellite	208045	NR_026556	124149	Hs.97414	NM_001004299		ANKRD26P1	-	ankyrin repeat domain 26 pseudogene 1	pseudo
Bowtie2_on_data_141_and_data_140__aligned_reads__BAM__peak_956	chr1	187607881	187608186	+	1275	NA	Intergenic	LTR10B1|LTR|ERV1	195273	NR_132374	106144535	Hs.568709	NR_132374		LINC01037	-	long intergenic non-protein coding RNA 1037	ncRNA
Bowtie2_on_data_141_and_data_140__aligned_reads__BAM__peak_9534	chr5	72532314	72532795	+	1270	NA	Intergenic	L1MA7|LINE|L1	-34766	NR_134291	340090	Hs.434311	NR_134291		LOC340090	-	uncharacterized LOC340090	ncRNA
Bowtie2_on_data_141_and_data_140__aligned_reads__BAM__peak_672	chr1	121354196	121354451	+	1269	NA	Intergenic	ALR/Alpha|Satellite|centr	93413	NR_003955	647121	Hs.697682	NR_003955	ENSG00000231752	EMBP1	-	embigin pseudogene 1	pseudo
Bowtie2_on_data_141_and_data_140__aligned_reads__BAM__peak_12162	chr9	40207189	40207463	+	1267	NA	Intergenic	Intergenic	306980	NR_026803	401507	Hs.553802	NM_001012278	ENSG00000215112	FAM74A1	FAM74A5	family with sequence similarity 74 member A1	ncRNA
Bowtie2_on_data_141_and_data_140__aligned_reads__BAM__peak_875	chr1	171723563	171723981	+	1267	NA	Intergenic	Intergenic	-12393	NR_033704	8674	Hs.6651	NM_003762	ENSG00000117533	VAMP4	VAMP-4|VAMP24	vesicle associated membrane protein 4	protein-coding
Bowtie2_on_data_141_and_data_140__aligned_reads__BAM__peak_2811	chr12	80352446	80352865	+	1267	NA	Intergenic	AluJr4|SINE|Alu	-23420	NM_001244990	4659	Hs.49582	NM_002480	ENSG00000058272	PPP1R12A	M130|MBS|MYPT1	protein phosphatase 1 regulatory subunit 12A	protein-coding
Bowtie2_on_data_141_and_data_140__aligned_reads__BAM__peak_12209	chr9	67536161	67536460	+	1266	NA	Intergenic	Intergenic	-196145	NR_146106	728034		NR_146105		BMS1P14	-	BMS1, ribosome biogenesis factor pseudogene 14	pseudo
Bowtie2_on_data_141_and_data_140__aligned_reads__BAM__peak_6750	chr2	171031958	171032369	+	1264	NA	Intergenic	AluJr|SINE|Alu	-2492	NR_045683	140469	Hs.671900	NM_138995	ENSG00000071909	MYO3B	-	myosin IIIB	protein-coding
Bowtie2_on_data_141_and_data_140__aligned_reads__BAM__peak_4934	chr17	22247792	22248179	+	1259	NA	Intergenic	ALR/Alpha|Satellite|centr	225548	NM_001190452	100462977	Hs.740185	NM_001190452	ENSG00000256618	MTRNR2L1	HN1	MT-RNR2 like 1	protein-coding
Bowtie2_on_data_141_and_data_140__aligned_reads__BAM__peak_8846	chr4	71566903	71567323	+	1258	NA	Intergenic	Intergenic	-3541	NM_001130709	22902	Hs.740904	NM_014961	ENSG00000018189	RUFY3	RIPX|SINGAR1|ZFYVE30	RUN and FYVE domain containing 3	protein-coding
Bowtie2_on_data_141_and_data_140__aligned_reads__BAM__peak_1730	chr10	123370489	123370818	+	1257	NA	Intergenic	Intergenic	-12681	NM_001320658	2263	Hs.533683	NM_000141	ENSG00000066468	FGFR2	BBDS|BEK|BFR-1|CD332|CEK3|CFD1|ECT1|JWS|K-SAM|KGFR|TK14|TK25	fibroblast growth factor receptor 2	protein-coding
Bowtie2_on_data_141_and_data_140__aligned_reads__BAM__peak_1054	chr1	212676153	212676540	+	1257	NA	Intergenic	Intergenic	-42690	NR_125985	101929565		NR_125985	ENSG00000228067	LINC01740	-	long intergenic non-protein coding RNA 1740	ncRNA
Bowtie2_on_data_141_and_data_140__aligned_reads__BAM__peak_6421	chr2	92307728	92308128	+	1254	NA	Intergenic	ALR/Alpha|Satellite|centr	178769	NR_027714	440888	Hs.730239	NM_001032412		ACTR3BP2	FKSG73	ACTR3B pseudogene 2	pseudo
Bowtie2_on_data_141_and_data_140__aligned_reads__BAM__peak_155	chr1	23919037	23919476	+	1249	NA	Intergenic	MIRb|SINE|MIR	-32971	NM_002167	3399	Hs.76884	NM_002167	ENSG00000117318	ID3	HEIR-1|bHLHb25	inhibitor of DNA binding 3, HLH protein	protein-coding
Bowtie2_on_data_141_and_data_140__aligned_reads__BAM__peak_776	chr1	153498605	153498932	+	1245	NA	Intergenic	MER61D|LTR|ERV1	9949	NM_014624	6277	Hs.275243	NM_014624	ENSG00000197956	S100A6	2A9|5B10|CABP|CACY|PRA|S10A6	S100 calcium binding protein A6	protein-coding
Bowtie2_on_data_141_and_data_140__aligned_reads__BAM__peak_11635	chr8	50291284	50291592	+	1242	NA	Intergenic	MER61D|LTR|ERV1	133301	NR_134294	100507464	Hs.245745	NR_134294	ENSG00000253380	LOC100507464	-	uncharacterized LOC100507464	ncRNA
Bowtie2_on_data_141_and_data_140__aligned_reads__BAM__peak_3922	chr15	35548722	35549089	+	1239	NA	Intergenic	LTR88c|LTR|Gypsy?	19378	NR_003144	723972	Hs.631698	NR_003144	ENSG00000259516	ANP32AP1	-	acidic nuclear phosphoprotein 32 family member A pseudogene 1	pseudo
Bowtie2_on_data_141_and_data_140__aligned_reads__BAM__peak_10719	chr7	579512	579921	+	1238	NA	Intergenic	Intergenic	19688	NR_033963	441307	Hs.521334	NR_033963	ENSG00000223855	HRAT92	-	heart tissue-associated transcript 92	ncRNA
Bowtie2_on_data_141_and_data_140__aligned_reads__BAM__peak_12934	chrX	47678348	47678712	+	1224	NA	Intergenic	MER50C|LTR|ERV1	-17771	NM_007137	347344	Hs.114246	NM_007137	ENSG00000197779	ZNF81	HFZ20|MRX45|dJ54B20.6	zinc finger protein 81	protein-coding
Bowtie2_on_data_141_and_data_140__aligned_reads__BAM__peak_10075	chr6	18090548	18090976	+	1220	NA	Intergenic	MER61E|LTR|ERV1	32089	NM_198586	378884	Hs.348351	NM_198586	ENSG00000187566	NHLRC1	EPM2A|EPM2B|MALIN|bA204B7.2	NHL repeat containing E3 ubiquitin protein ligase 1	protein-coding
Bowtie2_on_data_141_and_data_140__aligned_reads__BAM__peak_5602	chr18	76302258	76302535	+	1218	NA	Intergenic	Intergenic	-437879	NM_171999	27164	Hs.700557	NM_171999	ENSG00000256463	SALL3	ZNF796	spalt like transcription factor 3	protein-coding
Bowtie2_on_data_141_and_data_140__aligned_reads__BAM__peak_8948	chr4	99114868	99115299	+	1214	NA	Intergenic	LTR10E|LTR|ERV1	-50692	NM_174952	285555	Hs.680226	NM_174952	ENSG00000163116	STPG2	C4orf37	sperm tail PG-rich repeat containing 2	protein-coding
Bowtie2_on_data_141_and_data_140__aligned_reads__BAM__peak_10701	chr6_mcf_hap5	2675212	2675569	+	1208	NA	Intergenic	LTR10E|LTR|ERV1	-25474	NR_149115	105375015	Hs.691349	NR_149115	ENSG00000256166	LINC02571	-	long intergenic non-protein coding RNA 2571	ncRNA
Bowtie2_on_data_141_and_data_140__aligned_reads__BAM__peak_8292	chr3	134060190	134060653	+	1206	NA	Intergenic	MLT1H|LTR|ERVL-MaLR	26283	NR_106885	102466744		NR_106885	ENSG00000277723	MIR6827	hsa-mir-6827	microRNA 6827	ncRNA
Bowtie2_on_data_141_and_data_140__aligned_reads__BAM__peak_3259	chr13	59564459	59564878	+	1202	NA	Intergenic	Intergenic	-757417	NR_132367	106144531	Hs.736640	NR_132367	ENSG00000232954	LINC00374	-	long intergenic non-protein coding RNA 374	ncRNA
Bowtie2_on_data_141_and_data_140__aligned_reads__BAM__peak_11348	chr7	148369120	148369533	+	1198	NA	Intergenic	MER61C|LTR|ERV1	-26607	NM_003592	8454	Hs.146806	NM_003592	ENSG00000055130	CUL1	-	cullin 1	protein-coding
Bowtie2_on_data_141_and_data_140__aligned_reads__BAM__peak_10512	chr6	132324744	132325161	+	1186	NA	Intergenic	LTR10B1|LTR|ERV1	-52434	NM_001901	1490	Hs.410037	NM_001901	ENSG00000118523	CTGF	CCN2|HCS24|IGFBP8|NOV2	connective tissue growth factor	protein-coding
Bowtie2_on_data_141_and_data_140__aligned_reads__BAM__peak_11236	chr7	121471450	121471872	+	1178	NA	Intergenic	Intergenic	-41498	NM_001206839	5803	Hs.489824	NM_002851	ENSG00000106278	PTPRZ1	HPTPZ|HPTPzeta|PTP-ZETA|PTP18|PTPRZ|PTPZ|R-PTP-zeta-2|RPTPB|RPTPbeta|phosphacan	protein tyrosine phosphatase, receptor type Z1	protein-coding
Bowtie2_on_data_141_and_data_140__aligned_reads__BAM__peak_1212	chr1	249239908	249240536	+	1175	NA	Intergenic	(TTAGGG)n|Simple_repeat|Simple_repeat	39780	NM_001017434	267002	Hs.602037	NM_170725	ENSG00000185220	PGBD2	-	piggyBac transposable element derived 2	protein-coding
Bowtie2_on_data_141_and_data_140__aligned_reads__BAM__peak_11624	chr8	46854092	46854387	+	1174	NA	Intergenic	ALR/Alpha|Satellite|centr	675026	NR_146077	389652		NR_146077	ENSG00000248498	ASNSP1	ASNSL1	asparagine synthetase pseudogene 1	pseudo
Bowtie2_on_data_141_and_data_140__aligned_reads__BAM__peak_5258	chr17	69879385	69879831	+	1171	NA	Intergenic	L2c|LINE|L2	142512	NR_110876	102723505	Hs.547482	NR_110876	ENSG00000228639	ROCR	LINC02095	regulator of chondrogenesis RNA	ncRNA
Bowtie2_on_data_141_and_data_140__aligned_reads__BAM__peak_1916	chr11	30219405	30219816	+	1167	NA	Intergenic	MLT1H|LTR|ERVL-MaLR	-32953	NM_001018080	2488	Hs.36975	NM_000510	ENSG00000131808	FSHB	HH24	follicle stimulating hormone subunit beta	protein-coding
Bowtie2_on_data_141_and_data_140__aligned_reads__BAM__peak_11611	chr8	43831494	43831682	+	1167	NA	Intergenic	ALR/Alpha|Satellite|centr	684003	NM_001005365	340441	Hs.531579	NM_001002920	ENSG00000188877	POTEA	A26A1|CT104.3|POTE-8|POTE8	POTE ankyrin domain family member A	protein-coding
Bowtie2_on_data_141_and_data_140__aligned_reads__BAM__peak_490	chr1	81975315	81975634	+	1164	NA	Intergenic	Intergenic	47913	NR_125943	101927434	Hs.130394	NR_125943	ENSG00000234953	LOC101927434	-	uncharacterized LOC101927434	ncRNA
Bowtie2_on_data_141_and_data_140__aligned_reads__BAM__peak_6419	chr2	92306013	92306188	+	1162	NA	Intergenic	ALR/Alpha|Satellite|centr	176941	NR_027714	440888	Hs.730239	NM_001032412		ACTR3BP2	FKSG73	ACTR3B pseudogene 2	pseudo
Bowtie2_on_data_141_and_data_140__aligned_reads__BAM__peak_2256	chr11	97614181	97614519	+	1162	NA	Intergenic	LTR10E|LTR|ERV1	-1277356	NM_001243271	53942	Hs.656783	NM_014361	ENSG00000149972	CNTN5	HNB-2s|NB-2	contactin 5	protein-coding
Bowtie2_on_data_141_and_data_140__aligned_reads__BAM__peak_1401	chr10	42530579	42530764	+	1161	NA	Intergenic	ALR/Alpha|Satellite|centr	332822	NR_024380	441666	Hs.255729	NR_024380	ENSG00000215146	LOC441666	-	zinc finger protein 91 pseudogene	pseudo
Bowtie2_on_data_141_and_data_140__aligned_reads__BAM__peak_434	chr1	66927982	66928378	+	1159	NA	Intergenic	THE1D-int|LTR|ERVL-MaLR	-71072	NM_001308203	84251	Hs.132121	NM_032291	ENSG00000118473	SGIP1	-	SH3 domain GRB2 like endophilin interacting protein 1	protein-coding
Bowtie2_on_data_141_and_data_140__aligned_reads__BAM__peak_1945	chr11	34706944	34707357	+	1159	NA	Intergenic	Intergenic	53139	NM_001206616	26298	Hs.653859	NM_012153	ENSG00000135373	EHF	ESE3|ESE3B|ESEJ	ETS homologous factor	protein-coding
Bowtie2_on_data_141_and_data_140__aligned_reads__BAM__peak_11681	chr8	60596331	60596733	+	1155	NA	Intergenic	L1M4|LINE|L1	564763	NR_149030	100505501		NR_149030		LOC100505501	-	uncharacterized LOC100505501	ncRNA
Bowtie2_on_data_141_and_data_140__aligned_reads__BAM__peak_9004	chr4	119338559	119338943	+	1154	NA	Intergenic	Intergenic	-64829	NM_003619	8492	Hs.445857	NM_003619	ENSG00000164099	PRSS12	BSSP-3|BSSP3|MRT1	serine protease 12	protein-coding
Bowtie2_on_data_141_and_data_140__aligned_reads__BAM__peak_5419	chr18	18511037	18511261	+	1146	NA	Intergenic	ALR/Alpha|Satellite|centr	180663	NM_005406	6093	Hs.306307	NM_005406	ENSG00000067900	ROCK1	P160ROCK|ROCK-I	Rho associated coiled-coil containing protein kinase 1	protein-coding
Bowtie2_on_data_141_and_data_140__aligned_reads__BAM__peak_12933	chrX	47675302	47675600	+	1144	NA	Intergenic	LTR36|LTR|ERV1	-20850	NM_007137	347344	Hs.114246	NM_007137	ENSG00000197779	ZNF81	HFZ20|MRX45|dJ54B20.6	zinc finger protein 81	protein-coding
Bowtie2_on_data_141_and_data_140__aligned_reads__BAM__peak_8180	chr3	110683457	110683908	+	1143	NA	Intergenic	LTR10C|LTR|ERV1	105124	NR_045114	100506555	Hs.535689	NR_045114		NECTIN3-AS1	PVRL3-AS1	NECTIN3 antisense RNA 1	ncRNA
Bowtie2_on_data_141_and_data_140__aligned_reads__BAM__peak_7386	chr20	50594593	50595072	+	1137	NA	Intergenic	MER61E|LTR|ERV1	-115380	NR_110016	101927678	Hs.683840	NR_110016	ENSG00000227964	LINC01429	-	long intergenic non-protein coding RNA 1429	ncRNA
Bowtie2_on_data_141_and_data_140__aligned_reads__BAM__peak_2780	chr12	76408945	76409338	+	1137	NA	Intergenic	AluJo|SINE|Alu	16415	NM_007350	22822	Hs.602085	NM_007350	ENSG00000139289	PHLDA1	DT1P1B11|PHRIP|TDAG51	pleckstrin homology like domain family A member 1	protein-coding
Bowtie2_on_data_141_and_data_140__aligned_reads__BAM__peak_8094	chr3	72226477	72226858	+	1136	NA	Intergenic	Intergenic	26259	NR_038221	201617	Hs.382623	NR_038221	ENSG00000243083	LINC00870	-	long intergenic non-protein coding RNA 870	ncRNA
Bowtie2_on_data_141_and_data_140__aligned_reads__BAM__peak_12184	chr9	65836817	65837181	+	1135	NA	Intergenic	Intergenic	-327389	NM_001113541	727905	Hs.645497	NM_001113541	ENSG00000276581	SPATA31A5	FAM75A5	SPATA31 subfamily A member 5	protein-coding
Bowtie2_on_data_141_and_data_140__aligned_reads__BAM__peak_3209	chr13	46347323	46347866	+	1133	NA	Intergenic	LTR75B|LTR|ERVL	70990	NM_001286342	220082	Hs.186363	NM_152719	ENSG00000174015	SPERT	CBY2|NURIT	spermatid associated	protein-coding
Bowtie2_on_data_141_and_data_140__aligned_reads__BAM__peak_10076	chr6	18326254	18326716	+	1131	NA	Intergenic	Intergenic	-61096	NM_182757	255488	Hs.148741	NM_182757	ENSG00000137393	RNF144B	IBRDC2|PIR2|bA528A10.3|p53RFP	ring finger protein 144B	protein-coding
Bowtie2_on_data_141_and_data_140__aligned_reads__BAM__peak_2640	chr12	48858781	48859311	+	1127	NA	Intergenic	L1PA13|LINE|L1	-7402	NM_012404	23519	Hs.532658	NM_012404	ENSG00000139223	ANP32D	PP32R2	acidic nuclear phosphoprotein 32 family member D	protein-coding
Bowtie2_on_data_141_and_data_140__aligned_reads__BAM__peak_9451	chr5	56790568	56790940	+	1124	NA	Intergenic	MLT1H|LTR|ERVL-MaLR	-12118	NM_001017992	345651	Hs.482167	NM_001017992	ENSG00000169067	ACTBL2	ACT	actin, beta like 2	protein-coding
Bowtie2_on_data_141_and_data_140__aligned_reads__BAM__peak_9875	chr5	143270026	143270365	+	1123	NA	Intergenic	MIR|SINE|MIR	78469	NM_021182	57824	Hs.158320	NM_021182	ENSG00000158497	HMHB1	HB-1|HB-1Y|HLA-HB1	histocompatibility minor HB-1	protein-coding
Bowtie2_on_data_141_and_data_140__aligned_reads__BAM__peak_11847	chr8	101456973	101457326	+	1119	NA	Intergenic	LTR88c|LTR|Gypsy?	62158	NR_039681	100616451		NR_039681	ENSG00000265599	MIR4471	-	microRNA 4471	ncRNA
Bowtie2_on_data_141_and_data_140__aligned_reads__BAM__peak_5484	chr18	33441846	33442393	+	1117	NA	Intergenic	MER61E|LTR|ERV1	42770	NR_029616	406963		NR_029616	ENSG00000207797	MIR187	MIRN187|miR-187|miRNA187	microRNA 187	ncRNA
Bowtie2_on_data_141_and_data_140__aligned_reads__BAM__peak_674	chr1	121357791	121358141	+	1115	NA	Intergenic	ALR/Alpha|Satellite|centr	97056	NR_003955	647121	Hs.697682	NR_003955	ENSG00000231752	EMBP1	-	embigin pseudogene 1	pseudo
Bowtie2_on_data_141_and_data_140__aligned_reads__BAM__peak_5068	chr17	41625368	41625637	+	1115	NA	Intergenic	Intergenic	-1702	NM_001261437	2118	Hs.434059	NM_001986	ENSG00000175832	ETV4	E1A-F|E1AF|PEA3|PEAS3	ETS variant 4	protein-coding
Bowtie2_on_data_141_and_data_140__aligned_reads__BAM__peak_13089	chrX	152706841	152707144	+	1110	NA	Intergenic	MER63C|DNA|hAT-Blackjack	4953	NM_080701	11219	Hs.644635	NM_080699	ENSG00000183479	TREX2	-	three prime repair exonuclease 2	protein-coding
Bowtie2_on_data_141_and_data_140__aligned_reads__BAM__peak_11080	chr7	83338151	83338617	+	1106	NA	Intergenic	MER61E|LTR|ERV1	-59905	NM_012431	9723	Hs.528721	NM_012431	ENSG00000170381	SEMA3E	M-SEMAH|M-SemaK|SEMAH|coll-5	semaphorin 3E	protein-coding
Bowtie2_on_data_141_and_data_140__aligned_reads__BAM__peak_12258	chr9	76299136	76299612	+	1102	NA	Intergenic	MER61D|LTR|ERV1	532727	NM_000700	301	Hs.494173	NM_000700	ENSG00000135046	ANXA1	ANX1|LPC1	annexin A1	protein-coding
Bowtie2_on_data_141_and_data_140__aligned_reads__BAM__peak_3280	chr13	72671742	72672110	+	1096	NA	Intergenic	Intergenic	-230596	NM_080759	1602	Hs.129452	NM_004392	ENSG00000276644	DACH1	DACH	dachshund family transcription factor 1	protein-coding
Bowtie2_on_data_141_and_data_140__aligned_reads__BAM__peak_6543	chr2	118873340	118873840	+	1096	NA	Intergenic	Intergenic	27464	NM_001321332	51141	Hs.7089	NM_016133	ENSG00000125629	INSIG2	INSIG-2	insulin induced gene 2	protein-coding
Bowtie2_on_data_141_and_data_140__aligned_reads__BAM__peak_4536	chr16	46412816	46413481	+	1085	NA	Intergenic	Intergenic	189861	NR_026556	124149	Hs.97414	NM_001004299		ANKRD26P1	-	ankyrin repeat domain 26 pseudogene 1	pseudo
Bowtie2_on_data_141_and_data_140__aligned_reads__BAM__peak_1389	chr10	42391433	42391791	+	1083	NA	Intergenic	HSATII|Satellite|Satellite	471881	NR_024380	441666	Hs.255729	NR_024380	ENSG00000215146	LOC441666	-	zinc finger protein 91 pseudogene	pseudo
Bowtie2_on_data_141_and_data_140__aligned_reads__BAM__peak_12165	chr9	42081495	42081828	+	1081	NA	Intergenic	MER61D|LTR|ERV1	-62077	NR_003670	654466	Hs.536967	NM_001039113		FGF7P3	KGFLP2	fibroblast growth factor 7 pseudogene 3	pseudo
Bowtie2_on_data_141_and_data_140__aligned_reads__BAM__peak_5903	chr19	46954561	46954957	+	1078	NA	Intergenic	Intergenic	20061	NM_001103149	55228	Hs.8395	NM_018215	ENSG00000182013	PNMA8A	PNMAL1	PNMA family member 8A	protein-coding
Bowtie2_on_data_141_and_data_140__aligned_reads__BAM__peak_9963	chr5	173311184	173311548	+	1077	NA	Intergenic	Intergenic	-3965	NM_001308189	80315	Hs.127126	NM_030627	ENSG00000113742	CPEB4	CPE-BP4|hCPEB-4	cytoplasmic polyadenylation element binding protein 4	protein-coding
Bowtie2_on_data_141_and_data_140__aligned_reads__BAM__peak_11203	chr7	110174635	110174972	+	1075	NA	Intergenic	Intergenic	-556259	NM_001099658	54674	Hs.3781	NM_018334	ENSG00000173114	LRRN3	FIGLER5|NLRR-3|NLRR3	leucine rich repeat neuronal 3	protein-coding
Bowtie2_on_data_141_and_data_140__aligned_reads__BAM__peak_9871	chr5	141948312	141948929	+	1074	NA	Intergenic	Intergenic	52300	NM_001144892	2246	Hs.483635	NM_000800	ENSG00000113578	FGF1	AFGF|ECGF|ECGF-beta|ECGFA|ECGFB|FGF-1|FGF-alpha|FGFA|GLIO703|HBGF-1|HBGF1	fibroblast growth factor 1	protein-coding
Bowtie2_on_data_141_and_data_140__aligned_reads__BAM__peak_8709	chr4	35521715	35522033	+	1073	NA	Intergenic	MER61C|LTR|ERV1	723687	NR_146893	116984	Hs.479451	NM_015230	ENSG00000047365	ARAP2	CENTD1|PARX	ArfGAP with RhoGAP domain, ankyrin repeat and PH domain 2	protein-coding
Bowtie2_on_data_141_and_data_140__aligned_reads__BAM__peak_11625	chr8	46855286	46855512	+	1071	NA	Intergenic	ALR/Alpha|Satellite|centr	673866	NR_146077	389652		NR_146077	ENSG00000248498	ASNSP1	ASNSL1	asparagine synthetase pseudogene 1	pseudo
Bowtie2_on_data_141_and_data_140__aligned_reads__BAM__peak_993	chr1	202025675	202026167	+	1071	NA	Intergenic	Intergenic	46231	NM_004433	1999	Hs.603657	NM_004433	ENSG00000163435	ELF3	EPR-1|ERT|ESE-1|ESX	E74 like ETS transcription factor 3	protein-coding
Bowtie2_on_data_141_and_data_140__aligned_reads__BAM__peak_944	chr1	184604834	184605401	+	1069	NA	Intergenic	Intergenic	118924	NR_135118	80267	Hs.523811	NM_025191	ENSG00000116406	EDEM3	C1orf22	ER degradation enhancing alpha-mannosidase like protein 3	protein-coding
Bowtie2_on_data_141_and_data_140__aligned_reads__BAM__peak_7270	chr20	32928538	32928887	+	1067	NA	Intergenic	AluSc8|SINE|Alu	-22329	NM_031483	83737	Hs.632272	NM_031483	ENSG00000078747	ITCH	ADMFD|AIF4|AIP4|NAPP1	itchy E3 ubiquitin protein ligase	protein-coding
Bowtie2_on_data_141_and_data_140__aligned_reads__BAM__peak_5135	chr17	48864396	48864873	+	1067	NA	Intergenic	MLT1H2|LTR|ERVL-MaLR	18623	NR_107026	102466918		NR_107026	ENSG00000278672	MIR8059	hsa-mir-8059	microRNA 8059	ncRNA
Bowtie2_on_data_141_and_data_140__aligned_reads__BAM__peak_1773	chr10	135058404	135059033	+	1066	NA	Intergenic	Intergenic	2406	NR_030170	574448		NR_030170	ENSG00000284219	MIR202	MIRN202|hsa-mir-202|mir-202	microRNA 202	ncRNA
Bowtie2_on_data_141_and_data_140__aligned_reads__BAM__peak_13180	chrY	58825334	58825659	+	1063	NA	Intergenic	(CATTC)n|Satellite|Satellite	-274907	NM_005840	10251	Hs.381912	NM_005840	ENSG00000168939	SPRY3	spry-3	sprouty RTK signaling antagonist 3	protein-coding
Bowtie2_on_data_141_and_data_140__aligned_reads__BAM__peak_7475	chr21	19039619	19040008	+	1060	NA	Intergenic	MER61C|LTR|ERV1	-54545	NM_001130914	10950	Hs.473420	NM_006806	ENSG00000154640	BTG3	ANA|ANA/BTG3|APRO4|TOB5|TOB55|TOFA	BTG anti-proliferation factor 3	protein-coding
Bowtie2_on_data_141_and_data_140__aligned_reads__BAM__peak_12181	chr9	46625225	46625550	+	1060	NA	Intergenic	MER61D|LTR|ERV1	-62170	NR_003674	387628	Hs.439341	NM_174950	ENSG00000227449	FGF7P6	KGFLP1	fibroblast growth factor 7 pseudogene 6	pseudo
Bowtie2_on_data_141_and_data_140__aligned_reads__BAM__peak_1170	chr1	238341174	238341598	+	1059	NA	Intergenic	MER84-int|LTR|ERV1	-287164	NM_021186	57829	Hs.136241	NM_021186	ENSG00000116996	ZP4	ZBP|ZP1|ZPB|Zp-4	zona pellucida glycoprotein 4	protein-coding
Bowtie2_on_data_141_and_data_140__aligned_reads__BAM__peak_4364	chr16	11591221	11591534	+	1058	NA	Intergenic	Intergenic	32261	NR_110907	101927131	Hs.569654	NR_110907	ENSG00000262999	LOC101927131	-	uncharacterized LOC101927131	ncRNA
Bowtie2_on_data_141_and_data_140__aligned_reads__BAM__peak_10953	chr7	55641989	55642397	+	1051	NA	Intergenic	Intergenic	-1980	NM_001321246	81552	Hs.488307	NM_030796	ENSG00000154978	VOPP1	ECOP|GASP|WBP1L2	VOPP1, WBP1/VOPP1 family member	protein-coding
Bowtie2_on_data_141_and_data_140__aligned_reads__BAM__peak_11136	chr7	99335377	99335697	+	1050	NA	Intergenic	Intergenic	-2714	NM_000765	1551	Hs.111944	NM_000765	ENSG00000160870	CYP3A7	CP37|CYPIIIA7|P-450(HFL33)|P-450111A7|P450-HFLA	cytochrome P450 family 3 subfamily A member 7	protein-coding
Bowtie2_on_data_141_and_data_140__aligned_reads__BAM__peak_11852	chr8	101685754	101686083	+	1046	NA	Intergenic	Intergenic	-24025	NM_152628	169166	Hs.567758	NM_152628	ENSG00000174226	SNX31	-	sorting nexin 31	protein-coding
Bowtie2_on_data_141_and_data_140__aligned_reads__BAM__peak_4532	chr16	46404918	46405569	+	1045	NA	Intergenic	HSATII|Satellite|Satellite	197766	NR_026556	124149	Hs.97414	NM_001004299		ANKRD26P1	-	ankyrin repeat domain 26 pseudogene 1	pseudo
Bowtie2_on_data_141_and_data_140__aligned_reads__BAM__peak_10979	chr7	61794490	61794719	+	1043	NA	Intergenic	HSATII|Satellite|Satellite	969830	NR_003952	643955	Hs.583308	NR_003952	ENSG00000185037	ZNF733P	ZNF733	zinc finger protein 733, pseudogene	pseudo
Bowtie2_on_data_141_and_data_140__aligned_reads__BAM__peak_9566	chr5	77964923	77965252	+	1042	NA	Intergenic	AluJb|SINE|Alu	-20439	NM_005779	10184	Hs.79299	NM_005779	ENSG00000145685	LHFPL2	-	LHFPL tetraspan subfamily member 2	protein-coding
Bowtie2_on_data_141_and_data_140__aligned_reads__BAM__peak_7758	chr22	41072510	41073051	+	1041	NA	Intergenic	L2a|LINE|L2	-2402	NM_005297	2847	Hs.248122	NM_005297	ENSG00000128285	MCHR1	GPR24|MCH-1R|MCH1R|SLC-1|SLC1	melanin concentrating hormone receptor 1	protein-coding
Bowtie2_on_data_141_and_data_140__aligned_reads__BAM__peak_11921	chr8	124857063	124857448	+	1038	NA	Intergenic	LTR88a|LTR|Gypsy?	-6972	NM_001039112	654463	Hs.632058	NM_001039112	ENSG00000214814	FER1L6	C8ORFK23	fer-1 like family member 6	protein-coding
Bowtie2_on_data_141_and_data_140__aligned_reads__BAM__peak_11619	chr8	46844785	46844990	+	1037	NA	Intergenic	ALR/Alpha|Satellite|centr	684378	NR_146077	389652		NR_146077	ENSG00000248498	ASNSP1	ASNSL1	asparagine synthetase pseudogene 1	pseudo
Bowtie2_on_data_141_and_data_140__aligned_reads__BAM__peak_11115	chr7	93740271	93740667	+	1037	NA	Intergenic	MLT1H|LTR|ERVL-MaLR	-106775	NM_001317739	10282	Hs.489132	NM_005868	ENSG00000105829	BET1	HBET1	Bet1 golgi vesicular membrane trafficking protein	protein-coding
Bowtie2_on_data_141_and_data_140__aligned_reads__BAM__peak_11617	chr8	46842190	46842609	+	1035	NA	Intergenic	ALR/Alpha|Satellite|centr	686866	NR_146077	389652		NR_146077	ENSG00000248498	ASNSP1	ASNSL1	asparagine synthetase pseudogene 1	pseudo
Bowtie2_on_data_141_and_data_140__aligned_reads__BAM__peak_3747	chr14	77404451	77404832	+	1031	NA	Intergenic	Intergenic	-21340	NR_133913	105370578	Hs.574184	NR_133913	ENSG00000258602	LINC01629	linc-KIAA1737-2	long intergenic non-protein coding RNA 1629	ncRNA
Bowtie2_on_data_141_and_data_140__aligned_reads__BAM__peak_9143	chr4	157577399	157577926	+	1031	NA	Intergenic	Intergenic	314884	NR_036641	56034	Hs.570855	NM_016205	ENSG00000145431	PDGFC	FALLOTEIN|SCDGF	platelet derived growth factor C	protein-coding
Bowtie2_on_data_141_and_data_140__aligned_reads__BAM__peak_11613	chr8	43837121	43837663	+	1031	NA	Intergenic	ALR/Alpha|Satellite|centr	689807	NM_001005365	340441	Hs.531579	NM_001002920	ENSG00000188877	POTEA	A26A1|CT104.3|POTE-8|POTE8	POTE ankyrin domain family member A	protein-coding
Bowtie2_on_data_141_and_data_140__aligned_reads__BAM__peak_12970	chrX	61710587	61710807	+	1029	NA	Intergenic	ALR/Alpha|Satellite|centr	860521	NM_001012968	139886	Hs.612782	NM_001012968	ENSG00000186767	SPIN4	TDRD28	spindlin family member 4	protein-coding
Bowtie2_on_data_141_and_data_140__aligned_reads__BAM__peak_8626	chr4	6266425	6266851	+	1028	NA	Intergenic	T-rich|Low_complexity|Low_complexity	-4939	NM_006005	7466	Hs.518602	NM_006005	ENSG00000109501	WFS1	CTRCT41|WFRS|WFS|WFSL	wolframin ER transmembrane glycoprotein	protein-coding
Bowtie2_on_data_141_and_data_140__aligned_reads__BAM__peak_1	chr1	9997	10460	+	1023	NA	Intergenic	(CCCTAA)n|Simple_repeat|Simple_repeat	-1641	NR_148357	102725121	Hs.712940	NR_148357		LOC102725121	-	DEAD/H-box helicase 11 pseudogene	pseudo
Bowtie2_on_data_141_and_data_140__aligned_reads__BAM__peak_5070	chr17	41949590	41950056	+	1021	NA	Intergenic	Intergenic	25307	NM_145273	146894	Hs.147313	NM_145273	ENSG00000161649	CD300LG	CLM-9|CLM9|NEPMUCIN|TREM-4|TREM4	CD300 molecule like family member g	protein-coding
Bowtie2_on_data_141_and_data_140__aligned_reads__BAM__peak_4930	chr17	22020684	22020877	+	1018	NA	Intergenic	Intergenic	-1657	NM_001190452	100462977	Hs.740185	NM_001190452	ENSG00000256618	MTRNR2L1	HN1	MT-RNR2 like 1	protein-coding
Bowtie2_on_data_141_and_data_140__aligned_reads__BAM__peak_12161	chr9	38895191	38895558	+	1017	NA	Intergenic	Intergenic	274289	NR_027294	158228	Hs.632652	NR_027294		FAM201A	C9orf122	family with sequence similarity 201 member A	ncRNA
Bowtie2_on_data_141_and_data_140__aligned_reads__BAM__peak_3552	chr14	39492776	39493411	+	1015	NA	Intergenic	Intergenic	-79251	NR_146545	105370458		NR_146545	ENSG00000258651	SEC23A-AS1	-	SEC23A antisense RNA 1	ncRNA
Bowtie2_on_data_141_and_data_140__aligned_reads__BAM__peak_7009	chr2	220549322	220549785	+	1012	NA	Intergenic	Intergenic	57261	NM_001326559	6508	Hs.1176	NM_005070	ENSG00000114923	SLC4A3	AE3|CAE3/BAE3|SLC2C	solute carrier family 4 member 3	protein-coding
Bowtie2_on_data_141_and_data_140__aligned_reads__BAM__peak_3113	chr13	27488937	27489249	+	1002	NA	Intergenic	Intergenic	-154171	NM_005288	2835	Hs.123034	NM_005288	ENSG00000132975	GPR12	GPCR12|GPCR21|PPP1R84	G protein-coupled receptor 12	protein-coding
Bowtie2_on_data_141_and_data_140__aligned_reads__BAM__peak_5291	chr17	74547192	74547678	+	1001	NA	Intergenic	AT_rich|Low_complexity|Low_complexity	-6411	NR_038110	100507246	Hs.288215	NR_038108	ENSG00000163597	SNHG16	Nbla10727|Nbla12061|ncRAN	small nucleolar RNA host gene 16	ncRNA
Bowtie2_on_data_141_and_data_140__aligned_reads__BAM__peak_8451	chr3	176505326	176505737	+	999	NA	Intergenic	MER61D|LTR|ERV1	29258	NR_110819	101928684	Hs.639352	NR_110819	ENSG00000228308	LINC01209	-	long intergenic non-protein coding RNA 1209	ncRNA
Bowtie2_on_data_141_and_data_140__aligned_reads__BAM__peak_3670	chr14	66970235	66970557	+	998	NA	Intergenic	MLT1K|LTR|ERVL-MaLR	-3729	NM_020806	10243	Hs.208765	NM_020806	ENSG00000171723	GPHN	GEPH|GPH|GPHRYN|HKPX1|MOCODC	gephyrin	protein-coding
Bowtie2_on_data_141_and_data_140__aligned_reads__BAM__peak_1300	chr10	21716675	21717040	+	998	NA	Intergenic	MLT1H|LTR|ERVL-MaLR	68713	NR_031736	100302129		NR_031736	ENSG00000222071	MIR1915	MIRN1915|hsa-mir-1915	microRNA 1915	ncRNA
Bowtie2_on_data_141_and_data_140__aligned_reads__BAM__peak_1013	chr1	204478532	204478818	+	996	NA	Intergenic	Intergenic	-6832	NM_001204172	4194	Hs.497492	NM_002393	ENSG00000198625	MDM4	HDMX|MDMX|MRP1	MDM4, p53 regulator	protein-coding
Bowtie2_on_data_141_and_data_140__aligned_reads__BAM__peak_12180	chr9	45996006	45996324	+	996	NA	Intergenic	MER61D|LTR|ERV1	-120778	NR_103714	100289124	Hs.567050	NM_001024608		FAM27E2	FAM27E1	family with sequence similarity 27 member E2	ncRNA
Bowtie2_on_data_141_and_data_140__aligned_reads__BAM__peak_3669	chr14	66571241	66571523	+	996	NA	Intergenic	MER61C|LTR|ERV1	-381707	NR_110308	440184	Hs.412138	NM_001004331	ENSG00000196553	CCDC196	C14orf53|LINC00238|NCRNA00238	coiled-coil domain containing 196	protein-coding
Bowtie2_on_data_141_and_data_140__aligned_reads__BAM__peak_9787	chr5	126012884	126013284	+	996	NA	Intergenic	ERV3-16A3_I-int|LTR|ERVL	45678	NM_207408	389320	Hs.177983	NM_207408	ENSG00000196900	TEX43	C5orf48|Tseg7	testis expressed 43	protein-coding
Bowtie2_on_data_141_and_data_140__aligned_reads__BAM__peak_6428	chr2	92316192	92316380	+	995	NA	Intergenic	ALR/Alpha|Satellite|centr	187127	NR_027714	440888	Hs.730239	NM_001032412		ACTR3BP2	FKSG73	ACTR3B pseudogene 2	pseudo
Bowtie2_on_data_141_and_data_140__aligned_reads__BAM__peak_4931	chr17	22244746	22244932	+	989	NA	Intergenic	ALR/Alpha|Satellite|centr	222402	NM_001190452	100462977	Hs.740185	NM_001190452	ENSG00000256618	MTRNR2L1	HN1	MT-RNR2 like 1	protein-coding
Bowtie2_on_data_141_and_data_140__aligned_reads__BAM__peak_8829	chr4	63297199	63297686	+	987	NA	Intergenic	MER61C|LTR|ERV1	-269959	NR_110595	101927186	Hs.723269	NR_110595		ADGRL3-AS1	LPHN3-AS1	adhesion G protein-coupled receptor L3 antisense RNA 1	ncRNA
Bowtie2_on_data_141_and_data_140__aligned_reads__BAM__peak_7937	chr3	37011255	37011656	+	987	NA	Intergenic	Intergenic	23340	NM_014805	9852	Hs.28020	NM_014805	ENSG00000178567	EPM2AIP1	-	EPM2A interacting protein 1	protein-coding
Bowtie2_on_data_141_and_data_140__aligned_reads__BAM__peak_5478	chr18	32759448	32759928	+	986	NA	Intergenic	Intergenic	-61306	NM_001135178	84307	Hs.591061	NM_032347	ENSG00000186812	ZNF397	ZNF47|ZSCAN15	zinc finger protein 397	protein-coding
Bowtie2_on_data_141_and_data_140__aligned_reads__BAM__peak_7364	chr20	48386553	48387039	+	985	NA	Intergenic	AluJo|SINE|Alu	-42454	NM_015266	23315	Hs.444202	NM_015266	ENSG00000197818	SLC9A8	NHE-8|NHE8	solute carrier family 9 member A8	protein-coding
Bowtie2_on_data_141_and_data_140__aligned_reads__BAM__peak_10787	chr7	12845103	12845459	+	984	NA	Intergenic	Intergenic	118370	NM_001195396	10124	Hs.245540	NM_005738	ENSG00000122644	ARL4A	ARL4	ADP ribosylation factor like GTPase 4A	protein-coding
Bowtie2_on_data_141_and_data_140__aligned_reads__BAM__peak_4646	chr16	66961752	66962205	+	984	NA	Intergenic	L2b|LINE|L2	-2539	NM_004165	6236	Hs.1027	NM_004165	ENSG00000166592	RRAD	RAD|RAD1|REM3	RRAD, Ras related glycolysis inhibitor and calcium channel regulator	protein-coding
Bowtie2_on_data_141_and_data_140__aligned_reads__BAM__peak_1467	chr10	62520502	62520798	+	982	NA	Intergenic	Kanga1b|DNA|TcMar-Tc2	-17439	NM_001170406	983	Hs.732435	NM_001786	ENSG00000170312	CDK1	CDC2|CDC28A|P34CDC2	cyclin dependent kinase 1	protein-coding
Bowtie2_on_data_141_and_data_140__aligned_reads__BAM__peak_1377	chr10	39107191	39107413	+	980	NA	Intergenic	(CATTC)n|Satellite|Satellite	117575	NR_045000	399746	Hs.742607	NR_045000		ACTR3BP5	FKSG74	ACTR3B pseudogene 5	pseudo
Bowtie2_on_data_141_and_data_140__aligned_reads__BAM__peak_4942	chr17	22259679	22260136	+	980	NA	Intergenic	ALR/Alpha|Satellite|centr	237470	NM_001190452	100462977	Hs.740185	NM_001190452	ENSG00000256618	MTRNR2L1	HN1	MT-RNR2 like 1	protein-coding
Bowtie2_on_data_141_and_data_140__aligned_reads__BAM__peak_12178	chr9	45609854	45610184	+	979	NA	Intergenic	MER61D|LTR|ERV1	168134	NR_148348	107984035	Hs.649184	NR_148348		LOC107984035	-	uncharacterized LOC107984035	ncRNA
Bowtie2_on_data_141_and_data_140__aligned_reads__BAM__peak_9739	chr5	118135438	118135871	+	977	NA	Intergenic	Intergenic	-174627	NR_036052	100302285		NR_036052	ENSG00000284378	MIR1244-1	MIR1244|MIRN1244|hsa-mir-1244|hsa-mir-1244-1	microRNA 1244-1	ncRNA
Bowtie2_on_data_141_and_data_140__aligned_reads__BAM__peak_1714	chr10	118976263	118976834	+	976	NA	Intergenic	CpG	19548	NM_181840	338567	Hs.449650	NM_181840	ENSG00000186795	KCNK18	K2p18.1|MGR13|TRESK|TRESK-2|TRESK2|TRIK	potassium two pore domain channel subfamily K member 18	protein-coding
Bowtie2_on_data_141_and_data_140__aligned_reads__BAM__peak_9791	chr5	126447957	126448395	+	970	NA	Intergenic	L1PA16|LINE|L1	-38992	NM_001164479	401207	Hs.49573	NM_001164478	ENSG00000164241	C5orf63	YDR286C	chromosome 5 open reading frame 63	protein-coding
Bowtie2_on_data_141_and_data_140__aligned_reads__BAM__peak_3254	chr13	57086506	57086873	+	968	NA	Intergenic	LTR10E|LTR|ERV1	-628363	NM_001130404	729233	Hs.723090	NM_001130404	ENSG00000204918	PRR20B	-	proline rich 20B	protein-coding
Bowtie2_on_data_141_and_data_140__aligned_reads__BAM__peak_7298	chr20	36042664	36043196	+	968	NA	Intergenic	Intergenic	68399	NM_198291	6714	Hs.195659	NM_005417	ENSG00000197122	SRC	ASV|SRC1|THC6|c-SRC|p60-Src	SRC proto-oncogene, non-receptor tyrosine kinase	protein-coding
Bowtie2_on_data_141_and_data_140__aligned_reads__BAM__peak_8786	chr4	49659521	49659778	+	966	NA	Intergenic	(GAATG)n|Satellite|Satellite	670990	NM_001286791	80157	Hs.479703	NM_025087	ENSG00000109182	CWH43	CWH43-C|PGAP2IP	cell wall biogenesis 43 C-terminal homolog	protein-coding
Bowtie2_on_data_141_and_data_140__aligned_reads__BAM__peak_10869	chr7	31534010	31534456	+	963	NA	Intergenic	AluJb|SINE|Alu	-19452	NM_001257967	223075	Hs.224269	NM_194300	ENSG00000180347	CCDC129	-	coiled-coil domain containing 129	protein-coding
Bowtie2_on_data_141_and_data_140__aligned_reads__BAM__peak_8106	chr3	75097729	75098199	+	963	NA	Intergenic	MER61E|LTR|ERV1	-165663	NR_049831	100846999		NR_049831	ENSG00000266780	MIR4444-2	-	microRNA 4444-2	ncRNA
Bowtie2_on_data_141_and_data_140__aligned_reads__BAM__peak_2221	chr11	87315233	87315621	+	962	NA	Intergenic	L1M1|LINE|L1	114876	NR_135090	105369423	Hs.125442	NR_135090	ENSG00000255183	LOC105369423	-	uncharacterized LOC105369423	ncRNA
Bowtie2_on_data_141_and_data_140__aligned_reads__BAM__peak_8109	chr3	75718208	75718763	+	962	NA	Intergenic	CpG	-2947	NR_040005	401074	Hs.528540	NR_040004	ENSG00000242516	LINC00960	-	long intergenic non-protein coding RNA 960	ncRNA
Bowtie2_on_data_141_and_data_140__aligned_reads__BAM__peak_3316	chr13	88982843	88983183	+	962	NA	Intergenic	LTR10D|LTR|ERV1	187891	NR_131919	105370306	Hs.560133	NR_131919	ENSG00000231019	LOC105370306	-	uncharacterized LOC105370306	ncRNA
Bowtie2_on_data_141_and_data_140__aligned_reads__BAM__peak_10785	chr7	12748742	12749177	+	961	NA	Intergenic	AluSz6|SINE|Alu	22048	NM_001195396	10124	Hs.245540	NM_005738	ENSG00000122644	ARL4A	ARL4	ADP ribosylation factor like GTPase 4A	protein-coding
Bowtie2_on_data_141_and_data_140__aligned_reads__BAM__peak_18	chr1	1838834	1839332	+	960	NA	Intergenic	Intergenic	-7183	NM_001330313	163688	Hs.85902	NM_138705	ENSG00000169885	CALML6	CAGLP	calmodulin like 6	protein-coding
Bowtie2_on_data_141_and_data_140__aligned_reads__BAM__peak_2396	chr11	129906821	129907217	+	957	NA	Intergenic	Intergenic	-32697	NM_001328685	334	Hs.370247	NM_001642	ENSG00000084234	APLP2	APLP-2|APPH|APPL2|CDEBP	amyloid beta precursor like protein 2	protein-coding
Bowtie2_on_data_141_and_data_140__aligned_reads__BAM__peak_3183	chr13	41976722	41977008	+	956	NA	Intergenic	Intergenic	-39835	NR_002163	100506759	Hs.507861	NR_002163		OR7E37P	OR7E48P|OST193|hg533	olfactory receptor family 7 subfamily E member 37 pseudogene	pseudo
Bowtie2_on_data_141_and_data_140__aligned_reads__BAM__peak_9418	chr5	49440624	49440987	+	955	NA	Intergenic	ALR/Alpha|Satellite|centr	296429	NM_198449	133418	Hs.561411	NM_198449	ENSG00000170571	EMB	GP70	embigin	protein-coding
Bowtie2_on_data_141_and_data_140__aligned_reads__BAM__peak_5835	chr19	39266060	39266432	+	954	NA	Intergenic	Intergenic	-2089	NM_002307	3963	Hs.702546	NM_002307	ENSG00000205076	LGALS7	GAL7|LGALS7A	galectin 7	protein-coding
Bowtie2_on_data_141_and_data_140__aligned_reads__BAM__peak_2798	chr12	78024107	78024573	+	951	NA	Intergenic	Intergenic	-200729	NM_001024383	89795	Hs.655301	NM_014903	ENSG00000067798	NAV3	POMFIL1|STEERIN3|unc53H3	neuron navigator 3	protein-coding
Bowtie2_on_data_141_and_data_140__aligned_reads__BAM__peak_8853	chr4	72804499	72804783	+	948	NA	Intergenic	AluJb|SINE|Alu	-92880	NM_004885	10886	Hs.99231	NM_004885	ENSG00000056291	NPFFR2	GPR74|HLWAR77|NPFF2|NPGPR	neuropeptide FF receptor 2	protein-coding
Bowtie2_on_data_141_and_data_140__aligned_reads__BAM__peak_9910	chr5	152732040	152732410	+	948	NA	Intergenic	Intergenic	-137859	NM_001258019	2890	Hs.519693	NM_000827	ENSG00000155511	GRIA1	GLUH1|GLUR1|GLURA|GluA1|HBGR1	glutamate ionotropic receptor AMPA type subunit 1	protein-coding
Bowtie2_on_data_141_and_data_140__aligned_reads__BAM__peak_3615	chr14	56351336	56351792	+	948	NA	Intergenic	Intergenic	-88172	NR_026796	645687	Hs.569345	NR_026796		LINC00520	C14orf34	long intergenic non-protein coding RNA 520	ncRNA
Bowtie2_on_data_141_and_data_140__aligned_reads__BAM__peak_12857	chrX	7679235	7679596	+	947	NA	Intergenic	MLT1H|LTR|ERVL-MaLR	-130888	NM_013452	26609	Hs.278906	NM_013452	ENSG00000182583	VCX	VCX-10r|VCX-B1|VCX1|VCX10R|VCXB1	variable charge, X-linked	protein-coding
Bowtie2_on_data_141_and_data_140__aligned_reads__BAM__peak_12906	chrX	39751103	39751452	+	946	NA	Intergenic	MLT1H|LTR|ERVL-MaLR	205442	NM_017745	54880	Hs.659681	NM_017745	ENSG00000183337	BCOR	ANOP2|MAA2|MCOPS2	BCL6 corepressor	protein-coding
Bowtie2_on_data_141_and_data_140__aligned_reads__BAM__peak_7497	chr21	30776269	30776625	+	942	NA	Intergenic	THE1C|LTR|ERVL-MaLR	31626	NR_046564	100874322	Hs.326404	NR_046564		BACH1-IT2	-	BACH1 intronic transcript 2	ncRNA
Bowtie2_on_data_141_and_data_140__aligned_reads__BAM__peak_10688	chr6_dbb_hap3	2580490	2581075	+	939	NA	Intergenic	LTR10E|LTR|ERV1	-15818	NR_149115	105375015	Hs.691349	NR_149115	ENSG00000256166	LINC02571	-	long intergenic non-protein coding RNA 2571	ncRNA
Bowtie2_on_data_141_and_data_140__aligned_reads__BAM__peak_4520	chr16	46386433	46387080	+	935	NA	Intergenic	HSATII|Satellite|Satellite	216253	NR_026556	124149	Hs.97414	NM_001004299		ANKRD26P1	-	ankyrin repeat domain 26 pseudogene 1	pseudo
Bowtie2_on_data_141_and_data_140__aligned_reads__BAM__peak_12741	chrUn_gl000220	160909	161727	+	933	NA	Intergenic	LSU-rRNA_Hsa|rRNA|rRNA	5321	NR_146120	109864274		NR_146120		RNA5-8SN4	RN5-8S1|RNA5-8S5	RNA, 5.8S ribosomal N4	rRNA
Bowtie2_on_data_141_and_data_140__aligned_reads__BAM__peak_4937	chr17	22251223	22251436	+	932	NA	Intergenic	ALR/Alpha|Satellite|centr	228892	NM_001190452	100462977	Hs.740185	NM_001190452	ENSG00000256618	MTRNR2L1	HN1	MT-RNR2 like 1	protein-coding
Bowtie2_on_data_141_and_data_140__aligned_reads__BAM__peak_13137	chrY	13474292	13474731	+	932	NA	Intergenic	BSR/Beta|Satellite|Satellite	1058878	NR_033667	352887	Hs.546221	NR_033667	ENSG00000206159	GYG2P1	GYG2P	glycogenin 2 pseudogene 1	pseudo
Bowtie2_on_data_141_and_data_140__aligned_reads__BAM__peak_2839	chr12	90628235	90628662	+	929	NA	Intergenic	MER61D|LTR|ERV1	-58647	NR_135018	105369893	Hs.577777	NR_135018		LINC02392	-	long intergenic non-protein coding RNA 2392	ncRNA
Bowtie2_on_data_141_and_data_140__aligned_reads__BAM__peak_6761	chr2	172143710	172144102	+	928	NA	Intergenic	Intergenic	-56082	NM_001136554	9874	Hs.744917	NM_012290	ENSG00000198586	TLK1	PKU-beta	tousled like kinase 1	protein-coding
Bowtie2_on_data_141_and_data_140__aligned_reads__BAM__peak_9449	chr5	56363360	56363717	+	924	NA	Intergenic	MER61D|LTR|ERV1	-106237	NM_022913	65056	Hs.444279	NM_022913	ENSG00000062194	GPBP1	GPBP|SSH6|VASCULIN	GC-rich promoter binding protein 1	protein-coding
Bowtie2_on_data_141_and_data_140__aligned_reads__BAM__peak_5963	chr19	54700694	54701216	+	921	NA	Intergenic	Intergenic	-3771	NM_001321701	6203	Hs.467284	NM_001013	ENSG00000170889	RPS9	S9	ribosomal protein S9	protein-coding
Bowtie2_on_data_141_and_data_140__aligned_reads__BAM__peak_8921	chr4	89376477	89376809	+	920	NA	Intergenic	MER61C|LTR|ERV1	-1625	NM_016323	51191	Hs.26663	NM_016323	ENSG00000138646	HERC5	CEB1|CEBP1	HECT and RLD domain containing E3 ubiquitin protein ligase 5	protein-coding
Bowtie2_on_data_141_and_data_140__aligned_reads__BAM__peak_4542	chr16	46423654	46424316	+	920	NA	Intergenic	HSATII|Satellite|Satellite	179024	NR_026556	124149	Hs.97414	NM_001004299		ANKRD26P1	-	ankyrin repeat domain 26 pseudogene 1	pseudo
Bowtie2_on_data_141_and_data_140__aligned_reads__BAM__peak_5466	chr18	28007974	28008336	+	918	NA	Intergenic	AluSx|SINE|Alu	129279	NR_031684	100302131		NR_031684	ENSG00000283218	MIR302F	MIRN302F|hsa-mir-302f	microRNA 302f	ncRNA
Bowtie2_on_data_141_and_data_140__aligned_reads__BAM__peak_1320	chr10	25045213	25045567	+	916	NA	Intergenic	MLT1H|LTR|ERVL-MaLR	-32793	NM_020824	57584	Hs.524195	NM_020824	ENSG00000107863	ARHGAP21	ARHGAP10	Rho GTPase activating protein 21	protein-coding
Bowtie2_on_data_141_and_data_140__aligned_reads__BAM__peak_4538	chr16	46420288	46420548	+	910	NA	Intergenic	HSATII|Satellite|Satellite	182591	NR_026556	124149	Hs.97414	NM_001004299		ANKRD26P1	-	ankyrin repeat domain 26 pseudogene 1	pseudo
Bowtie2_on_data_141_and_data_140__aligned_reads__BAM__peak_12962	chrX	61691389	61692182	+	909	NA	Intergenic	ALR/Alpha|Satellite|centr	879433	NM_001012968	139886	Hs.612782	NM_001012968	ENSG00000186767	SPIN4	TDRD28	spindlin family member 4	protein-coding
Bowtie2_on_data_141_and_data_140__aligned_reads__BAM__peak_11774	chr8	86734103	86734499	+	909	NA	Intergenic	AluSx|SINE|Alu	7228	NR_003594	100288527	Hs.535056	NR_003594		REXO1L2P	-	REXO1 like 2, pseudogene	pseudo
Bowtie2_on_data_141_and_data_140__aligned_reads__BAM__peak_9816	chr5	135443876	135444365	+	909	NA	Intergenic	L1MC|LINE|L1	-24414	NM_001001420	4090	Hs.167700	NM_005903	ENSG00000113658	SMAD5	DWFC|JV5-1|MADH5	SMAD family member 5	protein-coding
Bowtie2_on_data_141_and_data_140__aligned_reads__BAM__peak_1638	chr10	102981290	102981748	+	906	NA	Intergenic	Intergenic	7198	NM_006562	10660	Hs.37128	NM_006562	ENSG00000138136	LBX1	HPX-6|HPX6|LBX1H|homeobox	ladybird homeobox 1	protein-coding
Bowtie2_on_data_141_and_data_140__aligned_reads__BAM__peak_4631	chr16	62274701	62275083	+	901	NA	Intergenic	MER61D|LTR|ERV1	-204153	NM_001796	1006	Hs.368322	NM_001796	ENSG00000150394	CDH8	Nbla04261	cadherin 8	protein-coding
Bowtie2_on_data_141_and_data_140__aligned_reads__BAM__peak_934	chr1	182931745	182932179	+	899	NA	Intergenic	Intergenic	-9302	NM_030933	81626	Hs.497034	NM_030933	ENSG00000157060	SHCBP1L	C1orf14|GE36	SHC binding and spindle associated 1 like	protein-coding
Bowtie2_on_data_141_and_data_140__aligned_reads__BAM__peak_3412	chr13	112844264	112844587	+	897	NA	Intergenic	MSTA|LTR|ERVL-MaLR	-7222	NR_108094	101928698	Hs.528451	NR_108094		LINC01070	-	long intergenic non-protein coding RNA 1070	ncRNA
Bowtie2_on_data_141_and_data_140__aligned_reads__BAM__peak_9526	chr5	71202898	71203446	+	895	NA	Intergenic	Intergenic	188182	NM_004291	9607	Hs.1707	NM_004291	ENSG00000164326	CARTPT	CART	CART prepropeptide	protein-coding
Bowtie2_on_data_141_and_data_140__aligned_reads__BAM__peak_5910	chr19	47559918	47560337	+	892	NA	Intergenic	AluJb|SINE|Alu	-8245	NM_017854	54958	Hs.105606	NM_017854	ENSG00000130748	TMEM160	-	transmembrane protein 160	protein-coding
Bowtie2_on_data_141_and_data_140__aligned_reads__BAM__peak_4156	chr15	75566667	75567028	+	892	NA	Intergenic	Intergenic	-8335	NM_001145224	653643	Hs.672474	NM_001145224	ENSG00000140478	GOLGA6D	-	golgin A6 family member D	protein-coding
Bowtie2_on_data_141_and_data_140__aligned_reads__BAM__peak_8783	chr4	49653397	49653554	+	888	NA	Intergenic	(GAATG)n|Satellite|Satellite	664816	NM_001286791	80157	Hs.479703	NM_025087	ENSG00000109182	CWH43	CWH43-C|PGAP2IP	cell wall biogenesis 43 C-terminal homolog	protein-coding
Bowtie2_on_data_141_and_data_140__aligned_reads__BAM__peak_10636	chr6	163808291	163808781	+	886	NA	Intergenic	Intergenic	26446	NR_037593	100526820	Hs.644159	NR_037593	ENSG00000270419	CAHM	LINC00468	colon adenocarcinoma hypermethylated (non-protein coding)	ncRNA
Bowtie2_on_data_141_and_data_140__aligned_reads__BAM__peak_4932	chr17	22245532	22246317	+	886	NA	Intergenic	ALR/Alpha|Satellite|centr	223487	NM_001190452	100462977	Hs.740185	NM_001190452	ENSG00000256618	MTRNR2L1	HN1	MT-RNR2 like 1	protein-coding
Bowtie2_on_data_141_and_data_140__aligned_reads__BAM__peak_13156	chrY	14417087	14417557	+	885	NA	Intergenic	MER61E|LTR|ERV1	116067	NR_033667	352887	Hs.546221	NR_033667	ENSG00000206159	GYG2P1	GYG2P	glycogenin 2 pseudogene 1	pseudo
Bowtie2_on_data_141_and_data_140__aligned_reads__BAM__peak_4870	chr17	13002751	13003124	+	884	NA	Intergenic	LTR88b|LTR|Gypsy?	-81556	NM_018127	60528	Hs.434232	NM_018127	ENSG00000006744	ELAC2	COXPD17|ELC2|HPC2	elaC ribonuclease Z 2	protein-coding
Bowtie2_on_data_141_and_data_140__aligned_reads__BAM__peak_6736	chr2	169309257	169309684	+	883	NA	Intergenic	Intergenic	-3289	NM_001256126	253782	Hs.506829	NM_203463	ENSG00000172292	CERS6	CERS5|LASS6	ceramide synthase 6	protein-coding
Bowtie2_on_data_141_and_data_140__aligned_reads__BAM__peak_8973	chr4	108300587	108301052	+	883	NA	Intergenic	LTR10D|LTR|ERV1	340600	NM_005443	9061	Hs.368610	NM_005443	ENSG00000138801	PAPSS1	ATPSK1|PAPSS|SK1	3'-phosphoadenosine 5'-phosphosulfate synthase 1	protein-coding
Bowtie2_on_data_141_and_data_140__aligned_reads__BAM__peak_7353	chr20	46621764	46622219	+	880	NA	Intergenic	MER61E|LTR|ERV1	-3130	NR_110027	101927457	Hs.445823	NR_110027		LINC01522	-	long intergenic non-protein coding RNA 1522	ncRNA
Bowtie2_on_data_141_and_data_140__aligned_reads__BAM__peak_5680	chr19	9150357	9150725	+	880	NA	Intergenic	Intergenic	-53380	NM_001004456	125963	Hs.553577	NM_001004456	ENSG00000170929	OR1M1	OR19-5|OR19-6	olfactory receptor family 1 subfamily M member 1	protein-coding
Bowtie2_on_data_141_and_data_140__aligned_reads__BAM__peak_9475	chr5	61575953	61576343	+	880	NA	Intergenic	Intergenic	-25841	NM_001243953	3796	Hs.558351	NM_004520	ENSG00000068796	KIF2A	CDCBM3|HK2|KIF2	kinesin family member 2A	protein-coding
Bowtie2_on_data_141_and_data_140__aligned_reads__BAM__peak_11971	chr8	142018917	142019331	+	873	NA	Intergenic	AluSp|SINE|Alu	-6946	NM_001352699	5747	Hs.395482	NM_005607	ENSG00000169398	PTK2	FADK|FAK|FAK1|FRNK|PPP1R71|p125FAK|pp125FAK	protein tyrosine kinase 2	protein-coding
Bowtie2_on_data_141_and_data_140__aligned_reads__BAM__peak_8598	chr4	1772453	1772935	+	873	NA	Intergenic	Intergenic	-22345	NM_001163213	2261	Hs.1420	NM_000142	ENSG00000068078	FGFR3	ACH|CD333|CEK2|HSFGFR3EX|JTK4	fibroblast growth factor receptor 3	protein-coding
Bowtie2_on_data_141_and_data_140__aligned_reads__BAM__peak_4439	chr16	24393118	24393521	+	871	NA	Intergenic	LTR10B1|LTR|ERV1	126445	NM_006539	10368	Hs.7235	NM_006539	ENSG00000006116	CACNG3	-	calcium voltage-gated channel auxiliary subunit gamma 3	protein-coding
Bowtie2_on_data_141_and_data_140__aligned_reads__BAM__peak_8028	chr3	53295757	53296154	+	868	NA	Intergenic	Intergenic	-5825	NM_001258028	7086	Hs.89643	NM_001064	ENSG00000163931	TKT	HEL-S-48|HEL107|SDDHD|TK|TKT1	transketolase	protein-coding
Bowtie2_on_data_141_and_data_140__aligned_reads__BAM__peak_3086	chr13	21807239	21807720	+	865	NA	Intergenic	Intergenic	-1228	NR_125745	103689843	Hs.524902	NR_125745	ENSG00000233405	LINC01046	-	long intergenic non-protein coding RNA 1046	ncRNA
Bowtie2_on_data_141_and_data_140__aligned_reads__BAM__peak_224	chr1	32529913	32530262	+	864	NA	Intergenic	AluSp|SINE|Alu	-7545	NM_001319677	55116	Hs.25544	NM_018056	ENSG00000121775	TMEM39B	-	transmembrane protein 39B	protein-coding
Bowtie2_on_data_141_and_data_140__aligned_reads__BAM__peak_4966	chr17	28799474	28799912	+	864	NA	Intergenic	L1MC4|LINE|L1	-4733	NM_001007025	9527	Hs.462680	NM_004871	ENSG00000108587	GOSR1	GOLIM2|GOS-28|GOS28|GOS28/P28|GS28|P28	golgi SNAP receptor complex member 1	protein-coding
Bowtie2_on_data_141_and_data_140__aligned_reads__BAM__peak_1164	chr1	236260411	236260684	+	859	NA	Intergenic	Intergenic	-32066	NM_002508	4811	Hs.356624	NM_002508	ENSG00000116962	NID1	NID	nidogen 1	protein-coding
Bowtie2_on_data_141_and_data_140__aligned_reads__BAM__peak_5561	chr18	56856274	56856737	+	856	NA	Intergenic	LTR27B|LTR|ERV1	-30895	NM_001012512	2922	Hs.153444	NM_002091	ENSG00000134443	GRP	BN|GRP-10|preproGRP|proGRP	gastrin releasing peptide	protein-coding
Bowtie2_on_data_141_and_data_140__aligned_reads__BAM__peak_7838	chr3	3601515	3601816	+	855	NA	Intergenic	L3|LINE|CR1	-239450	NM_020873	57633	Hs.163244	NM_020873	ENSG00000175928	LRRN1	FIGLER3|NLRR-1	leucine rich repeat neuronal 1	protein-coding
Bowtie2_on_data_141_and_data_140__aligned_reads__BAM__peak_7607	chr22	20225513	20226007	+	854	NA	Intergenic	MIR|SINE|MIR	10974	NR_031618	100302118		NR_031618	ENSG00000221039	MIR1286	MIRN1286|hsa-mir-1286|mir-1286	microRNA 1286	ncRNA
Bowtie2_on_data_141_and_data_140__aligned_reads__BAM__peak_10485	chr6	122314564	122314923	+	854	NA	Intergenic	LTR27|LTR|ERV1	-405953	NM_004506	3298	Hs.158195	NM_004506	ENSG00000025156	HSF2	HSF 2|HSTF 2	heat shock transcription factor 2	protein-coding
Bowtie2_on_data_141_and_data_140__aligned_reads__BAM__peak_4736	chr16	85394019	85394425	+	851	NA	Intergenic	CpG	-54291	NR_049816	100847022		NR_049816	ENSG00000266307	MIR5093	-	microRNA 5093	ncRNA
Bowtie2_on_data_141_and_data_140__aligned_reads__BAM__peak_6427	chr2	92315760	92316004	+	845	NA	Intergenic	ALR/Alpha|Satellite|centr	186723	NR_027714	440888	Hs.730239	NM_001032412		ACTR3BP2	FKSG73	ACTR3B pseudogene 2	pseudo
Bowtie2_on_data_141_and_data_140__aligned_reads__BAM__peak_12010	chr9	1977103	1977450	+	845	NA	Intergenic	Intergenic	-37943	NM_003070	6595	Hs.298990	NM_003070	ENSG00000080503	SMARCA2	BAF190|BRM|NCBRS|SNF2|SNF2L2|SNF2LA|SWI2|Sth1p|hBRM|hSNF2a	SWI/SNF related, matrix associated, actin dependent regulator of chromatin, subfamily a, member 2	protein-coding
Bowtie2_on_data_141_and_data_140__aligned_reads__BAM__peak_266	chr1	38513399	38513859	+	843	NA	Intergenic	CpG	-1179	NM_002699	5453	Hs.1837	NM_002699	ENSG00000185668	POU3F1	OCT6|OTF6|SCIP	POU class 3 homeobox 1	protein-coding
Bowtie2_on_data_141_and_data_140__aligned_reads__BAM__peak_8155	chr3	100182963	100183326	+	843	NA	Intergenic	AluSz6|SINE|Alu	-28319	NM_018004	55076	Hs.658956	NM_018004	ENSG00000181458	TMEM45A	DERP7|DNAPTP4	transmembrane protein 45A	protein-coding
Bowtie2_on_data_141_and_data_140__aligned_reads__BAM__peak_13040	chrX	113203248	113203682	+	842	NA	Intergenic	Intergenic	-21959	NR_131204	105463123	Hs.550218	NR_131204	ENSG00000241743	XACT	-	X active specific transcript (non-protein coding)	ncRNA
Bowtie2_on_data_141_and_data_140__aligned_reads__BAM__peak_7568	chr21	46186121	46186579	+	842	NA	Intergenic	Intergenic	35401	NM_003343	7327	Hs.529420	NM_003343	ENSG00000184787	UBE2G2	UBC7	ubiquitin conjugating enzyme E2 G2	protein-coding
Bowtie2_on_data_141_and_data_140__aligned_reads__BAM__peak_5746	chr19	18013536	18013821	+	840	NA	Intergenic	Intergenic	-30146	NM_001136203	115098	Hs.100043	NM_138442	ENSG00000007080	CCDC124	-	coiled-coil domain containing 124	protein-coding
Bowtie2_on_data_141_and_data_140__aligned_reads__BAM__peak_3849	chr14	103824235	103824590	+	838	NA	Intergenic	AluSz|SINE|Alu	20226	NR_002964	677811	Hs.658237	NR_002964	ENSG00000272533	SNORA28	ACA28	small nucleolar RNA, H/ACA box 28	snoRNA
Bowtie2_on_data_141_and_data_140__aligned_reads__BAM__peak_4596	chr16	55511295	55511689	+	838	NA	Intergenic	LTR88b|LTR|Gypsy?	-1250	NM_001302508	4313	Hs.513617	NM_004530	ENSG00000087245	MMP2	CLG4|CLG4A|MMP-2|MMP-II|MONA|TBE-1	matrix metallopeptidase 2	protein-coding
Bowtie2_on_data_141_and_data_140__aligned_reads__BAM__peak_4540	chr16	46421730	46421954	+	838	NA	Intergenic	HSATII|Satellite|Satellite	181167	NR_026556	124149	Hs.97414	NM_001004299		ANKRD26P1	-	ankyrin repeat domain 26 pseudogene 1	pseudo
Bowtie2_on_data_141_and_data_140__aligned_reads__BAM__peak_12819	chrUn_gl000228	27098	27748	+	838	NA	Intergenic	CpG	4803	NM_001005217	448831	Hs.626907	NM_001005217	ENSG00000205097	FRG2	FRG2A	FSHD region gene 2	protein-coding
Bowtie2_on_data_141_and_data_140__aligned_reads__BAM__peak_10096	chr6	21654173	21654526	+	836	NA	Intergenic	LTR9B|LTR|ERV1	-12295	NR_015410	401237	Hs.712707	NR_015410		CASC15	CANT|LINC00340|lnc-SOX4-1	cancer susceptibility 15 (non-protein coding)	ncRNA
Bowtie2_on_data_141_and_data_140__aligned_reads__BAM__peak_9310	chr5	12461015	12461356	+	836	NA	Intergenic	LTR10E|LTR|ERV1	-113784	NR_033383	404663	Hs.552273	NR_033383		LINC01194	CT49|TAG	long intergenic non-protein coding RNA 1194	ncRNA
Bowtie2_on_data_141_and_data_140__aligned_reads__BAM__peak_671	chr1	121351843	121352432	+	835	NA	Intergenic	ALR/Alpha|Satellite|centr	91227	NR_003955	647121	Hs.697682	NR_003955	ENSG00000231752	EMBP1	-	embigin pseudogene 1	pseudo
Bowtie2_on_data_141_and_data_140__aligned_reads__BAM__peak_9209	chr4	181619856	181620273	+	834	NA	Intergenic	MER61C|LTR|ERV1	460238	NR_033918	728081	Hs.535735	NR_033918	ENSG00000248197	LINC00290	NCRNA00290	long intergenic non-protein coding RNA 290	ncRNA
Bowtie2_on_data_141_and_data_140__aligned_reads__BAM__peak_8774	chr4	49318773	49319049	+	832	NA	Intergenic	ACRO1|Satellite|acro	330252	NM_001286791	80157	Hs.479703	NM_025087	ENSG00000109182	CWH43	CWH43-C|PGAP2IP	cell wall biogenesis 43 C-terminal homolog	protein-coding
Bowtie2_on_data_141_and_data_140__aligned_reads__BAM__peak_8311	chr3	138493828	138494562	+	828	NA	Intergenic	Intergenic	-15994	NM_006219	5291	Hs.239818	NM_006219	ENSG00000051382	PIK3CB	P110BETA|PI3K|PI3KBETA|PIK3C1	phosphatidylinositol-4,5-bisphosphate 3-kinase catalytic subunit beta	protein-coding
Bowtie2_on_data_141_and_data_140__aligned_reads__BAM__peak_6501	chr2	108981097	108981485	+	828	NA	Intergenic	LTR10C|LTR|ERV1	-13076	NM_001321770	27233	Hs.312644	NM_006588	ENSG00000198075	SULT1C4	SULT1C|SULT1C2	sulfotransferase family 1C member 4	protein-coding
Bowtie2_on_data_141_and_data_140__aligned_reads__BAM__peak_11273	chr7	130013581	130014124	+	828	NA	Intergenic	Intergenic	-6360	NM_001868	1357	Hs.2879	NM_001868	ENSG00000091704	CPA1	CPA	carboxypeptidase A1	protein-coding
Bowtie2_on_data_141_and_data_140__aligned_reads__BAM__peak_2049	chr11	61065077	61065493	+	826	NA	Intergenic	Intergenic	-2497	NM_152718	220001	Hs.60640	NM_152718	ENSG00000167992	VWCE	URG11|VWC1	von Willebrand factor C and EGF domains	protein-coding
Bowtie2_on_data_141_and_data_140__aligned_reads__BAM__peak_10312	chr6	80254763	80255120	+	826	NA	Intergenic	Intergenic	-7794	NM_001122769	167691	Hs.21945	NM_181714	ENSG00000135338	LCA5	C6orf152	LCA5, lebercilin	protein-coding
Bowtie2_on_data_141_and_data_140__aligned_reads__BAM__peak_12571	chr9	138536524	138536971	+	824	NA	Intergenic	LTR10B1|LTR|ERV1	-5361	NM_182974	360203	Hs.522491	NM_182974	ENSG00000204007	GLT6D1	GLTDC1|GT6M7	glycosyltransferase 6 domain containing 1	protein-coding
Bowtie2_on_data_141_and_data_140__aligned_reads__BAM__peak_13189	chrY	58844695	58845069	+	813	NA	Intergenic	(CATTC)n|Satellite|Satellite	-255521	NM_005840	10251	Hs.381912	NM_005840	ENSG00000168939	SPRY3	spry-3	sprouty RTK signaling antagonist 3	protein-coding
Bowtie2_on_data_141_and_data_140__aligned_reads__BAM__peak_12059	chr9	11100679	11101035	+	812	NA	Intergenic	MER61C|LTR|ERV1	487651	NR_110696	101929428	Hs.434446	NR_110696	ENSG00000226717	PTPRD-AS2	-	PTPRD antisense RNA 2 (head to head)	ncRNA
Bowtie2_on_data_141_and_data_140__aligned_reads__BAM__peak_4529	chr16	46401783	46402219	+	812	NA	Intergenic	HSATII|Satellite|Satellite	201008	NR_026556	124149	Hs.97414	NM_001004299		ANKRD26P1	-	ankyrin repeat domain 26 pseudogene 1	pseudo
Bowtie2_on_data_141_and_data_140__aligned_reads__BAM__peak_2275	chr11	103392318	103392790	+	811	NA	Intergenic	Intergenic	-328080	NR_039842	100616457		NR_039842	ENSG00000264200	MIR4693	-	microRNA 4693	ncRNA
Bowtie2_on_data_141_and_data_140__aligned_reads__BAM__peak_7995	chr3	48175019	48175380	+	805	NA	Intergenic	AluSp|SINE|Alu	-44430	NM_002375	4134	Hs.517949	NM_002375	ENSG00000047849	MAP4	-	microtubule associated protein 4	protein-coding
Bowtie2_on_data_141_and_data_140__aligned_reads__BAM__peak_11666	chr8	57864942	57865289	+	803	NA	Intergenic	MER61C|LTR|ERV1	41315	NM_017813	54928	Hs.438689	NM_017813	ENSG00000104331	IMPAD1	GPAPP|IMP 3|IMP-3|IMPA3	inositol monophosphatase domain containing 1	protein-coding
Bowtie2_on_data_141_and_data_140__aligned_reads__BAM__peak_13081	chrX	145152675	145153044	+	799	NA	Intergenic	Intergenic	-43469	NR_030581	100126341		NR_030581	ENSG00000216056	MIR891A	MIRN891A	microRNA 891a	ncRNA
Bowtie2_on_data_141_and_data_140__aligned_reads__BAM__peak_5585	chr18	68110324	68110831	+	799	NA	Intergenic	LTR10B1|LTR|ERV1	-58750	NR_110764	101060542	Hs.586967	NR_110764	ENSG00000266278	LINC01910	-	long intergenic non-protein coding RNA 1910	ncRNA
Bowtie2_on_data_141_and_data_140__aligned_reads__BAM__peak_567	chr1	97527150	97527700	+	797	NA	Intergenic	MER61D|LTR|ERV1	-34054	NR_046590	100873932	Hs.682651	NR_046590	ENSG00000232878	DPYD-AS1	-	DPYD antisense RNA 1	ncRNA
Bowtie2_on_data_141_and_data_140__aligned_reads__BAM__peak_8333	chr3	142982609	142983031	+	796	NA	Intergenic	Intergenic	-78268	NR_048544	100885796	Hs.581618	NR_048544	ENSG00000240012	SLC9A9-AS1	-	SLC9A9 antisense RNA 1	ncRNA
Bowtie2_on_data_141_and_data_140__aligned_reads__BAM__peak_9290	chr5	6765776	6766072	+	792	NA	Intergenic	Intergenic	19823	NM_001171806	11044	Hs.481542	NM_006999	ENSG00000112941	TENT4A	LAK-1|LAK1|PAPD7|POLK|POLS|TRF4|TRF4-1|TRF41|TUTASE5	terminal nucleotidyltransferase 4A	protein-coding
Bowtie2_on_data_141_and_data_140__aligned_reads__BAM__peak_9806	chr5	132372459	132372790	+	784	NA	Intergenic	AluSx3|SINE|Alu	-10328	NM_001308127	54819	Hs.29700	NM_017665	ENSG00000155329	ZCCHC10	-	zinc finger CCHC-type containing 10	protein-coding
Bowtie2_on_data_141_and_data_140__aligned_reads__BAM__peak_4527	chr16	46398113	46398387	+	782	NA	Intergenic	HSATII|Satellite|Satellite	204759	NR_026556	124149	Hs.97414	NM_001004299		ANKRD26P1	-	ankyrin repeat domain 26 pseudogene 1	pseudo
Bowtie2_on_data_141_and_data_140__aligned_reads__BAM__peak_4522	chr16	46389567	46389843	+	782	NA	Intergenic	HSATII|Satellite|Satellite	213304	NR_026556	124149	Hs.97414	NM_001004299		ANKRD26P1	-	ankyrin repeat domain 26 pseudogene 1	pseudo
Bowtie2_on_data_141_and_data_140__aligned_reads__BAM__peak_1131	chr1	230763576	230763915	+	781	NA	Intergenic	Intergenic	-14457	NM_007357	22796	Hs.211800	NM_007357	ENSG00000135775	COG2	CDG2Q|LDLC	component of oligomeric golgi complex 2	protein-coding
Bowtie2_on_data_141_and_data_140__aligned_reads__BAM__peak_13019	chrX	100251612	100251943	+	771	NA	Intergenic	AluJo|SINE|Alu	27080	NR_103708	392509	Hs.147237	NM_001162491	ENSG00000174225	ARL13A	ARL13|dJ341D10.2	ADP ribosylation factor like GTPase 13A	protein-coding
Bowtie2_on_data_141_and_data_140__aligned_reads__BAM__peak_4521	chr16	46387317	46387552	+	770	NA	Intergenic	HSATII|Satellite|Satellite	215575	NR_026556	124149	Hs.97414	NM_001004299		ANKRD26P1	-	ankyrin repeat domain 26 pseudogene 1	pseudo
Bowtie2_on_data_141_and_data_140__aligned_reads__BAM__peak_12193	chr9	66746753	66747073	+	768	NA	Intergenic	AluSz|SINE|Alu	-176054	NR_121570	101928381	Hs.708686	NR_121570		LOC101928381	-	uncharacterized LOC101928381	ncRNA
Bowtie2_on_data_141_and_data_140__aligned_reads__BAM__peak_7109	chr2	241373374	241373669	+	766	NA	Intergenic	Intergenic	-1594	NM_002081	2817	Hs.328232	NM_002081	ENSG00000063660	GPC1	glypican	glypican 1	protein-coding
Bowtie2_on_data_141_and_data_140__aligned_reads__BAM__peak_592	chr1	101992301	101992678	+	764	NA	Intergenic	MLT1H|LTR|ERVL-MaLR	203096	NR_126402	104355286	Hs.568671	NR_126402	ENSG00000231671	LINC01307	-	long intergenic non-protein coding RNA 1307	ncRNA
Bowtie2_on_data_141_and_data_140__aligned_reads__BAM__peak_9258	chr4	190942824	190943783	+	763	NA	Intergenic	CpG	5109	NM_001286820	448831	Hs.626907	NM_001005217	ENSG00000205097	FRG2	FRG2A	FSHD region gene 2	protein-coding
Bowtie2_on_data_141_and_data_140__aligned_reads__BAM__peak_6416	chr2	92297859	92298163	+	763	NA	Intergenic	ALR/Alpha|Satellite|centr	168852	NR_027714	440888	Hs.730239	NM_001032412		ACTR3BP2	FKSG73	ACTR3B pseudogene 2	pseudo
Bowtie2_on_data_141_and_data_140__aligned_reads__BAM__peak_1797	chr11	1676466	1676874	+	762	NA	Intergenic	Intergenic	-10159	NR_026643	387742	Hs.567908	NM_001014374	ENSG00000205866	FAM99A	-	family with sequence similarity 99 member A (non-protein coding)	ncRNA
Bowtie2_on_data_141_and_data_140__aligned_reads__BAM__peak_5257	chr17	69842442	69842737	+	759	NA	Intergenic	Intergenic	179531	NR_110876	102723505	Hs.547482	NR_110876	ENSG00000228639	ROCR	LINC02095	regulator of chondrogenesis RNA	ncRNA
Bowtie2_on_data_141_and_data_140__aligned_reads__BAM__peak_2046	chr11	60331092	60331541	+	757	NA	Intergenic	MER61C|LTR|ERV1	48430	NM_001278320	503497	Hs.523704	NM_001012417	ENSG00000204979	MS4A13	-	membrane spanning 4-domains A13	protein-coding
Bowtie2_on_data_141_and_data_140__aligned_reads__BAM__peak_10162	chr6	31358400	31358556	+	755	NA	Intergenic	MER61E|LTR|ERV1	7807	NR_148223	101929072	Hs.733344	NR_148222		MICA-AS1	-	MICA antisense RNA 1	ncRNA
Bowtie2_on_data_141_and_data_140__aligned_reads__BAM__peak_11944	chr8	130017328	130017722	+	748	NA	Intergenic	Intergenic	-39278	NR_145483	106144608		NR_145483	ENSG00000229140	LINC00976	-	long intergenic non-protein coding RNA 976	ncRNA
Bowtie2_on_data_141_and_data_140__aligned_reads__BAM__peak_2295	chr11	109212992	109213282	+	748	NA	Intergenic	MLT1H|LTR|ERVL-MaLR	-79709	NM_207645	399947	Hs.172982	NM_207645	ENSG00000185742	C11orf87	LOH11CR1A|NEURIM1	chromosome 11 open reading frame 87	protein-coding
Bowtie2_on_data_141_and_data_140__aligned_reads__BAM__peak_8430	chr3	170710582	170710999	+	746	NA	Intergenic	L1PB4|LINE|L1	33978	NM_001278659	6514	Hs.167584	NM_000340	ENSG00000163581	SLC2A2	GLUT2	solute carrier family 2 member 2	protein-coding
Bowtie2_on_data_141_and_data_140__aligned_reads__BAM__peak_8147	chr3	90130087	90130432	+	746	NA	Intergenic	Intergenic	973585	NM_182644	2042	Hs.123642	NM_005233	ENSG00000044524	EPHA3	EK4|ETK|ETK1|HEK|HEK4|TYRO4	EPH receptor A3	protein-coding
Bowtie2_on_data_141_and_data_140__aligned_reads__BAM__peak_896	chr1	175782907	175783367	+	745	NA	Intergenic	AluSc8|SINE|Alu	-63342	NR_125964	101928751		NR_125964	ENSG00000224718	LINC01657	-	long intergenic non-protein coding RNA 1657	ncRNA
Bowtie2_on_data_141_and_data_140__aligned_reads__BAM__peak_11626	chr8	46856117	46856272	+	744	NA	Intergenic	ALR/Alpha|Satellite|centr	673071	NR_146077	389652		NR_146077	ENSG00000248498	ASNSP1	ASNSL1	asparagine synthetase pseudogene 1	pseudo
Bowtie2_on_data_141_and_data_140__aligned_reads__BAM__peak_1322	chr10	25357190	25357544	+	742	NA	Intergenic	Intergenic	-6159	NM_001270383	219670	Hs.534486	NM_145010	ENSG00000151023	ENKUR	C10orf63|CFAP106	enkurin, TRPC channel interacting protein	protein-coding
Bowtie2_on_data_141_and_data_140__aligned_reads__BAM__peak_2575	chr12	27379176	27379561	+	742	NA	Intergenic	Intergenic	-17710	NM_015000	23012	Hs.184523	NM_015000	ENSG00000211455	STK38L	NDR2	serine/threonine kinase 38 like	protein-coding
Bowtie2_on_data_141_and_data_140__aligned_reads__BAM__peak_10938	chr7	49054470	49054795	+	742	NA	Intergenic	MER11C|LTR|ERVK	90475	NM_152627	168448	Hs.567757	NM_152627		CDC14C	CDC14B2|CDC14Bretro	cell division cycle 14C	protein-coding
Bowtie2_on_data_141_and_data_140__aligned_reads__BAM__peak_8214	chr3	116337000	116337417	+	742	NA	Intergenic	MER61E|LTR|ERV1	65888	NR_046624	100861506	Hs.641878	NR_046624		LINC00903	LSAMP-AS2	long intergenic non-protein coding RNA 903	ncRNA
Bowtie2_on_data_141_and_data_140__aligned_reads__BAM__peak_4143	chr15	72962874	72963167	+	739	NA	Intergenic	Intergenic	15470	NM_001350932	123346	Hs.434111	NM_001350932	ENSG00000175202	HIGD2B	HIGD2BP	HIG1 hypoxia inducible domain family member 2B	protein-coding
Bowtie2_on_data_141_and_data_140__aligned_reads__BAM__peak_12228	chr9	69926932	69927330	+	739	NA	Intergenic	AluSz|SINE|Alu	-169347	NR_121570	101928381	Hs.708686	NR_121570		LOC101928381	-	uncharacterized LOC101928381	ncRNA
Bowtie2_on_data_141_and_data_140__aligned_reads__BAM__peak_1884	chr11	17400162	17400576	+	738	NA	Intergenic	MER61E|LTR|ERV1	9837	NM_000525	3767	Hs.248141	NM_000525	ENSG00000187486	KCNJ11	BIR|HHF2|IKATP|KIR6.2|MODY13|PHHI|TNDM3	potassium voltage-gated channel subfamily J member 11	protein-coding
Bowtie2_on_data_141_and_data_140__aligned_reads__BAM__peak_9679	chr5	102629989	102630288	+	736	NA	Intergenic	MIR|SINE|MIR	35080	NM_001316968	90355	Hs.482976	NM_033211	ENSG00000181751	C5orf30	-	chromosome 5 open reading frame 30	protein-coding
Bowtie2_on_data_141_and_data_140__aligned_reads__BAM__peak_563	chr1	96250645	96250970	+	731	NA	Intergenic	MER81|DNA|hAT-Blackjack	-206817	NR_125991	102723661	Hs.143911	NR_125991	ENSG00000237435	LOC102723661	-	uncharacterized LOC102723661	ncRNA
Bowtie2_on_data_141_and_data_140__aligned_reads__BAM__peak_11771	chr8	86560521	86561237	+	729	NA	Intergenic	L1MA8|LINE|L1	7026	NR_003594	100288527	Hs.535056	NR_003594		REXO1L2P	-	REXO1 like 2, pseudogene	pseudo
Bowtie2_on_data_141_and_data_140__aligned_reads__BAM__peak_10988	chr7	61982077	61982259	+	728	NA	Intergenic	ALR/Alpha|Satellite|centr	782266	NR_003952	643955	Hs.583308	NR_003952	ENSG00000185037	ZNF733P	ZNF733	zinc finger protein 733, pseudogene	pseudo
Bowtie2_on_data_141_and_data_140__aligned_reads__BAM__peak_7684	chr22	29864794	29865206	+	728	NA	Intergenic	AluJr|SINE|Alu	-11181	NM_021076	4744	Hs.198760	NM_021076	ENSG00000100285	NEFH	CMT2CC|NFH	neurofilament heavy	protein-coding
Bowtie2_on_data_141_and_data_140__aligned_reads__BAM__peak_4339	chr16	4351762	4352031	+	727	NA	Intergenic	AluSc8|SINE|Alu	-12866	NM_001318918	84662	Hs.592087	NM_032575	ENSG00000126603	GLIS2	NKL|NPHP7	GLIS family zinc finger 2	protein-coding
Bowtie2_on_data_141_and_data_140__aligned_reads__BAM__peak_673	chr1	121354962	121355242	+	724	NA	Intergenic	ALR/Alpha|Satellite|centr	94192	NR_003955	647121	Hs.697682	NR_003955	ENSG00000231752	EMBP1	-	embigin pseudogene 1	pseudo
Bowtie2_on_data_141_and_data_140__aligned_reads__BAM__peak_1675	chr10	111935222	111935717	+	723	NA	Intergenic	Intergenic	-31894	NM_130439	4601	Hs.602078	NM_005962	ENSG00000119950	MXI1	MAD2|MXD2|MXI|bHLHc11	MAX interactor 1, dimerization protein	protein-coding
Bowtie2_on_data_141_and_data_140__aligned_reads__BAM__peak_9472	chr5	61463541	61463910	+	723	NA	Intergenic	Intergenic	-138264	NM_001243953	3796	Hs.558351	NM_004520	ENSG00000068796	KIF2A	CDCBM3|HK2|KIF2	kinesin family member 2A	protein-coding
Bowtie2_on_data_141_and_data_140__aligned_reads__BAM__peak_3702	chr14	71331719	71332164	+	723	NA	Intergenic	MER61D|LTR|ERV1	-42181	NM_014982	22990	Hs.446559	NM_014982	ENSG00000100731	PCNX1	PCNX|PCNXL1|pecanex	pecanex homolog 1	protein-coding
Bowtie2_on_data_141_and_data_140__aligned_reads__BAM__peak_4534	chr16	46407374	46407800	+	721	NA	Intergenic	HSATII|Satellite|Satellite	195422	NR_026556	124149	Hs.97414	NM_001004299		ANKRD26P1	-	ankyrin repeat domain 26 pseudogene 1	pseudo
Bowtie2_on_data_141_and_data_140__aligned_reads__BAM__peak_12408	chr9	107018348	107018823	+	720	NA	Intergenic	LTR10E|LTR|ERV1	-13925	NR_135141	105376194	Hs.553289	NR_135141		LOC105376194	-	uncharacterized LOC105376194	ncRNA
Bowtie2_on_data_141_and_data_140__aligned_reads__BAM__peak_6772	chr2	173081292	173081677	+	719	NA	Intergenic	MLT2B4|LTR|ERVL	113750	NR_126376	104326193	Hs.600690	NR_126376	ENSG00000236651	DLX2-DT	DLX2-AS1|TCONS_00003049	DLX2 divergent transcript	ncRNA
Bowtie2_on_data_141_and_data_140__aligned_reads__BAM__peak_6544	chr2	119975861	119976331	+	717	NA	Intergenic	Intergenic	-5288	NM_182915	55240	Hs.647822	NM_018234	ENSG00000115107	STEAP3	AHMIO2|STMP3|TSAP6|dudlin-2|dudulin-2|pHyde	STEAP3 metalloreductase	protein-coding
Bowtie2_on_data_141_and_data_140__aligned_reads__BAM__peak_4936	chr17	22250065	22250221	+	716	NA	Intergenic	ALR/Alpha|Satellite|centr	227706	NM_001190452	100462977	Hs.740185	NM_001190452	ENSG00000256618	MTRNR2L1	HN1	MT-RNR2 like 1	protein-coding
Bowtie2_on_data_141_and_data_140__aligned_reads__BAM__peak_2848	chr12	92985999	92986377	+	714	NA	Intergenic	Intergenic	-110431	NM_001037671	338809	Hs.326303	NM_001037671	ENSG00000214215	C12orf74	-	chromosome 12 open reading frame 74	protein-coding
Bowtie2_on_data_141_and_data_140__aligned_reads__BAM__peak_1799	chr11	1851881	1852273	+	714	NA	Intergenic	Intergenic	-3463	NM_138567	90019	Hs.161031	NM_138567	ENSG00000149043	SYT8	-	synaptotagmin 8	protein-coding
Bowtie2_on_data_141_and_data_140__aligned_reads__BAM__peak_11781	chr8	86820611	86820992	+	714	NA	Intergenic	AluSx|SINE|Alu	-5011	NR_003594	100288527	Hs.535056	NR_003594		REXO1L2P	-	REXO1 like 2, pseudogene	pseudo
Bowtie2_on_data_141_and_data_140__aligned_reads__BAM__peak_8223	chr3	119357741	119358156	+	713	NA	Intergenic	Intergenic	21489	NM_001308333	64091	Hs.534383	NM_022135	ENSG00000121577	POPDC2	POP2	popeye domain containing 2	protein-coding
Bowtie2_on_data_141_and_data_140__aligned_reads__BAM__peak_6519	chr2	112789527	112789940	+	712	NA	Intergenic	T-rich|Low_complexity|Low_complexity	-23067	NM_001329914	84910	Hs.656298	NM_032824	ENSG00000153214	TMEM87B	-	transmembrane protein 87B	protein-coding
Bowtie2_on_data_141_and_data_140__aligned_reads__BAM__peak_2751	chr12	68435900	68436316	+	712	NA	Intergenic	Intergenic	52883	NR_104124	100885789	Hs.439832	NR_104124	ENSG00000255733	IFNG-AS1	GS1-410F4.2|NEST|Tmevpg1	IFNG antisense RNA 1	ncRNA
Bowtie2_on_data_141_and_data_140__aligned_reads__BAM__peak_5424	chr18	18516872	18517257	+	710	NA	Intergenic	ALR/Alpha|Satellite|centr	174748	NM_005406	6093	Hs.306307	NM_005406	ENSG00000067900	ROCK1	P160ROCK|ROCK-I	Rho associated coiled-coil containing protein kinase 1	protein-coding
Bowtie2_on_data_141_and_data_140__aligned_reads__BAM__peak_7245	chr20	29829349	29829767	+	707	NA	Intergenic	(GAATG)n|Satellite|Satellite	-15909	NM_001037730	245929	Hs.580793	NM_001037730	ENSG00000215547	DEFB115	DEFB-15	defensin beta 115	protein-coding
Bowtie2_on_data_141_and_data_140__aligned_reads__BAM__peak_10175	chr6	36279755	36280138	+	707	NA	Intergenic	Intergenic	24716	NM_001010903	389384	Hs.162104	NM_001010903	ENSG00000189325	C6orf222	-	chromosome 6 open reading frame 222	protein-coding
Bowtie2_on_data_141_and_data_140__aligned_reads__BAM__peak_12247	chr9	72653090	72653382	+	707	NA	Intergenic	(GAATG)n|Satellite|Satellite	-5261	NM_153267	256691	Hs.547172	NM_153267	ENSG00000165072	MAMDC2	-	MAM domain containing 2	protein-coding
Bowtie2_on_data_141_and_data_140__aligned_reads__BAM__peak_12981	chrX	61730821	61731347	+	706	NA	Intergenic	ALR/Alpha|Satellite|centr	840134	NM_001012968	139886	Hs.612782	NM_001012968	ENSG00000186767	SPIN4	TDRD28	spindlin family member 4	protein-coding
Bowtie2_on_data_141_and_data_140__aligned_reads__BAM__peak_10867	chr7	31031855	31032349	+	705	NA	Intergenic	Intergenic	28466	NM_000823	2692	Hs.767	NM_000823	ENSG00000106128	GHRHR	GHRFR|GRFR|IGHD1B	growth hormone releasing hormone receptor	protein-coding
Bowtie2_on_data_141_and_data_140__aligned_reads__BAM__peak_5386	chr18	8685321	8685722	+	704	NA	Intergenic	Intergenic	22098	NR_120598	100287082	Hs.439434	NR_120598	ENSG00000265962	GACAT2	MTCL1-AS1|MTCL1AS1	gastric cancer associated transcript 2 (non-protein coding)	ncRNA
Bowtie2_on_data_141_and_data_140__aligned_reads__BAM__peak_12084	chr9	20276868	20277196	+	701	NA	Intergenic	THE1C-int|LTR|ERVL-MaLR	134204	NR_039684	100616229		NR_039684	ENSG00000263790	MIR4473	-	microRNA 4473	ncRNA
Bowtie2_on_data_141_and_data_140__aligned_reads__BAM__peak_12008	chr9	1009230	1009713	+	700	NA	Intergenic	Intergenic	32503	NM_021240	58524	Hs.189174	NM_021240	ENSG00000064218	DMRT3	DMRTA3	doublesex and mab-3 related transcription factor 3	protein-coding
Bowtie2_on_data_141_and_data_140__aligned_reads__BAM__peak_4531	chr16	46404089	46404739	+	699	NA	Intergenic	HSATII|Satellite|Satellite	198595	NR_026556	124149	Hs.97414	NM_001004299		ANKRD26P1	-	ankyrin repeat domain 26 pseudogene 1	pseudo
Bowtie2_on_data_141_and_data_140__aligned_reads__BAM__peak_11776	chr8	86768677	86769161	+	697	NA	Intergenic	AluSx|SINE|Alu	7209	NR_003594	100288527	Hs.535056	NR_003594		REXO1L2P	-	REXO1 like 2, pseudogene	pseudo
Bowtie2_on_data_141_and_data_140__aligned_reads__BAM__peak_9037	chr4	128182639	128182954	+	697	NA	Intergenic	Intergenic	-371291	NM_015693	27152	Hs.391481	NM_015693	ENSG00000164066	INTU	CPLANE4|INT|OFD17|PDZD6|PDZK6|SRTD20	inturned planar cell polarity protein	protein-coding
Bowtie2_on_data_141_and_data_140__aligned_reads__BAM__peak_10383	chr6	100284346	100284679	+	695	NA	Intergenic	AluSz6|SINE|Alu	-157402	NR_038384	728012	Hs.434366	NR_038384	ENSG00000229315	MCHR2-AS1	-	MCHR2 antisense RNA 1	ncRNA
Bowtie2_on_data_141_and_data_140__aligned_reads__BAM__peak_2498	chr12	12199980	12200392	+	695	NA	Intergenic	(CAGGA)n|Simple_repeat|Simple_repeat	-23692	NM_138723	79370	Hs.210343	NM_030766	ENSG00000121380	BCL2L14	BCLG	BCL2 like 14	protein-coding
Bowtie2_on_data_141_and_data_140__aligned_reads__BAM__peak_10161	chr6	31305051	31305323	+	694	NA	Intergenic	LTR10E|LTR|ERV1	17906	NR_106951	102465537		NR_106951	ENSG00000277402	MIR6891	hsa-mir-6891	microRNA 6891	ncRNA
Bowtie2_on_data_141_and_data_140__aligned_reads__BAM__peak_9142	chr4	157408228	157408537	+	693	NA	Intergenic	MER61D|LTR|ERV1	484164	NR_036641	56034	Hs.570855	NM_016205	ENSG00000145431	PDGFC	FALLOTEIN|SCDGF	platelet derived growth factor C	protein-coding
Bowtie2_on_data_141_and_data_140__aligned_reads__BAM__peak_574	chr1	98930482	98930848	+	693	NA	Intergenic	Intergenic	-196571	NR_033716	51375	Hs.197015	NM_015976	ENSG00000162627	SNX7	-	sorting nexin 7	protein-coding
Bowtie2_on_data_141_and_data_140__aligned_reads__BAM__peak_12166	chr9	42175744	42176081	+	692	NA	Intergenic	AluSq2|SINE|Alu	-156328	NR_003670	654466	Hs.536967	NM_001039113		FGF7P3	KGFLP2	fibroblast growth factor 7 pseudogene 3	pseudo
Bowtie2_on_data_141_and_data_140__aligned_reads__BAM__peak_231	chr1	32959821	32960139	+	690	NA	Intergenic	Intergenic	29322	NM_001145720	728116	Hs.647658	NM_001145720	ENSG00000273274	ZBTB8B	ZNF916B	zinc finger and BTB domain containing 8B	protein-coding
Bowtie2_on_data_141_and_data_140__aligned_reads__BAM__peak_7792	chr22	43491902	43492312	+	689	NA	Intergenic	AluYf4|SINE|Alu	-6673	NR_027779	25809	Hs.660298	NM_012263	ENSG00000100271	TTLL1	C22orf7|HS323M22B	tubulin tyrosine ligase like 1	protein-coding
Bowtie2_on_data_141_and_data_140__aligned_reads__BAM__peak_102	chr1	16840344	16840843	+	688	NA	Intergenic	Intergenic	-21397	NR_023386	114819	Hs.597881	NR_023386	ENSG00000080947	CROCCP3	CROCCL2|dJ798A10.2	ciliary rootlet coiled-coil, rootletin pseudogene 3	pseudo
Bowtie2_on_data_141_and_data_140__aligned_reads__BAM__peak_11936	chr8	127888978	127889241	+	687	NA	Intergenic	Intergenic	-136290	NR_045262	100750225	Hs.571530	NR_045262	ENSG00000253438	PCAT1	PCA1|PCAT-1	prostate cancer associated transcript 1 (non-protein coding)	ncRNA
Bowtie2_on_data_141_and_data_140__aligned_reads__BAM__peak_1155	chr1	235511567	235511843	+	685	NA	Intergenic	AluSx|SINE|Alu	-18970	NM_003193	6905	Hs.744998	NM_003193	ENSG00000284770	TBCE	HRD|KCS|KCS1|PEAMO|pac2	tubulin folding cofactor E	protein-coding
Bowtie2_on_data_141_and_data_140__aligned_reads__BAM__peak_3358	chr13	100702570	100703028	+	685	NA	Intergenic	MER61C|LTR|ERV1	38398	NR_132422	105370333	Hs.186291	NR_132422	ENSG00000274605	LOC105370333	-	uncharacterized LOC105370333	ncRNA
Bowtie2_on_data_141_and_data_140__aligned_reads__BAM__peak_9834	chr5	138044349	138044849	+	683	NA	Intergenic	Intergenic	44399	NR_134245	105379194	Hs.445981	NR_134244	ENSG00000253404	LOC105379194	-	uncharacterized LOC105379194	ncRNA
Bowtie2_on_data_141_and_data_140__aligned_reads__BAM__peak_5886	chr19	45274027	45274435	+	682	NA	Intergenic	L1PA16|LINE|L1	-6895	NM_001130852	23624	Hs.466907	NM_012116	ENSG00000142273	CBLC	CBL-3|CBL-SL|RNF57	Cbl proto-oncogene C	protein-coding
Bowtie2_on_data_141_and_data_140__aligned_reads__BAM__peak_9907	chr5	151198437	151198796	+	681	NA	Intergenic	Intergenic	-46879	NR_132345	100652758	Hs.587054	NM_001278082		LOC100652758	-	uncharacterized LOC100652758	ncRNA
Bowtie2_on_data_141_and_data_140__aligned_reads__BAM__peak_10766	chr7	6903830	6904185	+	681	NA	Intergenic	AluSp|SINE|Alu	-38081	NM_198097	221960	Hs.567779	NM_198097	ENSG00000146574	CCZ1B	C7orf28B|H_NH0577018.2	CCZ1 homolog B, vacuolar protein trafficking and biogenesis associated	protein-coding
Bowtie2_on_data_141_and_data_140__aligned_reads__BAM__peak_4525	chr16	46393976	46394223	+	680	NA	Intergenic	HSATII|Satellite|Satellite	208910	NR_026556	124149	Hs.97414	NM_001004299		ANKRD26P1	-	ankyrin repeat domain 26 pseudogene 1	pseudo
Bowtie2_on_data_141_and_data_140__aligned_reads__BAM__peak_3894	chr15	27847565	27848030	+	678	NA	Intergenic	Intergenic	-441331	NR_120343	101928869	Hs.585699	NR_120343	ENSG00000228740	GABRG3-AS1	-	GABRG3 antisense RNA 1	ncRNA
Bowtie2_on_data_141_and_data_140__aligned_reads__BAM__peak_10268	chr6	61913351	61913528	+	675	NA	Intergenic	ALR/Alpha|Satellite|centr	-370569	NM_001190706	100463487		NM_001190706		MTRNR2L9	HN9	MT-RNR2 like 9	protein-coding
Bowtie2_on_data_141_and_data_140__aligned_reads__BAM__peak_2227	chr11	91519261	91519862	+	675	NA	Intergenic	Intergenic	-565701	NM_001008781	120114	Hs.98523	NM_001008781	ENSG00000165323	FAT3	CDHF15|CDHR10|hFat3	FAT atypical cadherin 3	protein-coding
Bowtie2_on_data_141_and_data_140__aligned_reads__BAM__peak_9051	chr4	130306223	130306443	+	675	NA	Intergenic	Intergenic	289051	NM_001099783	132321	Hs.567679	NM_173487	ENSG00000151470	C4orf33	-	chromosome 4 open reading frame 33	protein-coding
Bowtie2_on_data_141_and_data_140__aligned_reads__BAM__peak_5828	chr19	38809223	38809538	+	673	NA	Intergenic	Intergenic	-1104	NM_004823	9424	Hs.240395	NM_004823	ENSG00000099337	KCNK6	K2p6.1|KCNK8|TOSS|TWIK-2|TWIK2	potassium two pore domain channel subfamily K member 6	protein-coding
Bowtie2_on_data_141_and_data_140__aligned_reads__BAM__peak_1969	chr11	42793447	42793698	+	671	NA	Intergenic	(TG)n|Simple_repeat|Simple_repeat	497347	NR_033868	399881	Hs.446761	NR_033868	ENSG00000251557	HNRNPKP3	-	heterogeneous nuclear ribonucleoprotein K pseudogene 3	pseudo
Bowtie2_on_data_141_and_data_140__aligned_reads__BAM__peak_3943	chr15	39848700	39849092	+	670	NA	Intergenic	Intergenic	-24384	NM_003246	7057	Hs.164226	NM_003246	ENSG00000137801	THBS1	THBS|THBS-1|TSP|TSP-1|TSP1	thrombospondin 1	protein-coding
Bowtie2_on_data_141_and_data_140__aligned_reads__BAM__peak_2744	chr12	66408706	66409097	+	670	NA	Intergenic	Intergenic	8605	NR_106722	102464827		NR_106722	ENSG00000276878	MIR6074	hsa-mir-6074	microRNA 6074	ncRNA
Bowtie2_on_data_141_and_data_140__aligned_reads__BAM__peak_6580	chr2	132634640	132634970	+	669	NA	Intergenic	Intergenic	-75571	NM_214461	408029	Hs.145567	NM_214461		C2orf27B	-	chromosome 2 open reading frame 27B	protein-coding
Bowtie2_on_data_141_and_data_140__aligned_reads__BAM__peak_1776	chr10	135500171	135501174	+	669	NA	Intergenic	BSR/Beta|Satellite|Satellite	-60373	NM_001080998	441581	Hs.690471	NM_001080998	ENSG00000225899	FRG2B	-	FSHD region gene 2 family member B	protein-coding
Bowtie2_on_data_141_and_data_140__aligned_reads__BAM__peak_4539	chr16	46420816	46421020	+	665	NA	Intergenic	HSATII|Satellite|Satellite	182091	NR_026556	124149	Hs.97414	NM_001004299		ANKRD26P1	-	ankyrin repeat domain 26 pseudogene 1	pseudo
Bowtie2_on_data_141_and_data_140__aligned_reads__BAM__peak_2626	chr12	46501435	46501712	+	665	NA	Intergenic	HAL1|LINE|L1	-117172	NM_004719	9169	Hs.210367	NM_004719	ENSG00000139218	SCAF11	CASP11|SFRS2IP|SIP1|SRRP129|SRSF2IP	SR-related CTD associated factor 11	protein-coding
Bowtie2_on_data_141_and_data_140__aligned_reads__BAM__peak_1169	chr1	238225416	238225940	+	665	NA	Intergenic	MER41G|LTR|ERV1	-171456	NM_021186	57829	Hs.136241	NM_021186	ENSG00000116996	ZP4	ZBP|ZP1|ZPB|Zp-4	zona pellucida glycoprotein 4	protein-coding
Bowtie2_on_data_141_and_data_140__aligned_reads__BAM__peak_4251	chr15	93345527	93345847	+	664	NA	Intergenic	MLT1D|LTR|ERVL-MaLR	6973	NR_033769	728619	Hs.684129	NR_033769		ASB9P1	-	ankyrin repeat and SOCS box containing 9 pseudogene 1	pseudo
Bowtie2_on_data_141_and_data_140__aligned_reads__BAM__peak_8800	chr4	55285959	55286232	+	664	NA	Intergenic	MLT1H2|LTR|ERVL-MaLR	87036	NR_147160	105377656	Hs.157697	NR_147160		LINC02283	-	long intergenic non-protein coding RNA 2283	ncRNA
Bowtie2_on_data_141_and_data_140__aligned_reads__BAM__peak_4528	chr16	46399481	46399738	+	660	NA	Intergenic	HSATII|Satellite|Satellite	203400	NR_026556	124149	Hs.97414	NM_001004299		ANKRD26P1	-	ankyrin repeat domain 26 pseudogene 1	pseudo
Bowtie2_on_data_141_and_data_140__aligned_reads__BAM__peak_11102	chr7	91235058	91235629	+	659	NA	Intergenic	HSMAR2|DNA|TcMar-Mariner	274691	NM_006980	7978	Hs.532216	NM_006980	ENSG00000127989	MTERF1	MTERF	mitochondrial transcription termination factor 1	protein-coding
Bowtie2_on_data_141_and_data_140__aligned_reads__BAM__peak_11210	chr7	112224384	112224690	+	659	NA	Intergenic	LTR40A1|LTR|ERVL	-33583	NR_110160	100996249	Hs.561749	NR_110159		LOC100996249	-	uncharacterized LOC100996249	ncRNA
Bowtie2_on_data_141_and_data_140__aligned_reads__BAM__peak_12127	chr9	34072396	34072818	+	658	NA	Intergenic	Intergenic	-23660	NM_018449	55833	Hs.493739	NM_018449	ENSG00000137073	UBAP2	UBAP-2	ubiquitin associated protein 2	protein-coding
Bowtie2_on_data_141_and_data_140__aligned_reads__BAM__peak_11779	chr8	86796175	86797035	+	657	NA	Intergenic	AluJb|SINE|Alu	6992	NR_003594	100288527	Hs.535056	NR_003594		REXO1L2P	-	REXO1 like 2, pseudogene	pseudo
Bowtie2_on_data_141_and_data_140__aligned_reads__BAM__peak_2795	chr12	77722191	77722503	+	657	NA	Intergenic	MER6A|DNA|TcMar-Tigger	-262987	NM_203394	144455	Hs.416375	NM_203394	ENSG00000165891	E2F7	-	E2F transcription factor 7	protein-coding
Bowtie2_on_data_141_and_data_140__aligned_reads__BAM__peak_2753	chr12	68805168	68805492	+	656	NA	Intergenic	AluJb|SINE|Alu	39934	NR_120458	100507195	Hs.450772	NR_120458	ENSG00000251301	LINC02384	-	long intergenic non-protein coding RNA 2384	ncRNA
Bowtie2_on_data_141_and_data_140__aligned_reads__BAM__peak_12458	chr9	117312298	117312672	+	654	NA	Intergenic	Intergenic	-37509	NM_004888	9550	Hs.388654	NM_004888	ENSG00000136888	ATP6V1G1	ATP6G|ATP6G1|ATP6GL|ATP6J|Vma10	ATPase H+ transporting V1 subunit G1	protein-coding
Bowtie2_on_data_141_and_data_140__aligned_reads__BAM__peak_2021	chr11	51584668	51585005	+	654	NA	Intergenic	ALR/Alpha|Satellite|centr	69554	NM_001004703	119749	Hs.553564	NM_001004703	ENSG00000185926	OR4C46	-	olfactory receptor family 4 subfamily C member 46	protein-coding
Bowtie2_on_data_141_and_data_140__aligned_reads__BAM__peak_7062	chr2	233260616	233260965	+	651	NA	Intergenic	AluSz|SINE|Alu	-9036	NR_028501	347694	Hs.452575	NR_028501	ENSG00000244280	ECEL1P2	ECEL2	endothelin converting enzyme like 1 pseudogene 2	pseudo
Bowtie2_on_data_141_and_data_140__aligned_reads__BAM__peak_134	chr1	21723031	21723325	+	650	NA	Intergenic	LTR10E|LTR|ERV1	-43405	NM_001256417	84224	Hs.325422	NM_032264	ENSG00000142794	NBPF3	AE2	NBPF member 3	protein-coding
Bowtie2_on_data_141_and_data_140__aligned_reads__BAM__peak_1793	chr11	1073427	1073929	+	650	NA	Intergenic	Intergenic	-1197	NM_002457	4583	Hs.315	NM_002457		MUC2	MLP|MUC-2|SMUC	mucin 2, oligomeric mucus/gel-forming	protein-coding
Bowtie2_on_data_141_and_data_140__aligned_reads__BAM__peak_12978	chrX	61720892	61721233	+	650	NA	Intergenic	ALR/Alpha|Satellite|centr	850156	NM_001012968	139886	Hs.612782	NM_001012968	ENSG00000186767	SPIN4	TDRD28	spindlin family member 4	protein-coding
Bowtie2_on_data_141_and_data_140__aligned_reads__BAM__peak_11596	chr8	42429097	42429342	+	647	NA	Intergenic	Intergenic	-31863	NM_006749	6575	Hs.653173	NM_006749	ENSG00000168575	SLC20A2	GLVR-2|GLVR2|IBGC1|IBGC3|MLVAR|PIT-2|PIT2|RAM1|Ram-1	solute carrier family 20 member 2	protein-coding
Bowtie2_on_data_141_and_data_140__aligned_reads__BAM__peak_12498	chr9	127198614	127198961	+	646	NA	Intergenic	MLT1I|LTR|ERVL-MaLR	-21035	NM_002799	5695	Hs.213470	NM_002799	ENSG00000136930	PSMB7	Z	proteasome subunit beta 7	protein-coding
Bowtie2_on_data_141_and_data_140__aligned_reads__BAM__peak_6957	chr2	212113861	212114166	+	646	NA	Intergenic	AluSz|SINE|Alu	631718	NR_002763	29034	Hs.658398	NR_002763	ENSG00000280837	CPS1-IT1	CPS1-IT|CPS1IT|CPS1IT1|PRO0132	CPS1 intronic transcript 1	ncRNA
Bowtie2_on_data_141_and_data_140__aligned_reads__BAM__peak_8342	chr3	145075609	145075922	+	646	NA	Intergenic	Intergenic	711207	NR_146297	109729161		NR_146297	ENSG00000240032	LNCSRLR	lncRNA-SRLR	lncRNA sorafenib resistance in renal cell carcinoma associated	ncRNA
Bowtie2_on_data_141_and_data_140__aligned_reads__BAM__peak_13169	chrY	23313602	23313942	+	643	NA	Intergenic	LTR10B1|LTR|ERV1	234474	NM_001282471	100533178		NM_001282471	ENSG00000183146	PRORY	CYorf17	proline rich, Y-linked	protein-coding
Bowtie2_on_data_141_and_data_140__aligned_reads__BAM__peak_5846	chr19	40801798	40802094	+	643	NA	Intergenic	AluJr|SINE|Alu	-10644	NM_001243027	208	Hs.631535	NM_001626	ENSG00000105221	AKT2	HIHGHH|PKBB|PKBBETA|PRKBB|RAC-BETA	AKT serine/threonine kinase 2	protein-coding
Bowtie2_on_data_141_and_data_140__aligned_reads__BAM__peak_4541	chr16	46422540	46422698	+	643	NA	Intergenic	HSATII|Satellite|Satellite	180390	NR_026556	124149	Hs.97414	NM_001004299		ANKRD26P1	-	ankyrin repeat domain 26 pseudogene 1	pseudo
Bowtie2_on_data_141_and_data_140__aligned_reads__BAM__peak_8338	chr3	144517934	144518467	+	641	NA	Intergenic	(TA)n|Simple_repeat|Simple_repeat	826033	NM_001134470	205428	Hs.288954	NM_173552	ENSG00000181744	C3orf58	DIA1|GoPro49|HASF	chromosome 3 open reading frame 58	protein-coding
Bowtie2_on_data_141_and_data_140__aligned_reads__BAM__peak_9429	chr5	52418872	52419235	+	640	NA	Intergenic	AluJo|SINE|Alu	13381	NR_034107	257396	Hs.12326	NR_034107	ENSG00000247796	LOC257396	-	uncharacterized LOC257396	ncRNA
Bowtie2_on_data_141_and_data_140__aligned_reads__BAM__peak_9185	chr4	169954904	169955221	+	638	NA	Intergenic	MER61C|LTR|ERV1	-23594	NM_032783	84869	Hs.659311	NM_032783	ENSG00000145439	CBR4	SDR45C1	carbonyl reductase 4	protein-coding
Bowtie2_on_data_141_and_data_140__aligned_reads__BAM__peak_11612	chr8	43835308	43835598	+	638	NA	Intergenic	ALR/Alpha|Satellite|centr	687868	NM_001005365	340441	Hs.531579	NM_001002920	ENSG00000188877	POTEA	A26A1|CT104.3|POTE-8|POTE8	POTE ankyrin domain family member A	protein-coding
Bowtie2_on_data_141_and_data_140__aligned_reads__BAM__peak_1395	chr10	42399254	42399507	+	635	NA	Intergenic	ALR/Alpha|Satellite|centr	464113	NR_024380	441666	Hs.255729	NR_024380	ENSG00000215146	LOC441666	-	zinc finger protein 91 pseudogene	pseudo
Bowtie2_on_data_141_and_data_140__aligned_reads__BAM__peak_11561	chr8	33040051	33040373	+	635	NA	Intergenic	MER50C|LTR|ERV1	290452	NM_032664	84750	Hs.458713	NM_032664	ENSG00000172728	FUT10	FUCTX	fucosyltransferase 10	protein-coding
Bowtie2_on_data_141_and_data_140__aligned_reads__BAM__peak_4519	chr16	34022599	34022816	+	634	NA	Intergenic	ALR/Alpha|Satellite|centr	382055	NR_002837	606551	Hs.646441	NR_002837		UBE2MP1	-	ubiquitin conjugating enzyme E2 M pseudogene 1	pseudo
Bowtie2_on_data_141_and_data_140__aligned_reads__BAM__peak_681	chr1	121426713	121427004	+	632	NA	Intergenic	ALR/Alpha|Satellite|centr	165948	NR_003955	647121	Hs.697682	NR_003955	ENSG00000231752	EMBP1	-	embigin pseudogene 1	pseudo
Bowtie2_on_data_141_and_data_140__aligned_reads__BAM__peak_10893	chr7	37632041	37632503	+	629	NA	Intergenic	Intergenic	-91106	NM_001329994	353345	Hs.563492	NM_181791	ENSG00000187037	GPR141	PGR13	G protein-coupled receptor 141	protein-coding
Bowtie2_on_data_141_and_data_140__aligned_reads__BAM__peak_13018	chrX	99870042	99870556	+	628	NA	Intergenic	L1MB7|LINE|L1	21430	NM_001278740	7105	Hs.43233	NM_003270	ENSG00000000003	TSPAN6	T245|TM4SF6|TSPAN-6	tetraspanin 6	protein-coding
Bowtie2_on_data_141_and_data_140__aligned_reads__BAM__peak_11665	chr8	57818577	57818931	+	625	NA	Intergenic	Intergenic	87676	NM_017813	54928	Hs.438689	NM_017813	ENSG00000104331	IMPAD1	GPAPP|IMP 3|IMP-3|IMPA3	inositol monophosphatase domain containing 1	protein-coding
Bowtie2_on_data_141_and_data_140__aligned_reads__BAM__peak_687	chr1	121478593	121479071	+	625	NA	Intergenic	ALR/Alpha|Satellite|centr	217922	NR_003955	647121	Hs.697682	NR_003955	ENSG00000231752	EMBP1	-	embigin pseudogene 1	pseudo
Bowtie2_on_data_141_and_data_140__aligned_reads__BAM__peak_4577	chr16	51587048	51587539	+	622	NA	Intergenic	MLT1H2|LTR|ERVL-MaLR	-209137	NR_110916	101927364	Hs.133120	NR_110916	ENSG00000260057	LINC01571	-	long intergenic non-protein coding RNA 1571	ncRNA
Bowtie2_on_data_141_and_data_140__aligned_reads__BAM__peak_9248	chr4	190156141	190156589	+	622	NA	Intergenic	Intergenic	-424395	NR_121679	101928971	Hs.519164	NR_121679	ENSG00000250739	LINC01262	TCONS_l2_00021807	long intergenic non-protein coding RNA 1262	ncRNA
Bowtie2_on_data_141_and_data_140__aligned_reads__BAM__peak_6380	chr2	89879091	89879354	+	621	NA	Intergenic	(GAATG)n|Satellite|Satellite	767338	NR_039635	100616399		NR_039635	ENSG00000265510	MIR4436A	mir-4436a	microRNA 4436a	ncRNA
Bowtie2_on_data_141_and_data_140__aligned_reads__BAM__peak_3375	chr13	104355096	104355417	+	621	NA	Intergenic	L1M7|LINE|L1	277706	NR_126374	104326190	Hs.334381	NR_126374	ENSG00000234551	LINC01309	TCONS_l2_00007459	long intergenic non-protein coding RNA 1309	ncRNA
Bowtie2_on_data_141_and_data_140__aligned_reads__BAM__peak_2599	chr12	34841436	34842220	+	621	NA	Intergenic	ALR/Alpha|Satellite|centr	666612	NM_032834	84920	Hs.102971	NM_032834	ENSG00000139133	ALG10	ALG10A|DIE2|KCR1	ALG10, alpha-1,2-glucosyltransferase	protein-coding
Bowtie2_on_data_141_and_data_140__aligned_reads__BAM__peak_9363	chr5	36378686	36379044	+	617	NA	Intergenic	Intergenic	-76854	NM_001161429	202151	Hs.199777	NM_145000	ENSG00000164188	RANBP3L	-	RAN binding protein 3 like	protein-coding
Bowtie2_on_data_141_and_data_140__aligned_reads__BAM__peak_5595	chr18	74684081	74684513	+	615	NA	Intergenic	Intergenic	44758	NM_001025092	4155	Hs.551713	NM_002385	ENSG00000197971	MBP	-	myelin basic protein	protein-coding
Bowtie2_on_data_141_and_data_140__aligned_reads__BAM__peak_2931	chr12	106349147	106349585	+	614	NA	Intergenic	Intergenic	184445	NM_014840	9891	Hs.524692	NM_014840	ENSG00000074590	NUAK1	ARK5	NUAK family kinase 1	protein-coding
Bowtie2_on_data_141_and_data_140__aligned_reads__BAM__peak_1925	chr11	32325137	32325480	+	613	NA	Intergenic	AluY|SINE|Alu	127055	NM_001198551	7490	Hs.591980	NM_000378	ENSG00000184937	WT1	AWT1|GUD|NPHS4|WAGR|WIT-2|WT33	Wilms tumor 1	protein-coding
Bowtie2_on_data_141_and_data_140__aligned_reads__BAM__peak_13230	chrY	58910247	58910588	+	613	NA	Intergenic	(CATTC)n|Satellite|Satellite	-189986	NM_005840	10251	Hs.381912	NM_005840	ENSG00000168939	SPRY3	spry-3	sprouty RTK signaling antagonist 3	protein-coding
Bowtie2_on_data_141_and_data_140__aligned_reads__BAM__peak_4059	chr15	60396576	60396932	+	610	NA	Intergenic	Intergenic	100333	NM_012182	27023	Hs.734475	NM_012182	ENSG00000171956	FOXB1	FKH5|HFKH-5	forkhead box B1	protein-coding
Bowtie2_on_data_141_and_data_140__aligned_reads__BAM__peak_13077	chrX	140043586	140044019	+	608	NA	Intergenic	MER61C|LTR|ERV1	-35418	NR_031725	100302169		NR_031725	ENSG00000221081	MIR320D2	MIR320D-2|MIRN320D2|hsa-mir-320d-2|mir-320d-2	microRNA 320d-2	ncRNA
Bowtie2_on_data_141_and_data_140__aligned_reads__BAM__peak_10728	chr7	1708910	1709438	+	606	NA	Intergenic	CpG	-39624	NM_001128636	392617	Hs.42896	NM_001128636	ENSG00000225968	ELFN1	PPP1R28	extracellular leucine rich repeat and fibronectin type III domain containing 1	protein-coding
Bowtie2_on_data_141_and_data_140__aligned_reads__BAM__peak_9880	chr5	145451221	145451611	+	605	NA	Intergenic	MIR|SINE|MIR	33712	NM_001029869	153770	Hs.162369	NM_001029869	ENSG00000173261	PLAC8L1	-	PLAC8 like 1	protein-coding
Bowtie2_on_data_141_and_data_140__aligned_reads__BAM__peak_12971	chrX	61711208	61711489	+	603	NA	Intergenic	ALR/Alpha|Satellite|centr	859870	NM_001012968	139886	Hs.612782	NM_001012968	ENSG00000186767	SPIN4	TDRD28	spindlin family member 4	protein-coding
Bowtie2_on_data_141_and_data_140__aligned_reads__BAM__peak_3168	chr13	40807805	40808178	+	602	NA	Intergenic	Intergenic	-13352	NR_033877	400123	Hs.577960	NR_033877	ENSG00000215483	LINC00548	-	long intergenic non-protein coding RNA 548	ncRNA
Bowtie2_on_data_141_and_data_140__aligned_reads__BAM__peak_11651	chr8	54185400	54185857	+	600	NA	Intergenic	LTR10B1|LTR|ERV1	-21371	NM_000912	4986	Hs.106795	NM_000912	ENSG00000082556	OPRK1	K-OR-1|KOR|KOR-1|OPRK	opioid receptor kappa 1	protein-coding
Bowtie2_on_data_141_and_data_140__aligned_reads__BAM__peak_12400	chr9	103137939	103138329	+	600	NA	Intergenic	MER61C|LTR|ERV1	-22875	NM_017746	54881	Hs.494648	NM_017746	ENSG00000136891	TEX10	Ipi1|bA208F1.2	testis expressed 10	protein-coding
Bowtie2_on_data_141_and_data_140__aligned_reads__BAM__peak_11434	chr8	5178945	5179329	+	597	NA	Intergenic	MER50C|LTR|ERV1	-326809	NM_033225	64478	Hs.571466	NM_033225	ENSG00000183117	CSMD1	PPP1R24	CUB and Sushi multiple domains 1	protein-coding
Bowtie2_on_data_141_and_data_140__aligned_reads__BAM__peak_13231	chrY	58912299	58912812	+	597	NA	Intergenic	Intergenic	-187848	NM_005840	10251	Hs.381912	NM_005840	ENSG00000168939	SPRY3	spry-3	sprouty RTK signaling antagonist 3	protein-coding
Bowtie2_on_data_141_and_data_140__aligned_reads__BAM__peak_8529	chr3	192949049	192949324	+	596	NA	Intergenic	Intergenic	-9731	NM_020386	57110	Hs.36761	NM_020386	ENSG00000127252	HRASLS	A-C1|H-REV107|HRASLS1|HRSL1|HSD28	HRAS like suppressor	protein-coding
Bowtie2_on_data_141_and_data_140__aligned_reads__BAM__peak_5959	chr19	54459189	54459462	+	593	NA	Intergenic	AluSc5|SINE|Alu	-6965	NM_031895	59283	Hs.631595	NM_031895	ENSG00000142408	CACNG8	-	calcium voltage-gated channel auxiliary subunit gamma 8	protein-coding
Bowtie2_on_data_141_and_data_140__aligned_reads__BAM__peak_5459	chr18	25126992	25127386	+	590	NA	Intergenic	Intergenic	-204569	NR_134589	105372038	Hs.722107	NR_134589	ENSG00000264151	LOC105372038	-	uncharacterized LOC105372038	ncRNA
Bowtie2_on_data_141_and_data_140__aligned_reads__BAM__peak_3411	chr13	112766172	112766630	+	590	NA	Intergenic	Intergenic	4968	NR_120394	100505996	Hs.654853	NR_120392	ENSG00000224243	SOX1-OT	LINC00403	SOX1 overlapping transcript	ncRNA
Bowtie2_on_data_141_and_data_140__aligned_reads__BAM__peak_4376	chr16	13547254	13547524	+	589	NA	Intergenic	MLT1H|LTR|ERVL-MaLR	-466625	NM_005236	2072	Hs.567265	NM_005236	ENSG00000175595	ERCC4	ERCC11|FANCQ|RAD1|XFEPS|XPF	ERCC excision repair 4, endonuclease catalytic subunit	protein-coding
Bowtie2_on_data_141_and_data_140__aligned_reads__BAM__peak_364	chr1	52834618	52835020	+	588	NA	Intergenic	Intergenic	-2942	NM_032449	200014	Hs.591451	NM_032449	ENSG00000154222	CC2D1B	-	coiled-coil and C2 domain containing 1B	protein-coding
Bowtie2_on_data_141_and_data_140__aligned_reads__BAM__peak_2262	chr11	100383352	100383621	+	587	NA	Intergenic	Intergenic	-174485	NM_152432	143872	Hs.44004	NM_032021	ENSG00000165895	ARHGAP42	AD031|GRAF3|TMEM133	Rho GTPase activating protein 42	protein-coding
Bowtie2_on_data_141_and_data_140__aligned_reads__BAM__peak_13134	chrY	13464956	13465134	+	584	NA	Intergenic	BSR/Beta|Satellite|Satellite	1068344	NR_033667	352887	Hs.546221	NR_033667	ENSG00000206159	GYG2P1	GYG2P	glycogenin 2 pseudogene 1	pseudo
Bowtie2_on_data_141_and_data_140__aligned_reads__BAM__peak_9721	chr5	114368449	114368834	+	584	NA	Intergenic	MER61E|LTR|ERV1	137019	NM_001300759	55521	Hs.519514	NM_018700	ENSG00000152503	TRIM36	ANPH|HAPRIN|RBCC728|RNF98	tripartite motif containing 36	protein-coding
Bowtie2_on_data_141_and_data_140__aligned_reads__BAM__peak_11622	chr8	46850122	46850441	+	581	NA	Intergenic	ALR/Alpha|Satellite|centr	678984	NR_146077	389652		NR_146077	ENSG00000248498	ASNSP1	ASNSL1	asparagine synthetase pseudogene 1	pseudo
Bowtie2_on_data_141_and_data_140__aligned_reads__BAM__peak_7384	chr20	50573704	50574115	+	581	NA	Intergenic	AluSx|SINE|Alu	-94457	NR_110016	101927678	Hs.683840	NR_110016	ENSG00000227964	LINC01429	-	long intergenic non-protein coding RNA 1429	ncRNA
Bowtie2_on_data_141_and_data_140__aligned_reads__BAM__peak_8306	chr3	136773700	136774179	+	581	NA	Intergenic	MLT1L|LTR|ERVL-MaLR	97232	NM_144717	53833	Hs.61232	NM_144717	ENSG00000174564	IL20RB	DIRS1|FNDC6|IL-20R2	interleukin 20 receptor subunit beta	protein-coding
Bowtie2_on_data_141_and_data_140__aligned_reads__BAM__peak_8782	chr4	49636221	49636529	+	580	NA	Intergenic	(GAATG)n|Satellite|Satellite	647716	NM_001286791	80157	Hs.479703	NM_025087	ENSG00000109182	CWH43	CWH43-C|PGAP2IP	cell wall biogenesis 43 C-terminal homolog	protein-coding
Bowtie2_on_data_141_and_data_140__aligned_reads__BAM__peak_5685	chr19	9832576	9832867	+	579	NA	Intergenic	Intergenic	-21269	NR_146444	729648	Hs.626848	NM_001199814		ZNF812P	ZNF812	zinc finger protein 812, pseudogene	pseudo
Bowtie2_on_data_141_and_data_140__aligned_reads__BAM__peak_6191	chr2	46872796	46873151	+	577	NA	Intergenic	Intergenic	28662	NM_014171	9419	Hs.133998	NM_014171	ENSG00000119878	CRIPT	HSPC139|SSMDF	CXXC repeat containing interactor of PDZ3 domain	protein-coding
Bowtie2_on_data_141_and_data_140__aligned_reads__BAM__peak_1573	chr10	89738746	89739097	+	575	NA	Intergenic	L3|LINE|CR1	115726	NM_001304717	5728	Hs.500466	NM_000314	ENSG00000171862	PTEN	10q23del|BZS|CWS1|DEC|GLM2|MHAM|MMAC1|PTEN1|PTENbeta|TEP1	phosphatase and tensin homolog	protein-coding
Bowtie2_on_data_141_and_data_140__aligned_reads__BAM__peak_13233	chrY	58914656	58914903	+	573	NA	Intergenic	(CATTC)n|Satellite|Satellite	-185624	NM_005840	10251	Hs.381912	NM_005840	ENSG00000168939	SPRY3	spry-3	sprouty RTK signaling antagonist 3	protein-coding
Bowtie2_on_data_141_and_data_140__aligned_reads__BAM__peak_11209	chr7	112060524	112060936	+	573	NA	Intergenic	Intergenic	-2469	NM_001007245	3475	Hs.7879	NM_001550	ENSG00000006652	IFRD1	PC4|TIS7	interferon related developmental regulator 1	protein-coding
Bowtie2_on_data_141_and_data_140__aligned_reads__BAM__peak_2064	chr11	62053069	62053524	+	572	NA	Intergenic	LTR10D|LTR|ERV1	13240	NM_206998	404552	Hs.473247	NM_206998	ENSG00000197745	SCGB1D4	IIS	secretoglobin family 1D member 4	protein-coding
Bowtie2_on_data_141_and_data_140__aligned_reads__BAM__peak_4381	chr16	14494371	14494660	+	572	NA	Intergenic	Intergenic	-30392	NR_131191	105447648	Hs.554151	NR_131191	ENSG00000260009	LINC02130	-	long intergenic non-protein coding RNA 2130	ncRNA
Bowtie2_on_data_141_and_data_140__aligned_reads__BAM__peak_521	chr1	88501358	88501675	+	570	NA	Intergenic	MER61C|LTR|ERV1	-648311	NM_006256	5586	Hs.440833	NM_006256	ENSG00000065243	PKN2	PAK2|PRK2|PRKCL2|PRO2042|Pak-2|STK7	protein kinase N2	protein-coding
Bowtie2_on_data_141_and_data_140__aligned_reads__BAM__peak_7088	chr2	237496808	237497180	+	569	NA	Intergenic	Intergenic	18614	NM_020311	57007	Hs.471751	NM_020311	ENSG00000144476	ACKR3	CMKOR1|CXC-R7|CXCR-7|CXCR7|GPR159|RDC-1|RDC1	atypical chemokine receptor 3	protein-coding
Bowtie2_on_data_141_and_data_140__aligned_reads__BAM__peak_10013	chr6	2507218	2507715	+	568	NA	Intergenic	Intergenic	-127268	NR_149118	105374885		NR_149118		LINC02521	-	long intergenic non-protein coding RNA 2521	ncRNA
Bowtie2_on_data_141_and_data_140__aligned_reads__BAM__peak_8761	chr4	49122054	49122360	+	567	NA	Intergenic	(CATTC)n|Satellite|Satellite	133548	NM_001286791	80157	Hs.479703	NM_025087	ENSG00000109182	CWH43	CWH43-C|PGAP2IP	cell wall biogenesis 43 C-terminal homolog	protein-coding
Bowtie2_on_data_141_and_data_140__aligned_reads__BAM__peak_1329	chr10	27532038	27532373	+	567	NA	Intergenic	Intergenic	-1137	NM_001352574	91452	Hs.530597	NM_145698	ENSG00000107897	ACBD5	-	acyl-CoA binding domain containing 5	protein-coding
Bowtie2_on_data_141_and_data_140__aligned_reads__BAM__peak_1633	chr10	102416094	102416454	+	567	NA	Intergenic	CpG	-79192	NM_001304569	5076	Hs.155644	NM_000278	ENSG00000075891	PAX2	FSGS7|PAPRS	paired box 2	protein-coding
Bowtie2_on_data_141_and_data_140__aligned_reads__BAM__peak_9233	chr4	186988230	186988593	+	565	NA	Intergenic	AluJo|SINE|Alu	-1898	NM_003265	7098	Hs.657724	NM_003265	ENSG00000164342	TLR3	CD283|IIAE2	toll like receptor 3	protein-coding
Bowtie2_on_data_141_and_data_140__aligned_reads__BAM__peak_5144	chr17	51694147	51694504	+	564	NA	Intergenic	LTR10C|LTR|ERV1	-205914	NM_032559	84643	Hs.226805	NM_032559	ENSG00000141200	KIF2B	-	kinesin family member 2B	protein-coding
Bowtie2_on_data_141_and_data_140__aligned_reads__BAM__peak_12078	chr9	17888877	17889338	+	564	NA	Intergenic	MSTA|LTR|ERVL-MaLR	310155	NM_003026	6456	Hs.75149	NM_003026	ENSG00000107295	SH3GL2	CNSA2|EEN-B1|SH3D2A|SH3P4	SH3 domain containing GRB2 like 2, endophilin A1	protein-coding
Bowtie2_on_data_141_and_data_140__aligned_reads__BAM__peak_7802	chr22	45438199	45438498	+	564	NA	Intergenic	FordPrefect|DNA|hAT-Tip100	-32539	NM_001135862	112885	Hs.254097	NM_138415	ENSG00000056487	PHF21B	BHC80L|PHF4	PHD finger protein 21B	protein-coding
Bowtie2_on_data_141_and_data_140__aligned_reads__BAM__peak_5879	chr19	44286917	44287376	+	564	NA	Intergenic	Intergenic	-1737	NM_002250	3783	Hs.10082	NM_002250	ENSG00000104783	KCNN4	DHS2|IK|IK1|IKCA1|KCA4|KCa3.1|SK4|hIKCa1|hKCa4|hSK4	potassium calcium-activated channel subfamily N member 4	protein-coding
Bowtie2_on_data_141_and_data_140__aligned_reads__BAM__peak_4585	chr16	53045367	53045710	+	563	NA	Intergenic	AluJo|SINE|Alu	41247	NR_147075	105371267	Hs.147562	NR_136518	ENSG00000277639	LOC105371267	PR-lncRNA-1	p53-regulated lncRNA 1	ncRNA
Bowtie2_on_data_141_and_data_140__aligned_reads__BAM__peak_12744	chrUn_gl000222	126418	126696	+	559	NA	Intergenic	(CA)n|Simple_repeat|Simple_repeat	-37108	NM_001124759	100288801		NM_001124759	ENSG00000172969	FRG2C	-	FSHD region gene 2 family member C	protein-coding
Bowtie2_on_data_141_and_data_140__aligned_reads__BAM__peak_5548	chr18	54917391	54917770	+	558	NA	Intergenic	Intergenic	-79155	NR_149129	105372138	Hs.574448	NR_149129	ENSG00000267726	LINC02565	-	long intergenic non-protein coding RNA 2565	ncRNA
Bowtie2_on_data_141_and_data_140__aligned_reads__BAM__peak_9704	chr5	108865791	108866103	+	554	NA	Intergenic	AluJr4|SINE|Alu	-120272	NM_014819	9867	Hs.483036	NM_014819	ENSG00000198961	PJA2	Neurodap1|RNF131	praja ring finger ubiquitin ligase 2	protein-coding
Bowtie2_on_data_141_and_data_140__aligned_reads__BAM__peak_3532	chr14	35854591	35854960	+	554	NA	Intergenic	Intergenic	19185	NM_020529	4792	Hs.81328	NM_020529	ENSG00000100906	NFKBIA	IKBA|MAD-3|NFKBI	NFKB inhibitor alpha	protein-coding
Bowtie2_on_data_141_and_data_140__aligned_reads__BAM__peak_6154	chr2	38014105	38014461	+	554	NA	Intergenic	Intergenic	42571	NR_110011	101929559	Hs.468200	NR_110011	ENSG00000237803	LINC00211	NCRNA00211	long intergenic non-protein coding RNA 211	ncRNA
Bowtie2_on_data_141_and_data_140__aligned_reads__BAM__peak_684	chr1	121462472	121462635	+	552	NA	Intergenic	ALR/Alpha|Satellite|centr	201643	NR_003955	647121	Hs.697682	NR_003955	ENSG00000231752	EMBP1	-	embigin pseudogene 1	pseudo
Bowtie2_on_data_141_and_data_140__aligned_reads__BAM__peak_6562	chr2	123277467	123277811	+	551	NA	Intergenic	MER61E|LTR|ERV1	553418	NR_147208	107985818	Hs.580182	NR_147208	ENSG00000232740	LINC01826	lnc-MKI67IP-3	long intergenic non-protein coding RNA 1826	ncRNA
Bowtie2_on_data_141_and_data_140__aligned_reads__BAM__peak_6040	chr2	10624936	10625345	+	550	NA	Intergenic	L1ME3C|LINE|L1	35286	NR_110597	101929715	Hs.634550	NR_110597		LOC101929715	-	uncharacterized LOC101929715	ncRNA
Bowtie2_on_data_141_and_data_140__aligned_reads__BAM__peak_9668	chr5	99517654	99518007	+	547	NA	Intergenic	L1M4|LINE|L1	206128	NR_027503	100133050	Hs.534796	NR_027503		LOC100133050	-	glucuronidase beta pseudogene	pseudo
Bowtie2_on_data_141_and_data_140__aligned_reads__BAM__peak_7724	chr22	36926189	36926536	+	547	NA	Intergenic	AluSx|SINE|Alu	-1085	NM_003753	8664	Hs.55682	NM_003753	ENSG00000100353	EIF3D	EIF3S7|eIF3-p66|eIF3-zeta	eukaryotic translation initiation factor 3 subunit D	protein-coding
Bowtie2_on_data_141_and_data_140__aligned_reads__BAM__peak_6881	chr2	200847191	200847528	+	546	NA	Intergenic	Intergenic	-26900	NR_109906	129450	Hs.204619	NM_152382	ENSG00000162971	TYW5	C2orf60|hTYW5	tRNA-yW synthesizing protein 5	protein-coding
Bowtie2_on_data_141_and_data_140__aligned_reads__BAM__peak_595	chr1	103765957	103766290	+	546	NA	Intergenic	Tigger3a|DNA|TcMar-Tigger	-192071	NM_080629	1301	Hs.523446	NM_001854	ENSG00000060718	COL11A1	CO11A1|COLL6|STL2	collagen type XI alpha 1 chain	protein-coding
Bowtie2_on_data_141_and_data_140__aligned_reads__BAM__peak_1924	chr11	32102793	32103138	+	546	NA	Intergenic	MLT1H|LTR|ERVL-MaLR	-9512	NM_002901	5954	Hs.97887	NM_002901	ENSG00000049449	RCN1	HEL-S-84|PIG20|RCAL|RCN	reticulocalbin 1	protein-coding
Bowtie2_on_data_141_and_data_140__aligned_reads__BAM__peak_10689	chr6_dbb_hap3	2590216	2590573	+	543	NA	Intergenic	LTR10E|LTR|ERV1	-25430	NR_149115	105375015	Hs.691349	NR_149115	ENSG00000256166	LINC02571	-	long intergenic non-protein coding RNA 2571	ncRNA
Bowtie2_on_data_141_and_data_140__aligned_reads__BAM__peak_1801	chr11	2348451	2348763	+	543	NA	Intergenic	MLT1A1-int|LTR|ERVL-MaLR	-24328	NR_138249	29125	Hs.559181	NM_014144	ENSG00000110665	C11orf21	-	chromosome 11 open reading frame 21	protein-coding
Bowtie2_on_data_141_and_data_140__aligned_reads__BAM__peak_9031	chr4	125844391	125844875	+	542	NA	Intergenic	Intergenic	-210746	NM_020337	57182	Hs.480694	NM_020337	ENSG00000151458	ANKRD50	-	ankyrin repeat domain 50	protein-coding
Bowtie2_on_data_141_and_data_140__aligned_reads__BAM__peak_4570	chr16	50836955	50837234	+	541	NA	Intergenic	Intergenic	-3489	NR_146573	105371252		NR_146573	ENSG00000261703	LINC02168	-	long intergenic non-protein coding RNA 2168	ncRNA
Bowtie2_on_data_141_and_data_140__aligned_reads__BAM__peak_5847	chr19	40808157	40808549	+	541	NA	Intergenic	AluJb|SINE|Alu	-17051	NM_001243027	208	Hs.631535	NM_001626	ENSG00000105221	AKT2	HIHGHH|PKBB|PKBBETA|PRKBB|RAC-BETA	AKT serine/threonine kinase 2	protein-coding
Bowtie2_on_data_141_and_data_140__aligned_reads__BAM__peak_4827	chr17	6096313	6096615	+	541	NA	Intergenic	MLT1H|LTR|ERVL-MaLR	122530	NM_015253	23302	Hs.370166	NM_015253	ENSG00000179314	WSCD1	-	WSC domain containing 1	protein-coding
Bowtie2_on_data_141_and_data_140__aligned_reads__BAM__peak_503	chr1	85051458	85051843	+	540	NA	Intergenic	MER61C|LTR|ERV1	-11487	NM_004388	1486	Hs.513557	NM_004388	ENSG00000117151	CTBS	CTB	chitobiase	protein-coding
Bowtie2_on_data_141_and_data_140__aligned_reads__BAM__peak_11793	chr8	89610837	89611195	+	540	NA	Intergenic	MLT1J|LTR|ERVL-MaLR	-271299	NM_005941	4325	Hs.492187	NM_005941	ENSG00000156103	MMP16	C8orf57|MMP-X2|MT-MMP2|MT-MMP3|MT3-MMP	matrix metallopeptidase 16	protein-coding
Bowtie2_on_data_141_and_data_140__aligned_reads__BAM__peak_12257	chr9	75747272	75747571	+	540	NA	Intergenic	Intergenic	-19226	NM_000700	301	Hs.494173	NM_000700	ENSG00000135046	ANXA1	ANX1|LPC1	annexin A1	protein-coding
Bowtie2_on_data_141_and_data_140__aligned_reads__BAM__peak_2778	chr12	76271829	76272374	+	539	NA	Intergenic	Intergenic	153455	NM_007350	22822	Hs.602085	NM_007350	ENSG00000139289	PHLDA1	DT1P1B11|PHRIP|TDAG51	pleckstrin homology like domain family A member 1	protein-coding
Bowtie2_on_data_141_and_data_140__aligned_reads__BAM__peak_12272	chr9	80903388	80903725	+	539	NA	Intergenic	Intergenic	-8435	NM_058179	29968	Hs.494261	NM_021154	ENSG00000135069	PSAT1	EPIP|NLS2|PSA|PSAT|PSATD	phosphoserine aminotransferase 1	protein-coding
Bowtie2_on_data_141_and_data_140__aligned_reads__BAM__peak_2472	chr12	7146787	7147055	+	537	NA	Intergenic	Intergenic	-21044	NM_001734	716	Hs.458355	NM_001734	ENSG00000182326	C1S	EDSPD2	complement C1s	protein-coding
Bowtie2_on_data_141_and_data_140__aligned_reads__BAM__peak_4636	chr16	63850192	63850536	+	537	NA	Intergenic	Intergenic	1305676	NM_001797	1009	Hs.116471	NM_001797	ENSG00000140937	CDH11	CAD11|CDHOB|OB|OSF-4	cadherin 11	protein-coding
Bowtie2_on_data_141_and_data_140__aligned_reads__BAM__peak_12314	chr9	87127509	87127839	+	534	NA	Intergenic	MLT1H|LTR|ERVL-MaLR	-144261	NM_022127	64078	Hs.535966	NM_022127	ENSG00000197506	SLC28A3	CNT3	solute carrier family 28 member 3	protein-coding
Bowtie2_on_data_141_and_data_140__aligned_reads__BAM__peak_10451	chr6	112652436	112652798	+	533	NA	Intergenic	Intergenic	-15915	NM_001013734	442247	Hs.448264	NM_001013734	ENSG00000251258	RFPL4B	RNF211	ret finger protein like 4B	protein-coding
Bowtie2_on_data_141_and_data_140__aligned_reads__BAM__peak_2851	chr12	93367178	93367782	+	530	NA	Intergenic	L1MC|LINE|L1	-44373	NM_003566	8411	Hs.567367	NM_003566	ENSG00000102189	EEA1	MST105|MSTP105|ZFYVE2	early endosome antigen 1	protein-coding
Bowtie2_on_data_141_and_data_140__aligned_reads__BAM__peak_2989	chr12	114706994	114707302	+	529	NA	Intergenic	MLT1H|LTR|ERVL-MaLR	-27573	NR_146536	105369996	Hs.577438	NR_146536	ENSG00000257476	LINC02459	-	long intergenic non-protein coding RNA 2459	ncRNA
Bowtie2_on_data_141_and_data_140__aligned_reads__BAM__peak_11509	chr8	24860472	24860853	+	529	NA	Intergenic	Intergenic	-46279	NM_006158	4747	Hs.521461	NM_006158	ENSG00000277586	NEFL	CMT1F|CMT2E|CMTDIG|NF-L|NF68|NFL|PPP1R110	neurofilament light	protein-coding
Bowtie2_on_data_141_and_data_140__aligned_reads__BAM__peak_8380	chr3	153031491	153031897	+	526	NA	Intergenic	HAL1|LINE|L1	151693	NM_002886	5912	Hs.98643	NM_002886	ENSG00000181467	RAP2B	-	RAP2B, member of RAS oncogene family	protein-coding
Bowtie2_on_data_141_and_data_140__aligned_reads__BAM__peak_9664	chr5	98175378	98175728	+	526	NA	Intergenic	MER61C|LTR|ERV1	-66765	NR_033932	503569	Hs.586188	NR_033932	ENSG00000246763	RGMB-AS1	-	RGMB antisense RNA 1	ncRNA
Bowtie2_on_data_141_and_data_140__aligned_reads__BAM__peak_8762	chr4	49122886	49123190	+	525	NA	Intergenic	(CATTC)n|Satellite|Satellite	134379	NM_001286791	80157	Hs.479703	NM_025087	ENSG00000109182	CWH43	CWH43-C|PGAP2IP	cell wall biogenesis 43 C-terminal homolog	protein-coding
Bowtie2_on_data_141_and_data_140__aligned_reads__BAM__peak_1083	chr1	220509772	220510178	+	524	NA	Intergenic	Intergenic	-64132	NM_012414	25782	Hs.654849	NM_012414	ENSG00000118873	RAB3GAP2	RAB3-GAP150|RAB3GAP150|SPG69|WARBM2|p150	RAB3 GTPase activating non-catalytic protein subunit 2	protein-coding
Bowtie2_on_data_141_and_data_140__aligned_reads__BAM__peak_4326	chr16	2583077	2583621	+	523	NA	Intergenic	AluSz|SINE|Alu	-1343	NR_036139	100422974		NR_036139	ENSG00000266232	MIR3178	mir-3178	microRNA 3178	ncRNA
Bowtie2_on_data_141_and_data_140__aligned_reads__BAM__peak_4974	chr17	29399252	29399501	+	523	NA	Intergenic	Eulor6A|DNA?|DNA?	-13249	NR_146737	646030		NR_146737		LOC646030	-	leucine rich repeat containing 37B pseudogene	pseudo
Bowtie2_on_data_141_and_data_140__aligned_reads__BAM__peak_5768	chr19	23470530	23470801	+	519	NA	Intergenic	Intergenic	-13612	NR_103741	100132815	Hs.629249	NR_103741		IPO5P1	-	importin 5 pseudogene 1	pseudo
Bowtie2_on_data_141_and_data_140__aligned_reads__BAM__peak_13100	chrX	155197854	155198321	+	518	NA	Intergenic	MER61E|LTR|ERV1	-29159	NM_176786	3581	Hs.406228	NM_002186	ENSG00000124334	IL9R	CD129|IL-9R	interleukin 9 receptor	protein-coding
Bowtie2_on_data_141_and_data_140__aligned_reads__BAM__peak_10166	chr6	33720103	33720382	+	517	NA	Intergenic	Intergenic	-5480	NM_001142883	117283	Hs.17253	NM_054111	ENSG00000161896	IP6K3	IHPK3|INSP6K3	inositol hexakisphosphate kinase 3	protein-coding
Bowtie2_on_data_141_and_data_140__aligned_reads__BAM__peak_11620	chr8	46848287	46848814	+	514	NA	Intergenic	ALR/Alpha|Satellite|centr	680715	NR_146077	389652		NR_146077	ENSG00000248498	ASNSP1	ASNSL1	asparagine synthetase pseudogene 1	pseudo
Bowtie2_on_data_141_and_data_140__aligned_reads__BAM__peak_4907	chr17	19091248	19091590	+	512	NA	Intergenic	U3|snRNA|snRNA	-25482	NM_001291905	388436	Hs.677375	NM_001291905		LOC388436	-	uncharacterized protein ENSP00000382042	protein-coding
Bowtie2_on_data_141_and_data_140__aligned_reads__BAM__peak_5345	chr18	10014	10500	+	511	NA	Intergenic	(CCCTAA)n|Simple_repeat|Simple_repeat	-1303	NR_149138	102724130	Hs.606852	NR_149137		LINC02564	-	long intergenic non-protein coding RNA 2564	ncRNA
Bowtie2_on_data_141_and_data_140__aligned_reads__BAM__peak_11755	chr8	81480676	81481016	+	511	NA	Intergenic	L2c|LINE|L2	82398	NM_001105539	65986	Hs.591868	NM_023929	ENSG00000205189	ZBTB10	RINZF	zinc finger and BTB domain containing 10	protein-coding
Bowtie2_on_data_141_and_data_140__aligned_reads__BAM__peak_13179	chrY	58823436	58823760	+	511	NA	Intergenic	(CATTC)n|Satellite|Satellite	-276805	NM_005840	10251	Hs.381912	NM_005840	ENSG00000168939	SPRY3	spry-3	sprouty RTK signaling antagonist 3	protein-coding
Bowtie2_on_data_141_and_data_140__aligned_reads__BAM__peak_9473	chr5	61519303	61519641	+	510	NA	Intergenic	Intergenic	-82517	NM_001243953	3796	Hs.558351	NM_004520	ENSG00000068796	KIF2A	CDCBM3|HK2|KIF2	kinesin family member 2A	protein-coding
Bowtie2_on_data_141_and_data_140__aligned_reads__BAM__peak_4292	chr15	102521143	102521390	+	509	NA	Intergenic	(TTAGGG)n|Simple_repeat|Simple_repeat	-1965	NR_148357	102725121	Hs.712940	NR_148357		LOC102725121	-	DEAD/H-box helicase 11 pseudogene	pseudo
Bowtie2_on_data_141_and_data_140__aligned_reads__BAM__peak_6990	chr2	217416493	217416761	+	509	NA	Intergenic	Intergenic	53107	NM_000998	6168	Hs.433701	NM_000998	ENSG00000197756	RPL37A	L37A	ribosomal protein L37a	protein-coding
Bowtie2_on_data_141_and_data_140__aligned_reads__BAM__peak_4567	chr16	49900459	49900955	+	508	NA	Intergenic	Intergenic	-8877	NM_001271620	23090	Hs.443715	NM_015069	ENSG00000102935	ZNF423	Ebfaz|JBTS19|NPHP14|OAZ|Roaz|ZFP423|Zfp104|hOAZ	zinc finger protein 423	protein-coding
Bowtie2_on_data_141_and_data_140__aligned_reads__BAM__peak_4122	chr15	70175517	70175811	+	508	NA	Intergenic	MLT1A1|LTR|ERVL-MaLR	48091	NR_026764	414926	Hs.569502	NR_026764	ENSG00000245750	LINC00593	C15orf50	long intergenic non-protein coding RNA 593	ncRNA
Bowtie2_on_data_141_and_data_140__aligned_reads__BAM__peak_5557	chr18	56435797	56436282	+	507	NA	Intergenic	Intergenic	-45073	NR_146904	105372147	Hs.210837	NR_146904	ENSG00000267593	LINC01926	-	long intergenic non-protein coding RNA 1926	ncRNA
Bowtie2_on_data_141_and_data_140__aligned_reads__BAM__peak_9285	chr5	4019566	4019940	+	507	NA	Intergenic	Intergenic	423585	NM_024337	79192	Hs.424156	NM_024337	ENSG00000170549	IRX1	IRX-5|IRXA1	iroquois homeobox 1	protein-coding
Bowtie2_on_data_141_and_data_140__aligned_reads__BAM__peak_4546	chr16	46428565	46428733	+	507	NA	Intergenic	HSATII|Satellite|Satellite	174360	NR_026556	124149	Hs.97414	NM_001004299		ANKRD26P1	-	ankyrin repeat domain 26 pseudogene 1	pseudo
Bowtie2_on_data_141_and_data_140__aligned_reads__BAM__peak_5153	chr17	55273503	55273873	+	506	NA	Intergenic	MLT1H|LTR|ERVL-MaLR	-59524	NM_001322250	124540	Hs.658922	NM_138962	ENSG00000153944	MSI2	MSI2H	musashi RNA binding protein 2	protein-coding
Bowtie2_on_data_141_and_data_140__aligned_reads__BAM__peak_5460	chr18	25136717	25137088	+	506	NA	Intergenic	MLT1H|LTR|ERVL-MaLR	-214282	NR_134589	105372038	Hs.722107	NR_134589	ENSG00000264151	LOC105372038	-	uncharacterized LOC105372038	ncRNA
Bowtie2_on_data_141_and_data_140__aligned_reads__BAM__peak_128	chr1	20460081	20460393	+	505	NA	Intergenic	AluJb|SINE|Alu	-5586	NM_001360869	64600	Hs.302034	NM_022819	ENSG00000158786	PLA2G2F	GIIFsPLA2|sPLA2-IIF	phospholipase A2 group IIF	protein-coding
Bowtie2_on_data_141_and_data_140__aligned_reads__BAM__peak_12924	chrX	45671574	45671904	+	505	NA	Intergenic	AluJo|SINE|Alu	39181	NR_125365	401585	Hs.633348	NR_125365	ENSG00000231566	LOC401585	-	uncharacterized LOC401585	ncRNA
Bowtie2_on_data_141_and_data_140__aligned_reads__BAM__peak_13240	chrY	59300857	59301158	+	504	NA	Intergenic	MER61E|LTR|ERV1	-29245	NM_176786	3581	Hs.406228	NM_002186	ENSG00000124334	IL9R	CD129|IL-9R	interleukin 9 receptor	protein-coding
Bowtie2_on_data_141_and_data_140__aligned_reads__BAM__peak_11983	chr8	144751621	144751795	+	504	NA	Intergenic	LTR10B1|LTR|ERV1	-14914	NR_110193	286075	Hs.521922	NM_173831	ENSG00000181135	ZNF707	-	zinc finger protein 707	protein-coding
Bowtie2_on_data_141_and_data_140__aligned_reads__BAM__peak_6912	chr2	205040312	205040608	+	503	NA	Intergenic	Intergenic	238989	NM_012092	29851	Hs.56247	NM_012092	ENSG00000163600	ICOS	AILIM|CD278|CVID1	inducible T cell costimulator	protein-coding
Bowtie2_on_data_141_and_data_140__aligned_reads__BAM__peak_6864	chr2	194383407	194383921	+	502	NA	Intergenic	AluSp|SINE|Alu	769093	NR_002769	64002	Hs.546994	NR_002769	ENSG00000227418	PCGEM1	LINC00071|NCRNA00071|PCAT9	PCGEM1, prostate-specific transcript (non-protein coding)	ncRNA
Bowtie2_on_data_141_and_data_140__aligned_reads__BAM__peak_9796	chr5	127874553	127875150	+	502	NA	Intergenic	CpG-20993	-1116	NM_001999	2201	Hs.519294	NM_001999	ENSG00000138829	FBN2	CCA|DA9|EOMD	fibrillin 2	protein-coding
Bowtie2_on_data_141_and_data_140__aligned_reads__BAM__peak_598	chr1	107412773	107413131	+	502	NA	Intergenic	L1PA13|LINE|L1	52091	NR_147165	105378889	Hs.568674	NR_147165	ENSG00000237460	LINC01661	-	long intergenic non-protein coding RNA 1661	ncRNA
Bowtie2_on_data_141_and_data_140__aligned_reads__BAM__peak_8144	chr3	89666932	89667323	+	501	NA	Intergenic	Intergenic	510453	NM_182644	2042	Hs.123642	NM_005233	ENSG00000044524	EPHA3	EK4|ETK|ETK1|HEK|HEK4|TYRO4	EPH receptor A3	protein-coding
Bowtie2_on_data_141_and_data_140__aligned_reads__BAM__peak_7310	chr20	38440774	38441221	+	500	NA	Intergenic	MLT1H|LTR|ERVL-MaLR	-192106	NR_109936	100505663	Hs.559348	NR_109936	ENSG00000237767	LINC01370	HI-LNC25|HILNC25	long intergenic non-protein coding RNA 1370	ncRNA
Bowtie2_on_data_141_and_data_140__aligned_reads__BAM__peak_1476	chr10	64096193	64096459	+	500	NA	Intergenic	L2|LINE|L2	-37590	NM_199450	22891	Hs.22653	NM_014951	ENSG00000138311	ZNF365	Su48|UAN|ZNF365D	zinc finger protein 365	protein-coding
Bowtie2_on_data_141_and_data_140__aligned_reads__BAM__peak_5242	chr17	66693950	66694303	+	500	NA	Intergenic	Intergenic	69831	NR_110825	101928104	Hs.569826	NR_110825	ENSG00000267659	LINC01482	-	long intergenic non-protein coding RNA 1482	ncRNA
Bowtie2_on_data_141_and_data_140__aligned_reads__BAM__peak_11864	chr8	103439226	103439541	+	498	NA	Intergenic	FLAM_A|SINE|Alu	-14466	NM_015902	51366	Hs.492445	NM_015902	ENSG00000104517	UBR5	DD5|EDD|EDD1|HYD	ubiquitin protein ligase E3 component n-recognin 5	protein-coding
Bowtie2_on_data_141_and_data_140__aligned_reads__BAM__peak_7240	chr20	26318419	26318601	+	497	NA	Intergenic	ALR/Alpha|Satellite|centr	-128641	NR_040095	284801	Hs.370699	NR_040095	ENSG00000227195	MIR663AHG	-	MIR663A host gene	ncRNA
Bowtie2_on_data_141_and_data_140__aligned_reads__BAM__peak_9444	chr5	54888923	54889222	+	497	NA	Intergenic	LTR88b|LTR|Gypsy?	-58166	NM_176895	8611	Hs.696231	NM_003711	ENSG00000067113	PLPP1	LLP1a|LPP1|PAP-2a|PAP2|PPAP2A	phospholipid phosphatase 1	protein-coding
Bowtie2_on_data_141_and_data_140__aligned_reads__BAM__peak_1596	chr10	94897951	94898223	+	496	NA	Intergenic	Intergenic	64440	NM_000783	1592	Hs.150595	NM_000783	ENSG00000095596	CYP26A1	CP26|CYP26|P450RAI|P450RAI1	cytochrome P450 family 26 subfamily A member 1	protein-coding
Bowtie2_on_data_141_and_data_140__aligned_reads__BAM__peak_6915	chr2	205313280	205313570	+	496	NA	Intergenic	AluJo|SINE|Alu	-97091	NM_205863	117583	Hs.657382	NM_057177	ENSG00000116117	PARD3B	ALS2CR19|PAR3B|PAR3L|PAR3beta	par-3 family cell polarity regulator beta	protein-coding
Bowtie2_on_data_141_and_data_140__aligned_reads__BAM__peak_79	chr1	12700608	12700884	+	495	NA	Intergenic	LTR10B1|LTR|ERV1	-3820	NM_001013630	343066	Hs.209954	NM_001013630	ENSG00000204518	AADACL4	-	arylacetamide deacetylase like 4	protein-coding
Bowtie2_on_data_141_and_data_140__aligned_reads__BAM__peak_4511	chr16	33887616	33887786	+	494	NA	Intergenic	(CATTC)n|Satellite|Satellite	315857	NR_130771	104644205	Hs.742548	NR_130771		ENPP7P13	DUNQU1	ectonucleotide pyrophosphatase/phosphodiesterase 7 pseudogene 13	pseudo
Bowtie2_on_data_141_and_data_140__aligned_reads__BAM__peak_842	chr1	162515047	162515506	+	493	NA	Intergenic	MLT1E2|LTR|ERVL-MaLR	-15954	NM_001324115	6675	Hs.492859	NM_003115	ENSG00000117143	UAP1	AGX|AGX1|AGX2|SPAG2	UDP-N-acetylglucosamine pyrophosphorylase 1	protein-coding
Bowtie2_on_data_141_and_data_140__aligned_reads__BAM__peak_13238	chrY	58996911	58997306	+	493	NA	Intergenic	BSR/Beta|Satellite|Satellite	-103295	NM_005840	10251	Hs.381912	NM_005840	ENSG00000168939	SPRY3	spry-3	sprouty RTK signaling antagonist 3	protein-coding
Bowtie2_on_data_141_and_data_140__aligned_reads__BAM__peak_6707	chr2	164302397	164302695	+	493	NA	Intergenic	AluSp|SINE|Alu	289971	NM_018086	55137	Hs.593650	NM_018086	ENSG00000182263	FIGN	-	fidgetin, microtubule severing factor	protein-coding
Bowtie2_on_data_141_and_data_140__aligned_reads__BAM__peak_4192	chr15	82172747	82173005	+	491	NA	Intergenic	MLT1H|LTR|ERVL-MaLR	165608	NM_032246	84206	Hs.104744	NM_032246	ENSG00000183496	MEX3B	MEX-3B|RKHD3|RNF195	mex-3 RNA binding family member B	protein-coding
Bowtie2_on_data_141_and_data_140__aligned_reads__BAM__peak_269	chr1	38723754	38724094	+	489	NA	Intergenic	Intergenic	-43485	NR_038928	339442	Hs.434245	NR_038928	ENSG00000237290	LINC01343	-	long intergenic non-protein coding RNA 1343	ncRNA
Bowtie2_on_data_141_and_data_140__aligned_reads__BAM__peak_6540	chr2	118079487	118079833	+	489	NA	Intergenic	Intergenic	-492595	NM_006773	8886	Hs.744922	NM_006773	ENSG00000088205	DDX18	Has1|MrDb	DEAD-box helicase 18	protein-coding
Bowtie2_on_data_141_and_data_140__aligned_reads__BAM__peak_8718	chr4	39168526	39169170	+	488	NA	Intergenic	HSMAR2|DNA|TcMar-Mariner	-15176	NM_025132	57728	Hs.438482	NM_025132	ENSG00000157796	WDR19	ATD5|CED4|DYF-2|IFT144|NPHP13|ORF26|Oseg6|PWDMP|SRTD5	WD repeat domain 19	protein-coding
Bowtie2_on_data_141_and_data_140__aligned_reads__BAM__peak_4524	chr16	46393070	46393531	+	487	NA	Intergenic	HSATII|Satellite|Satellite	209709	NR_026556	124149	Hs.97414	NM_001004299		ANKRD26P1	-	ankyrin repeat domain 26 pseudogene 1	pseudo
Bowtie2_on_data_141_and_data_140__aligned_reads__BAM__peak_12234	chr9	70570466	70570784	+	484	NA	Intergenic	AluSq2|SINE|Alu	-80414	NM_001286836	220869	Hs.355950	NM_001024916	ENSG00000147996	CBWD5	DC36	COBW domain containing 5	protein-coding
Bowtie2_on_data_141_and_data_140__aligned_reads__BAM__peak_9463	chr5	60597643	60597909	+	483	NA	Intergenic	Intergenic	-30324	NM_020928	57688	Hs.744939	NM_020928	ENSG00000130449	ZSWIM6	AFND|NEDMAGA	zinc finger SWIM-type containing 6	protein-coding
Bowtie2_on_data_141_and_data_140__aligned_reads__BAM__peak_469	chr1	75557772	75558155	+	482	NA	Intergenic	MER61C|LTR|ERV1	-36156	NM_001001933	431707	Hs.403934	NM_001001933	ENSG00000162624	LHX8	LHX7	LIM homeobox 8	protein-coding
Bowtie2_on_data_141_and_data_140__aligned_reads__BAM__peak_1213	chr10	120095	120550	+	482	NA	Intergenic	AluSc|SINE|Alu	-25144	NM_177987	347688	Hs.532659	NM_177987	ENSG00000261456	TUBB8	OOMD|OOMD2|bA631M21.2	tubulin beta 8 class VIII	protein-coding
Bowtie2_on_data_141_and_data_140__aligned_reads__BAM__peak_5720	chr19	13764687	13765041	+	481	NA	Intergenic	MLT1H2|LTR|ERVL-MaLR	-77710	NM_001320566	81576	Hs.24998	NM_030818	ENSG00000104957	CCDC130	-	coiled-coil domain containing 130	protein-coding
Bowtie2_on_data_141_and_data_140__aligned_reads__BAM__peak_2643	chr12	49454284	49454714	+	481	NA	Intergenic	CpG	-5392	NM_003482	8085	Hs.731384	NM_003482	ENSG00000167548	KMT2D	AAD10|ALR|CAGL114|KABUK1|KMS|MLL2|MLL4|TNRC21	lysine methyltransferase 2D	protein-coding
Bowtie2_on_data_141_and_data_140__aligned_reads__BAM__peak_1363	chr10	36110122	36110430	+	481	NA	Intergenic	Intergenic	43046	NR_110138	102578074		NR_110138	ENSG00000280719	PCAT5	LINC01452|TPCAT-10-36067	prostate cancer associated transcript 5 (non-protein coding)	ncRNA
Bowtie2_on_data_141_and_data_140__aligned_reads__BAM__peak_777	chr1	153539961	153540273	+	480	NA	Intergenic	Intergenic	-1811	NM_005978	6273	Hs.516484	NM_005978	ENSG00000196754	S100A2	CAN19|S100L	S100 calcium binding protein A2	protein-coding
Bowtie2_on_data_141_and_data_140__aligned_reads__BAM__peak_3037	chr12	124052055	124052400	+	480	NA	Intergenic	AluSz6|SINE|Alu	16647	NR_110049	101927415	Hs.636524	NR_110049		LOC101927415	-	uncharacterized LOC101927415	ncRNA
Bowtie2_on_data_141_and_data_140__aligned_reads__BAM__peak_12977	chrX	61719444	61719885	+	479	NA	Intergenic	ALR/Alpha|Satellite|centr	851554	NM_001012968	139886	Hs.612782	NM_001012968	ENSG00000186767	SPIN4	TDRD28	spindlin family member 4	protein-coding
Bowtie2_on_data_141_and_data_140__aligned_reads__BAM__peak_1162	chr1	236096443	236096691	+	478	NA	Intergenic	Intergenic	-49559	NR_102436	1130	Hs.532411	NM_000081	ENSG00000143669	LYST	CHS|CHS1	lysosomal trafficking regulator	protein-coding
Bowtie2_on_data_141_and_data_140__aligned_reads__BAM__peak_5649	chr19	4519670	4520165	+	478	NA	Intergenic	L2a|LINE|L2	-2201	NM_001080400	729359	Hs.591387	NM_001080400	ENSG00000167676	PLIN4	KIAA1881|S3-12	perilipin 4	protein-coding
Bowtie2_on_data_141_and_data_140__aligned_reads__BAM__peak_6578	chr2	132426411	132426853	+	477	NA	Intergenic	LTR4|LTR|ERV1	-13368	NM_013310	29798	Hs.635289	NM_013310		C2orf27A	C2orf27|C2orf27B	chromosome 2 open reading frame 27A	protein-coding
Bowtie2_on_data_141_and_data_140__aligned_reads__BAM__peak_7162	chr20	7753085	7753344	+	477	NA	Intergenic	MLT1H|LTR|ERVL-MaLR	167879	NM_017545	54363	Hs.193640	NM_017545	ENSG00000101323	HAO1	GOX|GOX1|HAOX1	hydroxyacid oxidase 1	protein-coding
Bowtie2_on_data_141_and_data_140__aligned_reads__BAM__peak_1381	chr10	42360676	42360929	+	477	NA	Intergenic	(CATTC)n|Satellite|Satellite	502691	NR_024380	441666	Hs.255729	NR_024380	ENSG00000215146	LOC441666	-	zinc finger protein 91 pseudogene	pseudo
Bowtie2_on_data_141_and_data_140__aligned_reads__BAM__peak_10944	chr7	51392904	51393207	+	477	NA	Intergenic	LTR88c|LTR|Gypsy?	-8497	NM_001346441	23242	Hs.99141	NM_015198	ENSG00000106078	COBL	-	cordon-bleu WH2 repeat protein	protein-coding
Bowtie2_on_data_141_and_data_140__aligned_reads__BAM__peak_2296	chr11	109524811	109525342	+	476	NA	Intergenic	Intergenic	232230	NM_207645	399947	Hs.172982	NM_207645	ENSG00000185742	C11orf87	LOH11CR1A|NEURIM1	chromosome 11 open reading frame 87	protein-coding
Bowtie2_on_data_141_and_data_140__aligned_reads__BAM__peak_13183	chrY	58831830	58832184	+	475	NA	Intergenic	(CATTC)n|Satellite|Satellite	-268396	NM_005840	10251	Hs.381912	NM_005840	ENSG00000168939	SPRY3	spry-3	sprouty RTK signaling antagonist 3	protein-coding
Bowtie2_on_data_141_and_data_140__aligned_reads__BAM__peak_10868	chr7	31423565	31423814	+	474	NA	Intergenic	Intergenic	-43151	NM_022728	63974	Hs.45152	NM_022728	ENSG00000164600	NEUROD6	Atoh2|MATH2|Math-2|NEX1M|Nex1|bHLHa2	neuronal differentiation 6	protein-coding
Bowtie2_on_data_141_and_data_140__aligned_reads__BAM__peak_6564	chr2	126208751	126209018	+	474	NA	Intergenic	L1M4|LINE|L1	666678	NR_146970	105373600	Hs.555059	NR_146970	ENSG00000226813	LINC01941	-	long intergenic non-protein coding RNA 1941	ncRNA
Bowtie2_on_data_141_and_data_140__aligned_reads__BAM__peak_10567	chr6	149400919	149401265	+	474	NA	Intergenic	Intergenic	-47295	NR_134599	105378047	Hs.659484	NR_134599		LOC105378047	-	uncharacterized LOC105378047	ncRNA
Bowtie2_on_data_141_and_data_140__aligned_reads__BAM__peak_2846	chr12	92928142	92928411	+	473	NA	Intergenic	LTR88c|LTR|Gypsy?	67821	NR_144532	100507616	Hs.339918	NR_144532		LINC02397	-	long intergenic non-protein coding RNA 2397	ncRNA
Bowtie2_on_data_141_and_data_140__aligned_reads__BAM__peak_1557	chr10	82937664	82938051	+	473	NA	Intergenic	LTR10E|LTR|ERV1	637282	NM_001145719	387694	Hs.147643	NM_207372	ENSG00000178217	SH2D4B	-	SH2 domain containing 4B	protein-coding
Bowtie2_on_data_141_and_data_140__aligned_reads__BAM__peak_11783	chr8	86832790	86833061	+	472	NA	Intergenic	AluSx|SINE|Alu	7246	NR_003594	100288527	Hs.535056	NR_003594		REXO1L2P	-	REXO1 like 2, pseudogene	pseudo
Bowtie2_on_data_141_and_data_140__aligned_reads__BAM__peak_10308	chr6	79844548	79844980	+	471	NA	Intergenic	L1PB1|LINE|L1	-56749	NM_017934	55023	Hs.511817	NM_017934	ENSG00000146247	PHIP	BRWD2|DCAF14|WDR11|ndrp	pleckstrin homology domain interacting protein	protein-coding
Bowtie2_on_data_141_and_data_140__aligned_reads__BAM__peak_1563	chr10	87307955	87308263	+	471	NA	Intergenic	L1ME1|LINE|L1	-29379	NR_038986	100507470	Hs.585483	NR_038986	ENSG00000234942	GRID1-AS1	-	GRID1 antisense RNA 1	ncRNA
Bowtie2_on_data_141_and_data_140__aligned_reads__BAM__peak_3408	chr13	112592146	112592667	+	471	NA	Intergenic	Intergenic	-34218	NR_120392	100505996	Hs.654853	NR_120392	ENSG00000224243	SOX1-OT	LINC00403	SOX1 overlapping transcript	ncRNA
Bowtie2_on_data_141_and_data_140__aligned_reads__BAM__peak_1410	chr10	42543632	42543882	+	467	NA	Intergenic	ALR/Alpha|Satellite|centr	319736	NR_024380	441666	Hs.255729	NR_024380	ENSG00000215146	LOC441666	-	zinc finger protein 91 pseudogene	pseudo
Bowtie2_on_data_141_and_data_140__aligned_reads__BAM__peak_1518	chr10	74030402	74030664	+	466	NA	Intergenic	L2b|LINE|L2	-3144	NM_019058	54541	Hs.744875	NM_019058	ENSG00000168209	DDIT4	Dig2|REDD-1|REDD1	DNA damage inducible transcript 4	protein-coding
Bowtie2_on_data_141_and_data_140__aligned_reads__BAM__peak_5001	chr17	34357290	34357850	+	466	NA	Intergenic	LTR10D|LTR|ERV1	-12565	NM_145898	6368	Hs.169191	NM_005064	ENSG00000274736	CCL23	CK-BETA-8|CKb8|Ckb-8|Ckb-8-1|MIP-3|MIP3|MPIF-1|SCYA23|hmrp-2a	C-C motif chemokine ligand 23	protein-coding
Bowtie2_on_data_141_and_data_140__aligned_reads__BAM__peak_8361	chr3	149934136	149934454	+	466	NA	Intergenic	Intergenic	-22011	NR_110168	101927992	Hs.534682	NR_110167	ENSG00000244541	LINC01213	-	long intergenic non-protein coding RNA 1213	ncRNA
Bowtie2_on_data_141_and_data_140__aligned_reads__BAM__peak_12966	chrX	61700490	61700818	+	465	NA	Intergenic	ALR/Alpha|Satellite|centr	870564	NM_001012968	139886	Hs.612782	NM_001012968	ENSG00000186767	SPIN4	TDRD28	spindlin family member 4	protein-coding
Bowtie2_on_data_141_and_data_140__aligned_reads__BAM__peak_12582	chr9	139517565	139517779	+	465	NA	Intergenic	Intergenic	-6039	NR_135288	401561	Hs.609301	NR_135288	ENSG00000279141	LINC01451	HCCAT4	long intergenic non-protein coding RNA 1451	ncRNA
Bowtie2_on_data_141_and_data_140__aligned_reads__BAM__peak_10643	chr6	164572050	164572380	+	465	NA	Intergenic	Intergenic	-479699	NR_134620	102724152	Hs.738183	NR_134620		LOC102724152	-	uncharacterized LOC102724152	ncRNA
Bowtie2_on_data_141_and_data_140__aligned_reads__BAM__peak_2799	chr12	78080498	78080878	+	465	NA	Intergenic	Intergenic	-144381	NM_001024383	89795	Hs.655301	NM_014903	ENSG00000067798	NAV3	POMFIL1|STEERIN3|unc53H3	neuron navigator 3	protein-coding
Bowtie2_on_data_141_and_data_140__aligned_reads__BAM__peak_8616	chr4	3941811	3942089	+	463	NA	Intergenic	Intergenic	15205	NR_130742	348926	Hs.591720	NR_024253	ENSG00000251669	FAM86EP	-	family with sequence similarity 86, member A pseudogene	pseudo
Bowtie2_on_data_141_and_data_140__aligned_reads__BAM__peak_3932	chr15	36807691	36808032	+	462	NA	Intergenic	AluSz|SINE|Alu	-63943	NM_001321760	84529	Hs.48348	NM_032499	ENSG00000186073	C15orf41	HH114	chromosome 15 open reading frame 41	protein-coding
Bowtie2_on_data_141_and_data_140__aligned_reads__BAM__peak_11954	chr8	131697717	131698065	+	461	NA	Intergenic	Intergenic	-241985	NM_018482	50807	Hs.655552	NM_018482	ENSG00000153317	ASAP1	AMAP1|CENTB4|DDEF1|PAG2|PAP|ZG14P	ArfGAP with SH3 domain, ankyrin repeat and PH domain 1	protein-coding
Bowtie2_on_data_141_and_data_140__aligned_reads__BAM__peak_5714	chr19	12745415	12745691	+	459	NA	Intergenic	AluSx|SINE|Alu	23821	NM_153358	163049	Hs.720677	NM_153358	ENSG00000173875	ZNF791	-	zinc finger protein 791	protein-coding
Bowtie2_on_data_141_and_data_140__aligned_reads__BAM__peak_11492	chr8	20285590	20285914	+	458	NA	Intergenic	AluJo|SINE|Alu	152468	NR_047509	100874051	Hs.385799	NR_047509	ENSG00000253733	LZTS1-AS1	-	LZTS1 antisense RNA 1	ncRNA
Bowtie2_on_data_141_and_data_140__aligned_reads__BAM__peak_12034	chr9	4788758	4789035	+	457	NA	Intergenic	AluJb|SINE|Alu	-3938	NM_001286699	10171	Hs.194121	NM_005772	ENSG00000120158	RCL1	RNAC|RPCL1	RNA terminal phosphate cyclase like 1	protein-coding
Bowtie2_on_data_141_and_data_140__aligned_reads__BAM__peak_9539	chr5	73851854	73852116	+	456	NA	Intergenic	Intergenic	-19184	NR_126354	104310351	Hs.582291	NR_126354	ENSG00000248673	LINC01331	-	long intergenic non-protein coding RNA 1331	ncRNA
Bowtie2_on_data_141_and_data_140__aligned_reads__BAM__peak_8228	chr3	119821472	119821823	+	456	NA	Intergenic	LTR88c|LTR|Gypsy?	-8383	NM_002093	2932	Hs.445733	NM_002093	ENSG00000082701	GSK3B	-	glycogen synthase kinase 3 beta	protein-coding
Bowtie2_on_data_141_and_data_140__aligned_reads__BAM__peak_3402	chr13	111604635	111604968	+	455	NA	Intergenic	Intergenic	-13573	NR_126378	104355135	Hs.649708	NR_126378		LINC00431	-	long intergenic non-protein coding RNA 431	ncRNA
Bowtie2_on_data_141_and_data_140__aligned_reads__BAM__peak_528	chr1	89771890	89772248	+	455	NA	Intergenic	ERVL-E-int|LTR|ERVL	-16024	NR_077244	729930	Hs.745054	NR_077244		LOC729930	-	chromosome 11 open reading frame 74 pseudogene	pseudo
Bowtie2_on_data_141_and_data_140__aligned_reads__BAM__peak_222	chr1	32253688	32253990	+	454	NA	Intergenic	Intergenic	-24175	NM_001294335	576	Hs.524138	NM_001703	ENSG00000121753	ADGRB2	BAI2	adhesion G protein-coupled receptor B2	protein-coding
Bowtie2_on_data_141_and_data_140__aligned_reads__BAM__peak_12415	chr9	108626788	108627124	+	454	NA	Intergenic	MIRb|SINE|MIR	170150	NM_018112	55151	Hs.411925	NM_018112	ENSG00000095209	TMEM38B	C9orf87|D4Ertd89e|OI14|TRIC-B|TRICB|bA219P18.1	transmembrane protein 38B	protein-coding
Bowtie2_on_data_141_and_data_140__aligned_reads__BAM__peak_267	chr1	38583363	38583623	+	454	NA	Intergenic	Intergenic	28590	NR_037432	100500801		NR_037432	ENSG00000265596	MIR3659	mir-3659	microRNA 3659	ncRNA
Bowtie2_on_data_141_and_data_140__aligned_reads__BAM__peak_12569	chr9	138262571	138262892	+	453	NA	Intergenic	Intergenic	27636	NM_173520	157927	Hs.559511	NM_173520		C9orf62	-	chromosome 9 open reading frame 62	protein-coding
Bowtie2_on_data_141_and_data_140__aligned_reads__BAM__peak_7010	chr2	220597924	220598182	+	452	NA	Intergenic	Intergenic	105761	NM_001326559	6508	Hs.1176	NM_005070	ENSG00000114923	SLC4A3	AE3|CAE3/BAE3|SLC2C	solute carrier family 4 member 3	protein-coding
Bowtie2_on_data_141_and_data_140__aligned_reads__BAM__peak_11777	chr8	86780949	86781175	+	452	NA	Intergenic	AluSx|SINE|Alu	-4934	NR_003594	100288527	Hs.535056	NR_003594		REXO1L2P	-	REXO1 like 2, pseudogene	pseudo
[truncated: 11,734 more rows]

## Sheet: LFS peaks
PeakID (cmd=annotatePeaks.pl LM-11 Bed File (narrow_Peaks)%5d.bed hg19)	Chr	Start	End	Strand	Peak Score	Focus Ratio/Region Size	Annotation	Detailed Annotation	Distance to TSS	Nearest PromoterID	Entrez ID	Nearest Unigene	Nearest Refseq	Nearest Ensembl	Gene Name	Gene Alias	Gene Description	Gene Type
[truncated: 3,231 more rows]
