# Supplementary material for: Rewired m6A epitranscriptomic networks link mutant p53 to neoplastic transformation
Source: Nat Commun. 2023 Mar 27;14:1694. doi: 10.1038/s41467-023-37398-9 (PMC10042811; doi:10.1038/s41467-023-37398-9)
Supplement: Supplementary file 5 — Supplementary Data 2 [file 41467_2023_37398_MOESM5_ESM.xlsx]

## Sheet: p53 pull down
Supplementary Data 2: IP-MS identifies p53 and mutant p53 interacting proteins
Checked	Score Mascot: Mascot	Protein FDR Confidence: Mascot	Master	Accession	Description	Exp. q-value: Mascot	Coverage [%]	# Peptides	# PSMs	# Unique Peptides	# Protein Groups	# AAs	MW [kDa]	calc. pI	# Peptides (by Search Engine): Mascot
FALSE	8702	High	Master Protein	P35579	Myosin-9 OS=Homo sapiens OX=9606 GN=MYH9 PE=1 SV=4	0	58	136	1160	120	1	1960	226.4	5.6	136
FALSE	8236	High	Master Protein	P35580	Myosin-10 OS=Homo sapiens OX=9606 GN=MYH10 PE=1 SV=3	0	54	133	761	116	1	1976	228.9	5.54	133
FALSE	7532	High	Master Protein	Q15149	Plectin OS=Homo sapiens OX=9606 GN=PLEC PE=1 SV=3	0	29	127	516	126	1	4684	531.5	5.96	127
FALSE	4905	High	Master Protein	P08670	Vimentin OS=Homo sapiens OX=9606 GN=VIM PE=1 SV=4	0	89	76	3455	67	1	466	53.6	5.12	76
FALSE	3961	High	Master Protein	P14136	Glial fibrillary acidic protein OS=Homo sapiens OX=9606 GN=GFAP PE=1 SV=1	0	91	67	2370	64	1	432	49.9	5.52	67
FALSE	2244	High	Master Protein	P02545	Prelamin-A/C OS=Homo sapiens OX=9606 GN=LMNA PE=1 SV=1	0	56	37	140	37	1	664	74.1	7.02	37
FALSE	1781	High	Master Protein	P60709	Actin, cytoplasmic 1 OS=Homo sapiens OX=9606 GN=ACTB PE=1 SV=1	0	77	30	1116	11	1	375	41.7	5.48	30
FALSE	1623	High	Master Protein	P20700	Lamin-B1 OS=Homo sapiens OX=9606 GN=LMNB1 PE=1 SV=2	0	59	33	71	30	1	586	66.4	5.16	33
FALSE	1162	High	Master Protein	P68032	Actin, alpha cardiac muscle 1 OS=Homo sapiens OX=9606 GN=ACTC1 PE=1 SV=1	0	48	22	701	3	1	377	42	5.39	22
FALSE	1065	High	Master Protein	P07437	Tubulin beta chain OS=Homo sapiens OX=9606 GN=TUBB PE=1 SV=2	0	49	17	92	3	1	444	49.6	4.89	17
FALSE	1042	High	Master Protein	Q7Z406	Myosin-14 OS=Homo sapiens OX=9606 GN=MYH14 PE=1 SV=2	0	12	18	65	10	1	1995	227.7	5.6	18
FALSE	992	High	Master Protein	Q9BVA1	Tubulin beta-2B chain OS=Homo sapiens OX=9606 GN=TUBB2B PE=1 SV=1	0	43	16	89	1	1	445	49.9	4.89	16
FALSE	981	High	Master Protein	P06396	Gelsolin OS=Homo sapiens OX=9606 GN=GSN PE=1 SV=1	0	37	16	44	16	1	782	85.6	6.28	16
FALSE	980	High	Master Protein	P68371	Tubulin beta-4B chain OS=Homo sapiens OX=9606 GN=TUBB4B PE=1 SV=1	0	43	16	88	2	1	445	49.8	4.89	16
FALSE	975	High	Master Protein	Q13885	Tubulin beta-2A chain OS=Homo sapiens OX=9606 GN=TUBB2A PE=1 SV=1	0	42	16	89	1	1	445	49.9	4.89	16
FALSE	893	High	Master Protein	Q16352	Alpha-internexin OS=Homo sapiens OX=9606 GN=INA PE=1 SV=2	0	43	15	291	13	1	499	55.4	5.4	15
FALSE	874	High	Master Protein	P48681	Nestin OS=Homo sapiens OX=9606 GN=NES PE=1 SV=2	0	10	15	41	15	1	1621	177.3	4.36	15
FALSE	760	High	Master Protein	Q13509	Tubulin beta-3 chain OS=Homo sapiens OX=9606 GN=TUBB3 PE=1 SV=2	0	33	12	68	3	1	450	50.4	4.93	12
FALSE	738	High	Master Protein	Q71U36	Tubulin alpha-1A chain OS=Homo sapiens OX=9606 GN=TUBA1A PE=1 SV=1	0	37	13	31	1	1	451	50.1	5.06	13
FALSE	729	High	Master Protein	P68363	Tubulin alpha-1B chain OS=Homo sapiens OX=9606 GN=TUBA1B PE=1 SV=1	0	37	13	29	1	1	451	50.1	5.06	13
FALSE	724	High	Master Protein	P67936	Tropomyosin alpha-4 chain OS=Homo sapiens OX=9606 GN=TPM4 PE=1 SV=3	0	43	13	35	7	1	248	28.5	4.69	13
FALSE	684	High	Master Protein	P09493	Tropomyosin alpha-1 chain OS=Homo sapiens OX=9606 GN=TPM1 PE=1 SV=2	0	40	14	35	9	1	284	32.7	4.74	14
FALSE	652	High	Master Protein	O43707	Alpha-actinin-4 OS=Homo sapiens OX=9606 GN=ACTN4 PE=1 SV=2	0	20	12	19	9	1	911	104.8	5.44	12
FALSE	646	High	Master Protein	Q03252	Lamin-B2 OS=Homo sapiens OX=9606 GN=LMNB2 PE=1 SV=4	0	23	13	22	10	1	620	69.9	5.59	13
FALSE	643	High	Master Protein	Q92614	Unconventional myosin-XVIIIa OS=Homo sapiens OX=9606 GN=MYO18A PE=1 SV=3	0	9	12	16	12	1	2054	233	6.3	12
FALSE	639	High	Master Protein	Q16643	Drebrin OS=Homo sapiens OX=9606 GN=DBN1 PE=1 SV=4	0	31	12	20	12	1	649	71.4	4.45	12
FALSE	627	High	Master Protein	Q16555	Dihydropyrimidinase-related protein 2 OS=Homo sapiens OX=9606 GN=DPYSL2 PE=1 SV=1	0	36	13	21	11	1	572	62.3	6.38	13
FALSE	577	High	Master Protein	P11021	Endoplasmic reticulum chaperone BiP OS=Homo sapiens OX=9606 GN=HSPA5 PE=1 SV=2	0	28	11	18	11	1	654	72.3	5.16	11
FALSE	565	High	Master Protein	Q562R1	Beta-actin-like protein 2 OS=Homo sapiens OX=9606 GN=ACTBL2 PE=1 SV=2	0	34	13	342	3	1	376	42	5.59	13
FALSE	563	High	Master Protein	P12814	Alpha-actinin-1 OS=Homo sapiens OX=9606 GN=ACTN1 PE=1 SV=2	0	19	11	14	8	1	892	103	5.41	11
FALSE	554	High	Master Protein	O14950	Myosin regulatory light chain 12B OS=Homo sapiens OX=9606 GN=MYL12B PE=1 SV=2	0	55	10	38	10	1	172	19.8	4.84	10
FALSE	543	High	Master Protein	P21333	Filamin-A OS=Homo sapiens OX=9606 GN=FLNA PE=1 SV=4	0	6	9	11	9	1	2647	280.6	6.06	9
FALSE	534	High	Master Protein	O00571	ATP-dependent RNA helicase DDX3X OS=Homo sapiens OX=9606 GN=DDX3X PE=1 SV=3	0	18	9	16	4	1	662	73.2	7.18	9
FALSE	527	High	Master Protein	P07384	Calpain-1 catalytic subunit OS=Homo sapiens OX=9606 GN=CAPN1 PE=1 SV=1	0	19	11	27	11	1	714	81.8	5.67	11
FALSE	502	High	Master Protein	Q13045	Protein flightless-1 homolog OS=Homo sapiens OX=9606 GN=FLII PE=1 SV=2	0	12	10	13	10	1	1269	144.7	6.05	10
FALSE	500	High	Master Protein	P60660	Myosin light polypeptide 6 OS=Homo sapiens OX=9606 GN=MYL6 PE=1 SV=2	0	56	8	188	7	1	151	16.9	4.65	8
FALSE	459	High	Master Protein	P17661	Desmin OS=Homo sapiens OX=9606 GN=DES PE=1 SV=3	0	11	8	426	1	1	470	53.5	5.27	8
FALSE	434	High	Master Protein	P06753	Tropomyosin alpha-3 chain OS=Homo sapiens OX=9606 GN=TPM3 PE=1 SV=2	0	33	9	31	3	1	285	32.9	4.72	9
FALSE	429	High	Master Protein	P52272	Heterogeneous nuclear ribonucleoprotein M OS=Homo sapiens OX=9606 GN=HNRNPM PE=1 SV=3	0	24	9	12	9	1	730	77.5	8.7	9
FALSE	425	High	Master Protein	Q9UHB6	LIM domain and actin-binding protein 1 OS=Homo sapiens OX=9606 GN=LIMA1 PE=1 SV=1	0	14	7	9	7	1	759	85.2	6.84	7
FALSE	421	High	Master Protein	Q16658	Fascin OS=Homo sapiens OX=9606 GN=FSCN1 PE=1 SV=3	0	26	9	15	9	1	493	54.5	7.24	9
FALSE	411	High	Master Protein	P68104	Elongation factor 1-alpha 1 OS=Homo sapiens OX=9606 GN=EEF1A1 PE=1 SV=1	0	23	9	24	9	1	462	50.1	9.01	9
FALSE	400	High	Master Protein	P13639	Elongation factor 2 OS=Homo sapiens OX=9606 GN=EEF2 PE=1 SV=4	0	14	8	9	8	1	858	95.3	6.83	8
FALSE	365	High	Master Protein	P10809	60 kDa heat shock protein, mitochondrial OS=Homo sapiens OX=9606 GN=HSPD1 PE=1 SV=2	0	21	7	10	7	1	573	61	5.87	7
FALSE	350	High	Master Protein	Q92841	Probable ATP-dependent RNA helicase DDX17 OS=Homo sapiens OX=9606 GN=DDX17 PE=1 SV=2	0	14	8	8	7	1	729	80.2	8.27	8
FALSE	336	High	Master Protein	Q15233	Non-POU domain-containing octamer-binding protein OS=Homo sapiens OX=9606 GN=NONO PE=1 SV=4	0	26	8	12	8	1	471	54.2	8.95	8
FALSE	332	High	Master Protein	P62805	Histone H4 OS=Homo sapiens OX=9606 GN=HIST1H4A PE=1 SV=2	0	56	7	22	7	1	103	11.4	11.36	7
FALSE	311	High	Master Protein	Q13813	Spectrin alpha chain, non-erythrocytic 1 OS=Homo sapiens OX=9606 GN=SPTAN1 PE=1 SV=3	0	5	7	8	7	1	2472	284.4	5.35	7
FALSE	303	High	Master Protein	Q9NYL9	Tropomodulin-3 OS=Homo sapiens OX=9606 GN=TMOD3 PE=1 SV=1	0	22	5	11	5	1	352	39.6	5.19	5
FALSE	280	High	Master Protein	P32322	Pyrroline-5-carboxylate reductase 1, mitochondrial OS=Homo sapiens OX=9606 GN=PYCR1 PE=1 SV=2	0	26	5	7	5	1	319	33.3	7.61	5
FALSE	277	High	Master Protein	Q06830	Peroxiredoxin-1 OS=Homo sapiens OX=9606 GN=PRDX1 PE=1 SV=1	0	35	6	10	6	1	199	22.1	8.13	6
FALSE	273	High	Master Protein	Q01082	Spectrin beta chain, non-erythrocytic 1 OS=Homo sapiens OX=9606 GN=SPTBN1 PE=1 SV=2	0	3	5	6	4	1	2364	274.4	5.57	5
FALSE	268	High	Master Protein	P52597	Heterogeneous nuclear ribonucleoprotein F OS=Homo sapiens OX=9606 GN=HNRNPF PE=1 SV=3	0	22	5	6	4	1	415	45.6	5.58	5
FALSE	267	High	Master Protein	Q9UQ03	Coronin-2B OS=Homo sapiens OX=9606 GN=CORO2B PE=1 SV=4	0	23	7	13	7	1	480	54.9	8.27	7
FALSE	262	High	Master Protein	P26599	Polypyrimidine tract-binding protein 1 OS=Homo sapiens OX=9606 GN=PTBP1 PE=1 SV=1	0	19	5	10	5	1	531	57.2	9.17	5
FALSE	258	High	Master Protein	P11142	Heat shock cognate 71 kDa protein OS=Homo sapiens OX=9606 GN=HSPA8 PE=1 SV=1	0	11	7	11	7	1	646	70.9	5.52	7
FALSE	250	High	Master Protein	O15523	ATP-dependent RNA helicase DDX3Y OS=Homo sapiens OX=9606 GN=DDX3Y PE=1 SV=2	0	13	6	10	1	1	660	73.1	7.55	6
FALSE	245	High	Master Protein	O60814	Histone H2B type 1-K OS=Homo sapiens OX=9606 GN=HIST1H2BK PE=1 SV=3	0	36	5	33	5	1	126	13.9	10.32	5
FALSE	241	High	Master Protein	P31943	Heterogeneous nuclear ribonucleoprotein H OS=Homo sapiens OX=9606 GN=HNRNPH1 PE=1 SV=4	0	15	4	6	1	1	449	49.2	6.3	4
FALSE	240	High	Master Protein	P49411	Elongation factor Tu, mitochondrial OS=Homo sapiens OX=9606 GN=TUFM PE=1 SV=2	0	11	4	4	4	1	452	49.5	7.61	4
FALSE	239	High	Master Protein	P04406	Glyceraldehyde-3-phosphate dehydrogenase OS=Homo sapiens OX=9606 GN=GAPDH PE=1 SV=3	0	24	4	5	4	1	335	36	8.46	4
FALSE	236	High	Master Protein	Q9Y608	Leucine-rich repeat flightless-interacting protein 2 OS=Homo sapiens OX=9606 GN=LRRFIP2 PE=1 SV=1	0	10	5	8	5	1	721	82.1	6.95	5
FALSE	217	High	Master Protein	P61978	Heterogeneous nuclear ribonucleoprotein K OS=Homo sapiens OX=9606 GN=HNRNPK PE=1 SV=1	0	11	4	6	4	1	463	50.9	5.54	4
FALSE	204	High	Master Protein	P10909	Clusterin OS=Homo sapiens OX=9606 GN=CLU PE=1 SV=1	0	18	5	15	5	1	449	52.5	6.27	5
FALSE	203	High	Master Protein	O43795	Unconventional myosin-Ib OS=Homo sapiens OX=9606 GN=MYO1B PE=1 SV=3	0	7	4	6	4	1	1136	131.9	9.38	4
FALSE	201	High	Master Protein	Q9NZR1	Tropomodulin-2 OS=Homo sapiens OX=9606 GN=TMOD2 PE=1 SV=1	0	20	4	7	4	1	351	39.6	5.27	4
FALSE	201	High	Master Protein	Q99714	3-hydroxyacyl-CoA dehydrogenase type-2 OS=Homo sapiens OX=9606 GN=HSD17B10 PE=1 SV=3	0	26	4	7	4	1	261	26.9	7.78	4
FALSE	200	High	Master Protein	P04792	Heat shock protein beta-1 OS=Homo sapiens OX=9606 GN=HSPB1 PE=1 SV=2	0	43	5	7	5	1	205	22.8	6.4	5
FALSE	198	High	Master Protein	P07196	Neurofilament light polypeptide OS=Homo sapiens OX=9606 GN=NEFL PE=1 SV=3	0	9	4	98	3	1	543	61.5	4.65	4
FALSE	194	High	Master Protein	O00159	Unconventional myosin-Ic OS=Homo sapiens OX=9606 GN=MYO1C PE=1 SV=4	0	6	5	5	5	1	1063	121.6	9.41	5
FALSE	191	High	Master Protein	P52907	F-actin-capping protein subunit alpha-1 OS=Homo sapiens OX=9606 GN=CAPZA1 PE=1 SV=3	0	26	4	6	4	1	286	32.9	5.69	4
FALSE	189	High	Master Protein	P07197	Neurofilament medium polypeptide OS=Homo sapiens OX=9606 GN=NEFM PE=1 SV=3	0	3	3	262	1	1	916	102.4	4.91	3
FALSE	186	High	Master Protein	P55795	Heterogeneous nuclear ribonucleoprotein H2 OS=Homo sapiens OX=9606 GN=HNRNPH2 PE=1 SV=1	0	16	4	7	2	1	449	49.2	6.3	4
FALSE	185	High	Master Protein	P46940	Ras GTPase-activating-like protein IQGAP1 OS=Homo sapiens OX=9606 GN=IQGAP1 PE=1 SV=1	0	6	4	7	4	1	1657	189.1	6.48	4
FALSE	184	High	Master Protein	P23528	Cofilin-1 OS=Homo sapiens OX=9606 GN=CFL1 PE=1 SV=3	0	32	3	5	3	1	166	18.5	8.09	3
FALSE	181	High	Master Protein	Q9ULV4	Coronin-1C OS=Homo sapiens OX=9606 GN=CORO1C PE=1 SV=1	0	14	4	6	4	1	474	53.2	7.08	4
FALSE	179	High	Master Protein	Q9UM54	Unconventional myosin-VI OS=Homo sapiens OX=9606 GN=MYO6 PE=1 SV=4	0	5	4	4	4	1	1294	149.6	8.53	4
FALSE	173	High	Master Protein	Q9Y4I1	Unconventional myosin-Va OS=Homo sapiens OX=9606 GN=MYO5A PE=1 SV=2	0	3	4	4	4	1	1855	215.3	8.48	4
FALSE	166	High	Master Protein	P0C0S8	Histone H2A type 1 OS=Homo sapiens OX=9606 GN=HIST1H2AG PE=1 SV=2	0	35	3	18	1	1	130	14.1	10.9	3
FALSE	166	High	Master Protein	P47756	F-actin-capping protein subunit beta OS=Homo sapiens OX=9606 GN=CAPZB PE=1 SV=4	0	19	4	4	4	1	277	31.3	5.59	4
FALSE	163	High	Master Protein	Q96C36	Pyrroline-5-carboxylate reductase 2 OS=Homo sapiens OX=9606 GN=PYCR2 PE=1 SV=1	0	13	3	5	3	1	320	33.6	7.77	3
FALSE	155	High	Master Protein	P52943	Cysteine-rich protein 2 OS=Homo sapiens OX=9606 GN=CRIP2 PE=1 SV=1	0	25	2	3	2	1	208	22.5	8.72	2
FALSE	148	High	Master Protein	P04908	Histone H2A type 1-B/E OS=Homo sapiens OX=9606 GN=HIST1H2AB PE=1 SV=2	0	35	3	17	1	1	130	14.1	11.05	3
FALSE	146	High	Master Protein	P32119	Peroxiredoxin-2 OS=Homo sapiens OX=9606 GN=PRDX2 PE=1 SV=5	0	20	4	6	4	1	198	21.9	5.97	4
FALSE	145	High	Master Protein	P78527	DNA-dependent protein kinase catalytic subunit OS=Homo sapiens OX=9606 GN=PRKDC PE=1 SV=3	0	1	3	4	3	1	4128	468.8	7.12	3
FALSE	142	High	Master Protein	P51991	Heterogeneous nuclear ribonucleoprotein A3 OS=Homo sapiens OX=9606 GN=HNRNPA3 PE=1 SV=2	0	6	1	1	1	1	378	39.6	9.01	1
FALSE	142	High	Master Protein	Q14194	Dihydropyrimidinase-related protein 1 OS=Homo sapiens OX=9606 GN=CRMP1 PE=1 SV=1	0	6	3	4	1	1	572	62.1	7.03	3
FALSE	138	High	Master Protein	P09110	3-ketoacyl-CoA thiolase, peroxisomal OS=Homo sapiens OX=9606 GN=ACAA1 PE=1 SV=2	0	14	4	5	4	1	424	44.3	8.44	4
FALSE	137	High	Master Protein	P46821	Microtubule-associated protein 1B OS=Homo sapiens OX=9606 GN=MAP1B PE=1 SV=2	0	2	4	4	4	1	2468	270.5	4.81	4
FALSE	136	High	Master Protein	Q07666	KH domain-containing, RNA-binding, signal transduction-associated protein 1 OS=Homo sapiens OX=9606 GN=KHDRBS1 PE=1 SV=1	0	9	4	5	4	1	443	48.2	8.66	4
FALSE	131	High	Master Protein	P04632	Calpain small subunit 1 OS=Homo sapiens OX=9606 GN=CAPNS1 PE=1 SV=1	0	14	2	5	2	1	268	28.3	5.2	2
FALSE	130	High	Master Protein	P12956	X-ray repair cross-complementing protein 6 OS=Homo sapiens OX=9606 GN=XRCC6 PE=1 SV=2	0	9	3	5	3	1	609	69.8	6.64	3
FALSE	129	High	Master Protein	P14649	Myosin light chain 6B OS=Homo sapiens OX=9606 GN=MYL6B PE=1 SV=1	0	14	2	13	1	1	208	22.8	5.73	2
FALSE	128	High	Master Protein	P16104	Histone H2AX OS=Homo sapiens OX=9606 GN=H2AFX PE=1 SV=2	0	27	3	4	2	1	143	15.1	10.74	3
FALSE	128	High	Master Protein	O75381	Peroxisomal membrane protein PEX14 OS=Homo sapiens OX=9606 GN=PEX14 PE=1 SV=1	0	21	3	7	3	1	377	41.2	4.94	3
FALSE	126	High	Master Protein	P50542	Peroxisomal targeting signal 1 receptor OS=Homo sapiens OX=9606 GN=PEX5 PE=1 SV=3	0	8	3	3	3	1	639	70.8	4.54	3
FALSE	124	High	Master Protein	O15061	Synemin OS=Homo sapiens OX=9606 GN=SYNM PE=1 SV=2	0	3	4	5	4	1	1565	172.7	5.16	4
FALSE	122	High	Master Protein	P35637	RNA-binding protein FUS OS=Homo sapiens OX=9606 GN=FUS PE=1 SV=1	0	11	3	5	3	1	526	53.4	9.36	3
FALSE	122	High	Master Protein	P33992	DNA replication licensing factor MCM5 OS=Homo sapiens OX=9606 GN=MCM5 PE=1 SV=5	0	7	2	2	2	1	734	82.2	8.37	2
FALSE	121	High	Master Protein	Q96LD4	E3 ubiquitin-protein ligase TRIM47 OS=Homo sapiens OX=9606 GN=TRIM47 PE=1 SV=2	0	8	3	3	3	1	638	69.5	6.44	3
FALSE	121	High	Master Protein	Q01844	RNA-binding protein EWS OS=Homo sapiens OX=9606 GN=EWSR1 PE=1 SV=1	0	6	2	3	2	1	656	68.4	9.33	2
FALSE	116	High	Master Protein	P26373	60S ribosomal protein L13 OS=Homo sapiens OX=9606 GN=RPL13 PE=1 SV=4	0	13	3	3	3	1	211	24.2	11.65	3
FALSE	115	High	Master Protein	P35908	Keratin, type II cytoskeletal 2 epidermal OS=Homo sapiens OX=9606 GN=KRT2 PE=1 SV=2	0	4	2	2	2	1	639	65.4	8	2
FALSE	114	High	Master Protein	Q9C026	E3 ubiquitin-protein ligase TRIM9 OS=Homo sapiens OX=9606 GN=TRIM9 PE=1 SV=1	0	8	3	4	3	1	710	79.1	6.84	3
FALSE	114	High	Master Protein	P13010	X-ray repair cross-complementing protein 5 OS=Homo sapiens OX=9606 GN=XRCC5 PE=1 SV=3	0	7	4	6	4	1	732	82.7	5.81	4
FALSE	113	High	Master Protein	P16278	Beta-galactosidase OS=Homo sapiens OX=9606 GN=GLB1 PE=1 SV=2	0	4	2	2	2	1	677	76	6.57	2
FALSE	112	High	Master Protein	P11413	Glucose-6-phosphate 1-dehydrogenase OS=Homo sapiens OX=9606 GN=G6PD PE=1 SV=4	0	7	3	3	3	1	515	59.2	6.84	3
FALSE	111	High	Master Protein	P49841	Glycogen synthase kinase-3 beta OS=Homo sapiens OX=9606 GN=GSK3B PE=1 SV=2	0	9	2	2	2	1	420	46.7	8.78	2
FALSE	111	High	Master Protein	O75531	Barrier-to-autointegration factor OS=Homo sapiens OX=9606 GN=BANF1 PE=1 SV=1	0	48	3	7	3	1	89	10.1	6.09	3
FALSE	110	High	Master Protein	Q92974	Rho guanine nucleotide exchange factor 2 OS=Homo sapiens OX=9606 GN=ARHGEF2 PE=1 SV=4	0	4	2	2	2	1	986	111.5	7.27	2
FALSE	107	High	Master Protein	P17844	Probable ATP-dependent RNA helicase DDX5 OS=Homo sapiens OX=9606 GN=DDX5 PE=1 SV=1	0	3	2	2	1	1	614	69.1	8.92	2
FALSE	106	High	Master Protein	Q96SB3	Neurabin-2 OS=Homo sapiens OX=9606 GN=PPP1R9B PE=1 SV=2	0	5	3	4	3	1	815	89.1	4.97	3
FALSE	103	High	Master Protein	P25705	ATP synthase subunit alpha, mitochondrial OS=Homo sapiens OX=9606 GN=ATP5F1A PE=1 SV=1	0	9	3	3	3	1	553	59.7	9.13	3
FALSE	102	High	Master Protein	P06748	Nucleophosmin OS=Homo sapiens OX=9606 GN=NPM1 PE=1 SV=2	0	21	3	4	3	1	294	32.6	4.78	3
FALSE	101	High	Master Protein	P28288	ATP-binding cassette sub-family D member 3 OS=Homo sapiens OX=9606 GN=ABCD3 PE=1 SV=1	0	5	2	2	2	1	659	75.4	9.36	2
FALSE	100	High	Master Protein	P61812	Transforming growth factor beta-2 proprotein OS=Homo sapiens OX=9606 GN=TGFB2 PE=1 SV=1	0	6	2	2	2	1	414	47.7	8.53	2
FALSE	98	High	Master Protein	O43175	D-3-phosphoglycerate dehydrogenase OS=Homo sapiens OX=9606 GN=PHGDH PE=1 SV=4	0	4	2	2	2	1	533	56.6	6.71	2
FALSE	97	High	Master Protein	Q12888	TP53-binding protein 1 OS=Homo sapiens OX=9606 GN=TP53BP1 PE=1 SV=2	0	1	1	1	1	1	1972	213.4	4.7	1
FALSE	94	High	Master Protein	P25205	DNA replication licensing factor MCM3 OS=Homo sapiens OX=9606 GN=MCM3 PE=1 SV=3	0	6	3	3	3	1	808	90.9	5.77	3
FALSE	94	High	Master Protein	P38646	Stress-70 protein, mitochondrial OS=Homo sapiens OX=9606 GN=HSPA9 PE=1 SV=2	0	5	2	2	2	1	679	73.6	6.16	2
FALSE	91	High	Master Protein	P40222	Alpha-taxilin OS=Homo sapiens OX=9606 GN=TXLNA PE=1 SV=3	0	10	2	2	2	1	546	61.9	6.52	2
FALSE	91	High	Master Protein	Q02878	60S ribosomal protein L6 OS=Homo sapiens OX=9606 GN=RPL6 PE=1 SV=3	0	5	1	1	1	1	288	32.7	10.58	1
FALSE	89	High	Master Protein	P06576	ATP synthase subunit beta, mitochondrial OS=Homo sapiens OX=9606 GN=ATP5F1B PE=1 SV=3	0	13	3	3	3	1	529	56.5	5.4	3
FALSE	88	High	Master Protein	P04637	Cellular tumor antigen p53 OS=Homo sapiens OX=9606 GN=TP53 PE=1 SV=4	0	10	2	3	2	1	393	43.6	6.79	2
FALSE	85	High	Master Protein	Q9NS87	Kinesin-like protein KIF15 OS=Homo sapiens OX=9606 GN=KIF15 PE=1 SV=1	0	1	3	24	2	1	1388	160.1	6	3
FALSE	84	High	Master Protein	P23246	Splicing factor, proline- and glutamine-rich OS=Homo sapiens OX=9606 GN=SFPQ PE=1 SV=2	0	5	2	2	2	1	707	76.1	9.44	2
FALSE	82	High	Master Protein	P13645	Keratin, type I cytoskeletal 10 OS=Homo sapiens OX=9606 GN=KRT10 PE=1 SV=6	0	5	1	2	1	1	584	58.8	5.21	1
FALSE	82	High	Master Protein	Q14444	Caprin-1 OS=Homo sapiens OX=9606 GN=CAPRIN1 PE=1 SV=2	0	6	1	1	1	1	709	78.3	5.25	1
FALSE	81	High	Master Protein	Q13425	Beta-2-syntrophin OS=Homo sapiens OX=9606 GN=SNTB2 PE=1 SV=1	0	2	1	2	1	1	540	57.9	8.82	1
FALSE	80	High	Master Protein	Q04837	Single-stranded DNA-binding protein, mitochondrial OS=Homo sapiens OX=9606 GN=SSBP1 PE=1 SV=1	0	16	2	2	2	1	148	17.2	9.6	2
FALSE	80	High	Master Protein	P47755	F-actin-capping protein subunit alpha-2 OS=Homo sapiens OX=9606 GN=CAPZA2 PE=1 SV=3	0	15	2	4	2	1	286	32.9	5.85	2
FALSE	80	High	Master Protein	P57721	Poly(rC)-binding protein 3 OS=Homo sapiens OX=9606 GN=PCBP3 PE=2 SV=2	0	5	1	1	1	1	371	39.4	8.07	1
FALSE	80	High	Master Protein	Q14204	Cytoplasmic dynein 1 heavy chain 1 OS=Homo sapiens OX=9606 GN=DYNC1H1 PE=1 SV=5	0	0	1	1	1	1	4646	532.1	6.4	1
FALSE	80	High	Master Protein	P42166	Lamina-associated polypeptide 2, isoform alpha OS=Homo sapiens OX=9606 GN=TMPO PE=1 SV=2	0	6	2	2	2	1	694	75.4	7.66	2
FALSE	80	High	Master Protein	O15020	Spectrin beta chain, non-erythrocytic 2 OS=Homo sapiens OX=9606 GN=SPTBN2 PE=1 SV=3	0	1	2	2	1	1	2390	271.2	6.11	2
FALSE	78	High	Master Protein	A6NMY6	Putative annexin A2-like protein OS=Homo sapiens OX=9606 GN=ANXA2P2 PE=5 SV=2	0	16	3	3	3	1	339	38.6	6.95	3
FALSE	76	High	Master Protein	P62241	40S ribosomal protein S8 OS=Homo sapiens OX=9606 GN=RPS8 PE=1 SV=2	0	6	1	1	1	1	208	24.2	10.32	1
FALSE	76	High	Master Protein	P80723	Brain acid soluble protein 1 OS=Homo sapiens OX=9606 GN=BASP1 PE=1 SV=2	0	23	2	2	2	1	227	22.7	4.63	2
FALSE	73	High	Master Protein	P00390	Glutathione reductase, mitochondrial OS=Homo sapiens OX=9606 GN=GSR PE=1 SV=2	0.005	11	2	2	2	1	522	56.2	8.5	2
FALSE	71	High	Master Protein	P35080	Profilin-2 OS=Homo sapiens OX=9606 GN=PFN2 PE=1 SV=3	0.005	10	1	1	1	1	140	15	6.99	1
FALSE	69	High	Master Protein	P46939	Utrophin OS=Homo sapiens OX=9606 GN=UTRN PE=1 SV=2	0.005	0	1	1	1	1	3433	394.2	5.33	1
FALSE	66	High	Master Protein	Q12792	Twinfilin-1 OS=Homo sapiens OX=9606 GN=TWF1 PE=1 SV=3	0.005	4	1	1	1	1	350	40.3	6.96	1
FALSE	66	High	Master Protein	P62829	60S ribosomal protein L23 OS=Homo sapiens OX=9606 GN=RPL23 PE=1 SV=1	0.005	11	1	1	1	1	140	14.9	10.51	1
FALSE	66	High	Master Protein	Q01546	Keratin, type II cytoskeletal 2 oral OS=Homo sapiens OX=9606 GN=KRT76 PE=1 SV=2	0.005	3	2	5	1	1	638	65.8	8.12	2
FALSE	65	High	Master Protein	P19525	Interferon-induced, double-stranded RNA-activated protein kinase OS=Homo sapiens OX=9606 GN=EIF2AK2 PE=1 SV=2	0.005	2	1	1	1	1	551	62.1	8.4	1
FALSE	65	High	Master Protein	Q9P2E9	Ribosome-binding protein 1 OS=Homo sapiens OX=9606 GN=RRBP1 PE=1 SV=5	0.005	1	1	1	1	1	1410	152.4	8.6	1
FALSE	65	High	Master Protein	P51659	Peroxisomal multifunctional enzyme type 2 OS=Homo sapiens OX=9606 GN=HSD17B4 PE=1 SV=3	0.005	2	1	1	1	1	736	79.6	8.84	1
FALSE	65	High	Master Protein	P07900	Heat shock protein HSP 90-alpha OS=Homo sapiens OX=9606 GN=HSP90AA1 PE=1 SV=5	0.004	2	1	1	1	1	732	84.6	5.02	1
FALSE	63	High	Master Protein	Q9Y4L1	Hypoxia up-regulated protein 1 OS=Homo sapiens OX=9606 GN=HYOU1 PE=1 SV=1	0.004	3	2	2	2	1	999	111.3	5.22	2
FALSE	63	High	Master Protein	P46527	Cyclin-dependent kinase inhibitor 1B OS=Homo sapiens OX=9606 GN=CDKN1B PE=1 SV=1	0.004	12	2	2	2	1	198	22.1	7.02	2
FALSE	63	High	Master Protein	P47914	60S ribosomal protein L29 OS=Homo sapiens OX=9606 GN=RPL29 PE=1 SV=2	0.004	9	1	1	1	1	159	17.7	11.66	1
FALSE	62	High	Master Protein	P14373	Zinc finger protein RFP OS=Homo sapiens OX=9606 GN=TRIM27 PE=1 SV=1	0.004	2	1	1	1	1	513	58.5	6.21	1
FALSE	61	High	Master Protein	Q92804	TATA-binding protein-associated factor 2N OS=Homo sapiens OX=9606 GN=TAF15 PE=1 SV=1	0.004	5	1	1	1	1	592	61.8	8.02	1
FALSE	61	High	Master Protein	P68431	Histone H3.1 OS=Homo sapiens OX=9606 GN=HIST1H3A PE=1 SV=2	0.004	8	1	2	1	1	136	15.4	11.12	1
FALSE	60	High	Master Protein	Q9NYU2	UDP-glucose:glycoprotein glucosyltransferase 1 OS=Homo sapiens OX=9606 GN=UGGT1 PE=1 SV=3	0.004	2	2	2	2	1	1555	177.1	5.63	2
FALSE	59	High	Master Protein	P11586	C-1-tetrahydrofolate synthase, cytoplasmic OS=Homo sapiens OX=9606 GN=MTHFD1 PE=1 SV=3	0.004	3	2	2	2	1	935	101.5	7.3	2
FALSE	58	High	Master Protein	P61160	Actin-related protein 2 OS=Homo sapiens OX=9606 GN=ACTR2 PE=1 SV=1	0.004	6	2	5	1	1	394	44.7	6.74	2
FALSE	58	High	Master Protein	P27708	CAD protein OS=Homo sapiens OX=9606 GN=CAD PE=1 SV=3	0.004	0	1	1	1	1	2225	242.8	6.46	1
FALSE	58	High	Master Protein	Q9BQ61	Telomerase RNA component interacting RNase OS=Homo sapiens OX=9606 GN=TRIR PE=1 SV=1	0.004	15	1	1	1	1	176	18.4	9.44	1
FALSE	57	High	Master Protein	P43243	Matrin-3 OS=Homo sapiens OX=9606 GN=MATR3 PE=1 SV=2	0.004	5	2	2	2	1	847	94.6	6.25	2
FALSE	56	High	Master Protein	O43347	RNA-binding protein Musashi homolog 1 OS=Homo sapiens OX=9606 GN=MSI1 PE=1 SV=1	0.004	9	1	1	1	1	362	39.1	7.85	1
FALSE	56	High	Master Protein	P62424	60S ribosomal protein L7a OS=Homo sapiens OX=9606 GN=RPL7A PE=1 SV=2	0.004	5	1	1	1	1	266	30	10.61	1
FALSE	56	High	Master Protein	O15145	Actin-related protein 2/3 complex subunit 3 OS=Homo sapiens OX=9606 GN=ARPC3 PE=1 SV=3	0.004	6	1	1	1	1	178	20.5	8.59	1
FALSE	55	High	Master Protein	Q05682	Caldesmon OS=Homo sapiens OX=9606 GN=CALD1 PE=1 SV=3	0.004	2	1	2	1	1	793	93.2	5.66	1
FALSE	54	High	Master Protein	P50454	Serpin H1 OS=Homo sapiens OX=9606 GN=SERPINH1 PE=1 SV=2	0.004	6	1	2	1	1	418	46.4	8.69	1
FALSE	54	High	Master Protein	Q13642	Four and a half LIM domains protein 1 OS=Homo sapiens OX=9606 GN=FHL1 PE=1 SV=4	0.004	4	1	1	1	1	323	36.2	8.97	1
FALSE	54	High	Master Protein	P30041	Peroxiredoxin-6 OS=Homo sapiens OX=9606 GN=PRDX6 PE=1 SV=3	0.004	16	2	2	2	1	224	25	6.38	2
FALSE	53	High	Master Protein	A1X283	SH3 and PX domain-containing protein 2B OS=Homo sapiens OX=9606 GN=SH3PXD2B PE=1 SV=3	0.004	2	1	1	1	1	911	101.5	8.69	1
FALSE	52	High	Master Protein	Q96FQ6	Protein S100-A16 OS=Homo sapiens OX=9606 GN=S100A16 PE=1 SV=1	0.004	18	1	1	1	1	103	11.8	6.79	1
FALSE	51	High	Master Protein	P62266	40S ribosomal protein S23 OS=Homo sapiens OX=9606 GN=RPS23 PE=1 SV=3	0.004	8	1	1	1	1	143	15.8	10.49	1
FALSE	51	High	Master Protein	P14618	Pyruvate kinase PKM OS=Homo sapiens OX=9606 GN=PKM PE=1 SV=4	0.004	4	1	1	1	1	531	57.9	7.84	1
FALSE	51	High	Master Protein	P62847	40S ribosomal protein S24 OS=Homo sapiens OX=9606 GN=RPS24 PE=1 SV=1	0.004	9	1	1	1	1	133	15.4	10.78	1
FALSE	50	High	Master Protein	Q13554	Calcium/calmodulin-dependent protein kinase type II subunit beta OS=Homo sapiens OX=9606 GN=CAMK2B PE=1 SV=3	0.004	3	1	1	1	1	666	72.6	7.27	1
FALSE	50	High	Master Protein	Q8IWZ8	SURP and G-patch domain-containing protein 1 OS=Homo sapiens OX=9606 GN=SUGP1 PE=1 SV=2	0.004	4	1	1	1	1	645	72.4	7.61	1
FALSE	50	High	Master Protein	Q9H3P7	Golgi resident protein GCP60 OS=Homo sapiens OX=9606 GN=ACBD3 PE=1 SV=4	0.004	5	1	1	1	1	528	60.6	5.06	1
FALSE	50	High	Master Protein	Q9NVI7	ATPase family AAA domain-containing protein 3A OS=Homo sapiens OX=9606 GN=ATAD3A PE=1 SV=2	0.004	2	1	1	1	1	634	71.3	8.98	1
FALSE	50	High	Master Protein	P50914	60S ribosomal protein L14 OS=Homo sapiens OX=9606 GN=RPL14 PE=1 SV=4	0.004	6	1	1	1	1	215	23.4	10.93	1
FALSE	49	High	Master Protein	O14979	Heterogeneous nuclear ribonucleoprotein D-like OS=Homo sapiens OX=9606 GN=HNRNPDL PE=1 SV=3	0.004	8	1	1	1	1	420	46.4	9.57	1
FALSE	49	High	Master Protein	P38159	RNA-binding motif protein, X chromosome OS=Homo sapiens OX=9606 GN=RBMX PE=1 SV=3	0.004	3	1	1	1	1	391	42.3	10.05	1
FALSE	49	High	Master Protein	Q14699	Raftlin OS=Homo sapiens OX=9606 GN=RFTN1 PE=1 SV=4	0.004	4	1	1	1	1	578	63.1	5.67	1
FALSE	49	High	Master Protein	P27824	Calnexin OS=Homo sapiens OX=9606 GN=CANX PE=1 SV=2	0.004	3	1	1	1	1	592	67.5	4.6	1
FALSE	49	High	Master Protein	O14645	Axonemal dynein light intermediate polypeptide 1 OS=Homo sapiens OX=9606 GN=DNALI1 PE=1 SV=2	0.004	7	1	1	1	1	258	29.6	8.5	1
FALSE	48	High	Master Protein	P30048	Thioredoxin-dependent peroxide reductase, mitochondrial OS=Homo sapiens OX=9606 GN=PRDX3 PE=1 SV=3	0.004	5	1	1	1	1	256	27.7	7.78	1
FALSE	47	High	Master Protein	P50402	Emerin OS=Homo sapiens OX=9606 GN=EMD PE=1 SV=1	0.004	6	1	1	1	1	254	29	5.5	1
FALSE	47	High	Master Protein	P40429	60S ribosomal protein L13a OS=Homo sapiens OX=9606 GN=RPL13A PE=1 SV=2	0.003	5	1	1	1	1	203	23.6	10.93	1
FALSE	46	High	Master Protein	P10619	Lysosomal protective protein OS=Homo sapiens OX=9606 GN=CTSA PE=1 SV=2	0.003	3	1	1	1	1	480	54.4	6.61	1
FALSE	46	High	Master Protein	Q15154	Pericentriolar material 1 protein OS=Homo sapiens OX=9606 GN=PCM1 PE=1 SV=5	0.007	1	1	1	1	1	2024	228.4	5.02	1
FALSE	46	High	Master Protein	Q6YN16	Hydroxysteroid dehydrogenase-like protein 2 OS=Homo sapiens OX=9606 GN=HSDL2 PE=1 SV=1	0.007	4	1	1	1	1	418	45.4	7.99	1
FALSE	45	High	Master Protein	Q9NQX4	Unconventional myosin-Vc OS=Homo sapiens OX=9606 GN=MYO5C PE=1 SV=2	0.007	1	1	2	1	1	1742	202.7	7.71	1
FALSE	45	High	Master Protein	O95235	Kinesin-like protein KIF20A OS=Homo sapiens OX=9606 GN=KIF20A PE=1 SV=1	0.007	2	1	1	1	1	890	100.2	6.92	1
FALSE	44	High	Master Protein	P15924	Desmoplakin OS=Homo sapiens OX=9606 GN=DSP PE=1 SV=3	0.007	0	2	2	1	1	2871	331.6	6.81	2
FALSE	43	High	Master Protein	O15540	Fatty acid-binding protein, brain OS=Homo sapiens OX=9606 GN=FABP7 PE=1 SV=3	0.01	9	1	1	1	1	132	14.9	5.59	1
FALSE	43	High	Master Protein	O75367	Core histone macro-H2A.1 OS=Homo sapiens OX=9606 GN=H2AFY PE=1 SV=4	0.01	10	2	2	2	1	372	39.6	9.79	2
FALSE	42	Medium	Master Protein	O00178	GTP-binding protein 1 OS=Homo sapiens OX=9606 GN=GTPBP1 PE=1 SV=3	0.017	3	1	1	1	1	669	72.4	8.34	1
FALSE	42	Medium	Master Protein	P12270	Nucleoprotein TPR OS=Homo sapiens OX=9606 GN=TPR PE=1 SV=3	0.016	1	1	1	1	1	2363	267.1	5.02	1
FALSE	41	Medium	Master Protein	O43143	Pre-mRNA-splicing factor ATP-dependent RNA helicase DHX15 OS=Homo sapiens OX=9606 GN=DHX15 PE=1 SV=2	0.016	4	2	2	2	1	795	90.9	7.46	2
FALSE	41	Medium	Master Protein	P35244	Replication protein A 14 kDa subunit OS=Homo sapiens OX=9606 GN=RPA3 PE=1 SV=1	0.016	14	1	1	1	1	121	13.6	5.08	1
FALSE	40	Medium	Master Protein	P61158	Actin-related protein 3 OS=Homo sapiens OX=9606 GN=ACTR3 PE=1 SV=3	0.016	3	1	1	1	1	418	47.3	5.88	1
FALSE	40	Medium	Master Protein	P39023	60S ribosomal protein L3 OS=Homo sapiens OX=9606 GN=RPL3 PE=1 SV=2	0.016	6	1	1	1	1	403	46.1	10.18	1
FALSE	40	Medium	Master Protein	Q14119	Vascular endothelial zinc finger 1 OS=Homo sapiens OX=9606 GN=VEZF1 PE=1 SV=2	0.019	2	1	1	1	1	521	56.9	9.52	1
FALSE	39	Medium	Master Protein	P67809	Nuclease-sensitive element-binding protein 1 OS=Homo sapiens OX=9606 GN=YBX1 PE=1 SV=3	0.023	9	1	1	1	1	324	35.9	9.88	1
FALSE	38	Medium	Master Protein	P62826	GTP-binding nuclear protein Ran OS=Homo sapiens OX=9606 GN=RAN PE=1 SV=3	0.023	6	1	1	1	1	216	24.4	7.49	1
FALSE	38	Medium	Master Protein	P15311	Ezrin OS=Homo sapiens OX=9606 GN=EZR PE=1 SV=4	0.022	3	1	1	1	1	586	69.4	6.27	1
FALSE	38	Medium	Master Protein	P35237	Serpin B6 OS=Homo sapiens OX=9606 GN=SERPINB6 PE=1 SV=3	0.022	5	1	1	1	1	376	42.6	5.27	1
FALSE	38	Medium	Master Protein	Q92945	Far upstream element-binding protein 2 OS=Homo sapiens OX=9606 GN=KHSRP PE=1 SV=4	0.029	4	1	1	1	1	711	73.1	7.3	1
FALSE	37	Medium	Master Protein	P62917	60S ribosomal protein L8 OS=Homo sapiens OX=9606 GN=RPL8 PE=1 SV=2	0.029	6	1	1	1	1	257	28	11.03	1
FALSE	36	Medium	Master Protein	P33993	DNA replication licensing factor MCM7 OS=Homo sapiens OX=9606 GN=MCM7 PE=1 SV=4	0.028	3	1	1	1	1	719	81.3	6.46	1
FALSE	36	Medium	Master Protein	P16402	Histone H1.3 OS=Homo sapiens OX=9606 GN=HIST1H1D PE=1 SV=2	0.028	6	1	1	1	1	221	22.3	11.02	1
FALSE	35	Medium	Master Protein	P62136	Serine/threonine-protein phosphatase PP1-alpha catalytic subunit OS=Homo sapiens OX=9606 GN=PPP1CA PE=1 SV=1	0.031	3	1	1	1	1	330	37.5	6.33	1
FALSE	35	Medium	Master Protein	Q00839	Heterogeneous nuclear ribonucleoprotein U OS=Homo sapiens OX=9606 GN=HNRNPU PE=1 SV=6	0.031	3	1	1	1	1	825	90.5	6	1
FALSE	35	Medium	Master Protein	A7MCY6	TANK-binding kinase 1-binding protein 1 OS=Homo sapiens OX=9606 GN=TBKBP1 PE=1 SV=1	0.031	1	1	7	1	1	615	67.7	5.86	1
FALSE	35	Medium	Master Protein	Q9H857	5'-nucleotidase domain-containing protein 2 OS=Homo sapiens OX=9606 GN=NT5DC2 PE=1 SV=1	0.034	4	1	1	1	1	520	60.7	6.77	1
FALSE	35	Medium	Master Protein	Q8WXI9	Transcriptional repressor p66-beta OS=Homo sapiens OX=9606 GN=GATAD2B PE=1 SV=1	0.034	2	1	2	1	1	593	65.2	9.7	1
FALSE	35	Medium	Master Protein	P54577	Tyrosine--tRNA ligase, cytoplasmic OS=Homo sapiens OX=9606 GN=YARS PE=1 SV=4	0.033	1	1	2	1	1	528	59.1	7.05	1
FALSE	34	Medium	Master Protein	Q5JWF2	Guanine nucleotide-binding protein G(s) subunit alpha isoforms XLas OS=Homo sapiens OX=9606 GN=GNAS PE=1 SV=2	0.033	2	1	1	1	1	1037	111	5.03	1
FALSE	33	Medium	Master Protein	Q02543	60S ribosomal protein L18a OS=Homo sapiens OX=9606 GN=RPL18A PE=1 SV=2	0.042	5	1	1	1	1	176	20.7	10.71	1
FALSE	33	Medium	Master Protein	Q6ZRP7	Sulfhydryl oxidase 2 OS=Homo sapiens OX=9606 GN=QSOX2 PE=1 SV=3	0.042	1	1	1	1	1	698	77.5	7.72	1
FALSE	32	Medium	Master Protein	O94901	SUN domain-containing protein 1 OS=Homo sapiens OX=9606 GN=SUN1 PE=1 SV=3	0.045	3	1	2	1	1	812	90	7.08	1
FALSE	32	Medium	Master Protein	Q13148	TAR DNA-binding protein 43 OS=Homo sapiens OX=9606 GN=TARDBP PE=1 SV=1	0.045	6	1	1	1	1	414	44.7	6.19	1
FALSE	32	Medium	Master Protein	Q8WWI1	LIM domain only protein 7 OS=Homo sapiens OX=9606 GN=LMO7 PE=1 SV=3	0.047	0	1	7	1	1	1683	192.6	8.09	1
FALSE	32	Low	Master Protein	Q8N653	Leucine-zipper-like transcriptional regulator 1 OS=Homo sapiens OX=9606 GN=LZTR1 PE=1 SV=2	0.05	3	1	1	1	1	840	94.7	6.57	1
FALSE	31	Low	Master Protein	Q8WZ42	Titin OS=Homo sapiens OX=9606 GN=TTN PE=1 SV=4	0.059	0	1	11	1	1	34350	3813.7	6.35	1
FALSE	31	Low	Master Protein	Q8N428	Polypeptide N-acetylgalactosaminyltransferase 16 OS=Homo sapiens OX=9606 GN=GALNT16 PE=1 SV=2	0.073	1	1	1	1	1	558	63	9.13	1
FALSE	31	Low	Master Protein	Q9H3M9	Ataxin-3-like protein OS=Homo sapiens OX=9606 GN=ATXN3L PE=1 SV=2	0.073	2	1	1	1	1	355	40.7	4.96	1
FALSE	31	Low	Master Protein	Q9UJC5	SH3 domain-binding glutamic acid-rich-like protein 2 OS=Homo sapiens OX=9606 GN=SH3BGRL2 PE=1 SV=2	0.073	13	1	1	1	1	107	12.3	6.71	1
FALSE	31	Low	Master Protein	A6NMZ7	Collagen alpha-6(VI) chain OS=Homo sapiens OX=9606 GN=COL6A6 PE=1 SV=2	0.072	0	1	1	1	1	2263	247	6.89	1
FALSE	31	Low	Master Protein	Q13573	SNW domain-containing protein 1 OS=Homo sapiens OX=9606 GN=SNW1 PE=1 SV=1	0.072	2	1	1	1	1	536	61.5	9.52	1
FALSE	30	Low	Master Protein	Q9Y4G2	Pleckstrin homology domain-containing family M member 1 OS=Homo sapiens OX=9606 GN=PLEKHM1 PE=1 SV=3	0.072	3	1	2	1	1	1056	117.4	6.52	1
FALSE	30	Low	Master Protein	O15231	Zinc finger protein 185 OS=Homo sapiens OX=9606 GN=ZNF185 PE=1 SV=3	0.077	3	1	1	1	1	689	73.5	7.01	1
FALSE	29	Low	Master Protein	P18077	60S ribosomal protein L35a OS=Homo sapiens OX=9606 GN=RPL35A PE=1 SV=2	0.089	7	1	1	1	1	110	12.5	11.06	1
FALSE	29	Low	Master Protein	P22061	Protein-L-isoaspartate(D-aspartate) O-methyltransferase OS=Homo sapiens OX=9606 GN=PCMT1 PE=1 SV=4	0.088	7	1	1	1	1	227	24.6	7.21	1
FALSE	29	Low	Master Protein	Q96RT7	Gamma-tubulin complex component 6 OS=Homo sapiens OX=9606 GN=TUBGCP6 PE=1 SV=3	0.091	1	1	1	1	1	1819	200.4	6.32	1
FALSE	29	Low	Master Protein	P18124	60S ribosomal protein L7 OS=Homo sapiens OX=9606 GN=RPL7 PE=1 SV=1	0.091	2	1	1	1	1	248	29.2	10.65	1
FALSE	28	Low	Master Protein	P04080	Cystatin-B OS=Homo sapiens OX=9606 GN=CSTB PE=1 SV=2	0.093	12	1	1	1	1	98	11.1	7.56	1
FALSE	28	Low	Master Protein	P04271	Protein S100-B OS=Homo sapiens OX=9606 GN=S100B PE=1 SV=2	0.093	16	1	1	1	1	92	10.7	4.59	1
FALSE	28	Low	Master Protein	O14901	Krueppel-like factor 11 OS=Homo sapiens OX=9606 GN=KLF11 PE=1 SV=2	0.101	2	1	1	1	1	512	55.1	8.09	1
FALSE	28	Low	Master Protein	P62314	Small nuclear ribonucleoprotein Sm D1 OS=Homo sapiens OX=9606 GN=SNRPD1 PE=1 SV=1	0.104	17	1	1	1	1	119	13.3	11.56	1
FALSE	28	Low	Master Protein	Q93073	Selenocysteine insertion sequence-binding protein 2-like OS=Homo sapiens OX=9606 GN=SECISBP2L PE=1 SV=3	0.103	1	1	2	1	1	1101	121.7	6.04	1
FALSE	27	Low	Master Protein	O95248	Myotubularin-related protein 5 OS=Homo sapiens OX=9606 GN=SBF1 PE=1 SV=4	0.114	1	1	1	1	1	1868	208.3	6.9	1
FALSE	27	Low	Master Protein	Q9BQI0	Allograft inflammatory factor 1-like OS=Homo sapiens OX=9606 GN=AIF1L PE=1 SV=1	0.114	5	1	1	1	1	150	17.1	7.2	1
FALSE	27	Low	Master Protein	P18621	60S ribosomal protein L17 OS=Homo sapiens OX=9606 GN=RPL17 PE=1 SV=3	0.124	6	1	1	1	1	184	21.4	10.17	1
FALSE	27	Low	Master Protein	O15353	Forkhead box protein N1 OS=Homo sapiens OX=9606 GN=FOXN1 PE=1 SV=1	0.143	1	1	1	1	1	648	68.9	6.39	1
FALSE	26	Low	Master Protein	Q9H4L7	SWI/SNF-related matrix-associated actin-dependent regulator of chromatin subfamily A containing DEAD/H box 1 OS=Homo sapiens OX=9606 GN=SMARCAD1 PE=1 SV=2	0.155	1	1	1	1	1	1026	117.3	5.55	1
FALSE	26	Low	Master Protein	O60281	Zinc finger protein 292 OS=Homo sapiens OX=9606 GN=ZNF292 PE=1 SV=3	0.158	0	1	20	1	1	2723	304.6	7.39	1
FALSE	26	Low	Master Protein	P28482	Mitogen-activated protein kinase 1 OS=Homo sapiens OX=9606 GN=MAPK1 PE=1 SV=3	0.165	3	1	1	1	1	360	41.4	6.98	1
FALSE	26	Low	Master Protein	P16401	Histone H1.5 OS=Homo sapiens OX=9606 GN=HIST1H1B PE=1 SV=3	0.165	7	1	1	1	1	226	22.6	10.92	1
FALSE	26	Low	Master Protein	Q86X67	Nucleoside diphosphate-linked moiety X motif 13 OS=Homo sapiens OX=9606 GN=NUDT13 PE=2 SV=3	0.164	2	1	1	1	1	352	39.7	7.42	1
FALSE	25	Low	Master Protein	Q96JI7	Spatacsin OS=Homo sapiens OX=9606 GN=SPG11 PE=1 SV=3	0.166	0	1	1	1	1	2443	278.7	5.97	1
FALSE	25	Low	Master Protein	Q9UPQ0	LIM and calponin homology domains-containing protein 1 OS=Homo sapiens OX=9606 GN=LIMCH1 PE=1 SV=4	0.171	2	1	1	1	1	1083	121.8	6.47	1
FALSE	25	Low	Master Protein	Q4G0J3	La-related protein 7 OS=Homo sapiens OX=9606 GN=LARP7 PE=1 SV=1	0.172	2	1	2	1	1	582	66.9	9.55	1
FALSE	25	Low	Master Protein	Q9GZT9	Egl nine homolog 1 OS=Homo sapiens OX=9606 GN=EGLN1 PE=1 SV=1	0.178	6	1	2	1	1	426	46	8.53	1
FALSE	25	Low	Master Protein	Q8N568	Serine/threonine-protein kinase DCLK2 OS=Homo sapiens OX=9606 GN=DCLK2 PE=1 SV=4	0.225	2	1	1	1	1	766	83.6	8.34	1
FALSE	25	Low	Master Protein	P30044	Peroxiredoxin-5, mitochondrial OS=Homo sapiens OX=9606 GN=PRDX5 PE=1 SV=4	0.229	7	1	1	1	1	214	22.1	8.7	1
FALSE	25	Low	Master Protein	Q96RR1	Twinkle protein, mitochondrial OS=Homo sapiens OX=9606 GN=TWNK PE=1 SV=1	0.228	2	1	2	1	1	684	77.1	8.98	1
FALSE	24	Low	Master Protein	Q9Y3U8	60S ribosomal protein L36 OS=Homo sapiens OX=9606 GN=RPL36 PE=1 SV=3	0.245	9	1	1	1	1	105	12.2	11.59	1
FALSE	24	Low	Master Protein	P13236	C-C motif chemokine 4 OS=Homo sapiens OX=9606 GN=CCL4 PE=1 SV=1	0.255	43	1	2	1	1	92	10.2	5.25	1
FALSE	24	Low	Master Protein	Q15084	Protein disulfide-isomerase A6 OS=Homo sapiens OX=9606 GN=PDIA6 PE=1 SV=1	0.26	6	1	2	1	1	440	48.1	5.08	1
FALSE	23	Low	Master Protein	Q9BVL2	Nucleoporin p58/p45 OS=Homo sapiens OX=9606 GN=NUP58 PE=1 SV=1	0.261	2	1	1	1	1	599	60.9	9.33	1
FALSE	23	Low	Master Protein	Q92499	ATP-dependent RNA helicase DDX1 OS=Homo sapiens OX=9606 GN=DDX1 PE=1 SV=2	0.263	3	1	1	1	1	740	82.4	7.23	1
FALSE	23	Low	Master Protein	Q67FW5	UDP-GlcNAc:betaGal beta-1,3-N-acetylglucosaminyltransferase-like protein 1 OS=Homo sapiens OX=9606 GN=B3GNTL1 PE=2 SV=2	0.262	2	1	1	1	1	361	40.7	7.4	1
FALSE	23	Low	Master Protein	Q99460	26S proteasome non-ATPase regulatory subunit 1 OS=Homo sapiens OX=9606 GN=PSMD1 PE=1 SV=2	0.261	1	1	1	1	1	953	105.8	5.39	1
FALSE	23	Low	Master Protein	Q9P0K7	Ankycorbin OS=Homo sapiens OX=9606 GN=RAI14 PE=1 SV=2	0.261	1	1	3	1	1	980	110	6.21	1
FALSE	23	Low	Master Protein	Q8NFH8	RalBP1-associated Eps domain-containing protein 2 OS=Homo sapiens OX=9606 GN=REPS2 PE=1 SV=2	0.275	1	1	1	1	1	660	71.5	7.65	1
FALSE	23	Low	Master Protein	Q14315	Filamin-C OS=Homo sapiens OX=9606 GN=FLNC PE=1 SV=3	0.275	0	1	2	1	1	2725	290.8	5.97	1
FALSE	23	Low	Master Protein	P07203	Glutathione peroxidase 1 OS=Homo sapiens OX=9606 GN=GPX1 PE=1 SV=4	0.283	9	1	1	1	1	203	22.1	6.55	1
FALSE	23	Low	Master Protein	Q9P2M1	LRP2-binding protein OS=Homo sapiens OX=9606 GN=LRP2BP PE=1 SV=2	0.283	2	1	5	1	1	347	39.8	7.9	1
FALSE	23	Low	Master Protein	B4DXR9	Zinc finger protein 732 OS=Homo sapiens OX=9606 GN=ZNF732 PE=2 SV=1	0.284	2	1	6	1	1	585	67.8	8.98	1
FALSE	22	Low	Master Protein	P21796	Voltage-dependent anion-selective channel protein 1 OS=Homo sapiens OX=9606 GN=VDAC1 PE=1 SV=2	0.3	7	1	1	1	1	283	30.8	8.54	1
FALSE	22	Low	Master Protein	A6NIZ1	Ras-related protein Rap-1b-like protein OS=Homo sapiens OX=9606 PE=2 SV=1	0.301	8	1	1	1	1	184	20.9	5.48	1
FALSE	22	Low	Master Protein	Q9Y6Z5	Putative uncharacterized protein AFDN-DT OS=Homo sapiens OX=9606 GN=AFDN-DT PE=5 SV=1	0.309	8	1	1	1	1	254	26.1	11.81	1
FALSE	22	Low	Master Protein	Q5TZA2	Rootletin OS=Homo sapiens OX=9606 GN=CROCC PE=1 SV=1	0.31	0	1	1	1	1	2017	228.4	5.5	1
FALSE	22	Low	Master Protein	Q9H2G2	STE20-like serine/threonine-protein kinase OS=Homo sapiens OX=9606 GN=SLK PE=1 SV=1	0.322	1	1	1	1	1	1235	142.6	5.15	1
FALSE	22	Low	Master Protein	A0A075B6S2	Immunoglobulin kappa variable 2D-29 OS=Homo sapiens OX=9606 GN=IGKV2D-29 PE=3 SV=1	0.321	6	1	1	1	1	120	13.1	7.12	1
FALSE	22	Low	Master Protein	Q8N8E3	Centrosomal protein of 112 kDa OS=Homo sapiens OX=9606 GN=CEP112 PE=1 SV=2	0.323	2	1	1	1	1	955	112.7	6.68	1
FALSE	21	Low	Master Protein	Q6NVV3	Magnesium transporter NIPA3 OS=Homo sapiens OX=9606 GN=NIPAL1 PE=2 SV=1	0.332	3	1	1	1	1	410	44.6	6	1
FALSE	21	Low	Master Protein	Q92545	Transmembrane protein 131 OS=Homo sapiens OX=9606 GN=TMEM131 PE=1 SV=3	0.341	0	1	1	1	1	1883	205	8.59	1
FALSE	21	Low	Master Protein	P30291	Wee1-like protein kinase OS=Homo sapiens OX=9606 GN=WEE1 PE=1 SV=2	0.344	3	1	13	1	1	646	71.6	6.77	1
FALSE	21	Low	Master Protein	Q9Y4C0	Neurexin-3 OS=Homo sapiens OX=9606 GN=NRXN3 PE=1 SV=4	0.348	0	1	1	1	1	1643	180.5	5.54	1
FALSE	21	Low	Master Protein	Q5SQS7	SH2 domain-containing protein 4B OS=Homo sapiens OX=9606 GN=SH2D4B PE=2 SV=1	0.35	1	1	2	1	1	431	51.2	6.23	1
FALSE	21	Low	Master Protein	Q6GMR7	Fatty-acid amide hydrolase 2 OS=Homo sapiens OX=9606 GN=FAAH2 PE=2 SV=1	0.349	1	1	1	1	1	532	58.3	9.07	1
FALSE	21	Low	Master Protein	Q96S94	Cyclin-L2 OS=Homo sapiens OX=9606 GN=CCNL2 PE=1 SV=1	0.353	3	1	1	1	1	520	58.1	10.26	1
FALSE	21	Low	Master Protein	Q03989	AT-rich interactive domain-containing protein 5A OS=Homo sapiens OX=9606 GN=ARID5A PE=1 SV=2	0.361	3	1	2	1	1	594	64	9.25	1
FALSE	20	Low	Master Protein	Q8IYB3	Serine/arginine repetitive matrix protein 1 OS=Homo sapiens OX=9606 GN=SRRM1 PE=1 SV=2	0.365	1	1	1	1	1	904	102.3	11.84	1
FALSE	20	Low	Master Protein	P62701	40S ribosomal protein S4, X isoform OS=Homo sapiens OX=9606 GN=RPS4X PE=1 SV=2	0.364	4	1	1	1	1	263	29.6	10.15	1
FALSE	20	Low	Master Protein	Q6P1X6	UPF0598 protein C8orf82 OS=Homo sapiens OX=9606 GN=C8orf82 PE=1 SV=2	0.377	4	1	1	1	1	216	23.9	9.14	1
FALSE	20	Low	Master Protein	O75762	Transient receptor potential cation channel subfamily A member 1 OS=Homo sapiens OX=9606 GN=TRPA1 PE=1 SV=3	0.376	1	1	1	1	1	1119	127.4	7.12	1
FALSE	20	Low	Master Protein	Q9UMR2	ATP-dependent RNA helicase DDX19B OS=Homo sapiens OX=9606 GN=DDX19B PE=1 SV=1	0.387	3	1	4	1	1	479	53.9	6.3	1
FALSE	20	Low	Master Protein	Q8IZX4	Transcription initiation factor TFIID subunit 1-like OS=Homo sapiens OX=9606 GN=TAF1L PE=1 SV=1	0.395	1	1	4	1	1	1826	207.2	5.4	1
FALSE	20	Low	Master Protein	Q5THK1	Protein PRR14L OS=Homo sapiens OX=9606 GN=PRR14L PE=1 SV=1	0.394	0	1	1	1	1	2151	237.2	6.33	1
FALSE	19	Low	Master Protein	Q9NY93	Probable ATP-dependent RNA helicase DDX56 OS=Homo sapiens OX=9606 GN=DDX56 PE=1 SV=1	0.421	2	1	1	1	1	547	61.6	9.26	1
FALSE	19	Low	Master Protein	P62979	Ubiquitin-40S ribosomal protein S27a OS=Homo sapiens OX=9606 GN=RPS27A PE=1 SV=2	0.417	6	1	1	1	1	156	18	9.64	1
FALSE	19	Low	Master Protein	P30153	Serine/threonine-protein phosphatase 2A 65 kDa regulatory subunit A alpha isoform OS=Homo sapiens OX=9606 GN=PPP2R1A PE=1 SV=4	0.426	3	1	1	1	1	589	65.3	5.11	1
FALSE	19	Low	Master Protein	Q00597	Fanconi anemia group C protein OS=Homo sapiens OX=9606 GN=FANCC PE=1 SV=1	0.427	1	1	2	1	1	558	63.4	6.15	1
FALSE	17	Low	Master Protein	Q9NZV1	Cysteine-rich motor neuron 1 protein OS=Homo sapiens OX=9606 GN=CRIM1 PE=1 SV=1	0.445	2	1	1	1	1	1036	113.7	5.21	1
FALSE	17	Low	Master Protein	A6NNM8	Tubulin polyglutamylase TTLL13P OS=Homo sapiens OX=9606 GN=TTLL13P PE=1 SV=2	0.444	2	1	1	1	1	815	93.6	8.91	1
FALSE	16	Low	Master Protein	Q9P0L2	Serine/threonine-protein kinase MARK1 OS=Homo sapiens OX=9606 GN=MARK1 PE=1 SV=2	0.448	1	1	1	1	1	795	88.9	9.36	1
FALSE	16	Low	Master Protein	P24046	Gamma-aminobutyric acid receptor subunit rho-1 OS=Homo sapiens OX=9606 GN=GABRR1 PE=2 SV=2	0.447	3	1	1	1	1	479	55.8	8.6	1
FALSE	15	Low	Master Protein	P00748	Coagulation factor XII OS=Homo sapiens OX=9606 GN=F12 PE=1 SV=3	0.457	3	1	1	1	1	615	67.7	7.74	1
FALSE	15	Low	Master Protein	P30050	60S ribosomal protein L12 OS=Homo sapiens OX=9606 GN=RPL12 PE=1 SV=1	0.458	10	1	1	1	1	165	17.8	9.42	1
FALSE	14	Low	Master Protein	Q6GTS8	N-fatty-acyl-amino acid synthase/hydrolase PM20D1 OS=Homo sapiens OX=9606 GN=PM20D1 PE=2 SV=3	0.462	2	1	1	1	1	502	55.7	6.67	1
FALSE	14	Low	Master Protein	Q86XK7	V-set and immunoglobulin domain-containing protein 1 OS=Homo sapiens OX=9606 GN=VSIG1 PE=1 SV=1	0.461	2	1	1	1	1	387	41.8	4.65	1

## Sheet: mutant p53 pull down
Checked	Score Mascot: Mascot	Protein FDR Confidence: Mascot	Master	Accession	Description	Exp. q-value: Mascot	Coverage [%]	# Peptides	# PSMs	# Unique Peptides	# Protein Groups	# AAs	MW [kDa]	calc. pI	# Peptides (by Search Engine): Mascot
FALSE	9458	High	Master Protein	P35579	Myosin-9 OS=Homo sapiens OX=9606 GN=MYH9 PE=1 SV=4	0	60	143	1933	130	1	1960	226.4	5.6	143
FALSE	8867	High	Master Protein	P35580	Myosin-10 OS=Homo sapiens OX=9606 GN=MYH10 PE=1 SV=3	0	55	137	956	124	1	1976	228.9	5.54	137
FALSE	4964	High	Master Protein	Q15149	Plectin OS=Homo sapiens OX=9606 GN=PLEC PE=1 SV=3	0	26	92	149	87	1	4684	531.5	5.96	92
FALSE	4083	High	Master Protein	P08670	Vimentin OS=Homo sapiens OX=9606 GN=VIM PE=1 SV=4	0	89	64	1822	55	1	466	53.6	5.12	64
FALSE	2222	High	Master Protein	P60709	Actin, cytoplasmic 1 OS=Homo sapiens OX=9606 GN=ACTB PE=1 SV=1	0	84	34	2602	13	1	375	41.7	5.48	34
FALSE	2056	High	Master Protein	P14136	Glial fibrillary acidic protein OS=Homo sapiens OX=9606 GN=GFAP PE=1 SV=1	0	71	35	213	33	1	432	49.9	5.52	35
FALSE	1892	High	Master Protein	P62736	Actin, aortic smooth muscle OS=Homo sapiens OX=9606 GN=ACTA2 PE=1 SV=1	0	62	29	1618	10	1	377	42	5.39	29
FALSE	1738	High	Master Protein	Q13813	Spectrin alpha chain, non-erythrocytic 1 OS=Homo sapiens OX=9606 GN=SPTAN1 PE=1 SV=3	0	22	32	56	32	1	2472	284.4	5.35	32
FALSE	1676	High	Master Protein	P21333	Filamin-A OS=Homo sapiens OX=9606 GN=FLNA PE=1 SV=4	0	18	29	51	28	1	2647	280.6	6.06	29
FALSE	1538	High	Master Protein	P09493	Tropomyosin alpha-1 chain OS=Homo sapiens OX=9606 GN=TPM1 PE=1 SV=2	0	64	27	207	11	1	284	32.7	4.74	27
FALSE	1366	High	Master Protein	Q01082	Spectrin beta chain, non-erythrocytic 1 OS=Homo sapiens OX=9606 GN=SPTBN1 PE=1 SV=2	0	17	27	50	27	1	2364	274.4	5.57	27
FALSE	1263	High	Master Protein	O43707	Alpha-actinin-4 OS=Homo sapiens OX=9606 GN=ACTN4 PE=1 SV=2	0	33	23	71	18	1	911	104.8	5.44	23
FALSE	1217	High	Master Protein	P48681	Nestin OS=Homo sapiens OX=9606 GN=NES PE=1 SV=2	0	15	23	60	23	1	1621	177.3	4.36	23
FALSE	1151	High	Master Protein	P12814	Alpha-actinin-1 OS=Homo sapiens OX=9606 GN=ACTN1 PE=1 SV=2	0	27	22	68	17	1	892	103	5.41	22
FALSE	1122	High	Master Protein	P07437	Tubulin beta chain OS=Homo sapiens OX=9606 GN=TUBB PE=1 SV=2	0	45	17	68	3	1	444	49.6	4.89	17
FALSE	1100	High	Master Protein	Q05682	Caldesmon OS=Homo sapiens OX=9606 GN=CALD1 PE=1 SV=3	0	24	18	38	18	1	793	93.2	5.66	18
FALSE	1077	High	Master Protein	Q9BVA1	Tubulin beta-2B chain OS=Homo sapiens OX=9606 GN=TUBB2B PE=1 SV=1	0	40	17	65	2	1	445	49.9	4.89	17
FALSE	1071	High	Master Protein	Q9UHB6	LIM domain and actin-binding protein 1 OS=Homo sapiens OX=9606 GN=LIMA1 PE=1 SV=1	0	28	17	36	17	1	759	85.2	6.84	17
FALSE	995	High	Master Protein	Q13885	Tubulin beta-2A chain OS=Homo sapiens OX=9606 GN=TUBB2A PE=1 SV=1	0	39	16	63	1	1	445	49.9	4.89	16
FALSE	969	High	Master Protein	P07951	Tropomyosin beta chain OS=Homo sapiens OX=9606 GN=TPM2 PE=1 SV=1	0	45	17	131	1	1	284	32.8	4.7	17
FALSE	956	High	Master Protein	P68371	Tubulin beta-4B chain OS=Homo sapiens OX=9606 GN=TUBB4B PE=1 SV=1	0	36	15	62	1	1	445	49.8	4.89	15
FALSE	940	High	Master Protein	Q13509	Tubulin beta-3 chain OS=Homo sapiens OX=9606 GN=TUBB3 PE=1 SV=2	0	44	15	57	5	1	450	50.4	4.93	15
FALSE	899	High	Master Protein	P67936	Tropomyosin alpha-4 chain OS=Homo sapiens OX=9606 GN=TPM4 PE=1 SV=3	0	48	17	130	5	1	248	28.5	4.69	17
FALSE	847	High	Master Protein	Q16643	Drebrin OS=Homo sapiens OX=9606 GN=DBN1 PE=1 SV=4	0	32	15	64	15	1	649	71.4	4.45	15
FALSE	772	High	Master Protein	P06753	Tropomyosin alpha-3 chain OS=Homo sapiens OX=9606 GN=TPM3 PE=1 SV=2	0	39	15	121	3	1	285	32.9	4.72	15
FALSE	755	High	Master Protein	P06396	Gelsolin OS=Homo sapiens OX=9606 GN=GSN PE=1 SV=1	0	32	13	32	13	1	782	85.6	6.28	13
FALSE	670	High	Master Protein	P02545	Prelamin-A/C OS=Homo sapiens OX=9606 GN=LMNA PE=1 SV=1	0	22	13	16	13	1	664	74.1	7.02	13
FALSE	666	High	Master Protein	Q71U36	Tubulin alpha-1A chain OS=Homo sapiens OX=9606 GN=TUBA1A PE=1 SV=1	0	29	10	38	1	1	451	50.1	5.06	10
FALSE	645	High	Master Protein	P60660	Myosin light polypeptide 6 OS=Homo sapiens OX=9606 GN=MYL6 PE=1 SV=2	0	55	10	244	9	1	151	16.9	4.65	10
FALSE	639	High	Master Protein	Q562R1	Beta-actin-like protein 2 OS=Homo sapiens OX=9606 GN=ACTBL2 PE=1 SV=2	0	28	12	815	2	1	376	42	5.59	12
FALSE	624	High	Master Protein	P68363	Tubulin alpha-1B chain OS=Homo sapiens OX=9606 GN=TUBA1B PE=1 SV=1	0	29	10	35	1	1	451	50.1	5.06	10
FALSE	583	High	Master Protein	Q16352	Alpha-internexin OS=Homo sapiens OX=9606 GN=INA PE=1 SV=2	0	28	11	90	9	1	499	55.4	5.4	11
FALSE	569	High	Master Protein	O14950	Myosin regulatory light chain 12B OS=Homo sapiens OX=9606 GN=MYL12B PE=1 SV=2	0	55	10	34	4	1	172	19.8	4.84	10
FALSE	560	High	Master Protein	P11021	Endoplasmic reticulum chaperone BiP OS=Homo sapiens OX=9606 GN=HSPA5 PE=1 SV=2	0	28	13	17	12	1	654	72.3	5.16	13
FALSE	553	High	Master Protein	Q92614	Unconventional myosin-XVIIIa OS=Homo sapiens OX=9606 GN=MYO18A PE=1 SV=3	0	10	12	15	12	1	2054	233	6.3	12
FALSE	542	High	Master Protein	Q16658	Fascin OS=Homo sapiens OX=9606 GN=FSCN1 PE=1 SV=3	0	21	8	16	8	1	493	54.5	7.24	8
FALSE	536	High	Master Protein	O94875	Sorbin and SH3 domain-containing protein 2 OS=Homo sapiens OX=9606 GN=SORBS2 PE=1 SV=3	0	17	13	24	13	1	1100	124	8.31	13
FALSE	418	High	Master Protein	Q9UM54	Unconventional myosin-VI OS=Homo sapiens OX=9606 GN=MYO6 PE=1 SV=4	0	7	7	9	7	1	1294	149.6	8.53	7
FALSE	396	High	Master Protein	P17661	Desmin OS=Homo sapiens OX=9606 GN=DES PE=1 SV=3	0	11	8	177	1	1	470	53.5	5.27	8
FALSE	367	High	Master Protein	O43795	Unconventional myosin-Ib OS=Homo sapiens OX=9606 GN=MYO1B PE=1 SV=3	0	12	9	10	9	1	1136	131.9	9.38	9
FALSE	356	High	Master Protein	P0CG39	POTE ankyrin domain family member J OS=Homo sapiens OX=9606 GN=POTEJ PE=3 SV=1	0	7	6	306	1	1	1038	117.3	5.97	6
FALSE	354	High	Master Protein	P24844	Myosin regulatory light polypeptide 9 OS=Homo sapiens OX=9606 GN=MYL9 PE=1 SV=4	0	49	7	16	1	1	172	19.8	4.92	7
FALSE	336	High	Master Protein	O95425	Supervillin OS=Homo sapiens OX=9606 GN=SVIL PE=1 SV=2	0	6	6	7	6	1	2214	247.6	6.98	6
FALSE	332	High	Master Protein	Q9Y4I1	Unconventional myosin-Va OS=Homo sapiens OX=9606 GN=MYO5A PE=1 SV=2	0	5	8	9	8	1	1855	215.3	8.48	8
FALSE	325	High	Master Protein	O00571	ATP-dependent RNA helicase DDX3X OS=Homo sapiens OX=9606 GN=DDX3X PE=1 SV=3	0	11	5	7	4	1	662	73.2	7.18	5
FALSE	323	High	Master Protein	Q14315	Filamin-C OS=Homo sapiens OX=9606 GN=FLNC PE=1 SV=3	0	3	6	9	4	1	2725	290.8	5.97	6
FALSE	322	High	Master Protein	P17302	Gap junction alpha-1 protein OS=Homo sapiens OX=9606 GN=GJA1 PE=1 SV=2	0	19	5	8	5	1	382	43	8.76	5
FALSE	322	High	Master Protein	Q9ULV4	Coronin-1C OS=Homo sapiens OX=9606 GN=CORO1C PE=1 SV=1	0	18	6	11	6	1	474	53.2	7.08	6
FALSE	294	High	Master Protein	P12277	Creatine kinase B-type OS=Homo sapiens OX=9606 GN=CKB PE=1 SV=1	0	18	4	4	4	1	381	42.6	5.59	4
FALSE	287	High	Master Protein	Q9NYL9	Tropomodulin-3 OS=Homo sapiens OX=9606 GN=TMOD3 PE=1 SV=1	0	23	5	9	5	1	352	39.6	5.19	5
FALSE	286	High	Master Protein	Q9UQ03	Coronin-2B OS=Homo sapiens OX=9606 GN=CORO2B PE=1 SV=4	0	19	8	15	8	1	480	54.9	8.27	8
FALSE	284	High	Master Protein	Q15746	Myosin light chain kinase, smooth muscle OS=Homo sapiens OX=9606 GN=MYLK PE=1 SV=4	0	6	8	10	8	1	1914	210.6	6.15	8
FALSE	281	High	Master Protein	O75369	Filamin-B OS=Homo sapiens OX=9606 GN=FLNB PE=1 SV=2	0	3	5	8	3	1	2602	278	5.73	5
FALSE	280	High	Master Protein	P58107	Epiplakin OS=Homo sapiens OX=9606 GN=EPPK1 PE=1 SV=3	0	10	6	11	2	1	5088	555.3	5.62	6
FALSE	275	High	Master Protein	Q9NZR1	Tropomodulin-2 OS=Homo sapiens OX=9606 GN=TMOD2 PE=1 SV=1	0	18	4	5	4	1	351	39.6	5.27	4
FALSE	268	High	Master Protein	P68104	Elongation factor 1-alpha 1 OS=Homo sapiens OX=9606 GN=EEF1A1 PE=1 SV=1	0	15	5	13	5	1	462	50.1	9.01	5
FALSE	267	High	Master Protein	P52907	F-actin-capping protein subunit alpha-1 OS=Homo sapiens OX=9606 GN=CAPZA1 PE=1 SV=3	0	30	5	8	4	1	286	32.9	5.69	5
FALSE	262	High	Master Protein	P52272	Heterogeneous nuclear ribonucleoprotein M OS=Homo sapiens OX=9606 GN=HNRNPM PE=1 SV=3	0	10	4	4	4	1	730	77.5	8.7	4
FALSE	261	High	Master Protein	Q8N3V7	Synaptopodin OS=Homo sapiens OX=9606 GN=SYNPO PE=1 SV=2	0	9	5	6	5	1	929	99.4	8.72	5
FALSE	260	High	Master Protein	Q69YQ0	Cytospin-A OS=Homo sapiens OX=9606 GN=SPECC1L PE=1 SV=2	0	10	7	8	7	1	1117	124.5	5.72	7
FALSE	233	High	Master Protein	O00159	Unconventional myosin-Ic OS=Homo sapiens OX=9606 GN=MYO1C PE=1 SV=4	0	7	5	6	5	1	1063	121.6	9.41	5
FALSE	231	High	Master Protein	P47755	F-actin-capping protein subunit alpha-2 OS=Homo sapiens OX=9606 GN=CAPZA2 PE=1 SV=3	0	30	5	12	4	1	286	32.9	5.85	5
FALSE	224	High	Master Protein	Q13045	Protein flightless-1 homolog OS=Homo sapiens OX=9606 GN=FLII PE=1 SV=2	0	4	4	5	4	1	1269	144.7	6.05	4
FALSE	216	High	Master Protein	P23528	Cofilin-1 OS=Homo sapiens OX=9606 GN=CFL1 PE=1 SV=3	0	32	3	4	3	1	166	18.5	8.09	3
FALSE	207	High	Master Protein	Q9P0K7	Ankycorbin OS=Homo sapiens OX=9606 GN=RAI14 PE=1 SV=2	0	5	3	4	3	1	980	110	6.21	3
FALSE	205	High	Master Protein	P61978	Heterogeneous nuclear ribonucleoprotein K OS=Homo sapiens OX=9606 GN=HNRNPK PE=1 SV=1	0	15	4	6	4	1	463	50.9	5.54	4
FALSE	202	High	Master Protein	P11142	Heat shock cognate 71 kDa protein OS=Homo sapiens OX=9606 GN=HSPA8 PE=1 SV=1	0	13	6	9	5	1	646	70.9	5.52	6
FALSE	199	High	Master Protein	P10809	60 kDa heat shock protein, mitochondrial OS=Homo sapiens OX=9606 GN=HSPD1 PE=1 SV=2	0	11	3	3	3	1	573	61	5.87	3
FALSE	198	High	Master Protein	Q0ZGT2	Nexilin OS=Homo sapiens OX=9606 GN=NEXN PE=1 SV=1	0	11	5	11	5	1	675	80.6	5.33	5
FALSE	195	High	Master Protein	O14974	Protein phosphatase 1 regulatory subunit 12A OS=Homo sapiens OX=9606 GN=PPP1R12A PE=1 SV=1	0	7	5	7	5	1	1030	115.2	5.4	5
FALSE	191	High	Master Protein	Q6WCQ1	Myosin phosphatase Rho-interacting protein OS=Homo sapiens OX=9606 GN=MPRIP PE=1 SV=3	0	7	4	8	4	1	1025	116.5	6.21	4
FALSE	191	High	Master Protein	P47756	F-actin-capping protein subunit beta OS=Homo sapiens OX=9606 GN=CAPZB PE=1 SV=4	0	16	3	4	3	1	277	31.3	5.59	3
FALSE	188	High	Master Protein	P08238	Heat shock protein HSP 90-beta OS=Homo sapiens OX=9606 GN=HSP90AB1 PE=1 SV=4	0	6	4	4	4	1	724	83.2	5.03	4
FALSE	185	High	Master Protein	O15061	Synemin OS=Homo sapiens OX=9606 GN=SYNM PE=1 SV=2	0	4	5	5	5	1	1565	172.7	5.16	5
FALSE	183	High	Master Protein	Q9Y608	Leucine-rich repeat flightless-interacting protein 2 OS=Homo sapiens OX=9606 GN=LRRFIP2 PE=1 SV=1	0	6	3	3	3	1	721	82.1	6.95	3
FALSE	173	High	Master Protein	Q96SB3	Neurabin-2 OS=Homo sapiens OX=9606 GN=PPP1R9B PE=1 SV=2	0	8	4	5	4	1	815	89.1	4.97	4
FALSE	171	High	Master Protein	Q07020	60S ribosomal protein L18 OS=Homo sapiens OX=9606 GN=RPL18 PE=1 SV=2	0	14	2	2	2	1	188	21.6	11.72	2
FALSE	162	High	Master Protein	P50479	PDZ and LIM domain protein 4 OS=Homo sapiens OX=9606 GN=PDLIM4 PE=1 SV=2	0	18	4	5	4	1	330	35.4	7.91	4
FALSE	161	High	Master Protein	Q9UPN3	Microtubule-actin cross-linking factor 1, isoforms 1/2/3/5 OS=Homo sapiens OX=9606 GN=MACF1 PE=1 SV=4	0	1	3	3	2	1	7388	837.8	5.39	3
FALSE	160	High	Master Protein	P04637	Cellular tumor antigen p53 OS=Homo sapiens OX=9606 GN=TP53 PE=1 SV=4	0	14	3	9	3	1	393	43.6	6.79	3
FALSE	159	High	Master Protein	P05388	60S acidic ribosomal protein P0 OS=Homo sapiens OX=9606 GN=RPLP0 PE=1 SV=1	0	8	2	2	2	1	317	34.3	5.97	2
FALSE	157	High	Master Protein	Q92841	Probable ATP-dependent RNA helicase DDX17 OS=Homo sapiens OX=9606 GN=DDX17 PE=1 SV=2	0	5	3	3	2	1	729	80.2	8.27	3
FALSE	152	High	Master Protein	P26373	60S ribosomal protein L13 OS=Homo sapiens OX=9606 GN=RPL13 PE=1 SV=4	0	14	4	6	4	1	211	24.2	11.65	4
FALSE	152	High	Master Protein	P04792	Heat shock protein beta-1 OS=Homo sapiens OX=9606 GN=HSPB1 PE=1 SV=2	0	27	3	5	3	1	205	22.8	6.4	3
FALSE	150	High	Master Protein	Q8WX93	Palladin OS=Homo sapiens OX=9606 GN=PALLD PE=1 SV=3	0	5	4	7	4	1	1383	150.5	7.09	4
FALSE	146	High	Master Protein	P14649	Myosin light chain 6B OS=Homo sapiens OX=9606 GN=MYL6B PE=1 SV=1	0	25	3	56	2	1	208	22.8	5.73	3
FALSE	145	High	Master Protein	O60814	Histone H2B type 1-K OS=Homo sapiens OX=9606 GN=HIST1H2BK PE=1 SV=3	0	19	2	4	2	1	126	13.9	10.32	2
FALSE	140	High	Master Protein	P52597	Heterogeneous nuclear ribonucleoprotein F OS=Homo sapiens OX=9606 GN=HNRNPF PE=1 SV=3	0	6	2	4	2	1	415	45.6	5.58	2
FALSE	140	High	Master Protein	Q12792	Twinfilin-1 OS=Homo sapiens OX=9606 GN=TWF1 PE=1 SV=3	0	7	2	2	2	1	350	40.3	6.96	2
FALSE	131	High	Master Protein	P04406	Glyceraldehyde-3-phosphate dehydrogenase OS=Homo sapiens OX=9606 GN=GAPDH PE=1 SV=3	0	11	2	4	2	1	335	36	8.46	2
FALSE	130	High	Master Protein	P46940	Ras GTPase-activating-like protein IQGAP1 OS=Homo sapiens OX=9606 GN=IQGAP1 PE=1 SV=1	0	3	2	3	2	1	1657	189.1	6.48	2
FALSE	128	High	Master Protein	P62805	Histone H4 OS=Homo sapiens OX=9606 GN=HIST1H4A PE=1 SV=2	0	43	3	5	3	1	103	11.4	11.36	3
FALSE	128	High	Master Protein	P31943	Heterogeneous nuclear ribonucleoprotein H OS=Homo sapiens OX=9606 GN=HNRNPH1 PE=1 SV=4	0	7	2	3	2	1	449	49.2	6.3	2
FALSE	128	High	Master Protein	O75381	Peroxisomal membrane protein PEX14 OS=Homo sapiens OX=9606 GN=PEX14 PE=1 SV=1	0	13	2	2	2	1	377	41.2	4.94	2
FALSE	128	High	Master Protein	Q02878	60S ribosomal protein L6 OS=Homo sapiens OX=9606 GN=RPL6 PE=1 SV=3	0	8	2	3	2	1	288	32.7	10.58	2
FALSE	126	High	Master Protein	P13639	Elongation factor 2 OS=Homo sapiens OX=9606 GN=EEF2 PE=1 SV=4	0	5	3	3	3	1	858	95.3	6.83	3
FALSE	124	High	Master Protein	Q15154	Pericentriolar material 1 protein OS=Homo sapiens OX=9606 GN=PCM1 PE=1 SV=5	0	1	2	2	2	1	2024	228.4	5.02	2
FALSE	118	High	Master Protein	P16278	Beta-galactosidase OS=Homo sapiens OX=9606 GN=GLB1 PE=1 SV=2	0	4	2	2	2	1	677	76	6.57	2
FALSE	112	High	Master Protein	P26599	Polypyrimidine tract-binding protein 1 OS=Homo sapiens OX=9606 GN=PTBP1 PE=1 SV=1	0	10	3	4	3	1	531	57.2	9.17	3
FALSE	110	High	Master Protein	P51991	Heterogeneous nuclear ribonucleoprotein A3 OS=Homo sapiens OX=9606 GN=HNRNPA3 PE=1 SV=2	0	6	1	1	1	1	378	39.6	9.01	1
FALSE	110	High	Master Protein	P46821	Microtubule-associated protein 1B OS=Homo sapiens OX=9606 GN=MAP1B PE=1 SV=2	0	1	2	2	2	1	2468	270.5	4.81	2
FALSE	105	High	Master Protein	Q96C36	Pyrroline-5-carboxylate reductase 2 OS=Homo sapiens OX=9606 GN=PYCR2 PE=1 SV=1	0	11	2	3	2	1	320	33.6	7.77	2
FALSE	104	High	Master Protein	O15540	Fatty acid-binding protein, brain OS=Homo sapiens OX=9606 GN=FABP7 PE=1 SV=3	0	16	2	2	2	1	132	14.9	5.59	2
FALSE	102	High	Master Protein	Q5M775	Cytospin-B OS=Homo sapiens OX=9606 GN=SPECC1 PE=1 SV=1	0	2	2	2	2	1	1068	118.5	6.7	2
FALSE	101	High	Master Protein	P35222	Catenin beta-1 OS=Homo sapiens OX=9606 GN=CTNNB1 PE=1 SV=1	0	5	2	2	2	1	781	85.4	5.86	2
FALSE	100	High	Master Protein	P19338	Nucleolin OS=Homo sapiens OX=9606 GN=NCL PE=1 SV=3	0	3	1	1	1	1	710	76.6	4.7	1
FALSE	99	High	Master Protein	P27348	14-3-3 protein theta OS=Homo sapiens OX=9606 GN=YWHAQ PE=1 SV=1	0	6	1	1	1	1	245	27.7	4.78	1
FALSE	96	High	Master Protein	Q07157	Tight junction protein ZO-1 OS=Homo sapiens OX=9606 GN=TJP1 PE=1 SV=3	0	3	2	2	2	1	1748	195.3	6.7	2
FALSE	91	High	Master Protein	Q00839	Heterogeneous nuclear ribonucleoprotein U OS=Homo sapiens OX=9606 GN=HNRNPU PE=1 SV=6	0	5	2	2	2	1	825	90.5	6	2
FALSE	86	High	Master Protein	P23246	Splicing factor, proline- and glutamine-rich OS=Homo sapiens OX=9606 GN=SFPQ PE=1 SV=2	0	4	2	2	2	1	707	76.1	9.44	2
FALSE	86	High	Master Protein	P62829	60S ribosomal protein L23 OS=Homo sapiens OX=9606 GN=RPL23 PE=1 SV=1	0	11	1	1	1	1	140	14.9	10.51	1
FALSE	85	High	Master Protein	P61163	Alpha-centractin OS=Homo sapiens OX=9606 GN=ACTR1A PE=1 SV=1	0	6	2	4	1	1	376	42.6	6.64	2
FALSE	85	High	Master Protein	Q16555	Dihydropyrimidinase-related protein 2 OS=Homo sapiens OX=9606 GN=DPYSL2 PE=1 SV=1	0	7	2	2	1	1	572	62.3	6.38	2
FALSE	83	High	Master Protein	Q9H6R4	Nucleolar protein 6 OS=Homo sapiens OX=9606 GN=NOL6 PE=1 SV=2	0	1	1	1	1	1	1146	127.5	7.64	1
FALSE	82	High	Master Protein	P43243	Matrin-3 OS=Homo sapiens OX=9606 GN=MATR3 PE=1 SV=2	0	5	2	3	2	1	847	94.6	6.25	2
FALSE	82	High	Master Protein	Q86V48	Leucine zipper protein 1 OS=Homo sapiens OX=9606 GN=LUZP1 PE=1 SV=2	0	3	2	2	2	1	1076	120.2	8.5	2
FALSE	82	High	Master Protein	P04632	Calpain small subunit 1 OS=Homo sapiens OX=9606 GN=CAPNS1 PE=1 SV=1	0	9	1	2	1	1	268	28.3	5.2	1
FALSE	80	High	Master Protein	P47914	60S ribosomal protein L29 OS=Homo sapiens OX=9606 GN=RPL29 PE=1 SV=2	0	9	1	3	1	1	159	17.7	11.66	1
FALSE	79	High	Master Protein	P49411	Elongation factor Tu, mitochondrial OS=Homo sapiens OX=9606 GN=TUFM PE=1 SV=2	0	7	2	2	2	1	452	49.5	7.61	2
FALSE	79	High	Master Protein	P67809	Nuclease-sensitive element-binding protein 1 OS=Homo sapiens OX=9606 GN=YBX1 PE=1 SV=3	0	15	2	2	2	1	324	35.9	9.88	2
FALSE	78	High	Master Protein	P78527	DNA-dependent protein kinase catalytic subunit OS=Homo sapiens OX=9606 GN=PRKDC PE=1 SV=3	0	1	2	2	2	1	4128	468.8	7.12	2
FALSE	78	High	Master Protein	P46939	Utrophin OS=Homo sapiens OX=9606 GN=UTRN PE=1 SV=2	0	0	1	1	1	1	3433	394.2	5.33	1
FALSE	78	High	Master Protein	P35080	Profilin-2 OS=Homo sapiens OX=9606 GN=PFN2 PE=1 SV=3	0	10	1	1	1	1	140	15	6.99	1
FALSE	78	High	Master Protein	Q02543	60S ribosomal protein L18a OS=Homo sapiens OX=9606 GN=RPL18A PE=1 SV=2	0	15	3	5	3	1	176	20.7	10.71	3
FALSE	78	High	Master Protein	Q14204	Cytoplasmic dynein 1 heavy chain 1 OS=Homo sapiens OX=9606 GN=DYNC1H1 PE=1 SV=5	0	0	1	1	1	1	4646	532.1	6.4	1
FALSE	74	High	Master Protein	O15231	Zinc finger protein 185 OS=Homo sapiens OX=9606 GN=ZNF185 PE=1 SV=3	0	5	2	2	2	1	689	73.5	7.01	2
FALSE	74	High	Master Protein	P37108	Signal recognition particle 14 kDa protein OS=Homo sapiens OX=9606 GN=SRP14 PE=1 SV=2	0	10	1	1	1	1	136	14.6	10.04	1
FALSE	73	High	Master Protein	Q9UPQ0	LIM and calponin homology domains-containing protein 1 OS=Homo sapiens OX=9606 GN=LIMCH1 PE=1 SV=4	0	2	2	3	2	1	1083	121.8	6.47	2
FALSE	73	High	Master Protein	Q15417	Calponin-3 OS=Homo sapiens OX=9606 GN=CNN3 PE=1 SV=1	0	4	1	1	1	1	329	36.4	6.05	1
FALSE	72	High	Master Protein	P62750	60S ribosomal protein L23a OS=Homo sapiens OX=9606 GN=RPL23A PE=1 SV=1	0	8	1	1	1	1	156	17.7	10.45	1
FALSE	72	High	Master Protein	P32322	Pyrroline-5-carboxylate reductase 1, mitochondrial OS=Homo sapiens OX=9606 GN=PYCR1 PE=1 SV=2	0	11	2	3	2	1	319	33.3	7.61	2
FALSE	71	High	Master Protein	Q9NR12	PDZ and LIM domain protein 7 OS=Homo sapiens OX=9606 GN=PDLIM7 PE=1 SV=1	0	8	2	2	2	1	457	49.8	8.41	2
FALSE	70	High	Master Protein	Q9BQI0	Allograft inflammatory factor 1-like OS=Homo sapiens OX=9606 GN=AIF1L PE=1 SV=1	0	9	2	2	2	1	150	17.1	7.2	2
FALSE	68	High	Master Protein	P18124	60S ribosomal protein L7 OS=Homo sapiens OX=9606 GN=RPL7 PE=1 SV=1	0	4	1	1	1	1	248	29.2	10.65	1
FALSE	68	High	Master Protein	Q14195	Dihydropyrimidinase-related protein 3 OS=Homo sapiens OX=9606 GN=DPYSL3 PE=1 SV=1	0	5	2	2	1	1	570	61.9	6.49	2
FALSE	68	High	Master Protein	Q13409	Cytoplasmic dynein 1 intermediate chain 2 OS=Homo sapiens OX=9606 GN=DYNC1I2 PE=1 SV=3	0	3	1	1	1	1	638	71.4	5.2	1
FALSE	67	High	Master Protein	P62937	Peptidyl-prolyl cis-trans isomerase A OS=Homo sapiens OX=9606 GN=PPIA PE=1 SV=2	0	16	2	4	2	1	165	18	7.81	2
FALSE	67	High	Master Protein	P06576	ATP synthase subunit beta, mitochondrial OS=Homo sapiens OX=9606 GN=ATP5F1B PE=1 SV=3	0	3	1	1	1	1	529	56.5	5.4	1
FALSE	67	High	Master Protein	P78371	T-complex protein 1 subunit beta OS=Homo sapiens OX=9606 GN=CCT2 PE=1 SV=4	0	3	1	1	1	1	535	57.5	6.46	1
FALSE	66	High	Master Protein	Q9P2E9	Ribosome-binding protein 1 OS=Homo sapiens OX=9606 GN=RRBP1 PE=1 SV=5	0	1	1	1	1	1	1410	152.4	8.6	1
FALSE	65	High	Master Protein	P15311	Ezrin OS=Homo sapiens OX=9606 GN=EZR PE=1 SV=4	0	4	2	2	2	1	586	69.4	6.27	2
FALSE	64	High	Master Protein	Q5JWF2	Guanine nucleotide-binding protein G(s) subunit alpha isoforms XLas OS=Homo sapiens OX=9606 GN=GNAS PE=1 SV=2	0	3	2	2	2	1	1037	111	5.03	2
FALSE	63	High	Master Protein	P49841	Glycogen synthase kinase-3 beta OS=Homo sapiens OX=9606 GN=GSK3B PE=1 SV=2	0	9	1	1	1	1	420	46.7	8.78	1
FALSE	63	High	Master Protein	P32969	60S ribosomal protein L9 OS=Homo sapiens OX=9606 GN=RPL9 PE=1 SV=1	0	10	1	1	1	1	192	21.9	9.95	1
FALSE	62	High	Master Protein	P20700	Lamin-B1 OS=Homo sapiens OX=9606 GN=LMNB1 PE=1 SV=2	0	5	2	2	2	1	586	66.4	5.16	2
FALSE	61	High	Master Protein	P50914	60S ribosomal protein L14 OS=Homo sapiens OX=9606 GN=RPL14 PE=1 SV=4	0	6	1	1	1	1	215	23.4	10.93	1
FALSE	61	High	Master Protein	Q15102	Platelet-activating factor acetylhydrolase IB subunit gamma OS=Homo sapiens OX=9606 GN=PAFAH1B3 PE=1 SV=1	0	4	1	1	1	1	231	25.7	6.84	1
FALSE	60	High	Master Protein	Q96N67	Dedicator of cytokinesis protein 7 OS=Homo sapiens OX=9606 GN=DOCK7 PE=1 SV=4	0	1	1	1	1	1	2140	242.4	6.8	1
FALSE	59	High	Master Protein	P37802	Transgelin-2 OS=Homo sapiens OX=9606 GN=TAGLN2 PE=1 SV=3	0	7	1	1	1	1	199	22.4	8.25	1
FALSE	56	High	Master Protein	P62136	Serine/threonine-protein phosphatase PP1-alpha catalytic subunit OS=Homo sapiens OX=9606 GN=PPP1CA PE=1 SV=1	0	8	2	3	2	1	330	37.5	6.33	2
FALSE	55	High	Master Protein	Q13162	Peroxiredoxin-4 OS=Homo sapiens OX=9606 GN=PRDX4 PE=1 SV=1	0	4	1	3	1	1	271	30.5	6.29	1
FALSE	55	High	Master Protein	O15145	Actin-related protein 2/3 complex subunit 3 OS=Homo sapiens OX=9606 GN=ARPC3 PE=1 SV=3	0	6	1	1	1	1	178	20.5	8.59	1
FALSE	55	High	Master Protein	O43175	D-3-phosphoglycerate dehydrogenase OS=Homo sapiens OX=9606 GN=PHGDH PE=1 SV=4	0	3	1	1	1	1	533	56.6	6.71	1
FALSE	54	High	Master Protein	P07355	Annexin A2 OS=Homo sapiens OX=9606 GN=ANXA2 PE=1 SV=2	0	3	1	1	1	1	339	38.6	7.75	1
FALSE	53	High	Master Protein	P51659	Peroxisomal multifunctional enzyme type 2 OS=Homo sapiens OX=9606 GN=HSD17B4 PE=1 SV=3	0	2	1	1	1	1	736	79.6	8.84	1
FALSE	52	High	Master Protein	P05386	60S acidic ribosomal protein P1 OS=Homo sapiens OX=9606 GN=RPLP1 PE=1 SV=1	0	14	1	1	1	1	114	11.5	4.32	1
FALSE	50	High	Master Protein	P14618	Pyruvate kinase PKM OS=Homo sapiens OX=9606 GN=PKM PE=1 SV=4	0	4	1	1	1	1	531	57.9	7.84	1
FALSE	49	High	Master Protein	O43166	Signal-induced proliferation-associated 1-like protein 1 OS=Homo sapiens OX=9606 GN=SIPA1L1 PE=1 SV=4	0	1	1	1	1	1	1804	199.9	8.19	1
FALSE	48	High	Master Protein	Q13200	26S proteasome non-ATPase regulatory subunit 2 OS=Homo sapiens OX=9606 GN=PSMD2 PE=1 SV=3	0	2	1	1	1	1	908	100.1	5.2	1
FALSE	48	High	Master Protein	P61513	60S ribosomal protein L37a OS=Homo sapiens OX=9606 GN=RPL37A PE=1 SV=2	0	20	1	1	1	1	92	10.3	10.43	1
FALSE	46	High	Master Protein	P06748	Nucleophosmin OS=Homo sapiens OX=9606 GN=NPM1 PE=1 SV=2	0	7	1	3	1	1	294	32.6	4.78	1
FALSE	45	High	Master Protein	P16402	Histone H1.3 OS=Homo sapiens OX=9606 GN=HIST1H1D PE=1 SV=2	0	6	1	1	1	1	221	22.3	11.02	1
FALSE	45	High	Master Protein	P07384	Calpain-1 catalytic subunit OS=Homo sapiens OX=9606 GN=CAPN1 PE=1 SV=1	0	3	1	2	1	1	714	81.8	5.67	1
FALSE	45	High	Master Protein	P30050	60S ribosomal protein L12 OS=Homo sapiens OX=9606 GN=RPL12 PE=1 SV=1	0	5	1	1	1	1	165	17.8	9.42	1
FALSE	44	High	Master Protein	P62266	40S ribosomal protein S23 OS=Homo sapiens OX=9606 GN=RPS23 PE=1 SV=3	0	8	1	1	1	1	143	15.8	10.49	1
FALSE	41	High	Master Protein	Q00325	Phosphate carrier protein, mitochondrial OS=Homo sapiens OX=9606 GN=SLC25A3 PE=1 SV=2	0.008	3	1	1	1	1	362	40.1	9.38	1
FALSE	40	High	Master Protein	P40429	60S ribosomal protein L13a OS=Homo sapiens OX=9606 GN=RPL13A PE=1 SV=2	0.008	5	1	1	1	1	203	23.6	10.93	1
FALSE	39	High	Master Protein	Q9NQX4	Unconventional myosin-Vc OS=Homo sapiens OX=9606 GN=MYO5C PE=1 SV=2	0.008	1	1	1	1	1	1742	202.7	7.71	1
FALSE	39	High	Master Protein	P62424	60S ribosomal protein L7a OS=Homo sapiens OX=9606 GN=RPL7A PE=1 SV=2	0.008	4	1	1	1	1	266	30	10.61	1
FALSE	38	High	Master Protein	P39023	60S ribosomal protein L3 OS=Homo sapiens OX=9606 GN=RPL3 PE=1 SV=2	0.008	6	1	1	1	1	403	46.1	10.18	1
FALSE	38	High	Master Protein	P11137	Microtubule-associated protein 2 OS=Homo sapiens OX=9606 GN=MAP2 PE=1 SV=4	0.008	1	1	1	1	1	1827	199.4	4.91	1
FALSE	37	High	Master Protein	A0A075B6S2	Immunoglobulin kappa variable 2D-29 OS=Homo sapiens OX=9606 GN=IGKV2D-29 PE=3 SV=1	0.011	6	1	1	1	1	120	13.1	7.12	1
FALSE	37	High	Master Protein	Q9Y4L1	Hypoxia up-regulated protein 1 OS=Homo sapiens OX=9606 GN=HYOU1 PE=1 SV=1	0.011	2	1	1	1	1	999	111.3	5.22	1
FALSE	37	High	Master Protein	P49792	E3 SUMO-protein ligase RanBP2 OS=Homo sapiens OX=9606 GN=RANBP2 PE=1 SV=2	0.011	1	1	1	1	1	3224	358	6.2	1
FALSE	37	High	Master Protein	P04908	Histone H2A type 1-B/E OS=Homo sapiens OX=9606 GN=HIST1H2AB PE=1 SV=2	0.011	15	1	2	1	1	130	14.1	11.05	1
FALSE	36	High	Master Protein	O43290	U4/U6.U5 tri-snRNP-associated protein 1 OS=Homo sapiens OX=9606 GN=SART1 PE=1 SV=1	0.011	3	1	1	1	1	800	90.2	6.13	1
FALSE	36	High	Master Protein	Q6ZRP7	Sulfhydryl oxidase 2 OS=Homo sapiens OX=9606 GN=QSOX2 PE=1 SV=3	0.01	1	1	2	1	1	698	77.5	7.72	1
FALSE	35	High	Master Protein	P62979	Ubiquitin-40S ribosomal protein S27a OS=Homo sapiens OX=9606 GN=RPS27A PE=1 SV=2	0.01	4	1	1	1	1	156	18	9.64	1
FALSE	34	High	Master Protein	A0A286YF60	Small cysteine and glycine repeat-containing protein 3 OS=Homo sapiens OX=9606 GN=SCYGR3 PE=1 SV=1	0.01	42	1	1	1	1	100	9.5	8	1
FALSE	33	Medium	Master Protein	P62913	60S ribosomal protein L11 OS=Homo sapiens OX=9606 GN=RPL11 PE=1 SV=2	0.016	5	1	1	1	1	178	20.2	9.6	1
FALSE	33	Medium	Master Protein	P61353	60S ribosomal protein L27 OS=Homo sapiens OX=9606 GN=RPL27 PE=1 SV=2	0.016	8	1	1	1	1	136	15.8	10.56	1
FALSE	33	Medium	Master Protein	Q3I5F7	Putative acyl-coenzyme A thioesterase 6 OS=Homo sapiens OX=9606 GN=ACOT6 PE=1 SV=1	0.016	17	1	1	1	1	207	23	8.63	1
FALSE	32	Medium	Master Protein	P18077	60S ribosomal protein L35a OS=Homo sapiens OX=9606 GN=RPL35A PE=1 SV=2	0.034	7	1	1	1	1	110	12.5	11.06	1
FALSE	31	Medium	Master Protein	O95271	Poly [ADP-ribose] polymerase tankyrase-1 OS=Homo sapiens OX=9606 GN=TNKS PE=1 SV=2	0.038	0	1	1	1	1	1327	142	7.05	1
FALSE	31	Medium	Master Protein	Q8WZ42	Titin OS=Homo sapiens OX=9606 GN=TTN PE=1 SV=4	0.037	0	1	89	1	1	34350	3813.7	6.35	1
FALSE	31	Medium	Master Protein	Q03252	Lamin-B2 OS=Homo sapiens OX=9606 GN=LMNB2 PE=1 SV=4	0.037	2	1	1	1	1	620	69.9	5.59	1
FALSE	31	Low	Master Protein	P83731	60S ribosomal protein L24 OS=Homo sapiens OX=9606 GN=RPL24 PE=1 SV=1	0.058	6	1	1	1	1	157	17.8	11.25	1
FALSE	30	Low	Master Protein	P11047	Laminin subunit gamma-1 OS=Homo sapiens OX=9606 GN=LAMC1 PE=1 SV=3	0.06	1	1	1	1	1	1609	177.5	5.12	1
FALSE	30	Low	Master Protein	Q96JI7	Spatacsin OS=Homo sapiens OX=9606 GN=SPG11 PE=1 SV=3	0.06	0	1	1	1	1	2443	278.7	5.97	1
FALSE	30	Low	Master Protein	Q86TW2	Uncharacterized aarF domain-containing protein kinase 1 OS=Homo sapiens OX=9606 GN=ADCK1 PE=1 SV=2	0.063	1	1	1	1	1	530	60.5	8.6	1
FALSE	30	Low	Master Protein	Q674X7	Kazrin OS=Homo sapiens OX=9606 GN=KAZN PE=1 SV=2	0.063	1	1	1	1	1	775	86.3	7.03	1
FALSE	29	Low	Master Protein	P38646	Stress-70 protein, mitochondrial OS=Homo sapiens OX=9606 GN=HSPA9 PE=1 SV=2	0.074	2	1	1	1	1	679	73.6	6.16	1
FALSE	29	Low	Master Protein	P25205	DNA replication licensing factor MCM3 OS=Homo sapiens OX=9606 GN=MCM3 PE=1 SV=3	0.074	2	1	1	1	1	808	90.9	5.77	1
FALSE	29	Low	Master Protein	Q6NYC8	Phostensin OS=Homo sapiens OX=9606 GN=PPP1R18 PE=1 SV=1	0.076	4	1	1	1	1	613	67.9	5.4	1
FALSE	29	Low	Master Protein	Q7L2K0	Tubulin epsilon and delta complex protein 2 OS=Homo sapiens OX=9606 GN=TEDC2 PE=1 SV=1	0.076	1	1	1	1	1	433	46.4	9.38	1
FALSE	28	Low	Master Protein	P46777	60S ribosomal protein L5 OS=Homo sapiens OX=9606 GN=RPL5 PE=1 SV=3	0.082	5	1	1	1	1	297	34.3	9.72	1
FALSE	28	Low	Master Protein	Q86UU0	B-cell CLL/lymphoma 9-like protein OS=Homo sapiens OX=9606 GN=BCL9L PE=1 SV=1	0.082	3	1	1	1	1	1499	157	8.63	1
FALSE	28	Low	Master Protein	O00459	Phosphatidylinositol 3-kinase regulatory subunit beta OS=Homo sapiens OX=9606 GN=PIK3R2 PE=1 SV=2	0.087	1	1	1	1	1	728	81.5	6.43	1
FALSE	28	Low	Master Protein	Q9Y3U8	60S ribosomal protein L36 OS=Homo sapiens OX=9606 GN=RPL36 PE=1 SV=3	0.103	12	1	1	1	1	105	12.2	11.59	1
FALSE	28	Low	Master Protein	P62906	60S ribosomal protein L10a OS=Homo sapiens OX=9606 GN=RPL10A PE=1 SV=2	0.109	6	1	2	1	1	217	24.8	9.94	1
FALSE	28	Low	Master Protein	Q9ULD2	Microtubule-associated tumor suppressor 1 OS=Homo sapiens OX=9606 GN=MTUS1 PE=1 SV=2	0.111	0	1	7	1	1	1270	141.3	7.5	1
FALSE	27	Low	Master Protein	P12829	Myosin light chain 4 OS=Homo sapiens OX=9606 GN=MYL4 PE=1 SV=3	0.115	7	1	2	1	1	197	21.6	5.03	1
FALSE	27	Low	Master Protein	Q15233	Non-POU domain-containing octamer-binding protein OS=Homo sapiens OX=9606 GN=NONO PE=1 SV=4	0.118	3	1	1	1	1	471	54.2	8.95	1
FALSE	27	Low	Master Protein	Q99714	3-hydroxyacyl-CoA dehydrogenase type-2 OS=Homo sapiens OX=9606 GN=HSD17B10 PE=1 SV=3	0.123	7	1	1	1	1	261	26.9	7.78	1
FALSE	26	Low	Master Protein	Q9Y520	Protein PRRC2C OS=Homo sapiens OX=9606 GN=PRRC2C PE=1 SV=4	0.123	0	1	12	1	1	2896	316.7	9.13	1
FALSE	26	Low	Master Protein	Q9BW04	Specifically androgen-regulated gene protein OS=Homo sapiens OX=9606 GN=SARG PE=1 SV=2	0.122	1	1	11	1	1	601	63.9	8.62	1
FALSE	26	Low	Master Protein	Q8IWT3	Cullin-9 OS=Homo sapiens OX=9606 GN=CUL9 PE=1 SV=2	0.127	1	1	1	1	1	2517	281	5.45	1
FALSE	26	Low	Master Protein	P32119	Peroxiredoxin-2 OS=Homo sapiens OX=9606 GN=PRDX2 PE=1 SV=5	0.138	9	1	1	1	1	198	21.9	5.97	1
FALSE	26	Low	Master Protein	Q96PU5	E3 ubiquitin-protein ligase NEDD4-like OS=Homo sapiens OX=9606 GN=NEDD4L PE=1 SV=2	0.142	1	1	1	1	1	975	111.9	5.82	1
FALSE	26	Low	Master Protein	Q6ZU35	Uncharacterized protein KIAA1211 OS=Homo sapiens OX=9606 GN=KIAA1211 PE=1 SV=3	0.142	1	1	1	1	1	1233	136.7	5.6	1
FALSE	26	Low	Master Protein	Q86TB9	Protein PAT1 homolog 1 OS=Homo sapiens OX=9606 GN=PATL1 PE=1 SV=2	0.141	3	1	6	1	1	770	86.8	6.67	1
FALSE	26	Low	Master Protein	Q9UIF8	Bromodomain adjacent to zinc finger domain protein 2B OS=Homo sapiens OX=9606 GN=BAZ2B PE=1 SV=3	0.141	0	1	1	1	1	2168	240.3	6.54	1
FALSE	25	Low	Master Protein	P18621	60S ribosomal protein L17 OS=Homo sapiens OX=9606 GN=RPL17 PE=1 SV=3	0.143	6	1	1	1	1	184	21.4	10.17	1
FALSE	25	Low	Master Protein	Q93088	Betaine--homocysteine S-methyltransferase 1 OS=Homo sapiens OX=9606 GN=BHMT PE=1 SV=2	0.143	2	1	9	1	1	406	45	7.03	1
FALSE	25	Low	Master Protein	P12107	Collagen alpha-1(XI) chain OS=Homo sapiens OX=9606 GN=COL11A1 PE=1 SV=4	0.145	1	1	1	1	1	1806	181	5.17	1
FALSE	25	Low	Master Protein	O75116	Rho-associated protein kinase 2 OS=Homo sapiens OX=9606 GN=ROCK2 PE=1 SV=4	0.147	1	1	1	1	1	1388	160.8	6.02	1
FALSE	24	Low	Master Protein	P82094	TATA element modulatory factor OS=Homo sapiens OX=9606 GN=TMF1 PE=1 SV=2	0.154	1	1	1	1	1	1093	122.8	4.92	1
FALSE	24	Low	Master Protein	Q9HAC7	Succinate--hydroxymethylglutarate CoA-transferase OS=Homo sapiens OX=9606 GN=SUGCT PE=1 SV=2	0.156	2	1	2	1	1	445	48.4	8.35	1
FALSE	23	Low	Master Protein	Q8NFH8	RalBP1-associated Eps domain-containing protein 2 OS=Homo sapiens OX=9606 GN=REPS2 PE=1 SV=2	0.175	1	1	1	1	1	660	71.5	7.65	1
FALSE	23	Low	Master Protein	Q3SXY7	Leucine-rich repeat, immunoglobulin-like domain and transmembrane domain-containing protein 3 OS=Homo sapiens OX=9606 GN=LRIT3 PE=1 SV=3	0.174	1	1	2	1	1	679	74.7	5.68	1
FALSE	22	Low	Master Protein	P40227	T-complex protein 1 subunit zeta OS=Homo sapiens OX=9606 GN=CCT6A PE=1 SV=3	0.179	3	1	1	1	1	531	58	6.68	1
FALSE	22	Low	Master Protein	Q07666	KH domain-containing, RNA-binding, signal transduction-associated protein 1 OS=Homo sapiens OX=9606 GN=KHDRBS1 PE=1 SV=1	0.178	2	1	1	1	1	443	48.2	8.66	1
FALSE	21	Low	Master Protein	Q8IUH8	Signal peptide peptidase-like 2C OS=Homo sapiens OX=9606 GN=SPPL2C PE=1 SV=3	0.178	1	1	1	1	1	684	74.5	6.76	1
FALSE	21	Low	Master Protein	O00203	AP-3 complex subunit beta-1 OS=Homo sapiens OX=9606 GN=AP3B1 PE=1 SV=3	0.18	1	1	1	1	1	1094	121.2	6.04	1
FALSE	17	Low	Master Protein	Q7Z5H3	Rho GTPase-activating protein 22 OS=Homo sapiens OX=9606 GN=ARHGAP22 PE=1 SV=1	0.185	1	1	1	1	1	698	76.7	8.15	1
FALSE	17	Low	Master Protein	Q14839	Chromodomain-helicase-DNA-binding protein 4 OS=Homo sapiens OX=9606 GN=CHD4 PE=1 SV=2	0.189	0	1	8	1	1	1912	217.9	5.86	1
FALSE	16	Low	Master Protein	Q5JSZ5	Protein PRRC2B OS=Homo sapiens OX=9606 GN=PRRC2B PE=1 SV=2	0.191	0	1	5	1	1	2229	242.8	8.34	1
FALSE	13	Low	Master Protein	P13667	Protein disulfide-isomerase A4 OS=Homo sapiens OX=9606 GN=PDIA4 PE=1 SV=2	0.196	1	1	9	1	1	645	72.9	5.07	1
