# Supplementary material for: Rewired m6A epitranscriptomic networks link mutant p53 to neoplastic transformation
Source: Nat Commun. 2023 Mar 27;14:1694. doi: 10.1038/s41467-023-37398-9 (PMC10042811; doi:10.1038/s41467-023-37398-9)
Supplement: Supplementary file 6 — Supplementary Data 3 [file 41467_2023_37398_MOESM6_ESM.xlsx]

## Sheet: SVIL pull down
Supplementary Data 3: IP-MS identifies SVIL interacting proteins
Checked	Score Mascot: Mascot	Protein FDR Confidence: Mascot	Master	Accession	Description		Location	Exp. q-value: Mascot	Coverage [%]	# Peptides	# PSMs	# Unique Peptides	# Protein Groups	# AAs	MW [kDa]	calc. pI	# Peptides (by Search Engine): Mascot
FALSE	5790	High	Master Protein	P08670	Vimentin OS=Homo sapiens OX=9606 GN=VIM PE=1 SV=4	VIM	nuclear/cytosol	0	95	88	1467	79	1	466	53.6	5.12	88
FALSE	4020	High	Master Protein	P35579	Myosin-9 OS=Homo sapiens OX=9606 GN=MYH9 PE=1 SV=4	MYH9	nuclear/cytosol	0	39	76	121	70	1	1960	226.4	5.6	76
FALSE	3110	High	Master Protein	P02545	Prelamin-A/C OS=Homo sapiens OX=9606 GN=LMNA PE=1 SV=1	LMNA	nuclear	0	63	53	100	51	1	664	74.1	7.02	53
FALSE	2874	High	Master Protein	O95425	Supervillin OS=Homo sapiens OX=9606 GN=SVIL PE=1 SV=2	SVIL	nuclear/cytosol	0	27	48	76	48	1	2214	247.6	6.98	48
FALSE	1963	High	Master Protein	P24928	DNA-directed RNA polymerase II subunit RPB1 OS=Homo sapiens OX=9606 GN=POLR2A PE=1 SV=2	POLR2A	nuclear	0	28	39	56	39	1	1970	217	7.37	39
FALSE	1896	High	Master Protein	P35580	Myosin-10 OS=Homo sapiens OX=9606 GN=MYH10 PE=1 SV=3	MYH10	nuclear/cytosol	0	24	35	43	30	1	1976	228.9	5.54	35
FALSE	1918	High	Master Protein	P60709	Actin, cytoplasmic 1 OS=Homo sapiens OX=9606 GN=ACTB PE=1 SV=1	ACTB	nuclear/cytosol	0	72	33	143	14	1	375	41.7	5.48	33
FALSE	1847	High	Master Protein	P48681	Nestin OS=Homo sapiens OX=9606 GN=NES PE=1 SV=2	NES	nuclear	0	15	31	67	31	1	1621	177.3	4.36	31
FALSE	1601	High	Master Protein	P21333	Filamin-A OS=Homo sapiens OX=9606 GN=FLNA PE=1 SV=4	FLNA	nuclear/cytosol	0	16	30	33	27	1	2647	280.6	6.06	30
FALSE	1159	High	Master Protein	P78527	DNA-dependent protein kinase catalytic subunit OS=Homo sapiens OX=9606 GN=PRKDC PE=1 SV=3	PRKDC	nuclear/cytosol	0	9	27	31	27	1	4128	468.8	7.12	27
FALSE	1210	High	Master Protein	P20700	Lamin-B1 OS=Homo sapiens OX=9606 GN=LMNB1 PE=1 SV=2	LMNB1	nuclear	0	38	25	33	23	1	586	66.4	5.16	25
FALSE	1253	High	Master Protein	P14618	Pyruvate kinase PKM OS=Homo sapiens OX=9606 GN=PKM PE=1 SV=4	PKM	nuclear/cytosol	0	47	22	42	22	1	531	57.9	7.84	22
FALSE	1168	High	Master Protein	P11021	Endoplasmic reticulum chaperone BiP OS=Homo sapiens OX=9606 GN=HSPA5 PE=1 SV=2	HSPA5	nuclear/cytosol	0	40	20	26	19	1	654	72.3	5.16	20
FALSE	1139	High	Master Protein	P07437	Tubulin beta chain OS=Homo sapiens OX=9606 GN=TUBB PE=1 SV=2	TUBB	nuclear	0	48	19	40	4	1	444	49.6	4.89	19
FALSE	1019	High	Master Protein	P30876	DNA-directed RNA polymerase II subunit RPB2 OS=Homo sapiens OX=9606 GN=POLR2B PE=1 SV=1	POLR2B	nuclear	0	24	19	23	19	1	1174	133.8	6.87	19
FALSE	1113	High	Master Protein	P68371	Tubulin beta-4B chain OS=Homo sapiens OX=9606 GN=TUBB4B PE=1 SV=1	TUBB4B	nuclearcytsol	0	47	18	37	3	1	445	49.8	4.89	18
FALSE	1101	High	Master Protein	Q9BVA1	Tubulin beta-2B chain OS=Homo sapiens OX=9606 GN=TUBB2B PE=1 SV=1	TUBB2B	nuclear	0	48	18	35	2	1	445	49.9	4.89	18
FALSE	1017	High	Master Protein	Q13885	Tubulin beta-2A chain OS=Homo sapiens OX=9606 GN=TUBB2A PE=1 SV=1	TUBB2A	nuclear	0	48	17	33	1	1	445	49.9	4.89	17
FALSE	990	High	Master Protein	P06576	ATP synthase subunit beta, mitochondrial OS=Homo sapiens OX=9606 GN=ATP5F1B PE=1 SV=3	ATP5F1B	nuclear/others	0	57	17	29	17	1	529	56.5	5.4	17
FALSE	972	High	Master Protein	Q13509	Tubulin beta-3 chain OS=Homo sapiens OX=9606 GN=TUBB3 PE=1 SV=2	TUBB3	nuclear	0	52	17	26	7	1	450	50.4	4.93	17
FALSE	848	High	Master Protein	O15061	Synemin OS=Homo sapiens OX=9606 GN=SYNM PE=1 SV=2	SYNM	none	0	11	17	21	17	1	1565	172.7	5.16	17
FALSE	811	High	Master Protein	P04406	Glyceraldehyde-3-phosphate dehydrogenase OS=Homo sapiens OX=9606 GN=GAPDH PE=1 SV=3	GAPDH	nuclear/cytosol	0	67	16	43	16	1	335	36	8.46	16
FALSE	789	High	Master Protein	Q15233	Non-POU domain-containing octamer-binding protein OS=Homo sapiens OX=9606 GN=NONO PE=1 SV=4	NONO	nuclear	0	34	16	22	14	1	471	54.2	8.95	16
FALSE	830	High	Master Protein	P52272	Heterogeneous nuclear ribonucleoprotein M OS=Homo sapiens OX=9606 GN=HNRNPM PE=1 SV=3	HNRNPM	nuclear	0	25	14	15	14	1	730	77.5	8.7	14
FALSE	789	High	Master Protein	P07355	Annexin A2 OS=Homo sapiens OX=9606 GN=ANXA2 PE=1 SV=2	ANXA2	nuclear/cytosol	0	45	14	23	14	1	339	38.6	7.75	14
FALSE	692	High	Master Protein	Q99623	Prohibitin-2 OS=Homo sapiens OX=9606 GN=PHB2 PE=1 SV=2	PHB2	nuclear/others	0	61	13	23	13	1	299	33.3	9.83	13
FALSE	631	High	Master Protein	Q71U36	Tubulin alpha-1A chain OS=Homo sapiens OX=9606 GN=TUBA1A PE=1 SV=1	TUBA1A	nuclear/cytosol	0	31	12	23	12	1	451	50.1	5.06	12
FALSE	577	High	Master Protein	P17844	Probable ATP-dependent RNA helicase DDX5 OS=Homo sapiens OX=9606 GN=DDX5 PE=1 SV=1	DDX5	nuclear	0	17	11	14	10	1	614	69.1	8.92	11
FALSE	508	High	Master Protein	Q03252	Lamin-B2 OS=Homo sapiens OX=9606 GN=LMNB2 PE=1 SV=4	LMNB2	nuclear	0	18	10	10	8	1	620	69.9	5.59	10
FALSE	496	High	Master Protein	P13639	Elongation factor 2 OS=Homo sapiens OX=9606 GN=EEF2 PE=1 SV=4	EEF2	nuclear/cytosol	0	18	10	15	10	1	858	95.3	6.83	10
FALSE	524	High	Master Protein	O00571	ATP-dependent RNA helicase DDX3X OS=Homo sapiens OX=9606 GN=DDX3X PE=1 SV=3	DDX3X	nuclear/cytosol	0	18	9	12	9	1	662	73.2	7.18	9
FALSE	501	High	Master Protein	Q9BUF5	Tubulin beta-6 chain OS=Homo sapiens OX=9606 GN=TUBB6 PE=1 SV=1	TUBB6	nuclear	0	22	9	15	1	1	446	49.8	4.88	9
FALSE	386	High	Master Protein	O43681	ATPase ASNA1 OS=Homo sapiens OX=9606 GN=ASNA1 PE=1 SV=2	ASNA1	nuclear	0	42	9	9	9	1	348	38.8	4.91	9
FALSE	505	High	Master Protein	P62805	Histone H4 OS=Homo sapiens OX=9606 GN=H4C1 PE=1 SV=2	H4C1	nuclear	0	56	8	13	8	1	103	11.4	11.36	8
FALSE	469	High	Master Protein	Q00839	Heterogeneous nuclear ribonucleoprotein U OS=Homo sapiens OX=9606 GN=HNRNPU PE=1 SV=6	HNRNPU	nuclear	0	12	8	11	8	1	825	90.5	6	8
FALSE	469	High	Master Protein	P17661	Desmin OS=Homo sapiens OX=9606 GN=DES PE=1 SV=3	DES	nuclear/cytosol	0	10	8	106	2	1	470	53.5	5.27	8
FALSE	463	High	Master Protein	P68104	Elongation factor 1-alpha 1 OS=Homo sapiens OX=9606 GN=EEF1A1 PE=1 SV=1	EEF1A1	nuclear/cytosol	0	22	8	14	2	1	462	50.1	9.01	8
FALSE	455	High	Master Protein	P31943	Heterogeneous nuclear ribonucleoprotein H OS=Homo sapiens OX=9606 GN=HNRNPH1 PE=1 SV=4	HNRNPH1	nuclear/cytosol	0	28	8	13	4	1	449	49.2	6.3	8
FALSE	436	High	Master Protein	Q07065	Cytoskeleton-associated protein 4 OS=Homo sapiens OX=9606 GN=CKAP4 PE=1 SV=2	CKAP4	nuclear/cytosol	0	21	8	9	8	1	602	66	5.92	8
FALSE	365	High	Master Protein	P23396	40S ribosomal protein S3 OS=Homo sapiens OX=9606 GN=RPS3 PE=1 SV=2	RPS3	nuclear/cytosol	0	43	8	9	8	1	243	26.7	9.66	8
FALSE	360	High	Master Protein	P21796	Voltage-dependent anion-selective channel protein 1 OS=Homo sapiens OX=9606 GN=VDAC1 PE=1 SV=2	VDAC1	nuclear/cytosol	0	32	8	8	8	1	283	30.8	8.54	8
FALSE	351	High	Master Protein	P23246	Splicing factor, proline- and glutamine-rich OS=Homo sapiens OX=9606 GN=SFPQ PE=1 SV=2	SFPQ	nuclear	0	16	8	10	6	1	707	76.1	9.44	8
FALSE	380	High	Master Protein	P04264	Keratin, type II cytoskeletal 1 OS=Homo sapiens OX=9606 GN=KRT1 PE=1 SV=6	KRT1	nuclear/cytosol	0	15	7	109	6	1	644	66	8.12	7
FALSE	379	High	Master Protein	P08238	Heat shock protein HSP 90-beta OS=Homo sapiens OX=9606 GN=HSP90AB1 PE=1 SV=4	HSP90AB1	nuclear/cytosol	0	12	7	10	4	1	724	83.2	5.03	7
FALSE	371	High	Master Protein	O60814	Histone H2B type 1-K OS=Homo sapiens OX=9606 GN=HIST1H2BK PE=1 SV=3	HIST1H2BK	nuclear/cytosol	0	47	7	13	2	1	126	13.9	10.32	7
FALSE	363	High	Master Protein	P61978	Heterogeneous nuclear ribonucleoprotein K OS=Homo sapiens OX=9606 GN=HNRNPK PE=1 SV=1	HNRNPK	nuclear	0	17	7	9	7	1	463	50.9	5.54	7
FALSE	316	High	Master Protein	P35232	Prohibitin OS=Homo sapiens OX=9606 GN=PHB PE=1 SV=1	PHB2	nuclear	0	31	7	9	7	1	272	29.8	5.76	7
FALSE	315	High	Master Protein	P11177	Pyruvate dehydrogenase E1 component subunit beta, mitochondrial OS=Homo sapiens OX=9606 GN=PDHB PE=1 SV=3	PDHB	nuclear/others	0	37	7	8	7	1	359	39.2	6.65	7
FALSE	308	High	Master Protein	P13010	X-ray repair cross-complementing protein 5 OS=Homo sapiens OX=9606 GN=XRCC5 PE=1 SV=3	XRCC5	nuclear/cytosol	0	16	7	10	7	1	732	82.7	5.81	7
FALSE	306	High	Master Protein	P19387	DNA-directed RNA polymerase II subunit RPB3 OS=Homo sapiens OX=9606 GN=POLR2C PE=1 SV=2	POLR2C	nuclear/cytosol	0	33	7	9	7	1	275	31.4	4.92	7
FALSE	373	High	Master Protein	P55795	Heterogeneous nuclear ribonucleoprotein H2 OS=Homo sapiens OX=9606 GN=HNRNPH2 PE=1 SV=1	HNRNPH2	nuclear/cytosol	0	20	6	12	3	1	449	49.2	6.3	6
FALSE	359	High	Master Protein	Q92841	Probable ATP-dependent RNA helicase DDX17 OS=Homo sapiens OX=9606 GN=DDX17 PE=1 SV=2	DDX17	nuclear	0	8	6	6	5	1	729	80.2	8.27	6
FALSE	344	High	Master Protein	P11142	Heat shock cognate 71 kDa protein OS=Homo sapiens OX=9606 GN=HSPA8 PE=1 SV=1	HSPA8	nuclear/cytosol	0	14	6	8	4	1	646	70.9	5.52	6
FALSE	339	High	Master Protein	P26373	60S ribosomal protein L13 OS=Homo sapiens OX=9606 GN=RPL13 PE=1 SV=4	RPL13	nuclear/cytosol	0	30	6	8	6	1	211	24.2	11.65	6
FALSE	301	High	Master Protein	P06899	Histone H2B type 1-J OS=Homo sapiens OX=9606 GN=HIST1H2BJ PE=1 SV=3	HIST1H2BJ	nuclear	0	46	6	11	1	1	126	13.9	10.32	6
FALSE	284	High	Master Protein	P39023	60S ribosomal protein L3 OS=Homo sapiens OX=9606 GN=RPL3 PE=1 SV=2	RPL3	nuclear/cytosol	0	13	6	6	6	1	403	46.1	10.18	6
FALSE	276	High	Master Protein	Q06830	Peroxiredoxin-1 OS=Homo sapiens OX=9606 GN=PRDX1 PE=1 SV=1	PRDX1	nuclear	0	29	6	8	5	1	199	22.1	8.13	6
FALSE	271	High	Master Protein	P38919	Eukaryotic initiation factor 4A-III OS=Homo sapiens OX=9606 GN=EIF4A3 PE=1 SV=4	EIF4A3	nuclear/cytosol	0	20	6	7	5	1	411	46.8	6.73	6
FALSE	251	High	Master Protein	P06748	Nucleophosmin OS=Homo sapiens OX=9606 GN=NPM1 PE=1 SV=2	NPM1	nuclear/cytosol	0	41	6	7	6	1	294	32.6	4.78	6
FALSE	210	High	Master Protein	Q08211	ATP-dependent RNA helicase A OS=Homo sapiens OX=9606 GN=DHX9 PE=1 SV=4	DHX9	nuclear/cytosol	0	5	6	6	6	1	1270	140.9	6.84	6
FALSE	274	High	Master Protein	P19388	DNA-directed RNA polymerases I, II, and III subunit RPABC1 OS=Homo sapiens OX=9606 GN=POLR2E PE=1 SV=4	POLR2E	nuclear/cytosol	0	24	5	5	5	1	210	24.5	5.95	5
FALSE	236	High	Master Protein	P05141	ADP/ATP translocase 2 OS=Homo sapiens OX=9606 GN=SLC25A5 PE=1 SV=7	SLC25A5	nuclear/others	0	24	5	9	2	1	298	32.8	9.69	5
FALSE	227	High	Master Protein	P62081	40S ribosomal protein S7 OS=Homo sapiens OX=9606 GN=RPS7 PE=1 SV=1	RPS7	nuclear/cytosol	0	34	5	6	5	1	194	22.1	10.1	5
FALSE	225	High	Master Protein	P43243	Matrin-3 OS=Homo sapiens OX=9606 GN=MATR3 PE=1 SV=2	MATR3	nuclear	0	11	5	6	5	1	847	94.6	6.25	5
FALSE	216	High	Master Protein	P12236	ADP/ATP translocase 3 OS=Homo sapiens OX=9606 GN=SLC25A6 PE=1 SV=4	SLC25A6	nuclear/others	0	24	5	12	2	1	298	32.8	9.74	5
FALSE	188	High	Master Protein	P62753	40S ribosomal protein S6 OS=Homo sapiens OX=9606 GN=RPS6 PE=1 SV=1	RPS6	nuclear/cytosol	0	25	5	5	5	1	249	28.7	10.84	5
FALSE	164	High	Master Protein	P43686	26S proteasome regulatory subunit 6B OS=Homo sapiens OX=9606 GN=PSMC4 PE=1 SV=2	PSMC4	nuclear/cytosol	0	21	5	7	4	1	418	47.3	5.21	5
FALSE	276	High	Master Protein	Q6FI13	Histone H2A type 2-A OS=Homo sapiens OX=9606 GN=HIST2H2AA3 PE=1 SV=3	HIST2H2AA3	nuclear	0	47	4	6	3	1	130	14.1	10.9	4
FALSE	264	High	Master Protein	P52434	DNA-directed RNA polymerases I, II, and III subunit RPABC3 OS=Homo sapiens OX=9606 GN=POLR2H PE=1 SV=4	POLR2H	nuclear/cytosol	0	30	4	4	4	1	150	17.1	4.68	4
FALSE	263	High	Master Protein	O43390	Heterogeneous nuclear ribonucleoprotein R OS=Homo sapiens OX=9606 GN=HNRNPR PE=1 SV=1	HNRNPR	nuclear	0	8	4	4	3	1	633	70.9	8.13	4
FALSE	251	High	Master Protein	P62241	40S ribosomal protein S8 OS=Homo sapiens OX=9606 GN=RPS8 PE=1 SV=2	RPS8	nuclear/cytosol	0	19	4	4	4	1	208	24.2	10.32	4
FALSE	250	High	Master Protein	Q9NX63	MICOS complex subunit MIC19 OS=Homo sapiens OX=9606 GN=CHCHD3 PE=1 SV=1	CHCHD3	nuclear	0	18	4	4	4	1	227	26.1	8.28	4
FALSE	236	High	Master Protein	P31942	Heterogeneous nuclear ribonucleoprotein H3 OS=Homo sapiens OX=9606 GN=HNRNPH3 PE=1 SV=2	HNRNPH3	nuclear	0	12	4	4	4	1	346	36.9	6.87	4
FALSE	225	High	Master Protein	P16104	Histone H2AX OS=Homo sapiens OX=9606 GN=H2AFX PE=1 SV=2	H2AFX	nuclear	0	50	4	6	3	1	143	15.1	10.74	4
FALSE	224	High	Master Protein	P14866	Heterogeneous nuclear ribonucleoprotein L OS=Homo sapiens OX=9606 GN=HNRNPL PE=1 SV=2	HNRNPL	nuclear	0	12	4	9	4	1	589	64.1	8.22	4
FALSE	223	High	Master Protein	P32969	60S ribosomal protein L9 OS=Homo sapiens OX=9606 GN=RPL9 PE=1 SV=1	RPL9	nuclear/cytosol	0	27	4	4	4	1	192	21.9	9.95	4
FALSE	223	High	Master Protein	P23528	Cofilin-1 OS=Homo sapiens OX=9606 GN=CFL1 PE=1 SV=3	CFL1	nuclear/cytosol	0	37	4	5	4	1	166	18.5	8.09	4
FALSE	219	High	Master Protein	P07900	Heat shock protein HSP 90-alpha OS=Homo sapiens OX=9606 GN=HSP90AA1 PE=1 SV=5	HSP90AA1	nuclear/cytosol	0	9	4	4	1	1	732	84.6	5.02	4
FALSE	215	High	Master Protein	Q13148	TAR DNA-binding protein 43 OS=Homo sapiens OX=9606 GN=TARDBP PE=1 SV=1	TARDBP	nuclear	0	15	4	4	4	1	414	44.7	6.19	4
FALSE	212	High	Master Protein	P46781	40S ribosomal protein S9 OS=Homo sapiens OX=9606 GN=RPS9 PE=1 SV=3	RPS9	nuclear/cytosol	0	16	4	5	4	1	194	22.6	10.65	4
FALSE	207	High	Master Protein	P45880	Voltage-dependent anion-selective channel protein 2 OS=Homo sapiens OX=9606 GN=VDAC2 PE=1 SV=2	VDAC2	nuclear	0	17	4	6	4	1	294	31.5	7.56	4
FALSE	200	High	Master Protein	Q9UBM7	7-dehydrocholesterol reductase OS=Homo sapiens OX=9606 GN=DHCR7 PE=1 SV=1	DHCR7	nuclear/cytosol	0	8	4	4	4	1	475	54.5	8.7	4
FALSE	200	High	Master Protein	P62263	40S ribosomal protein S14 OS=Homo sapiens OX=9606 GN=RPS14 PE=1 SV=3	RPS14	nuclear/cytosol	0	33	4	5	4	1	151	16.3	10.05	4
FALSE	180	High	Master Protein	P62249	40S ribosomal protein S16 OS=Homo sapiens OX=9606 GN=RPS16 PE=1 SV=2	RPS16	nuclear/cytosol	0	21	4	5	4	1	146	16.4	10.21	4
FALSE	179	High	Master Protein	P52597	Heterogeneous nuclear ribonucleoprotein F OS=Homo sapiens OX=9606 GN=HNRNPF PE=1 SV=3	HNRNPF	nuclear/cytosol	0	18	4	6	3	1	415	45.6	5.58	4
FALSE	168	High	Master Protein	Q9UH99	SUN domain-containing protein 2 OS=Homo sapiens OX=9606 GN=SUN2 PE=1 SV=3	SUN2	nuclear	0	12	4	4	4	1	717	80.3	6.73	4
FALSE	166	High	Master Protein	P62280	40S ribosomal protein S11 OS=Homo sapiens OX=9606 GN=RPS11 PE=1 SV=3	RPS11	nuclear/cytosol	0	20	4	5	4	1	158	18.4	10.3	4
FALSE	161	High	Master Protein	Q49A26	Putative oxidoreductase GLYR1 OS=Homo sapiens OX=9606 GN=GLYR1 PE=1 SV=4	GLYR1	nuclear/cytosol	0	11	4	5	4	1	553	60.5	9.17	4
FALSE	148	High	Master Protein	P68431	Histone H3.1 OS=Homo sapiens OX=9606 GN=H3C1 PE=1 SV=2	H3C1	nuclear	0	20	4	4	4	1	136	15.4	11.12	4
FALSE	237	High	Master Protein	P50402	Emerin OS=Homo sapiens OX=9606 GN=EMD PE=1 SV=1	EMD	nuclear	0	16	3	3	3	1	254	29	5.5	3
FALSE	214	High	Master Protein	P35527	Keratin, type I cytoskeletal 9 OS=Homo sapiens OX=9606 GN=KRT9 PE=1 SV=3	KRT9	nuclear/cytosol	0	7	3	3	3	1	623	62	5.24	3
FALSE	195	High	Master Protein	Q15019	Septin-2 OS=Homo sapiens OX=9606 GN=SEPTIN2 PE=1 SV=1	SEPTIN2	nuclear	0	12	3	4	3	1	361	41.5	6.6	3
FALSE	186	High	Master Protein	P10909	Clusterin OS=Homo sapiens OX=9606 GN=CLU PE=1 SV=1	CLU	nuclear/cytosol	0	8	3	3	3	1	449	52.5	6.27	3
FALSE	184	High	Master Protein	P62913	60S ribosomal protein L11 OS=Homo sapiens OX=9606 GN=RPL11 PE=1 SV=2	RPL11	nuclear/cytosol	0	28	3	3	3	1	178	20.2	9.6	3
FALSE	163	High	Master Protein	P02511	Alpha-crystallin B chain OS=Homo sapiens OX=9606 GN=CRYAB PE=1 SV=2	CRYAB	nuclear/cytosol	0	18	3	3	3	1	175	20.1	7.33	3
FALSE	161	High	Master Protein	P04083	Annexin A1 OS=Homo sapiens OX=9606 GN=ANXA1 PE=1 SV=2	ANXA1	nuclear/cytosol	0	8	3	4	3	1	346	38.7	7.02	3
FALSE	149	High	Master Protein	Q96LD4	E3 ubiquitin-protein ligase TRIM47 OS=Homo sapiens OX=9606 GN=TRIM47 PE=1 SV=2	TRIM47	nuclear/cytosol	0	10	3	4	3	1	638	69.5	6.44	3
FALSE	145	High	Master Protein	P17066	Heat shock 70 kDa protein 6 OS=Homo sapiens OX=9606 GN=HSPA6 PE=1 SV=2	HSPA6	nuclear/cytosol	0	6	3	3	1	1	643	71	6.14	3
FALSE	143	High	Master Protein	P12814	Alpha-actinin-1 OS=Homo sapiens OX=9606 GN=ACTN1 PE=1 SV=2	ACTN1	nuclear/cytosol	0	4	3	3	3	1	892	103	5.41	3
FALSE	142	High	Master Protein	Q1KMD3	Heterogeneous nuclear ribonucleoprotein U-like protein 2 OS=Homo sapiens OX=9606 GN=HNRNPUL2 PE=1 SV=1	HNRNPUL2	nuclear	0	5	3	3	3	1	747	85.1	4.91	3
FALSE	140	High	Master Protein	P16402	Histone H1.3 OS=Homo sapiens OX=9606 GN=HIST1H1D PE=1 SV=2	HIST1H1D	nuclear	0	17	3	6	3	1	221	22.3	11.02	3
FALSE	140	High	Master Protein	P04792	Heat shock protein beta-1 OS=Homo sapiens OX=9606 GN=HSPB1 PE=1 SV=2	HSPB1	nuclear/cytosol	0	17	3	3	3	1	205	22.8	6.4	3
FALSE	139	High	Master Protein	P61313	60S ribosomal protein L15 OS=Homo sapiens OX=9606 GN=RPL15 PE=1 SV=2	RPL15	nuclear/cytosol	0	14	3	3	3	1	204	24.1	11.62	3
FALSE	134	High	Master Protein	P48047	ATP synthase subunit O, mitochondrial OS=Homo sapiens OX=9606 GN=ATP5PO PE=1 SV=1	ATP5PO	nuclear	0	15	3	3	3	1	213	23.3	9.96	3
FALSE	132	High	Master Protein	O75694	Nuclear pore complex protein Nup155 OS=Homo sapiens OX=9606 GN=NUP155 PE=1 SV=1	NUP155	nuclear	0	5	3	3	3	1	1391	155.1	6.16	3
FALSE	131	High	Master Protein	Q96JM3	Chromosome alignment-maintaining phosphoprotein 1 OS=Homo sapiens OX=9606 GN=CHAMP1 PE=1 SV=2	CHAMP1	nuclear	0	5	3	4	3	1	812	89	8.44	3
FALSE	131	High	Master Protein	P62829	60S ribosomal protein L23 OS=Homo sapiens OX=9606 GN=RPL23 PE=1 SV=1	RPL23	nuclear/cytosol	0	21	3	3	3	1	140	14.9	10.51	3
FALSE	127	High	Master Protein	P62875	DNA-directed RNA polymerases I, II, and III subunit RPABC5 OS=Homo sapiens OX=9606 GN=POLR2L PE=1 SV=1	POLR2L	nuclear/cytosol	0	75	3	4	3	1	67	7.6	7.77	3
FALSE	124	High	Master Protein	O43143	Pre-mRNA-splicing factor ATP-dependent RNA helicase DHX15 OS=Homo sapiens OX=9606 GN=DHX15 PE=1 SV=2	DHX15	nuclear	0	4	3	3	3	1	795	90.9	7.46	3
FALSE	122	High	Master Protein	P15311	Ezrin OS=Homo sapiens OX=9606 GN=EZR PE=1 SV=4	EZR	nuclear/cytosol	0	6	3	3	3	1	586	69.4	6.27	3
FALSE	120	High	Master Protein	P26641	Elongation factor 1-gamma OS=Homo sapiens OX=9606 GN=EEF1G PE=1 SV=3	EEF1G	nuclear/cytosol	0	8	3	3	3	1	437	50.1	6.67	3
FALSE	111	High	Master Protein	P63244	Receptor of activated protein C kinase 1 OS=Homo sapiens OX=9606 GN=RACK1 PE=1 SV=3	RACK1	nuclear/cytosol	0	11	3	4	3	1	317	35.1	7.69	3
FALSE	107	High	Master Protein	P36957	Dihydrolipoyllysine-residue succinyltransferase component of 2-oxoglutarate dehydrogenase complex, mitochondrial OS=Homo sapiens OX=9606 GN=DLST PE=1 SV=4	DLST	nuclear/others	0	8	3	3	3	1	453	48.7	8.95	3
FALSE	97	High	Master Protein	Q14739	Delta(14)-sterol reductase LBR OS=Homo sapiens OX=9606 GN=LBR PE=1 SV=2	LBR	nuclear	0	6	3	3	3	1	615	70.7	9.36	3
FALSE	94	High	Master Protein	P12956	X-ray repair cross-complementing protein 6 OS=Homo sapiens OX=9606 GN=XRCC6 PE=1 SV=2	XRCC6	nuclear/cytosol	0	8	3	4	3	1	609	69.8	6.64	3
FALSE	73	High	Master Protein	Q14764	Major vault protein OS=Homo sapiens OX=9606 GN=MVP PE=1 SV=4	MVP	nuclear/cytosol	0	9	3	3	3	1	893	99.3	5.48	3
FALSE	163	High	Master Protein	P0C0S5	Histone H2A.Z OS=Homo sapiens OX=9606 GN=H2AFZ PE=1 SV=2	H2AFZ	nuclear	0	30	2	2	1	1	128	13.5	10.58	2
FALSE	163	High	Master Protein	P84098	60S ribosomal protein L19 OS=Homo sapiens OX=9606 GN=RPL19 PE=1 SV=1	RPL19	nuclear/cytosol	0	13	2	2	2	1	196	23.5	11.47	2
FALSE	141	High	Master Protein	P36578	60S ribosomal protein L4 OS=Homo sapiens OX=9606 GN=RPL4 PE=1 SV=5	RPL4	nuclear/cytosol	0	4	2	2	2	1	427	47.7	11.06	2
FALSE	132	High	Master Protein	Q14103	Heterogeneous nuclear ribonucleoprotein D0 OS=Homo sapiens OX=9606 GN=HNRNPD PE=1 SV=1	HNRNPD	nuclear/cytosol	0	6	2	2	2	1	355	38.4	7.81	2
FALSE	127	High	Master Protein	O94901	SUN domain-containing protein 1 OS=Homo sapiens OX=9606 GN=SUN1 PE=1 SV=3	SUN1	nuclear	0	4	2	3	2	1	812	90	7.08	2
FALSE	126	High	Master Protein	P62333	26S proteasome regulatory subunit 10B OS=Homo sapiens OX=9606 GN=PSMC6 PE=1 SV=1	PSMC6	nuclear/cytosol	0	6	2	2	2	1	389	44.1	7.49	2
FALSE	115	High	Master Protein	Q13838	Spliceosome RNA helicase DDX39B OS=Homo sapiens OX=9606 GN=DDX39B PE=1 SV=1	DDX39B	nuclear	0	6	2	2	2	1	428	49	5.67	2
FALSE	113	High	Master Protein	P08865	40S ribosomal protein SA OS=Homo sapiens OX=9606 GN=RPSA PE=1 SV=4	RPSA	nuclear/cytosol	0	12	2	2	2	1	295	32.8	4.87	2
FALSE	112	High	Master Protein	Q15366	Poly(rC)-binding protein 2 OS=Homo sapiens OX=9606 GN=PCBP2 PE=1 SV=1	PCBP2	nuclear/cytosol	0	8	2	2	2	1	365	38.6	6.79	2
FALSE	111	High	Master Protein	Q9UHD8	Septin-9 OS=Homo sapiens OX=9606 GN=SEPTIN9 PE=1 SV=2	septin9	nuclear	0	3	2	2	2	1	586	65.4	8.97	2
FALSE	109	High	Master Protein	P09651	Heterogeneous nuclear ribonucleoprotein A1 OS=Homo sapiens OX=9606 GN=HNRNPA1 PE=1 SV=5	HNRNPA1	nuclear	0	11	2	2	2	1	372	38.7	9.13	2
FALSE	109	High	Master Protein	Q15717	ELAV-like protein 1 OS=Homo sapiens OX=9606 GN=ELAVL1 PE=1 SV=2	ELAVL1	nuclear/cytosol	0	6	2	2	2	1	326	36.1	9.17	2
FALSE	107	High	Master Protein	O60506	Heterogeneous nuclear ribonucleoprotein Q OS=Homo sapiens OX=9606 GN=SYNCRIP PE=1 SV=2	SYNCRIP	nuclear	0	4	2	2	1	1	623	69.6	8.59	2
FALSE	107	High	Master Protein	Q9BUJ2	Heterogeneous nuclear ribonucleoprotein U-like protein 1 OS=Homo sapiens OX=9606 GN=HNRNPUL1 PE=1 SV=2	HNRNPUL1	nuclear	0	3	2	2	2	1	856	95.7	6.92	2
FALSE	106	High	Master Protein	P52435	DNA-directed RNA polymerase II subunit RPB11-a OS=Homo sapiens OX=9606 GN=POLR2J PE=1 SV=1	POLR2J	nuclear	0	35	2	2	2	1	117	13.3	5.86	2
FALSE	105	High	Master Protein	P14625	Endoplasmin OS=Homo sapiens OX=9606 GN=HSP90B1 PE=1 SV=1	HSP90B1	nuclear/cytosol	0	3	2	2	2	1	803	92.4	4.84	2
FALSE	101	High	Master Protein	P19338	Nucleolin OS=Homo sapiens OX=9606 GN=NCL PE=1 SV=3	NCL	nuclear	0	5	2	2	2	1	710	76.6	4.7	2
FALSE	99	High	Master Protein	P57740	Nuclear pore complex protein Nup107 OS=Homo sapiens OX=9606 GN=NUP107 PE=1 SV=1	NUP107	nuclear/cytosol	0	3	2	2	2	1	925	106.3	5.43	2
FALSE	96	High	Master Protein	O43347	RNA-binding protein Musashi homolog 1 OS=Homo sapiens OX=9606 GN=MSI1 PE=1 SV=1	MSI1	nuclear	0	17	2	3	2	1	362	39.1	7.85	2
FALSE	96	High	Master Protein	P30153	Serine/threonine-protein phosphatase 2A 65 kDa regulatory subunit A alpha isoform OS=Homo sapiens OX=9606 GN=PPP2R1A PE=1 SV=4	PPP2R1A	nuclear/cytosol	0	5	2	2	2	1	589	65.3	5.11	2
FALSE	92	High	Master Protein	Q07020	60S ribosomal protein L18 OS=Homo sapiens OX=9606 GN=RPL18 PE=1 SV=2	RPL18	nuclear/cytosol	0	13	2	3	2	1	188	21.6	11.72	2
FALSE	91	High	Master Protein	P40429	60S ribosomal protein L13a OS=Homo sapiens OX=9606 GN=RPL13A PE=1 SV=2	RPL13A	nuclear/cytosol	0	9	2	2	2	1	203	23.6	10.93	2
FALSE	91	High	Master Protein	P62826	GTP-binding nuclear protein Ran OS=Homo sapiens OX=9606 GN=RAN PE=1 SV=3	RAN	nuclear/cytosol	0	12	2	2	2	1	216	24.4	7.49	2
FALSE	86	High	Master Protein	Q9Y3I0	tRNA-splicing ligase RtcB homolog OS=Homo sapiens OX=9606 GN=RTCB PE=1 SV=1	RTCB	nuclear/cytosol	0	8	2	2	2	1	505	55.2	7.23	2
FALSE	86	High	Master Protein	P46783	40S ribosomal protein S10 OS=Homo sapiens OX=9606 GN=RPS10 PE=1 SV=1	RPS10	nuclear/cytosol	0	10	2	2	2	1	165	18.9	10.15	2
FALSE	82	High	Master Protein	Q13557	Calcium/calmodulin-dependent protein kinase type II subunit delta OS=Homo sapiens OX=9606 GN=CAMK2D PE=1 SV=3	CAMK2D	nuclear/cytosol	0	8	2	5	2	1	499	56.3	7.25	2
FALSE	79	High	Master Protein	P18621	60S ribosomal protein L17 OS=Homo sapiens OX=9606 GN=RPL17 PE=1 SV=3	RPL17	nuclear/cytosol	0	10	2	2	2	1	184	21.4	10.17	2
FALSE	77	High	Master Protein	Q9P2J5	Leucine--tRNA ligase, cytoplasmic OS=Homo sapiens OX=9606 GN=LARS PE=1 SV=2	LARS	nuclear/cytosol	0	4	2	2	2	1	1176	134.4	7.3	2
FALSE	76	High	Master Protein	Q8NBX0	Saccharopine dehydrogenase-like oxidoreductase OS=Homo sapiens OX=9606 GN=SCCPDH PE=1 SV=1	SCCPDH	nuclear	0	10	2	2	2	1	429	47.1	9.14	2
FALSE	76	High	Master Protein	P62191	26S proteasome regulatory subunit 4 OS=Homo sapiens OX=9606 GN=PSMC1 PE=1 SV=1	PSMC1	nuclear/cytosol	0	6	2	2	1	1	440	49.2	6.21	2
FALSE	75	High	Master Protein	P62195	26S proteasome regulatory subunit 8 OS=Homo sapiens OX=9606 GN=PSMC5 PE=1 SV=1	PSMC5	nuclear/cytosol	0	9	2	2	1	1	406	45.6	7.55	2
FALSE	74	High	Master Protein	Q07666	KH domain-containing, RNA-binding, signal transduction-associated protein 1 OS=Homo sapiens OX=9606 GN=KHDRBS1 PE=1 SV=1	KHDRBS1	nuclear	0	2	2	3	2	1	443	48.2	8.66	2
FALSE	74	High	Master Protein	Q99829	Copine-1 OS=Homo sapiens OX=9606 GN=CPNE1 PE=1 SV=1	CPNE1	nuclear/cytosol	0	10	2	3	2	1	537	59	5.83	2
FALSE	74	High	Master Protein	P62937	Peptidyl-prolyl cis-trans isomerase A OS=Homo sapiens OX=9606 GN=PPIA PE=1 SV=2	PPIA	nuclear/cytosol	0	18	2	2	2	1	165	18	7.81	2
FALSE	73	High	Master Protein	Q6P2Q9	Pre-mRNA-processing-splicing factor 8 OS=Homo sapiens OX=9606 GN=PRPF8 PE=1 SV=2	PRPF8	nuclear	0	2	2	2	2	1	2335	273.4	8.84	2
FALSE	72	High	Master Protein	Q9NZ01	Very-long-chain enoyl-CoA reductase OS=Homo sapiens OX=9606 GN=TECR PE=1 SV=1	TECR	nuclear/others	0	6	2	2	2	1	308	36	9.45	2
FALSE	71	High	Master Protein	Q02978	Mitochondrial 2-oxoglutarate/malate carrier protein OS=Homo sapiens OX=9606 GN=SLC25A11 PE=1 SV=3	SLC25A11	nuclear/others	0	10	2	3	2	1	314	34	9.91	2
FALSE	70	High	Master Protein	P60866	40S ribosomal protein S20 OS=Homo sapiens OX=9606 GN=RPS20 PE=1 SV=1	RPS20	nuclear/others	0	23	2	5	2	1	119	13.4	9.94	2
FALSE	68	High	Master Protein	P06733	Alpha-enolase OS=Homo sapiens OX=9606 GN=ENO1 PE=1 SV=2	ENO1	nuclear/others	0	9	2	2	2	1	434	47.1	7.39	2
FALSE	66	High	Master Protein	P42167	Lamina-associated polypeptide 2, isoforms beta/gamma OS=Homo sapiens OX=9606 GN=TMPO PE=1 SV=2	TMPO	nuclear	0	4	2	2	2	1	454	50.6	9.38	2
FALSE	66	High	Master Protein	P46777	60S ribosomal protein L5 OS=Homo sapiens OX=9606 GN=RPL5 PE=1 SV=3	RPL5	nuclear/others	0	9	2	2	2	1	297	34.3	9.72	2
FALSE	66	High	Master Protein	Q9Y6M1	Insulin-like growth factor 2 mRNA-binding protein 2 OS=Homo sapiens OX=9606 GN=IGF2BP2 PE=1 SV=2	IGF2BP2	nuclear/others	0	4	2	3	1	1	599	66.1	8.46	2
FALSE	65	High	Master Protein	Q9Y6C9	Mitochondrial carrier homolog 2 OS=Homo sapiens OX=9606 GN=MTCH2 PE=1 SV=1	MTCH2	nuclear	0	10	2	2	2	1	303	33.3	7.97	2
FALSE	63	High	Master Protein	Q9Y265	RuvB-like 1 OS=Homo sapiens OX=9606 GN=RUVBL1 PE=1 SV=1	RUVBL1	nuclear/cytosol	0	5	2	2	2	1	456	50.2	6.42	2
FALSE	63	High	Master Protein	O00425	Insulin-like growth factor 2 mRNA-binding protein 3 OS=Homo sapiens OX=9606 GN=IGF2BP3 PE=1 SV=2	IGF2BP3	nuclear/cytosol	0	5	2	3	1	1	579	63.7	8.87	2
FALSE	62	High	Master Protein	Q9UM54	Unconventional myosin-VI OS=Homo sapiens OX=9606 GN=MYO6 PE=1 SV=4	MYO6	nuclear/cytosol	0	1	2	4	2	1	1294	149.6	8.53	2
FALSE	61	High	Master Protein	P33993	DNA replication licensing factor MCM7 OS=Homo sapiens OX=9606 GN=MCM7 PE=1 SV=4	MCM7	nuclear/others	0.002	3	2	2	2	1	719	81.3	6.46	2
FALSE	60	High	Master Protein	P50479	PDZ and LIM domain protein 4 OS=Homo sapiens OX=9606 GN=PDLIM4 PE=1 SV=2	PDLIM4	nuclear	0.002	7	2	2	2	1	330	35.4	7.91	2
FALSE	60	High	Master Protein	P62269	40S ribosomal protein S18 OS=Homo sapiens OX=9606 GN=RPS18 PE=1 SV=3	RPS18	nuclear/cytosol	0.002	19	2	2	2	1	152	17.7	10.99	2
FALSE	60	High	Master Protein	P62424	60S ribosomal protein L7a OS=Homo sapiens OX=9606 GN=RPL7A PE=1 SV=2	RPL7A	nuclear/cytosol	0.002	6	2	2	2	1	266	30	10.61	2
FALSE	60	High	Master Protein	P07910	Heterogeneous nuclear ribonucleoproteins C1/C2 OS=Homo sapiens OX=9606 GN=HNRNPC PE=1 SV=4	HNRNPC	nuclear/cytosol	0.002	8	2	3	2	1	306	33.7	5.08	2
FALSE	57	High	Master Protein	Q9Y3Z3	Deoxynucleoside triphosphate triphosphohydrolase SAMHD1 OS=Homo sapiens OX=9606 GN=SAMHD1 PE=1 SV=2	SAMHD1	nuclear	0.004	5	2	2	2	1	626	72.2	7.14	2
FALSE	56	High	Master Protein	Q96I24	Far upstream element-binding protein 3 OS=Homo sapiens OX=9606 GN=FUBP3 PE=1 SV=2	FUBP3	nuclear	0.004	5	2	2	2	1	572	61.6	8.38	2
FALSE	56	High	Master Protein	P62888	60S ribosomal protein L30 OS=Homo sapiens OX=9606 GN=RPL30 PE=1 SV=2	RPL30	nuclear/cytosol	0.004	18	2	3	2	1	115	12.8	9.63	2
FALSE	54	High	Master Protein	Q8N1F7	Nuclear pore complex protein Nup93 OS=Homo sapiens OX=9606 GN=NUP93 PE=1 SV=2	NUP93	nuclear	0.004	2	2	2	2	1	819	93.4	5.72	2
FALSE	52	High	Master Protein	Q12905	Interleukin enhancer-binding factor 2 OS=Homo sapiens OX=9606 GN=ILF2 PE=1 SV=2	ILF2	nuclear	0.004	9	2	2	2	1	390	43	5.26	2
FALSE	109	High	Master Protein	Q8NC51	Plasminogen activator inhibitor 1 RNA-binding protein OS=Homo sapiens OX=9606 GN=SERBP1 PE=1 SV=2	SERBP1	nuclear/cytosol	0	4	1	1	1	1	408	44.9	8.65	1
FALSE	103	High	Master Protein	Q13151	Heterogeneous nuclear ribonucleoprotein A0 OS=Homo sapiens OX=9606 GN=HNRNPA0 PE=1 SV=1	HNRNPA0	nuclear	0	5	1	1	1	1	305	30.8	9.29	1
FALSE	101	High	Master Protein	Q9BW27	Nuclear pore complex protein Nup85 OS=Homo sapiens OX=9606 GN=NUP85 PE=1 SV=1	NUP85	nuclear/cytosol	0	2	1	2	1	1	656	75	5.55	1
FALSE	96	High	Master Protein	Q52LJ0	Protein FAM98B OS=Homo sapiens OX=9606 GN=FAM98B PE=1 SV=2	FAM98B	nuclear	0	3	1	1	1	1	433	45.5	8.69	1
FALSE	87	High	Master Protein	Q92621	Nuclear pore complex protein Nup205 OS=Homo sapiens OX=9606 GN=NUP205 PE=1 SV=3	NUP205	nuclear	0	1	1	1	1	1	2012	227.8	6.19	1
FALSE	81	High	Master Protein	Q03164	Histone-lysine N-methyltransferase 2A OS=Homo sapiens OX=9606 GN=KMT2A PE=1 SV=5	KMT2A	nuclear/cytosol	0	0	1	2	1	1	3969	431.5	9.09	1
FALSE	79	High	Master Protein	P62266	40S ribosomal protein S23 OS=Homo sapiens OX=9606 GN=RPS23 PE=1 SV=3	RPS23	nuclear/cytosol	0	8	1	1	1	1	143	15.8	10.49	1
FALSE	78	High	Master Protein	P22626	Heterogeneous nuclear ribonucleoproteins A2/B1 OS=Homo sapiens OX=9606 GN=HNRNPA2B1 PE=1 SV=2	HNRNPA2B1	nuclear	0	3	1	1	1	1	353	37.4	8.95	1
FALSE	78	High	Master Protein	Q5JWF2	Guanine nucleotide-binding protein G(s) subunit alpha isoforms XLas OS=Homo sapiens OX=9606 GN=GNAS PE=1 SV=2	GNAS	nuclear/cytosol	0	1	1	1	1	1	1037	111	5.03	1
FALSE	78	High	Master Protein	Q15029	116 kDa U5 small nuclear ribonucleoprotein component OS=Homo sapiens OX=9606 GN=EFTUD2 PE=1 SV=1	EFTUD2	nuclear/cytosol	0	2	1	2	1	1	972	109.4	5	1
FALSE	76	High	Master Protein	P51114	Fragile X mental retardation syndrome-related protein 1 OS=Homo sapiens OX=9606 GN=FXR1 PE=1 SV=3	FXR1	nuclear/cytosol	0	2	1	1	1	1	621	69.7	6.15	1
FALSE	75	High	Master Protein	P34897	Serine hydroxymethyltransferase, mitochondrial OS=Homo sapiens OX=9606 GN=SHMT2 PE=1 SV=3	SHMT2	nuclear	0	3	1	1	1	1	504	56	8.53	1
FALSE	73	High	Master Protein	Q16527	Cysteine and glycine-rich protein 2 OS=Homo sapiens OX=9606 GN=CSRP2 PE=1 SV=3	CSRP2	nuclear	0	8	1	1	1	1	193	20.9	8.62	1
FALSE	73	High	Master Protein	P61019	Ras-related protein Rab-2A OS=Homo sapiens OX=9606 GN=RAB2A PE=1 SV=1	RAB2A	nuclear/cytosol	0	7	1	1	1	1	212	23.5	6.54	1
FALSE	67	High	Master Protein	Q14980	Nuclear mitotic apparatus protein 1 OS=Homo sapiens OX=9606 GN=NUMA1 PE=1 SV=2	NUMA1	nuclear/others	0	1	1	1	1	1	2115	238.1	5.78	1
FALSE	65	High	Master Protein	P19525	Interferon-induced, double-stranded RNA-activated protein kinase OS=Homo sapiens OX=9606 GN=EIF2AK2 PE=1 SV=2	EIF2AK2	nuclear/cytosol	0	2	1	1	1	1	551	62.1	8.4	1
FALSE	65	High	Master Protein	P61158	Actin-related protein 3 OS=Homo sapiens OX=9606 GN=ACTR3 PE=1 SV=3	ACTR3	nuclear/cytosol	0	3	1	1	1	1	418	47.3	5.88	1
FALSE	63	High	Master Protein	O60313	Dynamin-like 120 kDa protein, mitochondrial OS=Homo sapiens OX=9606 GN=OPA1 PE=1 SV=3	OPA1	nuclear/cytosol	0	3	1	1	1	1	960	111.6	7.87	1
FALSE	63	High	Master Protein	O15145	Actin-related protein 2/3 complex subunit 3 OS=Homo sapiens OX=9606 GN=ARPC3 PE=1 SV=3	ARPC3	nuclear/cytosol	0	6	1	1	1	1	178	20.5	8.59	1
FALSE	62	High	Master Protein	Q92499	ATP-dependent RNA helicase DDX1 OS=Homo sapiens OX=9606 GN=DDX1 PE=1 SV=2	DDX1	nuclear/cytosol	0	3	1	1	1	1	740	82.4	7.23	1
FALSE	62	High	Master Protein	P06703	Protein S100-A6 OS=Homo sapiens OX=9606 GN=S100A6 PE=1 SV=1	S100A	nuclear/others	0	9	1	1	1	1	90	10.2	5.48	1
FALSE	61	High	Master Protein	P55265	Double-stranded RNA-specific adenosine deaminase OS=Homo sapiens OX=9606 GN=ADAR PE=1 SV=4	ADAR	nuclear	0.002	1	1	1	1	1	1226	136	8.65	1
FALSE	60	High	Master Protein	O75367	Core histone macro-H2A.1 OS=Homo sapiens OX=9606 GN=H2AFY PE=1 SV=4	H2AFY	nuclear	0.002	8	1	1	1	1	372	39.6	9.79	1
FALSE	60	High	Master Protein	Q8N163	Cell cycle and apoptosis regulator protein 2 OS=Homo sapiens OX=9606 GN=CCAR2 PE=1 SV=2	CCAR2	nuclear	0.002	1	1	1	1	1	923	102.8	5.22	1
FALSE	59	High	Master Protein	P02768	Serum albumin OS=Homo sapiens OX=9606 GN=ALB PE=1 SV=2	ALB	nuclear	0.004	2	1	2	1	1	609	69.3	6.28	1
FALSE	58	High	Master Protein	P57088	Transmembrane protein 33 OS=Homo sapiens OX=9606 GN=TMEM33 PE=1 SV=2	TMEM33	nuclear	0.004	5	1	1	1	1	247	28	9.7	1
FALSE	58	High	Master Protein	P33992	DNA replication licensing factor MCM5 OS=Homo sapiens OX=9606 GN=MCM5 PE=1 SV=5	MCM5	nuclear	0.004	4	1	1	1	1	734	82.2	8.37	1
FALSE	58	High	Master Protein	P62847	40S ribosomal protein S24 OS=Homo sapiens OX=9606 GN=RPS24 PE=1 SV=1	RPS24	nuclear/cytosol	0.004	9	1	1	1	1	133	15.4	10.78	1
FALSE	57	High	Master Protein	P51991	Heterogeneous nuclear ribonucleoprotein A3 OS=Homo sapiens OX=9606 GN=HNRNPA3 PE=1 SV=2	HNRNPA3	nuclear	0.004	3	1	1	1	1	378	39.6	9.01	1
FALSE	56	High	Master Protein	Q92974	Rho guanine nucleotide exchange factor 2 OS=Homo sapiens OX=9606 GN=ARHGEF2 PE=1 SV=4	ARHGEF2	nuclear/cytosol	0.004	3	1	2	1	1	986	111.5	7.27	1
FALSE	55	High	Master Protein	Q9NZM1	Myoferlin OS=Homo sapiens OX=9606 GN=MYOF PE=1 SV=1	MYOF	nuclear	0.004	1	1	1	1	1	2061	234.6	6.18	1
FALSE	55	High	Master Protein	Q9Y3Y2	Chromatin target of PRMT1 protein OS=Homo sapiens OX=9606 GN=CHTOP PE=1 SV=2	CHTOP	nuclear	0.004	5	1	1	1	1	248	26.4	12.23	1
FALSE	54	High	Master Protein	Q9H6R4	Nucleolar protein 6 OS=Homo sapiens OX=9606 GN=NOL6 PE=1 SV=2	NOL6	nuclear	0.004	1	1	1	1	1	1146	127.5	7.64	1
FALSE	54	High	Master Protein	Q13200	26S proteasome non-ATPase regulatory subunit 2 OS=Homo sapiens OX=9606 GN=PSMD2 PE=1 SV=3	PSMD2	nuclear/cytosol	0.004	2	1	1	1	1	908	100.1	5.2	1
FALSE	53	High	Master Protein	Q8IUH3	RNA-binding protein 45 OS=Homo sapiens OX=9606 GN=RBM45 PE=1 SV=1	RBM45	nuclear	0.004	3	1	1	1	1	476	53.5	7.17	1
FALSE	51	High	Master Protein	O43242	26S proteasome non-ATPase regulatory subunit 3 OS=Homo sapiens OX=9606 GN=PSMD3 PE=1 SV=2	PSMD3	nuclear/cytosol	0.004	2	1	1	1	1	534	60.9	8.44	1
FALSE	50	High	Master Protein	Q13045	Protein flightless-1 homolog OS=Homo sapiens OX=9606 GN=FLII PE=1 SV=2	FLII	nuclear/cytosol	0.004	1	1	1	1	1	1269	144.7	6.05	1
FALSE	49	High	Master Protein	P27708	CAD protein OS=Homo sapiens OX=9606 GN=CAD PE=1 SV=3	CAD	nuclear/cytosol	0.004	0	1	1	1	1	2225	242.8	6.46	1
FALSE	48	High	Master Protein	Q9P2K5	Myelin expression factor 2 OS=Homo sapiens OX=9606 GN=MYEF2 PE=1 SV=3	MYEF2	nuclear	0.004	6	1	1	1	1	600	64.1	8.75	1
FALSE	48	High	Master Protein	P22087	rRNA 2'-O-methyltransferase fibrillarin OS=Homo sapiens OX=9606 GN=FBL PE=1 SV=2	FBL	nuclear	0.004	6	1	1	1	1	321	33.8	10.18	1
FALSE	47	High	Master Protein	P17096	High mobility group protein HMG-I/HMG-Y OS=Homo sapiens OX=9606 GN=HMGA1 PE=1 SV=3	HMGA1	nuclear/cytosol	0.006	18	1	1	1	1	107	11.7	10.32	1
FALSE	46	High	Master Protein	O94906	Pre-mRNA-processing factor 6 OS=Homo sapiens OX=9606 GN=PRPF6 PE=1 SV=1	PRPF6	nuclear	0.006	1	1	1	1	1	941	106.9	8.25	1
FALSE	46	High	Master Protein	P09622	Dihydrolipoyl dehydrogenase, mitochondrial OS=Homo sapiens OX=9606 GN=DLD PE=1 SV=2	DLD	nuclear	0.006	2	1	1	1	1	509	54.1	7.85	1
FALSE	46	High	Master Protein	Q9BRL6	Serine/arginine-rich splicing factor 8 OS=Homo sapiens OX=9606 GN=SRSF8 PE=1 SV=1	SRSF8	nuclear/cytosol	0.006	3	1	1	1	1	282	32.3	11.72	1
FALSE	45	High	Master Protein	Q08170	Serine/arginine-rich splicing factor 4 OS=Homo sapiens OX=9606 GN=SRSF4 PE=1 SV=2	SRSF4	nuclear	0.006	2	1	1	1	1	494	56.6	11.52	1
FALSE	45	High	Master Protein	Q15428	Splicing factor 3A subunit 2 OS=Homo sapiens OX=9606 GN=SF3A2 PE=1 SV=2	SF3A2	nuclear	0.006	3	1	1	1	1	464	49.2	9.64	1
FALSE	45	High	Master Protein	Q86YP4	Transcriptional repressor p66-alpha OS=Homo sapiens OX=9606 GN=GATAD2A PE=1 SV=1	GATAD2A	nuclear	0.009	2	1	1	1	1	633	68	9.94	1
FALSE	45	High	Master Protein	P62273	40S ribosomal protein S29 OS=Homo sapiens OX=9606 GN=RPS29 PE=1 SV=2	RPS29	nuclear/cytosol	0.006	14	1	1	1	1	56	6.7	10.13	1
FALSE	45	High	Master Protein	P61247	40S ribosomal protein S3a OS=Homo sapiens OX=9606 GN=RPS3A PE=1 SV=2	RPS3A	nuclear/cytosol	0.006	5	1	4	1	1	264	29.9	9.73	1
FALSE	44	High	Master Protein	P40763	Signal transducer and activator of transcription 3 OS=Homo sapiens OX=9606 GN=STAT3 PE=1 SV=2	STAT3	nuclear/cytosol	0.009	2	1	2	1	1	770	88	6.3	1
FALSE	43	High	Master Protein	P35222	Catenin beta-1 OS=Homo sapiens OX=9606 GN=CTNNB1 PE=1 SV=1	CTNNB1	nuclear	0.009	2	1	1	1	1	781	85.4	5.86	1
FALSE	43	High	Master Protein	P26599	Polypyrimidine tract-binding protein 1 OS=Homo sapiens OX=9606 GN=PTBP1 PE=1 SV=1	PTBP1	nuclear	0.009	4	1	1	1	1	531	57.2	9.17	1
FALSE	43	High	Master Protein	P15880	40S ribosomal protein S2 OS=Homo sapiens OX=9606 GN=RPS2 PE=1 SV=2	RPS2	nuclear	0.009	4	1	2	1	1	293	31.3	10.24	1
FALSE	43	High	Master Protein	P17655	Calpain-2 catalytic subunit OS=Homo sapiens OX=9606 GN=CAPN2 PE=1 SV=6	CAPN2	nuclear/cytosol	0.009	1	1	1	1	1	700	79.9	4.98	1
FALSE	42	High	Master Protein	Q16629	Serine/arginine-rich splicing factor 7 OS=Homo sapiens OX=9606 GN=SRSF7 PE=1 SV=1	SRSF7	nuclear	0.009	7	1	1	1	1	238	27.4	11.82	1
FALSE	41	High	Master Protein	P38159	RNA-binding motif protein, X chromosome OS=Homo sapiens OX=9606 GN=RBMX PE=1 SV=3	RBMX	nuclear	0.009	2	1	1	1	1	391	42.3	10.05	1
FALSE	41	High	Master Protein	Q16836	Hydroxyacyl-coenzyme A dehydrogenase, mitochondrial OS=Homo sapiens OX=9606 GN=HADH PE=1 SV=3	HADH	nuclear	0.009	10	1	1	1	1	314	34.3	8.85	1
FALSE	41	High	Master Protein	Q14160	Protein scribble homolog OS=Homo sapiens OX=9606 GN=SCRIB PE=1 SV=4	SCRIB	nuclear	0.009	1	1	1	1	1	1630	174.8	5.07	1
FALSE	41	High	Master Protein	P53007	Tricarboxylate transport protein, mitochondrial OS=Homo sapiens OX=9606 GN=SLC25A1 PE=1 SV=2	SLC25A	nuclear	0.009	4	1	1	1	1	311	34	9.89	1
FALSE	41	High	Master Protein	Q8WX93	Palladin OS=Homo sapiens OX=9606 GN=PALLD PE=1 SV=3	PALLD	nuclear/cytosol	0.009	1	1	1	1	1	1383	150.5	7.09	1
FALSE	41	High	Master Protein	P56192	Methionine--tRNA ligase, cytoplasmic OS=Homo sapiens OX=9606 GN=MARS PE=1 SV=2	MARS	nuclear/cytosol	0.009	1	1	1	1	1	900	101.1	6.16	1
FALSE	40	High	Master Protein	P24539	ATP synthase F(0) complex subunit B1, mitochondrial OS=Homo sapiens OX=9606 GN=ATP5PB PE=1 SV=2	ATP5PB	nuclear	0.009	3	1	1	1	1	256	28.9	9.36	1
FALSE	40	High	Master Protein	Q9P0J0	NADH dehydrogenase [ubiquinone] 1 alpha subcomplex subunit 13 OS=Homo sapiens OX=9606 GN=NDUFA13 PE=1 SV=3	NDUFA13	nuclear	0.009	9	1	1	1	1	144	16.7	8.43	1
FALSE	40	High	Master Protein	Q96EY1	DnaJ homolog subfamily A member 3, mitochondrial OS=Homo sapiens OX=9606 GN=DNAJA3 PE=1 SV=2	DNAJA3	nuclear/cytosol	0.009	5	1	1	1	1	480	52.5	9.26	1
FALSE	40	High	Master Protein	P62258	14-3-3 protein epsilon OS=Homo sapiens OX=9606 GN=YWHAE PE=1 SV=1	YWHAE	nuclear/cytosol	0.009	11	1	1	1	1	255	29.2	4.74	1
FALSE	40	High	Master Protein	Q9BY32	Inosine triphosphate pyrophosphatase OS=Homo sapiens OX=9606 GN=ITPA PE=1 SV=2	ITPA	nuclear/cytosol	0.009	7	1	1	1	1	194	21.4	5.66	1
FALSE	40	High	Master Protein	P49792	E3 SUMO-protein ligase RanBP2 OS=Homo sapiens OX=9606 GN=RANBP2 PE=1 SV=2	RANBP2	nuclear/cytosol	0.009	0	1	1	1	1	3224	358	6.2	1
