# Supplementary material for: Rewired m6A epitranscriptomic networks link mutant p53 to neoplastic transformation
Source: Nat Commun. 2023 Mar 27;14:1694. doi: 10.1038/s41467-023-37398-9 (PMC10042811; doi:10.1038/s41467-023-37398-9)
Supplement: Supplementary file 7 — Supplementary Data 4 [file 41467_2023_37398_MOESM7_ESM.xlsx]

## Sheet: All Peaks
							Supplementary Data 4: Peak annotation of m6A MeRIP targets in LFS astrocytes
seqnames	start	end	width	geneId	transcriptId	distanceToTSS	Gene Name	Description	GO	KEGG	score	blockCount	blockSizes	blockStarts	lg.p	lg.fdr	fold_enrichment	annotation	geneChr	geneStart	geneEnd	geneLength	geneStrand
chr6	26637499	26643915	6417	ENSG00000181315	ENST00000415922	16065	ZNF322	zinc finger protein 322 [Source:HGNC Symbol;Acc:23640]	GO:0003677(DNA binding);GO:0005634(nucleus);GO:0005737(cytoplasm);GO:0006351(transcription, DNA-templated);GO:0006355(regulation of transcription, DNA-dependent);GO:0046872(metal ion binding)	NA	6.3e-30	2	1458,29,	0,6388	-29.2	-27.5	84.3	5' UTR	6	26636518	26659980	23463	2
chr9	138911321	138987041	75721	ENSG00000148411	ENST00000371753	0	NACC2	NACC family member 2, BEN and BTB (POZ) domain containing [Source:HGNC Symbol;Acc:23846]	GO:0000790(nuclear chromatin);GO:0000978(RNA polymerase II core promoter proximal region sequence-specific DNA binding);GO:0001076(RNA polymerase II transcription factor binding transcription factor activity);GO:0001078(RNA polymerase II core promoter proximal region sequence-specific DNA binding transcription factor activity involved in negative regulation of transcription);GO:0004407(histone de…	NA	7.9e-23	3	6,945,7,	0,30161,75714	-22.1	-20.5	69.1	5' UTR	9	138898383	138942426	44044	2
chr6	108985863	109001489	15627	ENSG00000118689	ENST00000343882	104825	FOXO3	forkhead box O3 [Source:HGNC Symbol;Acc:3821]	GO:0000122(negative regulation of transcription from RNA polymerase II promoter);GO:0001542(ovulation from ovarian follicle);GO:0001544(initiation of primordial ovarian follicle growth);GO:0001547(antral ovarian follicle growth);GO:0001556(oocyte maturation);GO:0003677(DNA binding);GO:0003700(sequence-specific DNA binding transcription factor activity);GO:0005515(protein binding);GO:0005634(nucle…	01521(EGFR tyrosine kinase inhibitor resistance - Homo sapiens (human));04062(Chemokine signaling pathway - Homo sapiens (human));04068(FoxO signaling pathway - Homo sapiens (human));04137(Mitophagy - animal - Homo sapiens (human));04151(PI3K-Akt signaling pathway - Homo sapiens (human));04152(AMPK signaling pathway - Homo sapiens (human));04211(Longevity regulating pathway - Homo sapiens (human)…	1e-114	2	230,460,	0,15167	-114	-111	68.4	3' UTR	6	108881038	109005977	124940	1
chr16	28394615	28399834	5220	ENSG00000205609	ENST00000398944	15328	EIF3CL	eukaryotic translation initiation factor 3, subunit C-like [Source:HGNC Symbol;Acc:26347]	GO:0001731(formation of translation preinitiation complex);GO:0003743(translation initiation factor activity);GO:0005515(protein binding);GO:0005852(eukaryotic translation initiation factor 3 complex);GO:0006413(translational initiation);GO:0006446(regulation of translational initiation);GO:0016282(eukaryotic 43S preinitiation complex);GO:0031369(translation initiation factor binding);GO:0033290(…	03013(RNA transport - Homo sapiens (human))	3.2e-43	3	188,225,6,	0,4764,5214	-42.5	-40.6	67.1	Exon (ENST00000398944/ENSG00000205609, exon 14 of 21)	16	28390900	28415162	24263	2
chr19	19496844	19538538	41695	ENSG00000167491	ENST00000457895	0	GATAD2A	GATA zinc finger domain containing 2A [Source:HGNC Symbol;Acc:29989]	GO:0001568(blood vessel development);GO:0001701(in utero embryonic development);GO:0001842(neural fold formation);GO:0003700(sequence-specific DNA binding transcription factor activity);GO:0005515(protein binding);GO:0005634(nucleus);GO:0006306(DNA methylation);GO:0006351(transcription, DNA-templated);GO:0006355(regulation of transcription, DNA-dependent);GO:0008270(zinc ion binding);GO:0010172(e…	NA	6.3e-23	4	104,226,146,34,	0,19759,41481,41661	-22.2	-20.6	65.7	5' UTR	19	19516603	19603484	86882	1
chrX	51927949	51929084	1136	ENSG00000154545	ENST00000459685	0	MAGED4	melanoma antigen family D, 4 [Source:HGNC Symbol;Acc:23793]	NA	NA	7.9e-22	2	113,157,	0,979	-21.1	-19.5	63.5	5' UTR	23	51927972	51935364	7393	1
chr6	27799040	27799305	266	ENSG00000197914	ENST00000357549	0	HIST1H4K	histone cluster 1, H4k [Source:HGNC Symbol;Acc:4784]	GO:0000723(telomere maintenance);GO:0000786(nucleosome);GO:0003677(DNA binding);GO:0005515(protein binding);GO:0005576(extracellular region);GO:0005634(nucleus);GO:0005654(nucleoplasm);GO:0005730(nucleolus);GO:0006325(chromatin organization);GO:0006334(nucleosome assembly);GO:0006352(DNA-dependent transcription, initiation);GO:0015629(actin cytoskeleton);GO:0034080(CENP-A containing nucleosome as…	05034(Alcoholism - Homo sapiens (human));05203(Viral carcinogenesis - Homo sapiens (human));05322(Systemic lupus erythematosus - Homo sapiens (human))	2e-18	1	266,	0	-17.7	-16.3	56.2	Exon (ENST00000357549/ENSG00000197914, exon 1 of 1)	6	27798952	27799305	354	2
chrX	154115589	154116335	747	ENSG00000221533	ENST00000408606	0	MIR1184-1	microRNA 1184-1 [Source:HGNC Symbol;Acc:35265]	NA	NA	2.5e-21	1	747,	0	-20.6	-19	55.1	3' UTR	23	154115635	154115733	99	2
chr8	89052963	89053293	331	ENSG00000156103	ENST00000286614	286424	MMP16	matrix metallopeptidase 16 (membrane-inserted) [Source:HGNC Symbol;Acc:7162]	GO:0004222(metalloendopeptidase activity);GO:0005509(calcium ion binding);GO:0005578(proteinaceous extracellular matrix);GO:0005796(Golgi lumen);GO:0005886(plasma membrane);GO:0005887(integral to plasma membrane);GO:0006508(proteolysis);GO:0008047(enzyme activator activity);GO:0008237(metallopeptidase activity);GO:0008270(zinc ion binding);GO:0009986(cell surface);GO:0022617(extracellular matrix …	04928(Parathyroid hormone synthesis, secretion and action - Homo sapiens (human));05206(MicroRNAs in cancer - Homo sapiens (human))	1.6e-38	1	331,	0	-37.8	-35.9	54.5	3' UTR	8	89044237	89339717	295481	2
chr2	98089024	98090011	988	ENSG00000230606	ENST00000411738	0	AC159540.1	NA	NA	NA	6.3e-18	1	988,	0	-17.2	-15.7	51.7	Exon (ENST00000600136/ENSG00000241481, exon 2 of 2)	2	98081774	98089122	7349	2
chr11	64811710	64812300	591	ENSG00000168060	ENST00000533753	1436	NAALADL1	N-acetylated alpha-linked acidic dipeptidase-like 1 [Source:HGNC Symbol;Acc:23536]	GO:0004180(carboxypeptidase activity);GO:0006508(proteolysis);GO:0008233(peptidase activity);GO:0008237(metallopeptidase activity);GO:0016021(integral to membrane);GO:0016324(apical plasma membrane);GO:0016805(dipeptidase activity);GO:0046872(metal ion binding)	NA	1e-142	1	591,	0	-142	-139	44.4	3' UTR	11	64812290	64813736	1447	2
chr15	84869303	84869751	449	ENSG00000225151	ENST00000436127	4273	GOLGA2P7	golgin A2 pseudogene 7 [Source:HGNC Symbol;Acc:49516]	NA	NA	5e-30	1	449,	0	-29.3	-27.6	43.3	Exon (ENST00000436127/ENSG00000225151, exon 6 of 6)	15	84867600	84874024	6425	2
chr2	178481245	178482081	837	ENSG00000197557	ENST00000355689	1613	TTC30A	tetratricopeptide repeat domain 30A [Source:HGNC Symbol;Acc:25853]	GO:0005515(protein binding);GO:0005929(cilium);GO:0030030(cell projection organization)	NA	3.2e-38	1	837,	0	-37.5	-35.6	41.2	3' UTR	2	178477720	178483694	5975	2
chr9	129980088	129981584	1497	ENSG00000136828	ENST00000259351	303035	RALGPS1	Ral GEF with PH domain and SH3 binding motif 1 [Source:HGNC Symbol;Acc:16851]	GO:0005085(guanyl-nucleotide exchange factor activity);GO:0005575(cellular_component);GO:0005622(intracellular);GO:0005737(cytoplasm);GO:0005886(plasma membrane);GO:0007264(small GTPase mediated signal transduction);GO:0008321(Ral guanyl-nucleotide exchange factor activity);GO:0032485(regulation of Ral protein signal transduction);GO:0035556(intracellular signal transduction)	NA	7.9e-21	2	4,566,	0,931	-20.1	-18.5	40.5	3' UTR	9	129677053	129985443	308391	1
chr9	41590019	41591066	1048	ENSG00000198566	ENST00000458742	18478	ZNF658B	zinc finger protein 658B, pseudogene [Source:HGNC Symbol;Acc:32033]	NA	NA	3.2e-13	1	1048,	0	-12.5	-11.1	40.5	Exon (ENST00000458742/ENSG00000198566, exon 6 of 6)	9	41588823	41609544	20722	2
chr16	16462532	16462958	427	ENSG00000227827	ENST00000532739	12451	RP11-958N24.2	NA	NA	NA	7.9e-13	2	141,159,	0,268	-12.1	-10.8	39.3	Exon (ENST00000532739/ENSG00000227827, exon 16 of 31)	16	16450081	16471364	21284	1
chr10	112839039	112839579	541	ENSG00000150594	ENST00000280155	2249	ADRA2A	adrenoceptor alpha 2A [Source:HGNC Symbol;Acc:281]	GO:0001819(positive regulation of cytokine production);GO:0002526(acute inflammatory response);GO:0004930(G-protein coupled receptor activity);GO:0004935(adrenergic receptor activity);GO:0004938(alpha2-adrenergic receptor activity);GO:0005515(protein binding);GO:0005737(cytoplasm);GO:0005886(plasma membrane);GO:0005887(integral to plasma membrane);GO:0006112(energy reserve metabolic process);GO:0…	04022(cGMP-PKG signaling pathway - Homo sapiens (human));04080(Neuroactive ligand-receptor interaction - Homo sapiens (human))	1.3e-12	1	541,	0	-11.9	-10.6	38.8	3' UTR	10	112836790	112840658	3869	1
chr2	14789826	14790275	450	ENSG00000162981	ENST00000497769	14611	FAM84A	family with sequence similarity 84, member A [Source:HGNC Symbol;Acc:20743]	NA	NA	6.3e-13	1	450,	0	-12.2	-10.9	38.2	3' UTR	2	14775215	14790933	15719	1
chr9	136215069	136215278	210	ENSG00000148303	ENST00000323345	0	RPL7A	ribosomal protein L7a [Source:HGNC Symbol;Acc:10364]	GO:0000184(nuclear-transcribed mRNA catabolic process, nonsense-mediated decay);GO:0003723(RNA binding);GO:0003735(structural constituent of ribosome);GO:0005515(protein binding);GO:0005829(cytosol);GO:0005840(ribosome);GO:0006412(translation);GO:0006413(translational initiation);GO:0006414(translational elongation);GO:0006415(translational termination);GO:0006614(SRP-dependent cotranslational pr…	03010(Ribosome - Homo sapiens (human))	7.9e-35	1	210,	0	-34.1	-32.3	37.8	5' UTR	9	136215069	136218281	3213	1
chrX	20034268	20039558	5291	ENSG00000264566	ENST00000579846	0	MIR23C	microRNA 23c [Source:HGNC Symbol;Acc:38913]	NA	05206(MicroRNAs in cancer - Homo sapiens (human))	5e-12	2	176,93,	0,5198	-11.3	-10.1	37.1	3' UTR	23	20035206	20035305	100	2
chr15	82944980	82970703	25724	ENSG00000221177	ENST00000408250	0	AC126339.1	NA	NA	NA	2.5e-14	5	100,89,189,96,90,	0,24831,25175,25459,25634	-13.6	-12.2	36.5	Exon (ENST00000559567/ENSG00000259328, exon 1 of 6)	15	82970531	82970614	84	1
chr5	100147195	100191917	44723	ENSG00000221263	ENST00000408336	0	MIR548P	microRNA 548p [Source:HGNC Symbol;Acc:35351]	NA	NA	5e-13	2	639,111,	0,44612	-12.3	-11	36	3' UTR	5	100152186	100152269	84	2
chr7	143298583	143300059	1477	ENSG00000223459	ENST00000414990	3450	FAM115B	family with sequence similarity 115, member B (pseudogene) [Source:HGNC Symbol;Acc:33604]	NA	NA	1e-11	2	138,193,	0,1284	-11	-9.7	36	Exon (ENST00000414990/ENSG00000223459, exon 4 of 7)	7	143295133	143301932	6800	1
chr9	34663660	34664045	386	ENSG00000213927	ENST00000557161	0	CCL27	chemokine (C-C motif) ligand 27 [Source:HGNC Symbol;Acc:10626]	GO:0005576(extracellular region);GO:0005615(extracellular space);GO:0006935(chemotaxis);GO:0006955(immune response);GO:0007267(cell-cell signaling);GO:0008009(chemokine activity)	04060(Cytokine-cytokine receptor interaction - Homo sapiens (human));04061(Viral protein interaction with cytokine and cytokine receptor - Homo sapiens (human));04062(Chemokine signaling pathway - Homo sapiens (human))	1e-11	1	386,	0	-11	-9.7	36	Exon (ENST00000557161/ENSG00000213927, exon 1 of 3)	9	34661877	34664045	2169	2
chr2	14789835	14790280	446	ENSG00000162981	ENST00000497769	14620	FAM84A	family with sequence similarity 84, member A [Source:HGNC Symbol;Acc:20743]	NA	NA	5e-13	1	446,	0	-12.3	-11	35.4	3' UTR	2	14775215	14790933	15719	1
chr9	34663661	34664020	360	ENSG00000213927	ENST00000557161	25	CCL27	chemokine (C-C motif) ligand 27 [Source:HGNC Symbol;Acc:10626]	GO:0005576(extracellular region);GO:0005615(extracellular space);GO:0006935(chemotaxis);GO:0006955(immune response);GO:0007267(cell-cell signaling);GO:0008009(chemokine activity)	04060(Cytokine-cytokine receptor interaction - Homo sapiens (human));04061(Viral protein interaction with cytokine and cytokine receptor - Homo sapiens (human));04062(Chemokine signaling pathway - Homo sapiens (human))	1.6e-11	1	360,	0	-10.8	-9.52	35.4	Exon (ENST00000557161/ENSG00000213927, exon 1 of 3)	9	34661877	34664045	2169	2
chr21	38633527	38633857	331	ENSG00000157538	ENST00000309117	5976	DSCR3	Down syndrome critical region gene 3 [Source:HGNC Symbol;Acc:3044]	GO:0003674(molecular_function);GO:0005634(nucleus);GO:0007034(vacuolar transport);GO:0008150(biological_process);GO:0030904(retromer complex)	NA	1.6e-15	1	331,	0	-14.8	-13.4	35.4	Exon (ENST00000462467/ENSG00000157538, exon 2 of 2)	21	38595721	38639833	44113	2
chr15	82823274	82823572	299	ENSG00000184779	ENST00000330339	1400	RPS17	ribosomal protein S17 [Source:HGNC Symbol;Acc:10397]	GO:0000028(ribosomal small subunit assembly);GO:0000184(nuclear-transcribed mRNA catabolic process, nonsense-mediated decay);GO:0003735(structural constituent of ribosome);GO:0005622(intracellular);GO:0005829(cytosol);GO:0005840(ribosome);GO:0006364(rRNA processing);GO:0006412(translation);GO:0006413(translational initiation);GO:0006414(translational elongation);GO:0006415(translational terminati…	03010(Ribosome - Homo sapiens (human))	1e-215	1	299,	0	-215	-212	34.9	3' UTR	15	82821158	82824972	3815	2
chrX	47777318	47778426	1109	ENSG00000197779	ENST00000376954	81017	ZNF81	zinc finger protein 81 [Source:HGNC Symbol;Acc:13156]	GO:0003676(nucleic acid binding);GO:0003677(DNA binding);GO:0003700(sequence-specific DNA binding transcription factor activity);GO:0005622(intracellular);GO:0005634(nucleus);GO:0006351(transcription, DNA-templated);GO:0006355(regulation of transcription, DNA-dependent);GO:0046872(metal ion binding)	05168(Herpes simplex virus 1 infection - Homo sapiens (human))	2.5e-19	1	1109,	0	-18.6	-17.2	34.8	3' UTR	23	47696301	47781610	85310	1
chr21	47419551	47420851	1301	ENSG00000142156	ENST00000463060	0	COL6A1	collagen, type VI, alpha 1 [Source:HGNC Symbol;Acc:2211]	GO:0005576(extracellular region);GO:0005589(collagen type VI);GO:0005765(lysosomal membrane);GO:0005788(endoplasmic reticulum lumen);GO:0007155(cell adhesion);GO:0007411(axon guidance);GO:0022617(extracellular matrix disassembly);GO:0030198(extracellular matrix organization);GO:0030574(collagen catabolic process);GO:0031012(extracellular matrix);GO:0042383(sarcolemma);GO:0043234(protein complex);…	04151(PI3K-Akt signaling pathway - Homo sapiens (human));04510(Focal adhesion - Homo sapiens (human));04512(ECM-receptor interaction - Homo sapiens (human));04974(Protein digestion and absorption - Homo sapiens (human));05165(Human papillomavirus infection - Homo sapiens (human))	4e-11	4	56,37,170,7,	0,694,1122,1294	-10.4	-9.17	34.3	Exon (ENST00000361866/ENSG00000142156, exon 27 of 35)	21	47420845	47423063	2219	1
chr5	159679916	159680665	750	ENSG00000135083	ENST00000393977	58942	CCNJL	cyclin J-like [Source:HGNC Symbol;Acc:25876]	GO:0005634(nucleus)	NA	1e-10	1	750,	0	-10	-8.81	33.1	3' UTR	5	159678659	159739607	60949	2
chr22	22639294	22641586	2293	ENSG00000272216	ENST00000606654	0	LL22NC03-2H8.5	NA	NA	NA	1.6e-12	1	2293,	0	-11.8	-10.5	33.1	Exon (ENST00000606654/ENSG00000272216, exon 1 of 1)	22	22638312	22641586	3275	2
chr6	43237526	43251651	14126	ENSG00000146216	ENST00000259750	26108	TTBK1	tau tubulin kinase 1 [Source:HGNC Symbol;Acc:19140]	GO:0004672(protein kinase activity);GO:0004674(protein serine/threonine kinase activity);GO:0004713(protein tyrosine kinase activity);GO:0005524(ATP binding);GO:0005634(nucleus);GO:0005737(cytoplasm);GO:0006468(protein phosphorylation);GO:0016772(transferase activity, transferring phosphorus-containing groups);GO:0030054(cell junction)	NA	1e-120	2	309,1187,	0,12939	-120	-117	31.7	3' UTR	6	43211418	43255997	44580	1
chr3	22423585	22424003	419	ENSG00000132967	ENST00000255320	275	HMGB1P5	high mobility group box 1 pseudogene 5 [Source:HGNC Symbol;Acc:4997]	NA	NA	0	1	419,	0	-594	-Inf	31.6	Exon (ENST00000255320/ENSG00000132967, exon 1 of 1)	3	22423310	22423951	642	1
chr12	7248634	7252290	3657	ENSG00000139178	ENST00000504702	0	C1RL	complement component 1, r subcomponent-like [Source:HGNC Symbol;Acc:21265]	GO:0003824(catalytic activity);GO:0004252(serine-type endopeptidase activity);GO:0005615(extracellular space);GO:0006508(proteolysis);GO:0006958(complement activation, classical pathway);GO:0045087(innate immune response)	NA	6.3e-22	4	1126,32,117,9,	0,1189,2258,3648	-21.2	-19.6	31.5	3' UTR	12	7247350	7249854	2505	2
chr19	46215355	46216373	1019	ENSG00000177051	ENST00000317683	17789	FBXO46	F-box protein 46 [Source:HGNC Symbol;Acc:25069]	GO:0005515(protein binding)	NA	5e-19	1	1019,	0	-18.3	-16.9	31.5	Exon (ENST00000317683/ENSG00000177051, exon 2 of 2)	19	46213887	46234162	20276	2
chr2	129024943	129047387	22445	ENSG00000136720	ENST00000469019	28583	HS6ST1	heparan sulfate 6-O-sulfotransferase 1 [Source:HGNC Symbol;Acc:5201]	GO:0000139(Golgi membrane);GO:0001525(angiogenesis);GO:0005887(integral to plasma membrane);GO:0005975(carbohydrate metabolic process);GO:0006024(glycosaminoglycan biosynthetic process);GO:0008146(sulfotransferase activity);GO:0015012(heparan sulfate proteoglycan biosynthetic process);GO:0015015(heparan sulfate proteoglycan biosynthetic process, enzymatic modification);GO:0016021(integral to memb…	00534(Glycosaminoglycan biosynthesis - heparan sulfate / heparin - Homo sapiens (human))	1e-157	2	1502,169,	0,22276	-157	-154	30.3	3' UTR	2	128994290	129075970	81681	2
chr16	50367510	50383077	15568	ENSG00000166164	ENST00000394688	19768	BRD7	bromodomain containing 7 [Source:HGNC Symbol;Acc:14310]	GO:0002039(p53 binding);GO:0003713(transcription coactivator activity);GO:0003714(transcription corepressor activity);GO:0005515(protein binding);GO:0005634(nucleus);GO:0005737(cytoplasm);GO:0006351(transcription, DNA-templated);GO:0006357(regulation of transcription from RNA polymerase II promoter);GO:0007049(cell cycle);GO:0008134(transcription factor binding);GO:0008285(negative regulation of …	05225(Hepatocellular carcinoma - Homo sapiens (human))	2.5e-11	4	99,185,111,144,	0,1112,6377,15424	-10.6	-9.37	30.3	Exon (ENST00000394688/ENSG00000166164, exon 6 of 17)	16	50349868	50402845	52978	2
chr19	40541917	40553199	11283	ENSG00000128000	ENST00000434248	8917	ZNF780B	zinc finger protein 780B [Source:HGNC Symbol;Acc:33109]	GO:0003676(nucleic acid binding);GO:0003677(DNA binding);GO:0005622(intracellular);GO:0005634(nucleus);GO:0006351(transcription, DNA-templated);GO:0006355(regulation of transcription, DNA-dependent);GO:0046872(metal ion binding)	05168(Herpes simplex virus 1 infection - Homo sapiens (human))	3.2e-13	2	617,12,	0,11271	-12.5	-11.2	30.3	5' UTR	19	40534167	40562116	27950	2
chr1	27874417	27878549	4133	ENSG00000126705	ENST00000247087	51553	AHDC1	AT hook, DNA binding motif, containing 1 [Source:HGNC Symbol;Acc:25230]	GO:0003677(DNA binding)	NA	1.3e-36	1	4133,	0	-35.9	-34.1	29.8	Exon (ENST00000247087/ENSG00000126705, exon 5 of 6)	1	27860546	27930102	69557	2
chr13	21562490	21619835	57346	ENSG00000150457	ENST00000472754	0	LATS2	large tumor suppressor kinase 2 [Source:HGNC Symbol;Acc:6515]	GO:0000082(G1/S transition of mitotic cell cycle);GO:0000922(spindle pole);GO:0004672(protein kinase activity);GO:0004674(protein serine/threonine kinase activity);GO:0004713(protein tyrosine kinase activity);GO:0005515(protein binding);GO:0005524(ATP binding);GO:0005634(nucleus);GO:0005815(microtubule organizing center);GO:0005829(cytosol);GO:0006468(protein phosphorylation);GO:0007067(mitosis);…	04390(Hippo signaling pathway - Homo sapiens (human));04392(Hippo signaling pathway - multiple species - Homo sapiens (human))	1.2e-09	4	954,133,67,12,	0,2921,34712,57334	-8.92	-7.74	29.8	Exon (ENST00000422510/ENSG00000233851, exon 1 of 2)	13	21563149	21597268	34120	2
chr20	19955321	19955919	599	ENSG00000132669	ENST00000255006	88156	RIN2	Ras and Rab interactor 2 [Source:HGNC Symbol;Acc:18750]	GO:0005083(small GTPase regulator activity);GO:0005096(GTPase activator activity);GO:0005515(protein binding);GO:0005575(cellular_component);GO:0005737(cytoplasm);GO:0006897(endocytosis);GO:0007165(signal transduction);GO:0007264(small GTPase mediated signal transduction);GO:0017112(Rab guanyl-nucleotide exchange factor activity)	NA	1.2e-09	1	599,	0	-8.92	-7.74	29.8	Exon (ENST00000255006/ENSG00000132669, exon 8 of 12)	20	19867165	19983101	115937	1
chr2	38297859	38300694	2836	ENSG00000138061	ENST00000260630	2629	CYP1B1	cytochrome P450, family 1, subfamily B, polypeptide 1 [Source:HGNC Symbol;Acc:2597]	GO:0001525(angiogenesis);GO:0004497(monooxygenase activity);GO:0005506(iron ion binding);GO:0005789(endoplasmic reticulum membrane);GO:0006725(cellular aromatic compound metabolic process);GO:0006805(xenobiotic metabolic process);GO:0007601(visual perception);GO:0008202(steroid metabolic process);GO:0009404(toxin metabolic process);GO:0009636(response to toxic substance);GO:0016125(sterol metabol…	00140(Steroid hormone biosynthesis - Homo sapiens (human));00380(Tryptophan metabolism - Homo sapiens (human));00980(Metabolism of xenobiotics by cytochrome P450 - Homo sapiens (human));04913(Ovarian steroidogenesis - Homo sapiens (human));05204(Chemical carcinogenesis - Homo sapiens (human));05206(MicroRNAs in cancer - Homo sapiens (human))	1e-17	2	595,36,	0,2800	-17	-15.6	28.9	3' UTR	2	38294652	38303323	8672	2
chr15	48062829	48064475	1647	ENSG00000137872	ENST00000558014	586531	SEMA6D	sema domain, transmembrane domain (TM), and cytoplasmic domain, (semaphorin) 6D [Source:HGNC Symbol;Acc:16770]	GO:0004872(receptor activity);GO:0005515(protein binding);GO:0005794(Golgi apparatus);GO:0005886(plasma membrane);GO:0007275(multicellular organismal development);GO:0007411(axon guidance);GO:0014911(positive regulation of smooth muscle cell migration);GO:0014912(negative regulation of smooth muscle cell migration);GO:0016020(membrane);GO:0016021(integral to membrane);GO:0021591(ventricular syste…	04360(Axon guidance - Homo sapiens (human))	1e-30	1	1647,	0	-30	-28.2	28.7	3' UTR	15	47476298	48066418	590121	1
chr3	22423485	22423951	467	ENSG00000132967	ENST00000255320	175	HMGB1P5	high mobility group box 1 pseudogene 5 [Source:HGNC Symbol;Acc:4997]	NA	NA	0	1	467,	0	-581	-Inf	28.5	Exon (ENST00000255320/ENSG00000132967, exon 1 of 1)	3	22423310	22423951	642	1
chr1	148251597	148253582	1986	ENSG00000203832	ENST00000369202	93469	NBPF20	neuroblastoma breakpoint family, member 20 [Source:HGNC Symbol;Acc:32000]	GO:0005737(cytoplasm)	NA	3.3e-10	3	522,109,30,	0,1133,1956	-9.48	-8.28	28.1	3' UTR	1	148250249	148347051	96803	2
chr7	149558685	149559581	897	ENSG00000273419	ENST00000608963	0	RP4-751H13.7	NA	NA	NA	2.5e-16	1	897,	0	-15.6	-14.2	28.1	Exon (ENST00000223210/ENSG00000106479, exon 7 of 8)	7	149555489	149559581	4093	2
chr19	58850712	58851309	598	ENSG00000182318	ENST00000329665	12327	ZSCAN22	zinc finger and SCAN domain containing 22 [Source:HGNC Symbol;Acc:4929]	GO:0003674(molecular_function);GO:0003677(DNA binding);GO:0003700(sequence-specific DNA binding transcription factor activity);GO:0005634(nucleus);GO:0006351(transcription, DNA-templated);GO:0006355(regulation of transcription, DNA-dependent);GO:0008150(biological_process);GO:0046872(metal ion binding)	NA	4.3e-09	1	598,	0	-8.37	-7.2	28.1	3' UTR	19	58838385	58853698	15314	1
chr20	62493217	62493661	445	ENSG00000268858	ENST00000601296	0	C20ORF135	NA	NA	NA	4.3e-09	1	445,	0	-8.37	-7.2	28.1	Exon (ENST00000369916/ENSG00000183260, exon 1 of 1)	20	62492879	62493217	339	2
chr21	35468395	35470075	1681	ENSG00000198743	ENST00000381151	22525	SLC5A3	solute carrier family 5 (sodium/myo-inositol cotransporter), member 3 [Source:HGNC Symbol;Acc:11038]	GO:0005215(transporter activity);GO:0005367(myo-inositol:sodium symporter activity);GO:0005886(plasma membrane);GO:0005887(integral to plasma membrane);GO:0006020(inositol metabolic process);GO:0006810(transport);GO:0007422(peripheral nervous system development);GO:0016020(membrane);GO:0016021(integral to membrane);GO:0043576(regulation of respiratory gaseous exchange);GO:0055085(transmembrane tr…	NA	7.9e-15	1	1681,	0	-14.1	-12.7	28.1	3' UTR	21	35445870	35478559	32690	1
chr5	125828705	125829153	449	ENSG00000155324	ENST00000513040	132881	GRAMD3	GRAM domain containing 3 [Source:HGNC Symbol;Acc:24911]	GO:0005881(cytoplasmic microtubule)	NA	6.3e-13	1	449,	0	-12.2	-10.9	27.5	3' UTR	5	125695824	125829300	133477	1
chr2	202032951	202033341	391	ENSG00000003402	ENST00000309955	52124	CFLAR	CASP8 and FADD-like apoptosis regulator [Source:HGNC Symbol;Acc:1876]	GO:0002020(protease binding);GO:0004197(cysteine-type endopeptidase activity);GO:0005515(protein binding);GO:0005737(cytoplasm);GO:0005829(cytosol);GO:0006508(proteolysis);GO:0006915(apoptotic process);GO:0007519(skeletal muscle tissue development);GO:0008047(enzyme activator activity);GO:0008234(cysteine-type peptidase activity);GO:0014732(skeletal muscle atrophy);GO:0014842(regulation of satell…	04064(NF-kappa B signaling pathway - Homo sapiens (human));04140(Autophagy - animal - Homo sapiens (human));04210(Apoptosis - Homo sapiens (human));04217(Necroptosis - Homo sapiens (human));04668(TNF signaling pathway - Homo sapiens (human));05142(Chagas disease (American trypanosomiasis) - Homo sapiens (human));05160(Hepatitis C - Homo sapiens (human))	1e-08	1	391,	0	-8	-6.85	27	3' UTR	2	201980827	202041410	60584	1
chr4	83840674	83841003	330	ENSG00000168152	ENST00000302236	18769	THAP9	THAP domain containing 9 [Source:HGNC Symbol;Acc:23192]	GO:0003676(nucleic acid binding);GO:0004803(transposase activity);GO:0006310(DNA recombination);GO:0006313(transposition, DNA-mediated);GO:0015074(DNA integration);GO:0016740(transferase activity);GO:0043565(sequence-specific DNA binding);GO:0046872(metal ion binding)	NA	1e-08	1	330,	0	-8	-6.85	27	3' UTR	4	83821905	83841122	19218	1
chr6	87606891	87607139	249	ENSG00000217769	ENST00000468100	55	RP11-76H14.2	NA	NA	NA	2e-22	1	249,	0	-21.7	-20.1	27	Exon (ENST00000468100/ENSG00000217769, exon 1 of 1)	6	87606836	87607139	304	1
chr2	197065679	197080604	14926	ENSG00000239161	ENST00000459047	0	snoU13	Small nucleolar RNA U13 [Source:RFAM;Acc:RF01210]	NA	NA	8.1e-09	2	434,16,	0,14910	-8.09	-6.94	26.4	3' UTR	2	197079943	197080046	104	2
chr4	2965753	2967768	2016	ENSG00000125388	ENST00000398051	418	GRK4	G protein-coupled receptor kinase 4 [Source:HGNC Symbol;Acc:4543]	GO:0002029(desensitization of G-protein coupled receptor protein signaling pathway);GO:0002031(G-protein coupled receptor internalization);GO:0004672(protein kinase activity);GO:0004674(protein serine/threonine kinase activity);GO:0004703(G-protein coupled receptor kinase activity);GO:0004713(protein tyrosine kinase activity);GO:0005524(ATP binding);GO:0005829(cytosol);GO:0005938(cell cortex);GO:…	04062(Chemokine signaling pathway - Homo sapiens (human));04144(Endocytosis - Homo sapiens (human));05032(Morphine addiction - Homo sapiens (human))	1.5e-08	2	97,799,	0,1217	-7.81	-6.68	26.4	5' UTR	4	2965335	3042454	77120	1
chr9	127630794	127631151	358	ENSG00000136950	ENST00000353214	6385	ARPC5L	actin related protein 2/3 complex, subunit 5-like [Source:HGNC Symbol;Acc:23366]	GO:0003779(actin binding);GO:0005737(cytoplasm);GO:0005856(cytoskeleton);GO:0030833(regulation of actin filament polymerization)	04144(Endocytosis - Homo sapiens (human));04666(Fc gamma R-mediated phagocytosis - Homo sapiens (human));04810(Regulation of actin cytoskeleton - Homo sapiens (human));05100(Bacterial invasion of epithelial cells - Homo sapiens (human));05130(Pathogenic Escherichia coli infection - Homo sapiens (human));05131(Shigellosis - Homo sapiens (human));05132(Salmonella infection - Homo sapiens (human))	1.5e-08	1	358,	0	-7.81	-6.68	26.4	5' UTR	9	127624409	127640003	15595	1
chr12	6931040	6934684	3645	ENSG00000250510	ENST00000545321	0	GPR162	G protein-coupled receptor 162 [Source:HGNC Symbol;Acc:16693]	GO:0004930(G-protein coupled receptor activity);GO:0005886(plasma membrane);GO:0007186(G-protein coupled receptor signaling pathway);GO:0016021(integral to membrane)	NA	7.9e-12	3	27,1705,36,	0,1594,3609	-11.1	-9.81	26.4	5' UTR	12	6933660	6939136	5477	1
chr19	58419486	58426785	7300	ENSG00000173480	ENST00000594396	0	ZNF417	zinc finger protein 417 [Source:HGNC Symbol;Acc:20646]	GO:0003676(nucleic acid binding);GO:0003677(DNA binding);GO:0005622(intracellular);GO:0005634(nucleus);GO:0006351(transcription, DNA-templated);GO:0006355(regulation of transcription, DNA-dependent);GO:0046872(metal ion binding)	05168(Herpes simplex virus 1 infection - Homo sapiens (human))	6.3e-37	3	1997,130,80,	0,3942,7220	-36.2	-34.3	26.4	5' UTR	19	58411664	58423535	11872	2
chr20	50700678	50701545	868	ENSG00000020256	ENST00000371518	106773	ZFP64	ZFP64 zinc finger protein [Source:HGNC Symbol;Acc:15940]	GO:0003676(nucleic acid binding);GO:0003677(DNA binding);GO:0005634(nucleus);GO:0006351(transcription, DNA-templated);GO:0006355(regulation of transcription, DNA-dependent);GO:0046872(metal ion binding)	NA	1.5e-08	1	868,	0	-7.81	-6.68	26.4	3' UTR	20	50668202	50808318	140117	2
chr13	41132799	41136868	4070	ENSG00000150907	ENST00000379561	103866	FOXO1	forkhead box O1 [Source:HGNC Symbol;Acc:3819]	GO:0001078(RNA polymerase II core promoter proximal region sequence-specific DNA binding transcription factor activity involved in negative regulation of transcription);GO:0001568(blood vessel development);GO:0001659(temperature homeostasis);GO:0001678(cellular glucose homeostasis);GO:0003677(DNA binding);GO:0003682(chromatin binding);GO:0003700(sequence-specific DNA binding transcription factor …	04068(FoxO signaling pathway - Homo sapiens (human));04152(AMPK signaling pathway - Homo sapiens (human));04211(Longevity regulating pathway - Homo sapiens (human));04213(Longevity regulating pathway - multiple species - Homo sapiens (human));04218(Cellular senescence - Homo sapiens (human));04910(Insulin signaling pathway - Homo sapiens (human));04919(Thyroid hormone signaling pathway - Homo sap…	1e-12	3	373,1352,43,	0,847,4027	-12	-10.7	25.8	3' UTR	13	41129804	41240734	110931	2
chr17	71161270	71165815	4546	ENSG00000180616	ENST00000315332	0	SSTR2	somatostatin receptor 2 [Source:HGNC Symbol;Acc:11331]	GO:0004930(G-protein coupled receptor activity);GO:0004994(somatostatin receptor activity);GO:0005515(protein binding);GO:0005737(cytoplasm);GO:0005886(plasma membrane);GO:0005887(integral to plasma membrane);GO:0006937(regulation of muscle contraction);GO:0007186(G-protein coupled receptor signaling pathway);GO:0007187(G-protein coupled receptor signaling pathway, coupled to cyclic nucleotide se…	04024(cAMP signaling pathway - Homo sapiens (human));04080(Neuroactive ligand-receptor interaction - Homo sapiens (human));04971(Gastric acid secretion - Homo sapiens (human))	2.3e-08	3	158,169,449,	0,2835,4097	-7.63	-6.5	25.8	5' UTR	17	71165459	71166870	1412	1
chr17	13399334	13459324	59991	ENSG00000221698	ENST00000408771	0	MIR548H3	microRNA 548h-3 [Source:HGNC Symbol;Acc:35344]	NA	NA	7.9e-11	2	802,65,	0,59926	-10.1	-8.83	25.8	5' UTR	17	13446846	13446963	118	2
chr19	39399767	39401708	1942	ENSG00000262484	ENST00000571845	0	CCER2	coiled-coil glutamate-rich protein 2 [Source:HGNC Symbol;Acc:44662]	NA	NA	2.3e-08	2	199,506,	0,1436	-7.63	-6.5	25.8	3' UTR	19	39399620	39401514	1895	2
chr5	1326391	1330564	4174	ENSG00000049656	ENST00000507195	0	CLPTM1L	CLPTM1-like [Source:HGNC Symbol;Acc:24308]	GO:0006915(apoptotic process);GO:0016021(integral to membrane)	NA	1.3e-45	2	161,170,	0,4004	-44.9	-42.9	25.6	Exon (ENST00000320895/ENSG00000049656, exon 9 of 17)	5	1320731	1326551	5821	2
chr15	34820130	34820906	777	ENSG00000221065	ENST00000408138	0	MIR1233-2	microRNA 1233-2 [Source:HGNC Symbol;Acc:38277]	NA	NA	7.9e-30	4	149,101,101,99,	0,260,443,678	-29.1	-27.4	25.6	Exon (ENST00000342314/ENSG00000215252, exon 12 of 16)	15	34820491	34820572	82	2
chr6	158923806	158924315	510	ENSG00000130338	ENST00000367094	190114	TULP4	tubby like protein 4 [Source:HGNC Symbol;Acc:15530]	GO:0003700(sequence-specific DNA binding transcription factor activity);GO:0005515(protein binding);GO:0005737(cytoplasm);GO:0006355(regulation of transcription, DNA-dependent);GO:0007584(response to nutrient);GO:0016567(protein ubiquitination);GO:0035556(intracellular signal transduction)	NA	1.3e-12	1	510,	0	-11.9	-10.6	25.3	Exon (ENST00000367097/ENSG00000130338, exon 13 of 14)	6	158733692	158929408	195717	1
chr2	45169738	45172440	2703	ENSG00000138083	ENST00000260653	836	SIX3	SIX homeobox 3 [Source:HGNC Symbol;Acc:10889]	GO:0001654(eye development);GO:0003677(DNA binding);GO:0003700(sequence-specific DNA binding transcription factor activity);GO:0003705(RNA polymerase II distal enhancer sequence-specific DNA binding transcription factor activity);GO:0005515(protein binding);GO:0005634(nucleus);GO:0006355(regulation of transcription, DNA-dependent);GO:0006606(protein import into nucleus);GO:0007420(brain developme…	NA	1e-15	2	312,734,	0,1969	-15	-13.6	24.7	3' UTR	2	45168902	45173216	4315	1
chr2	233200916	233208940	8025	ENSG00000251485	ENST00000513620	0	AC068134.10	NA	NA	NA	7.9e-15	3	993,276,886,	0,4518,7139	-14.1	-12.7	24.7	3' UTR	2	233207826	233208613	788	1
chr8	105263273	105264789	1517	ENSG00000176406	ENST00000406091	750158	RIMS2	regulating synaptic membrane exocytosis 2 [Source:HGNC Symbol;Acc:17283]	GO:0005515(protein binding);GO:0006886(intracellular protein transport);GO:0017137(Rab GTPase binding);GO:0017156(calcium ion-dependent exocytosis);GO:0017157(regulation of exocytosis);GO:0019933(cAMP-mediated signaling);GO:0030054(cell junction);GO:0030073(insulin secretion);GO:0042391(regulation of membrane potential);GO:0042734(presynaptic membrane);GO:0044325(ion channel binding);GO:0046872(m…	04911(Insulin secretion - Homo sapiens (human))	5.5e-08	2	119,960,	0,557	-7.26	-6.15	24.7	3' UTR	8	104513115	105264048	750934	1
chr14	67939604	67940562	959	ENSG00000198133	ENST00000555638	41640	TMEM229B	transmembrane protein 229B [Source:HGNC Symbol;Acc:20130]	GO:0016021(integral to membrane)	NA	3.2e-12	1	959,	0	-11.5	-10.3	24.7	3' UTR	14	67913801	67982202	68402	2
chr16	19126279	19127178	900	ENSG00000205730	ENST00000566735	1025	ITPRIPL2	inositol 1,4,5-trisphosphate receptor interacting protein-like 2 [Source:HGNC Symbol;Acc:27257]	GO:0016021(integral to membrane)	NA	5.5e-08	1	900,	0	-7.26	-6.15	24.7	3' UTR	16	19125254	19127777	2524	1
chr16	30845455	30863050	17596	ENSG00000099385	ENST00000576194	0	BCL7C	B-cell CLL/lymphoma 7C [Source:HGNC Symbol;Acc:1006]	GO:0006915(apoptotic process)	NA	5.5e-08	3	1015,58,484,	0,6563,17112	-7.26	-6.15	24.7	3' UTR	16	30845976	30852075	6100	2
chr18	55335309	55335577	269	ENSG00000081923	ENST00000283684	63462	ATP8B1	ATPase, aminophospholipid transporter, class I, type 8B, member 1 [Source:HGNC Symbol;Acc:3706]	GO:0000166(nucleotide binding);GO:0000287(magnesium ion binding);GO:0004012(phospholipid-translocating ATPase activity);GO:0005515(protein binding);GO:0005524(ATP binding);GO:0005783(endoplasmic reticulum);GO:0005886(plasma membrane);GO:0005887(integral to plasma membrane);GO:0006200(ATP catabolic process);GO:0006812(cation transport);GO:0008206(bile acid metabolic process);GO:0015721(bile acid a…	NA	5.5e-08	1	269,	0	-7.26	-6.15	24.7	Exon (ENST00000592201/ENSG00000267040, exon 3 of 3)	18	55313658	55399039	85382	2
chr19	52375302	52375631	330	ENSG00000161551	ENST00000485702	15602	ZNF577	zinc finger protein 577 [Source:HGNC Symbol;Acc:28673]	GO:0003676(nucleic acid binding);GO:0003677(DNA binding);GO:0005622(intracellular);GO:0005634(nucleus);GO:0006351(transcription, DNA-templated);GO:0006355(regulation of transcription, DNA-dependent);GO:0046872(metal ion binding)	05168(Herpes simplex virus 1 infection - Homo sapiens (human))	1.6e-09	1	330,	0	-8.79	-7.61	24.7	3' UTR	19	52359055	52391233	32179	2
chr4	99580055	99580742	688	ENSG00000260641	ENST00000569927	0	RP11-1299A16.3	NA	NA	NA	7.9e-27	1	688,	0	-26.1	-24.4	24.2	Exon (ENST00000569927/ENSG00000260641, exon 1 of 1)	4	99580055	99585701	5647	1
chr5	140050820	140051240	421	ENSG00000120314	ENST00000358337	6559	WDR55	WD repeat domain 55 [Source:HGNC Symbol;Acc:25971]	GO:0003674(molecular_function);GO:0005515(protein binding);GO:0005575(cellular_component);GO:0005730(nucleolus);GO:0005737(cytoplasm);GO:0006364(rRNA processing);GO:0008150(biological_process)	NA	8.3e-08	1	421,	0	-7.08	-5.97	24.2	3' UTR	5	140044261	140051930	7670	1
chr7	74247937	74267698	19762	ENSG00000160828	ENST00000380775	38977	STAG3L2	stromal antigen 3-like 2 (pseudogene) [Source:HGNC Symbol;Acc:33886]	NA	NA	8.3e-08	3	130,104,36,	0,3465,19726	-7.08	-5.97	24.2	5' UTR	7	74112305	74306675	194371	2
chr22	38122390	38134682	12293	ENSG00000100101	ENST00000455236	39969	NOL12	nucleolar protein 12 [Source:HGNC Symbol;Acc:28585]	GO:0005730(nucleolus);GO:0019843(rRNA binding)	NA	6.3e-14	3	121,1044,34,	0,8016,12259	-13.2	-11.9	24.2	3' UTR	22	38082421	38170137	87717	1
chr19	38230352	38231008	657	ENSG00000189144	ENST00000590674	31	ZNF573	zinc finger protein 573 [Source:HGNC Symbol;Acc:26420]	GO:0003676(nucleic acid binding);GO:0003677(DNA binding);GO:0005622(intracellular);GO:0005634(nucleus);GO:0006351(transcription, DNA-templated);GO:0006355(regulation of transcription, DNA-dependent);GO:0046872(metal ion binding)	NA	1.3e-16	1	657,	0	-15.9	-14.5	24.2	3' UTR	19	38226734	38231039	4306	2
chr1	155584096	155584755	660	ENSG00000125459	ENST00000538143	4117	MSTO1	misato 1, mitochondrial distribution and morphology regulator [Source:HGNC Symbol;Acc:29678]	GO:0003674(molecular_function);GO:0005737(cytoplasm);GO:0005741(mitochondrial outer membrane);GO:0007005(mitochondrion organization);GO:0048311(mitochondrion distribution)	NA	4e-17	1	660,	0	-16.4	-14.9	23.6	3' UTR	1	155579979	155717636	137658	1
chr5	140050825	140051240	416	ENSG00000120314	ENST00000358337	6564	WDR55	WD repeat domain 55 [Source:HGNC Symbol;Acc:25971]	GO:0003674(molecular_function);GO:0005515(protein binding);GO:0005575(cellular_component);GO:0005730(nucleolus);GO:0005737(cytoplasm);GO:0006364(rRNA processing);GO:0008150(biological_process)	NA	1.3e-07	1	416,	0	-6.89	-5.8	23.6	3' UTR	5	140044261	140051930	7670	1
chr6	32936706	32938929	2224	ENSG00000204256	ENST00000496118	0	BRD2	bromodomain containing 2 [Source:HGNC Symbol;Acc:1103]	GO:0003682(chromatin binding);GO:0005515(protein binding);GO:0005634(nucleus);GO:0005737(cytoplasm);GO:0006334(nucleosome assembly);GO:0006351(transcription, DNA-templated);GO:0006357(regulation of transcription from RNA polymerase II promoter);GO:0007283(spermatogenesis);GO:0016568(chromatin modification);GO:0070577(histone acetyl-lysine binding)	NA	3.9e-09	5	128,188,196,93,265,	0,236,1309,1776,1959	-8.41	-7.25	23.6	5' UTR	6	32936942	32939918	2977	1
chr7	148768112	148771491	3380	ENSG00000197362	ENST00000316286	16383	ZNF786	zinc finger protein 786 [Source:HGNC Symbol;Acc:21806]	GO:0003676(nucleic acid binding);GO:0003677(DNA binding);GO:0005622(intracellular);GO:0005634(nucleus);GO:0006351(transcription, DNA-templated);GO:0006355(regulation of transcription, DNA-dependent);GO:0046872(metal ion binding)	05168(Herpes simplex virus 1 infection - Homo sapiens (human))	2e-11	2	1454,14,	0,3366	-10.7	-9.5	23.6	Exon (ENST00000316286/ENSG00000197362, exon 2 of 3)	7	148766735	148787874	21140	2
chr9	42019160	42019490	331	ENSG00000204837	ENST00000454645	90	RP11-204M4.2	NA	NA	NA	1.3e-07	1	331,	0	-6.89	-5.8	23.6	Exon (ENST00000454645/ENSG00000204837, exon 1 of 3)	9	41961615	42019580	57966	2
chr11	86661527	86663742	2216	ENSG00000150687	ENST00000532234	149964	PRSS23	protease, serine, 23 [Source:HGNC Symbol;Acc:14370]	GO:0003824(catalytic activity);GO:0004252(serine-type endopeptidase activity);GO:0005576(extracellular region);GO:0005634(nucleus);GO:0006508(proteolysis)	NA	1.6e-08	2	15,1485,	0,731	-7.8	-6.66	23.6	3' UTR	11	86511563	86663830	152268	1
chr11	46624830	46637833	13004	ENSG00000180423	ENST00000326737	944	HARBI1	harbinger transposase derived 1 [Source:HGNC Symbol;Acc:26522]	GO:0004518(nuclease activity);GO:0005634(nucleus);GO:0005737(cytoplasm);GO:0005813(centrosome);GO:0016788(hydrolase activity, acting on ester bonds);GO:0046872(metal ion binding)	NA	4e-12	2	630,716,	0,12288	-11.4	-10.1	23.6	5' UTR	11	46624411	46638777	14367	2
chr16	2086990	2088371	1382	ENSG00000065054	ENST00000424542	10121	SLC9A3R2	solute carrier family 9, subfamily A (NHE3, cation proton antiporter 3), member 3 regulator 2 [Source:HGNC Symbol;Acc:11076]	GO:0005102(receptor binding);GO:0005515(protein binding);GO:0005634(nucleus);GO:0005737(cytoplasm);GO:0005886(plasma membrane);GO:0006461(protein complex assembly);GO:0008013(beta-catenin binding);GO:0008022(protein C-terminus binding);GO:0012505(endomembrane system);GO:0014067(negative regulation of phosphatidylinositol 3-kinase signaling);GO:0016324(apical plasma membrane);GO:0019902(phosphatas…	04960(Aldosterone-regulated sodium reabsorption - Homo sapiens (human))	3.2e-45	3	10,63,614,	0,549,768	-44.5	-42.6	23.6	3' UTR	16	2076869	2089027	12159	1
chr22	22292789	22293806	1018	ENSG00000100034	ENST00000407142	0	PPM1F	protein phosphatase, Mg2+/Mn2+ dependent, 1F [Source:HGNC Symbol;Acc:19388]	GO:0003824(catalytic activity);GO:0004722(protein serine/threonine phosphatase activity);GO:0005515(protein binding);GO:0005829(cytosol);GO:0006469(negative regulation of protein kinase activity);GO:0006470(protein dephosphorylation);GO:0010628(positive regulation of gene expression);GO:0010634(positive regulation of epithelial cell migration);GO:0010811(positive regulation of cell-substrate adhe…	NA	1.3e-07	1	1018,	0	-6.89	-5.8	23.6	5' UTR	22	22273800	22292956	19157	2
chr22	50658852	50660168	1317	ENSG00000128159	ENST00000248846	22825	TUBGCP6	tubulin, gamma complex associated protein 6 [Source:HGNC Symbol;Acc:18127]	GO:0000086(G2/M transition of mitotic cell cycle);GO:0000226(microtubule cytoskeleton organization);GO:0000278(mitotic cell cycle);GO:0000922(spindle pole);GO:0005813(centrosome);GO:0005815(microtubule organizing center);GO:0005829(cytosol);GO:0005874(microtubule);GO:0007020(microtubule nucleation);GO:0008017(microtubule binding);GO:0008274(gamma-tubulin ring complex)	NA	1e-17	1	1317,	0	-17	-15.6	23.6	Exon (ENST00000248846/ENSG00000128159, exon 16 of 25)	22	50656118	50682993	26876	2
chr16	19126272	19127199	928	ENSG00000205730	ENST00000566735	1018	ITPRIPL2	inositol 1,4,5-trisphosphate receptor interacting protein-like 2 [Source:HGNC Symbol;Acc:27257]	GO:0016021(integral to membrane)	NA	1.3e-07	1	928,	0	-6.89	-5.8	23.6	3' UTR	16	19125254	19127777	2524	1
chr6	7581176	7583656	2481	ENSG00000096696	ENST00000379802	39368	DSP	desmoplakin [Source:HGNC Symbol;Acc:3052]	GO:0001533(cornified envelope);GO:0002934(desmosome organization);GO:0003223(ventricular compact myocardium morphogenesis);GO:0005080(protein kinase C binding);GO:0005198(structural molecule activity);GO:0005200(structural constituent of cytoskeleton);GO:0005515(protein binding);GO:0005739(mitochondrion);GO:0005856(cytoskeleton);GO:0005882(intermediate filament);GO:0005886(plasma membrane);GO:000…	05412(Arrhythmogenic right ventricular cardiomyopathy (ARVC) - Homo sapiens (human))	2.5e-09	2	627,782,	0,1699	-8.6	-7.43	23	Exon (ENST00000379802/ENSG00000096696, exon 23 of 24)	6	7541808	7586950	45143	1
chr7	82585241	82585691	451	ENSG00000186472	ENST00000333891	206555	PCLO	piccolo presynaptic cytomatrix protein [Source:HGNC Symbol;Acc:13406]	GO:0005215(transporter activity);GO:0005509(calcium ion binding);GO:0005515(protein binding);GO:0005522(profilin binding);GO:0005544(calcium-dependent phospholipid binding);GO:0005856(cytoskeleton);GO:0007010(cytoskeleton organization);GO:0008021(synaptic vesicle);GO:0008152(metabolic process);GO:0016020(membrane);GO:0016079(synaptic vesicle exocytosis);GO:0016491(oxidoreductase activity);GO:0017…	04911(Insulin secretion - Homo sapiens (human))	1.9e-07	1	451,	0	-6.71	-5.62	23	Exon (ENST00000333891/ENSG00000186472, exon 5 of 25)	7	82383329	82792246	408918	2
chr10	47728838	47729075	238	ENSG00000204150	ENST00000399470	20531	CTGLF11P	centaurin, gamma-like family, member 11 pseudogene [Source:HGNC Symbol;Acc:23660]	NA	NA	1.9e-07	1	238,	0	-6.71	-5.62	23	Exon (ENST00000399470/ENSG00000204150, exon 8 of 8)	10	47708307	47729933	21627	1
chr20	60776684	60777823	1140	ENSG00000101181	ENST00000488748	0	MTG2	mitochondrial ribosome-associated GTPase 2 [Source:HGNC Symbol;Acc:16239]	GO:0000287(magnesium ion binding);GO:0003924(GTPase activity);GO:0005525(GTP binding);GO:0005622(intracellular);GO:0005739(mitochondrion);GO:0005743(mitochondrial inner membrane);GO:0005759(mitochondrial matrix);GO:0005761(mitochondrial ribosome);GO:0006184(GTP catabolic process);GO:0007264(small GTPase mediated signal transduction);GO:0015093(ferrous iron transmembrane transporter activity);GO:0…	NA	4e-24	1	1140,	0	-23.4	-21.8	23	3' UTR	20	60777795	60778624	830	1
chrX	70316047	70319242	3196	ENSG00000184481	ENST00000374259	0	FOXO4	forkhead box O4 [Source:HGNC Symbol;Acc:7139]	GO:0003677(DNA binding);GO:0003700(sequence-specific DNA binding transcription factor activity);GO:0005515(protein binding);GO:0005634(nucleus);GO:0005654(nucleoplasm);GO:0005737(cytoplasm);GO:0005829(cytosol);GO:0006355(regulation of transcription, DNA-dependent);GO:0006366(transcription from RNA polymerase II promoter);GO:0007050(cell cycle arrest);GO:0007095(mitotic G2 DNA damage checkpoint);G…	04014(Ras signaling pathway - Homo sapiens (human));04068(FoxO signaling pathway - Homo sapiens (human))	1.3e-13	2	785,85,	0,3111	-12.9	-11.6	23	5' UTR	23	70316047	70323385	7339	1
chr2	165946671	165946911	241	ENSG00000153253	ENST00000360093	113666	SCN3A	sodium channel, voltage-gated, type III, alpha subunit [Source:HGNC Symbol;Acc:10590]	GO:0001518(voltage-gated sodium channel complex);GO:0005216(ion channel activity);GO:0005248(voltage-gated sodium channel activity);GO:0005515(protein binding);GO:0005737(cytoplasm);GO:0006811(ion transport);GO:0006814(sodium ion transport);GO:0016020(membrane);GO:0016021(integral to membrane);GO:0055085(transmembrane transport)	04742(Taste transduction - Homo sapiens (human))	3e-07	1	241,	0	-6.53	-5.45	22.5	Exon (ENST00000360093/ENSG00000153253, exon 28 of 28)	2	165944032	166060577	116546	2
chr4	37592124	37592660	537	ENSG00000154274	ENST00000381980	136561	C4orf19	chromosome 4 open reading frame 19 [Source:HGNC Symbol;Acc:25618]	NA	NA	1.3e-11	1	537,	0	-10.9	-9.63	22.5	3' UTR	4	37455563	37593448	137886	1
chr9	98269548	98270604	1057	ENSG00000185920	ENST00000421141	0	PTCH1	patched 1 [Source:HGNC Symbol;Acc:9585]	GO:0000122(negative regulation of transcription from RNA polymerase II promoter);GO:0001658(branching involved in ureteric bud morphogenesis);GO:0001841(neural tube formation);GO:0001843(neural tube closure);GO:0003007(heart morphogenesis);GO:0005113(patched binding);GO:0005119(smoothened binding);GO:0005515(protein binding);GO:0005794(Golgi apparatus);GO:0005886(plasma membrane);GO:0005901(caveo…	04024(cAMP signaling pathway - Homo sapiens (human));04340(Hedgehog signaling pathway - Homo sapiens (human));04360(Axon guidance - Homo sapiens (human));05200(Pathways in cancer - Homo sapiens (human));05205(Proteoglycans in cancer - Homo sapiens (human));05217(Basal cell carcinoma - Homo sapiens (human))	3e-07	3	152,107,162,	0,668,895	-6.53	-5.45	22.5	5' UTR	9	98205266	98270322	65057	2
chr11	1015943	1016512	570	ENSG00000184956	ENST00000532016	0	MUC6	mucin 6, oligomeric mucus/gel-forming [Source:HGNC Symbol;Acc:7517]	GO:0005201(extracellular matrix structural constituent);GO:0005576(extracellular region);GO:0005796(Golgi lumen);GO:0016266(O-glycan processing);GO:0030277(maintenance of gastrointestinal epithelium);GO:0043687(post-translational protein modification);GO:0044267(cellular protein metabolic process)	NA	1.3e-11	1	570,	0	-10.9	-9.63	22.5	Exon (ENST00000421673/ENSG00000184956, exon 31 of 33)	11	1013473	1016153	2681	2
chr15	85259738	85259947	210	ENSG00000140612	ENST00000268220	0	SEC11A	SEC11 homolog A (S. cerevisiae) [Source:HGNC Symbol;Acc:17718]	GO:0005789(endoplasmic reticulum membrane);GO:0006412(translation);GO:0006465(signal peptide processing);GO:0006508(proteolysis);GO:0006614(SRP-dependent cotranslational protein targeting to membrane);GO:0008233(peptidase activity);GO:0008236(serine-type peptidase activity);GO:0010467(gene expression);GO:0016020(membrane);GO:0016021(integral to membrane);GO:0044267(cellular protein metabolic proc…	03060(Protein export - Homo sapiens (human))	3e-07	1	210,	0	-6.53	-5.45	22.5	5' UTR	15	85212775	85259947	47173	2
chr22	17589434	17590780	1347	ENSG00000177663	ENST00000319363	23585	IL17RA	interleukin 17 receptor A [Source:HGNC Symbol;Acc:5985]	GO:0005515(protein binding);GO:0005576(extracellular region);GO:0005886(plasma membrane);GO:0005887(integral to plasma membrane);GO:0007166(cell surface receptor signaling pathway);GO:0030368(interleukin-17 receptor activity);GO:0032747(positive regulation of interleukin-23 production);GO:0071345(cellular response to cytokine stimulus);GO:0072537(fibroblast activation);GO:1900017(positive regulat…	04060(Cytokine-cytokine receptor interaction - Homo sapiens (human));04657(IL-17 signaling pathway - Homo sapiens (human))	2.5e-08	1	1347,	0	-7.6	-6.47	22.5	3' UTR	22	17565849	17596583	30735	1
chrX	153868311	153869799	1489	ENSG00000224882	ENST00000453062	6750	IKBKGP1	inhibitor of kappa light polypeptide gene enhancer in B-cells, kinase gamma pseudogene 1 [Source:HGNC Symbol;Acc:24455]	NA	NA	3e-07	4	83,62,143,41,	0,381,700,1448	-6.53	-5.45	22.5	Exon (ENST00000453062/ENSG00000224882, exon 5 of 8)	23	153868251	153876549	8299	2
chr3	15492445	15493130	686	ENSG00000249786	ENST00000608408	0	EAF1-AS1	EAF1 antisense RNA 1 [Source:HGNC Symbol;Acc:42328]	NA	NA	3e-07	1	686,	0	-6.53	-5.45	22.5	3' UTR	3	15489291	15493109	3819	2
chr1	9415834	9428159	12326	ENSG00000171621	ENST00000328089	62895	SPSB1	splA/ryanodine receptor domain and SOCS box containing 1 [Source:HGNC Symbol;Acc:30628]	GO:0005515(protein binding);GO:0005737(cytoplasm);GO:0016567(protein ubiquitination);GO:0035556(intracellular signal transduction)	NA	4e-13	2	811,653,	0,11673	-12.4	-11.1	21.9	5' UTR	1	9352939	9429591	76653	1
chr7	100806503	100807038	536	ENSG00000128564	ENST00000249330	1836	VGF	VGF nerve growth factor inducible [Source:HGNC Symbol;Acc:12684]	GO:0001541(ovarian follicle development);GO:0002021(response to dietary excess);GO:0003674(molecular_function);GO:0005184(neuropeptide hormone activity);GO:0005615(extracellular space);GO:0006091(generation of precursor metabolites and energy);GO:0008083(growth factor activity);GO:0009409(response to cold);GO:0019953(sexual reproduction);GO:0030073(insulin secretion);GO:0030133(transport vesicle)…	NA	4.5e-07	1	536,	0	-6.35	-5.28	21.9	Exon (ENST00000249330/ENSG00000128564, exon 2 of 2)	7	100805790	100808874	3085	2
chr10	75567181	75567990	810	ENSG00000166507	ENST00000463410	0	NDST2	N-deacetylase/N-sulfotransferase (heparan glucosaminyl) 2 [Source:HGNC Symbol;Acc:7681]	GO:0000139(Golgi membrane);GO:0002002(regulation of angiotensin levels in blood);GO:0005794(Golgi apparatus);GO:0005975(carbohydrate metabolic process);GO:0006024(glycosaminoglycan biosynthetic process);GO:0008146(sulfotransferase activity);GO:0009987(cellular process);GO:0015012(heparan sulfate proteoglycan biosynthetic process);GO:0015016([heparan sulfate]-glucosamine N-sulfotransferase activit…	00534(Glycosaminoglycan biosynthesis - heparan sulfate / heparin - Homo sapiens (human));01100(Metabolic pathways - Homo sapiens (human))	1e-12	1	810,	0	-12	-10.7	21.9	5' UTR	10	75566634	75567282	649	2
chr10	75567211	75567986	776	ENSG00000166507	ENST00000463410	0	NDST2	N-deacetylase/N-sulfotransferase (heparan glucosaminyl) 2 [Source:HGNC Symbol;Acc:7681]	GO:0000139(Golgi membrane);GO:0002002(regulation of angiotensin levels in blood);GO:0005794(Golgi apparatus);GO:0005975(carbohydrate metabolic process);GO:0006024(glycosaminoglycan biosynthetic process);GO:0008146(sulfotransferase activity);GO:0009987(cellular process);GO:0015012(heparan sulfate proteoglycan biosynthetic process);GO:0015016([heparan sulfate]-glucosamine N-sulfotransferase activit…	00534(Glycosaminoglycan biosynthesis - heparan sulfate / heparin - Homo sapiens (human));01100(Metabolic pathways - Homo sapiens (human))	5e-13	1	776,	0	-12.3	-11	21.9	5' UTR	10	75566634	75567282	649	2
chr11	1618650	1619128	479	ENSG00000205867	ENST00000412090	396	KRTAP5-2	keratin associated protein 5-2 [Source:HGNC Symbol;Acc:23597]	GO:0045095(keratin filament)	NA	4.5e-07	1	479,	0	-6.35	-5.28	21.9	3' UTR	11	1618409	1619524	1116	2
chr19	7115200	7116428	1229	ENSG00000171105	ENST00000341500	177514	INSR	insulin receptor [Source:HGNC Symbol;Acc:6091]	GO:0000187(activation of MAPK activity);GO:0001934(positive regulation of protein phosphorylation);GO:0003007(heart morphogenesis);GO:0004672(protein kinase activity);GO:0004713(protein tyrosine kinase activity);GO:0004714(transmembrane receptor protein tyrosine kinase activity);GO:0004716(receptor signaling protein tyrosine kinase activity);GO:0005009(insulin-activated receptor activity);GO:0005…	04010(MAPK signaling pathway - Homo sapiens (human));04014(Ras signaling pathway - Homo sapiens (human));04015(Rap1 signaling pathway - Homo sapiens (human));04022(cGMP-PKG signaling pathway - Homo sapiens (human));04066(HIF-1 signaling pathway - Homo sapiens (human));04068(FoxO signaling pathway - Homo sapiens (human));04072(Phospholipase D signaling pathway - Homo sapiens (human));04150(mTOR si…	4e-28	1	1229,	0	-27.4	-25.7	21.9	3' UTR	19	7112266	7293942	181677	2
chr20	62196514	62197382	869	ENSG00000130589	ENST00000427522	2045	HELZ2	helicase with zinc finger 2, transcriptional coactivator [Source:HGNC Symbol;Acc:30021]	GO:0003677(DNA binding);GO:0003713(transcription coactivator activity);GO:0004386(helicase activity);GO:0005515(protein binding);GO:0005524(ATP binding);GO:0005654(nucleoplasm);GO:0006351(transcription, DNA-templated);GO:0030374(ligand-dependent nuclear receptor transcription coactivator activity);GO:0044255(cellular lipid metabolic process);GO:0044281(small molecule metabolic process);GO:0045944…	NA	1.3e-12	1	869,	0	-11.9	-10.6	21.9	Exon (ENST00000427522/ENSG00000130589, exon 3 of 14)	20	62189439	62199427	9989	2
chr16	89984883	89985181	299	ENSG00000258839	ENST00000555427	5057	MC1R	melanocortin 1 receptor (alpha melanocyte stimulating hormone receptor) [Source:HGNC Symbol;Acc:6929]	GO:0004930(G-protein coupled receptor activity);GO:0004977(melanocortin receptor activity);GO:0004980(melanocyte-stimulating hormone receptor activity);GO:0005515(protein binding);GO:0005737(cytoplasm);GO:0005886(plasma membrane);GO:0005887(integral to plasma membrane);GO:0007186(G-protein coupled receptor signaling pathway);GO:0007187(G-protein coupled receptor signaling pathway, coupled to cycl…	04080(Neuroactive ligand-receptor interaction - Homo sapiens (human));04916(Melanogenesis - Homo sapiens (human))	4.5e-07	1	299,	0	-6.35	-5.28	21.9	5' UTR	16	89979826	89987381	7556	1
chr13	72014136	72014555	420	ENSG00000165659	ENST00000305425	426775	DACH1	dachshund homolog 1 (Drosophila) [Source:HGNC Symbol;Acc:2663]	GO:0000122(negative regulation of transcription from RNA polymerase II promoter);GO:0000166(nucleotide binding);GO:0001075(RNA polymerase II core promoter sequence-specific DNA binding transcription factor activity involved in preinitiation complex assembly);GO:0001078(RNA polymerase II core promoter proximal region sequence-specific DNA binding transcription factor activity involved in negative …	NA	7.9e-19	1	420,	0	-18.1	-16.6	21.5	3' UTR	13	72012098	72441330	429233	2
chr1	32946670	33002149	55480	ENSG00000254553	ENST00000480336	16012	RP1-27O5.3	NA	GO:0005515(protein binding);GO:0046872(metal ion binding)	NA	5.1e-07	4	1,232,93,64,	0,4032,55044,55416	-6.29	-5.23	21.4	3' UTR	1	32930658	33066393	135736	1
chr8	56922629	56923433	805	ENSG00000254087	ENST00000519728	130257	LYN	v-yes-1 Yamaguchi sarcoma viral related oncogene homolog [Source:HGNC Symbol;Acc:6735]	GO:0001782(B cell homeostasis);GO:0001817(regulation of cytokine production);GO:0001932(regulation of protein phosphorylation);GO:0001933(negative regulation of protein phosphorylation);GO:0002431(Fc receptor mediated stimulatory signaling pathway);GO:0002513(tolerance induction to self antigen);GO:0002553(histamine secretion by mast cell);GO:0002576(platelet degranulation);GO:0002762(negative re…	04062(Chemokine signaling pathway - Homo sapiens (human));04064(NF-kappa B signaling pathway - Homo sapiens (human));04611(Platelet activation - Homo sapiens (human));04662(B cell receptor signaling pathway - Homo sapiens (human));04664(Fc epsilon RI signaling pathway - Homo sapiens (human));04666(Fc gamma R-mediated phagocytosis - Homo sapiens (human));04730(Long-term depression - Homo sapiens (…	1.6e-11	1	805,	0	-10.8	-9.51	21.4	3' UTR	8	56792372	56923131	130760	1
chr9	37860148	37861504	1357	ENSG00000122741	ENST00000377724	59649	DCAF10	DDB1 and CUL4 associated factor 10 [Source:HGNC Symbol;Acc:23686]	GO:0005515(protein binding);GO:0016567(protein ubiquitination);GO:0080008(Cul4-RING ubiquitin ligase complex)	NA	2.2e-08	2	291,368,	0,989	-7.66	-6.53	21.4	Exon (ENST00000377724/ENSG00000122741, exon 6 of 7)	9	37800499	37863322	62824	1
chr11	94231225	94231853	629	ENSG00000168876	ENST00000544612	4430	ANKRD49	ankyrin repeat domain 49 [Source:HGNC Symbol;Acc:25970]	GO:0005515(protein binding);GO:0005634(nucleus);GO:0045893(positive regulation of transcription, DNA-dependent)	NA	6.9e-07	1	629,	0	-6.16	-5.1	21.4	3' UTR	11	94226795	94232749	5955	1
chr14	86088836	86090034	1199	ENSG00000185070	ENST00000553650	0	FLRT2	fibronectin leucine rich transmembrane protein 2 [Source:HGNC Symbol;Acc:3761]	GO:0005057(receptor signaling protein activity);GO:0005515(protein binding);GO:0005578(proteinaceous extracellular matrix);GO:0005887(integral to plasma membrane);GO:0007155(cell adhesion);GO:0008150(biological_process);GO:0030674(protein binding, bridging)	NA	1e-10	1	1199,	0	-9.99	-8.77	21.4	3' UTR	14	86090034	86092572	2539	1
chr14	64915188	64915275	88	ENSG00000258824	ENST00000556640	0	CTD-2555O16.2	NA	NA	NA	6.9e-07	1	88,	0	-6.16	-5.1	21.4	Exon (ENST00000556640/ENSG00000258824, exon 1 of 2)	14	64889653	64915275	25623	2
chr16	31718720	31720322	1603	ENSG00000131797	ENST00000254109	6809	CLUHP3	clustered mitochondria (cluA/CLU1) homolog pseudogene 3 [Source:HGNC Symbol;Acc:28447]	NA	NA	5.4e-09	2	39,1095,	0,508	-8.27	-7.11	21.4	Exon (ENST00000254109/ENSG00000131797, exon 9 of 9)	16	31711911	31718758	6848	1
chr16	70055814	70064948	9135	ENSG00000196696	ENST00000525331	0	PDXDC2P	pyridoxal-dependent decarboxylase domain containing 2, pseudogene [Source:HGNC Symbol;Acc:27559]	NA	NA	6.9e-07	5	39,99,49,85,58,	0,1468,1719,2675,9077	-6.16	-5.1	21.4	Exon (ENST00000458813/ENSG00000239118, exon 1 of 1)	16	70026923	70055833	28911	2
chr16	70942591	70975402	32812	ENSG00000157423	ENST00000393567	289190	HYDIN	HYDIN, axonemal central pair apparatus protein [Source:HGNC Symbol;Acc:19368]	GO:0005198(structural molecule activity);GO:0005929(cilium)	NA	3.2e-21	7	174,219,627,152,163,142,113,	0,9523,11903,24887,27264,29926,32699	-20.5	-19	21.4	Exon (ENST00000393567/ENSG00000157423, exon 44 of 86)	16	70841281	71264592	423312	2
chr17	36346762	36347223	462	ENSG00000197681	ENST00000518551	0	TBC1D3	TBC1 domain family, member 3 [Source:HGNC Symbol;Acc:19031]	GO:0005097(Rab GTPase activator activity);GO:0005886(plasma membrane);GO:0032313(regulation of Rab GTPase activity)	NA	2.6e-08	2	86,214,	0,248	-7.59	-6.46	21.4	5' UTR	17	36337711	36347030	9320	2
chr18	44392101	44398301	6201	ENSG00000078043	ENST00000585916	99007	PIAS2	protein inhibitor of activated STAT, 2 [Source:HGNC Symbol;Acc:17311]	GO:0003676(nucleic acid binding);GO:0003677(DNA binding);GO:0003713(transcription coactivator activity);GO:0005515(protein binding);GO:0005634(nucleus);GO:0006351(transcription, DNA-templated);GO:0006357(regulation of transcription from RNA polymerase II promoter);GO:0008270(zinc ion binding);GO:0016604(nuclear body);GO:0016605(PML body);GO:0016607(nuclear speck);GO:0016925(protein sumoylation);G…	04120(Ubiquitin mediated proteolysis - Homo sapiens (human));04630(JAK-STAT signaling pathway - Homo sapiens (human))	1e-12	3	475,38,148,	0,3174,6053	-12	-10.8	21.4	3' UTR	18	44388353	44497308	108956	2
chr19	53885851	53886600	750	ENSG00000203326	ENST00000474037	16905	ZNF525	zinc finger protein 525 [Source:HGNC Symbol;Acc:29423]	GO:0003676(nucleic acid binding);GO:0003677(DNA binding);GO:0005622(intracellular);GO:0005634(nucleus);GO:0006351(transcription, DNA-templated);GO:0006355(regulation of transcription, DNA-dependent);GO:0046872(metal ion binding)	NA	2.8e-07	1	750,	0	-6.56	-5.48	21.4	3' UTR	19	53868946	53887588	18643	1
chr20	1357827	1358662	836	ENSG00000088832	ENST00000400137	15144	FKBP1A	FK506 binding protein 1A, 12kDa [Source:HGNC Symbol;Acc:3711]	GO:0000413(protein peptidyl-prolyl isomerization);GO:0003007(heart morphogenesis);GO:0003755(peptidyl-prolyl cis-trans isomerase activity);GO:0004871(signal transducer activity);GO:0005024(transforming growth factor beta-activated receptor activity);GO:0005160(transforming growth factor beta receptor binding);GO:0005219(ryanodine-sensitive calcium-release channel activity);GO:0005515(protein bind…	NA	6e-08	1	836,	0	-7.22	-6.11	21.4	Exon (ENST00000609470/ENSG00000234684, exon 3 of 3)	20	1349622	1373806	24185	2
chrX	1520751	1531948	11198	ENSG00000236017	ENST00000420411	0	ASMTL-AS1	ASMTL antisense RNA 1 [Source:HGNC Symbol;Acc:25811]	NA	NA	1.3e-13	3	368,209,313,	0,1519,10885	-12.9	-11.6	21.4	3' UTR	23	1520936	1532024	11089	1
chrX	47774325	47775552	1228	ENSG00000197779	ENST00000376954	78024	ZNF81	zinc finger protein 81 [Source:HGNC Symbol;Acc:13156]	GO:0003676(nucleic acid binding);GO:0003677(DNA binding);GO:0003700(sequence-specific DNA binding transcription factor activity);GO:0005622(intracellular);GO:0005634(nucleus);GO:0006351(transcription, DNA-templated);GO:0006355(regulation of transcription, DNA-dependent);GO:0046872(metal ion binding)	05168(Herpes simplex virus 1 infection - Homo sapiens (human))	1.3e-07	1	1228,	0	-6.9	-5.8	21.4	Exon (ENST00000376954/ENSG00000197779, exon 6 of 6)	23	47696301	47781610	85310	1
chrX	75648732	75649656	925	ENSG00000198934	ENST00000361470	686	MAGEE1	melanoma antigen family E, 1 [Source:HGNC Symbol;Acc:24934]	GO:0005515(protein binding);GO:0005634(nucleus);GO:0005886(plasma membrane);GO:0008150(biological_process);GO:0016010(dystrophin-associated glycoprotein complex);GO:0030425(dendrite);GO:0045211(postsynaptic membrane);GO:0048471(perinuclear region of cytoplasm)	NA	6.9e-07	1	925,	0	-6.16	-5.1	21.4	Exon (ENST00000361470/ENSG00000198934, exon 1 of 1)	23	75648046	75651744	3699	1
chr22	29837239	29838106	868	ENSG00000225465	ENST00000539579	0	RFPL1S	RFPL1 antisense RNA 1 [Source:HGNC Symbol;Acc:9978]	NA	NA	6.9e-07	1	868,	0	-6.16	-5.1	21.4	Exon (ENST00000354373/ENSG00000128250, exon 2 of 2)	22	29837244	29837827	584	2
chr10	52504945	52514341	9397	ENSG00000204147	ENST00000374007	5867	ASAH2B	N-acylsphingosine amidohydrolase (non-lysosomal ceramidase) 2B [Source:HGNC Symbol;Acc:23456]	NA	NA	1e-06	4	90,60,89,31,	0,4158,7283,9366	-5.98	-4.93	20.8	Exon (ENST00000374007/ENSG00000204147, exon 3 of 6)	10	52499078	52516948	17871	1
chr11	1618673	1619113	441	ENSG00000205867	ENST00000412090	411	KRTAP5-2	keratin associated protein 5-2 [Source:HGNC Symbol;Acc:23597]	GO:0045095(keratin filament)	NA	1e-06	1	441,	0	-5.98	-4.93	20.8	3' UTR	11	1618409	1619524	1116	2
chr13	24242942	24247965	5024	ENSG00000127863	ENST00000248484	98433	TNFRSF19	tumor necrosis factor receptor superfamily, member 19 [Source:HGNC Symbol;Acc:11915]	GO:0001942(hair follicle development);GO:0005031(tumor necrosis factor-activated receptor activity);GO:0005515(protein binding);GO:0006915(apoptotic process);GO:0007254(JNK cascade);GO:0016021(integral to membrane);GO:0033209(tumor necrosis factor-mediated signaling pathway);GO:0043123(positive regulation of I-kappaB kinase/NF-kappaB signaling)	04060(Cytokine-cytokine receptor interaction - Homo sapiens (human))	1.6e-35	2	471,455,	0,4569	-34.8	-33	20.8	3' UTR	13	24144509	24249028	104520	1
chr13	114110404	114111123	720	ENSG00000150401	ENST00000332592	33883	DCUN1D2	DCN1, defective in cullin neddylation 1, domain containing 2 [Source:HGNC Symbol;Acc:20328]	GO:0005515(protein binding)	NA	7.9e-17	1	720,	0	-16.1	-14.7	20.8	3' UTR	13	114110134	114145006	34873	2
chr14	64935416	64936732	1317	ENSG00000089775	ENST00000555220	35199	ZBTB25	zinc finger and BTB domain containing 25 [Source:HGNC Symbol;Acc:13112]	GO:0003677(DNA binding);GO:0003700(sequence-specific DNA binding transcription factor activity);GO:0005515(protein binding);GO:0005634(nucleus);GO:0005737(cytoplasm);GO:0006351(transcription, DNA-templated);GO:0010467(gene expression);GO:0046872(metal ion binding)	NA	2.8e-07	1	1317,	0	-6.55	-5.47	20.8	3' UTR	14	64915824	64971931	56108	2
chr14	75537337	75544441	7105	ENSG00000119703	ENST00000532198	0	ZC2HC1C	zinc finger, C2HC-type containing 1C [Source:HGNC Symbol;Acc:20354]	GO:0046872(metal ion binding)	NA	1.6e-15	3	1278,65,207,	0,2937,6898	-14.8	-13.4	20.8	3' UTR	14	75537677	75544522	6846	1
chr14	74194833	74195462	630	ENSG00000156030	ENST00000394071	58499	ELMSAN1	ELM2 and Myb/SANT-like domain containing 1 [Source:HGNC Symbol;Acc:19853]	GO:0003677(DNA binding);GO:0003682(chromatin binding);GO:0005634(nucleus);GO:0006351(transcription, DNA-templated);GO:0006355(regulation of transcription, DNA-dependent)	NA	1e-06	1	630,	0	-5.98	-4.93	20.8	Exon (ENST00000462716/ENSG00000156030, exon 1 of 4)	14	74181825	74253961	72137	2
chr16	15227842	15229257	1416	ENSG00000250251	ENST00000540502	0	PKD1P6	polycystic kidney disease 1 (autosomal dominant) pseudogene 6 [Source:HGNC Symbol;Acc:30070]	NA	NA	5.9e-07	4	90,144,124,121,	0,217,1045,1295	-6.23	-5.17	20.8	Exon (ENST00000343738/ENSG00000250251, exon 8 of 24)	16	15227345	15229010	1666	2
chr17	16229219	16230068	850	ENSG00000108474	ENST00000431149	0	PIGL	phosphatidylinositol glycan anchor biosynthesis, class L [Source:HGNC Symbol;Acc:8966]	GO:0000225(N-acetylglucosaminylphosphatidylinositol deacetylase activity);GO:0005783(endoplasmic reticulum);GO:0005789(endoplasmic reticulum membrane);GO:0006501(C-terminal protein lipidation);GO:0006506(GPI anchor biosynthetic process);GO:0016021(integral to membrane);GO:0016254(preassembly of GPI anchor in ER membrane);GO:0043687(post-translational protein modification);GO:0044267(cellular prot…	00563(Glycosylphosphatidylinositol (GPI)-anchor biosynthesis - Homo sapiens (human));01100(Metabolic pathways - Homo sapiens (human))	2.3e-10	2	507,270,	0,580	-9.63	-8.42	20.8	3' UTR	17	16229799	16250988	21190	1
chr17	33734323	33736787	2465	ENSG00000267648	ENST00000590539	0	RP11-686D22.3	NA	NA	NA	6.8e-08	2	288,304,	0,2161	-7.17	-6.06	20.8	Exon (ENST00000587012/ENSG00000267745, exon 1 of 2)	17	33733967	33734837	871	2
chr17	36345477	36353674	8198	ENSG00000197681	ENST00000518551	0	TBC1D3	TBC1 domain family, member 3 [Source:HGNC Symbol;Acc:19031]	GO:0005097(Rab GTPase activator activity);GO:0005886(plasma membrane);GO:0032313(regulation of Rab GTPase activity)	NA	8.5e-09	6	2,86,73,201,105,74,	0,1285,1533,6319,6945,8124	-8.07	-6.92	20.8	5' UTR	17	36337711	36347030	9320	2
chr19	41825655	41828968	3314	ENSG00000105329	ENST00000598758	18967	TGFB1	transforming growth factor, beta 1 [Source:HGNC Symbol;Acc:11766]	GO:0000060(protein import into nucleus, translocation);GO:0000122(negative regulation of transcription from RNA polymerase II promoter);GO:0000165(MAPK cascade);GO:0001657(ureteric bud development);GO:0001666(response to hypoxia);GO:0001763(morphogenesis of a branching structure);GO:0001775(cell activation);GO:0001837(epithelial to mesenchymal transition);GO:0001933(negative regulation of protein…	04010(MAPK signaling pathway - Homo sapiens (human));04060(Cytokine-cytokine receptor interaction - Homo sapiens (human));04068(FoxO signaling pathway - Homo sapiens (human));04110(Cell cycle - Homo sapiens (human));04218(Cellular senescence - Homo sapiens (human));04350(TGF-beta signaling pathway - Homo sapiens (human));04380(Osteoclast differentiation - Homo sapiens (human));04390(Hippo signali…	5e-34	3	103,414,469,	0,591,2845	-33.3	-31.5	20.8	3' UTR	19	41807492	41847935	40444	2
chr19	37005186	37008933	3748	ENSG00000254004	ENST00000523638	10629	ZNF260	zinc finger protein 260 [Source:HGNC Symbol;Acc:13499]	GO:0003677(DNA binding);GO:0005634(nucleus);GO:0005737(cytoplasm);GO:0006351(transcription, DNA-templated);GO:0006355(regulation of transcription, DNA-dependent);GO:0007275(multicellular organismal development);GO:0046872(metal ion binding)	NA	3.2e-38	3	1416,108,2,	0,3002,3746	-37.5	-35.6	20.8	5' UTR	19	37001597	37019562	17966	2
chr22	30773779	30774348	570	ENSG00000241528	ENST00000332468	0	RP1-130H16.16	NA	NA	NA	1e-06	1	570,	0	-5.98	-4.93	20.8	3' UTR	22	30770930	30773862	2933	2
chr22	29837331	29837827	497	ENSG00000225465	ENST00000539579	0	RFPL1S	RFPL1 antisense RNA 1 [Source:HGNC Symbol;Acc:9978]	NA	NA	7.1e-07	1	497,	0	-6.15	-5.09	20.8	Exon (ENST00000354373/ENSG00000128250, exon 2 of 2)	22	29837244	29837827	584	2
chrX	49054345	49055242	898	ENSG00000102003	ENST00000263233	1476	SYP	synaptophysin [Source:HGNC Symbol;Acc:11506]	GO:0005215(transporter activity);GO:0005509(calcium ion binding);GO:0005515(protein binding);GO:0006897(endocytosis);GO:0008021(synaptic vesicle);GO:0015485(cholesterol binding);GO:0016020(membrane);GO:0016021(integral to membrane);GO:0016188(synaptic vesicle maturation);GO:0017075(syntaxin-1 binding);GO:0019904(protein domain specific binding);GO:0030054(cell junction);GO:0030285(integral to syn…	NA	1.3e-13	1	898,	0	-12.9	-11.6	20.8	Exon (ENST00000494396/ENSG00000102003, exon 2 of 2)	23	49044269	49056718	12450	2
chrX	38145798	38147023	1226	ENSG00000156313	ENST00000318842	39794	RPGR	retinitis pigmentosa GTPase regulator [Source:HGNC Symbol;Acc:10295]	GO:0001750(photoreceptor outer segment);GO:0005085(guanyl-nucleotide exchange factor activity);GO:0005515(protein binding);GO:0005737(cytoplasm);GO:0005794(Golgi apparatus);GO:0005813(centrosome);GO:0005929(cilium);GO:0006886(intracellular protein transport);GO:0007601(visual perception);GO:0036064(ciliary basal body);GO:0036126(sperm flagellum);GO:0042073(intraciliary transport);GO:0042384(ciliu…	NA	4e-70	1	1226,	0	-69.4	-67.1	20.7	3' UTR	23	38128416	38186817	58402	2
chr2	131671594	131673361	1768	ENSG00000136002	ENST00000526381	77105	ARHGEF4	Rho guanine nucleotide exchange factor (GEF) 4 [Source:HGNC Symbol;Acc:684]	GO:0005085(guanyl-nucleotide exchange factor activity);GO:0005089(Rho guanyl-nucleotide exchange factor activity);GO:0005515(protein binding);GO:0005829(cytosol);GO:0007264(small GTPase mediated signal transduction);GO:0019904(protein domain specific binding);GO:0030032(lamellipodium assembly);GO:0030676(Rac guanyl-nucleotide exchange factor activity);GO:0032587(ruffle membrane);GO:0035023(regula…	04810(Regulation of actin cytoskeleton - Homo sapiens (human))	3.2e-15	1	1768,	0	-14.5	-13.1	20.2	5' UTR	2	131594489	131672058	77570	1
chr2	158114678	158115336	659	ENSG00000136542	ENST00000259056	568	GALNT5	UDP-N-acetyl-alpha-D-galactosamine:polypeptide N-acetylgalactosaminyltransferase 5 (GalNAc-T5) [Source:HGNC Symbol;Acc:4127]	GO:0000139(Golgi membrane);GO:0004653(polypeptide N-acetylgalactosaminyltransferase activity);GO:0005575(cellular_component);GO:0006024(glycosaminoglycan biosynthetic process);GO:0016021(integral to membrane);GO:0016266(O-glycan processing);GO:0043687(post-translational protein modification);GO:0044267(cellular protein metabolic process)	00512(Mucin type O-glycan biosynthesis - Homo sapiens (human));01100(Metabolic pathways - Homo sapiens (human))	9.5e-08	1	659,	0	-7.02	-5.92	20.2	Exon (ENST00000259056/ENSG00000136542, exon 1 of 10)	2	158114110	158170723	56614	1
chr4	39594889	39595189	301	ENSG00000163683	ENST00000295958	45521	SMIM14	small integral membrane protein 14 [Source:HGNC Symbol;Acc:27321]	GO:0016021(integral to membrane)	NA	1.6e-06	1	301,	0	-5.8	-4.76	20.2	Exon (ENST00000504032/ENSG00000249348, exon 5 of 5)	4	39547950	39640710	92761	2
chr4	153896084	153897792	1709	ENSG00000137460	ENST00000511601	38580	FHDC1	FH2 domain containing 1 [Source:HGNC Symbol;Acc:29363]	NA	NA	2e-12	1	1709,	0	-11.7	-10.4	20.2	Exon (ENST00000511601/ENSG00000137460, exon 12 of 12)	4	153857504	153900838	43335	1
chr5	64925320	64926064	745	ENSG00000113597	ENST00000399438	4777	TRAPPC13	trafficking protein particle complex 13 [Source:HGNC Symbol;Acc:25828]	NA	NA	1.6e-06	1	745,	0	-5.8	-4.76	20.2	5' UTR	5	64920543	64962060	41518	1
chr6	32938149	32938663	515	ENSG00000204256	ENST00000584808	0	BRD2	bromodomain containing 2 [Source:HGNC Symbol;Acc:1103]	GO:0003682(chromatin binding);GO:0005515(protein binding);GO:0005634(nucleus);GO:0005737(cytoplasm);GO:0006334(nucleosome assembly);GO:0006351(transcription, DNA-templated);GO:0006357(regulation of transcription from RNA polymerase II promoter);GO:0007283(spermatogenesis);GO:0016568(chromatin modification);GO:0070577(histone acetyl-lysine binding)	NA	1.6e-06	2	62,136,	0,379	-5.8	-4.76	20.2	Exon (ENST00000415875/ENSG00000223837, exon 1 of 2)	6	32938482	32939825	1344	1
chr6	165746252	165749666	3415	ENSG00000112541	ENST00000366882	325922	PDE10A	phosphodiesterase 10A [Source:HGNC Symbol;Acc:8772]	GO:0003824(catalytic activity);GO:0004114(3',5'-cyclic-nucleotide phosphodiesterase activity);GO:0004118(cGMP-stimulated cyclic-nucleotide phosphodiesterase activity);GO:0005515(protein binding);GO:0005829(cytosol);GO:0006198(cAMP catabolic process);GO:0007165(signal transduction);GO:0007596(blood coagulation);GO:0010738(regulation of protein kinase A signaling);GO:0030552(cAMP binding);GO:003055…	00230(Purine metabolism - Homo sapiens (human));01100(Metabolic pathways - Homo sapiens (human));04024(cAMP signaling pathway - Homo sapiens (human));05032(Morphine addiction - Homo sapiens (human))	1.6e-06	2	365,55,	0,3360	-5.8	-4.76	20.2	3' UTR	6	165740776	166075588	334813	2
chr14	68963926	68964195	270	ENSG00000182185	ENST00000487861	677430	RAD51B	RAD51 paralog B [Source:HGNC Symbol;Acc:9822]	GO:0000166(nucleotide binding);GO:0003677(DNA binding);GO:0003678(DNA helicase activity);GO:0003697(single-stranded DNA binding);GO:0005515(protein binding);GO:0005524(ATP binding);GO:0005634(nucleus);GO:0005654(nucleoplasm);GO:0006259(DNA metabolic process);GO:0006260(DNA replication);GO:0006281(DNA repair);GO:0006310(DNA recombination);GO:0007131(reciprocal meiotic recombination);GO:0007596(blo…	03440(Homologous recombination - Homo sapiens (human))	1.6e-06	1	270,	0	-5.8	-4.76	20.2	Exon (ENST00000460526/ENSG00000182185, exon 5 of 5)	14	68286496	69078282	791787	1
chr15	60365867	60366130	264	ENSG00000259223	ENST00000560503	44389	RP11-82L7.4	NA	NA	NA	1.6e-06	1	264,	0	-5.8	-4.76	20.2	Exon (ENST00000560503/ENSG00000259223, exon 3 of 3)	15	60365867	60410519	44653	2
chr19	58578133	58580381	2249	ENSG00000176293	ENST00000439855	7526	ZNF135	zinc finger protein 135 [Source:HGNC Symbol;Acc:12919]	GO:0003676(nucleic acid binding);GO:0003677(DNA binding);GO:0003700(sequence-specific DNA binding transcription factor activity);GO:0005622(intracellular);GO:0005634(nucleus);GO:0006351(transcription, DNA-templated);GO:0006355(regulation of transcription, DNA-dependent);GO:0007010(cytoskeleton organization);GO:0022604(regulation of cell morphogenesis);GO:0046872(metal ion binding)	05168(Herpes simplex virus 1 infection - Homo sapiens (human))	6.3e-14	1	2249,	0	-13.2	-11.9	20.2	3' UTR	19	58570607	58579829	9223	1
chr19	11325258	11326403	1146	ENSG00000130158	ENST00000294618	46725	DOCK6	dedicator of cytokinesis 6 [Source:HGNC Symbol;Acc:19189]	GO:0005085(guanyl-nucleotide exchange factor activity);GO:0005829(cytosol);GO:0007264(small GTPase mediated signal transduction);GO:0007596(blood coagulation);GO:0048471(perinuclear region of cytoplasm)	NA	1.6e-06	3	68,85,117,	0,805,1029	-5.8	-4.76	20.2	Exon (ENST00000294618/ENSG00000130158, exon 32 of 48)	19	11309971	11373128	63158	2
chrX	53172043	53172628	586	ENSG00000266700	ENST00000578198	0	AL139396.1	NA	NA	NA	1.6e-06	1	586,	0	-5.8	-4.76	20.2	Exon (ENST00000604849/ENSG00000232593, exon 3 of 3)	23	53172216	53172299	84	2
chr11	64883875	64884581	707	ENSG00000174276	ENST00000310597	589	ZNHIT2	zinc finger, HIT-type containing 2 [Source:HGNC Symbol;Acc:1177]	GO:0046872(metal ion binding)	NA	6.3e-15	1	707,	0	-14.2	-12.8	20.2	3' UTR	11	64883875	64885170	1296	2
chr19	15550907	15558934	8028	ENSG00000011451	ENST00000389282	1828	WIZ	widely interspaced zinc finger motifs [Source:HGNC Symbol;Acc:30917]	GO:0005634(nucleus);GO:0046872(metal ion binding)	NA	5e-18	2	549,21,	0,8007	-17.3	-15.9	19.9	Exon (ENST00000389282/ENSG00000011451, exon 2 of 10)	19	15532319	15560762	28444	2
chr2	74729197	74729463	267	ENSG00000179528	ENST00000460508	980	LBX2	ladybird homeobox 2 [Source:HGNC Symbol;Acc:15525]	GO:0003677(DNA binding);GO:0003700(sequence-specific DNA binding transcription factor activity);GO:0005634(nucleus);GO:0006351(transcription, DNA-templated);GO:0006355(regulation of transcription, DNA-dependent);GO:0043565(sequence-specific DNA binding)	NA	2.4e-06	1	267,	0	-5.62	-4.58	19.7	Exon (ENST00000606287/ENSG00000272183, exon 1 of 1)	2	74724644	74730443	5800	2
chr2	96993646	96994091	446	ENSG00000198885	ENST00000536814	2577	ITPRIPL1	inositol 1,4,5-trisphosphate receptor interacting protein-like 1 [Source:HGNC Symbol;Acc:29371]	GO:0016021(integral to membrane)	NA	2.4e-06	1	446,	0	-5.62	-4.58	19.7	3' UTR	2	96991069	96994091	3023	1
chr2	70189785	70190354	570	ENSG00000179818	ENST00000435880	123793	PCBP1-AS1	PCBP1 antisense RNA 1 [Source:HGNC Symbol;Acc:42948]	NA	NA	2.4e-06	1	570,	0	-5.62	-4.58	19.7	Exon (ENST00000435880/ENSG00000179818, exon 11 of 11)	2	70189395	70314147	124753	2
chr2	217235795	217236422	628	ENSG00000144583	ENST00000273067	328	MARCH4	membrane-associated ring finger (C3HC4) 4, E3 ubiquitin protein ligase [Source:HGNC Symbol;Acc:29269]	GO:0000139(Golgi membrane);GO:0004842(ubiquitin-protein ligase activity);GO:0005795(Golgi stack);GO:0005802(trans-Golgi network);GO:0008270(zinc ion binding);GO:0016021(integral to membrane);GO:0046872(metal ion binding)	NA	2.4e-06	1	628,	0	-5.62	-4.58	19.7	5' UTR	2	217122588	217236750	114163	2
chr2	218712986	218713795	810	ENSG00000079308	ENST00000171887	95056	TNS1	tensin 1 [Source:HGNC Symbol;Acc:11973]	GO:0003779(actin binding);GO:0005515(protein binding);GO:0005737(cytoplasm);GO:0005856(cytoskeleton);GO:0005925(focal adhesion);GO:0007044(cell-substrate junction assembly);GO:0009986(cell surface);GO:0010761(fibroblast migration);GO:0030055(cell-substrate junction);GO:0035556(intracellular signal transduction);GO:0046872(metal ion binding)	NA	3.9e-08	1	810,	0	-7.41	-6.29	19.7	Exon (ENST00000171887/ENSG00000079308, exon 17 of 33)	2	218664512	218808851	144340	2
chr3	137906349	137906764	416	ENSG00000114098	ENST00000461822	0	ARMC8	armadillo repeat containing 8 [Source:HGNC Symbol;Acc:24999]	GO:0005488(binding);GO:0005515(protein binding)	NA	2.4e-06	2	93,147,	0,269	-5.62	-4.58	19.7	5' UTR	3	137906359	138015096	108738	1
chr3	184298842	184299690	849	ENSG00000145191	ENST00000444495	445678	EIF2B5	eukaryotic translation initiation factor 2B, subunit 5 epsilon, 82kDa [Source:HGNC Symbol;Acc:3261]	GO:0001541(ovarian follicle development);GO:0003743(translation initiation factor activity);GO:0005085(guanyl-nucleotide exchange factor activity);GO:0005488(binding);GO:0005515(protein binding);GO:0005634(nucleus);GO:0005737(cytoplasm);GO:0005829(cytosol);GO:0005851(eukaryotic translation initiation factor 2B complex);GO:0006412(translation);GO:0006413(translational initiation);GO:0006417(regula…	03013(RNA transport - Homo sapiens (human));05168(Herpes simplex virus 1 infection - Homo sapiens (human))	2.4e-06	3	112,156,389,	0,199,460	-5.62	-4.58	19.7	3' UTR	3	183853164	184402546	549383	1
chr5	140729918	140730128	211	ENSG00000081853	ENST00000394576	11379	PCDHGA2	protocadherin gamma subfamily A, 2 [Source:HGNC Symbol;Acc:8700]	GO:0005509(calcium ion binding);GO:0005886(plasma membrane);GO:0007156(homophilic cell adhesion);GO:0016020(membrane);GO:0016021(integral to membrane)	NA	2.4e-06	1	211,	0	-5.62	-4.58	19.7	Exon (ENST00000523390/ENSG00000254221, exon 1 of 4)	5	140718539	140892546	174008	1
chr6	7580248	7580577	330	ENSG00000096696	ENST00000379802	38440	DSP	desmoplakin [Source:HGNC Symbol;Acc:3052]	GO:0001533(cornified envelope);GO:0002934(desmosome organization);GO:0003223(ventricular compact myocardium morphogenesis);GO:0005080(protein kinase C binding);GO:0005198(structural molecule activity);GO:0005200(structural constituent of cytoskeleton);GO:0005515(protein binding);GO:0005739(mitochondrion);GO:0005856(cytoskeleton);GO:0005882(intermediate filament);GO:0005886(plasma membrane);GO:000…	05412(Arrhythmogenic right ventricular cardiomyopathy (ARVC) - Homo sapiens (human))	2.4e-06	1	330,	0	-5.62	-4.58	19.7	Exon (ENST00000379802/ENSG00000096696, exon 23 of 24)	6	7541808	7586950	45143	1
chr7	105926189	105926480	292	ENSG00000105835	ENST00000424768	292	NAMPT	nicotinamide phosphoribosyltransferase [Source:HGNC Symbol;Acc:30092]	GO:0004514(nicotinate-nucleotide diphosphorylase (carboxylating) activity);GO:0005125(cytokine activity);GO:0005515(protein binding);GO:0005829(cytosol);GO:0006766(vitamin metabolic process);GO:0006767(water-soluble vitamin metabolic process);GO:0006769(nicotinamide metabolic process);GO:0007165(signal transduction);GO:0007267(cell-cell signaling);GO:0008284(positive regulation of cell proliferat…	00760(Nicotinate and nicotinamide metabolism - Homo sapiens (human));01100(Metabolic pathways - Homo sapiens (human));04621(NOD-like receptor signaling pathway - Homo sapiens (human))	2.4e-06	1	292,	0	-5.62	-4.58	19.7	5' UTR	7	105915446	105926772	11327	2
chr10	25464530	25464859	330	ENSG00000151025	ENST00000376351	539	GPR158	G protein-coupled receptor 158 [Source:HGNC Symbol;Acc:23689]	GO:0004930(G-protein coupled receptor activity);GO:0005515(protein binding);GO:0005886(plasma membrane);GO:0007186(G-protein coupled receptor signaling pathway);GO:0008277(regulation of G-protein coupled receptor protein signaling pathway);GO:0016020(membrane);GO:0016021(integral to membrane);GO:0072659(protein localization to plasma membrane)	NA	2.4e-06	1	330,	0	-5.62	-4.58	19.7	Exon (ENST00000376351/ENSG00000151025, exon 1 of 11)	10	25463991	25891155	427165	1
chr11	6578474	6579073	600	ENSG00000179532	ENST00000254579	59948	DNHD1	dynein heavy chain domain 1 [Source:HGNC Symbol;Acc:26532]	GO:0001539(ciliary or bacterial-type flagellar motility);GO:0003777(microtubule motor activity);GO:0007018(microtubule-based movement);GO:0016020(membrane);GO:0016192(vesicle-mediated transport);GO:0030031(cell projection assembly);GO:0030286(dynein complex)	NA	7.1e-07	1	600,	0	-6.15	-5.09	19.7	Exon (ENST00000254579/ENSG00000179532, exon 25 of 43)	11	6518526	6593252	74727	1
chr14	55004436	55005208	773	ENSG00000100532	ENST00000556172	0	CGRRF1	cell growth regulator with ring finger domain 1 [Source:HGNC Symbol;Acc:15528]	GO:0005515(protein binding);GO:0005634(nucleus);GO:0006950(response to stress);GO:0007050(cell cycle arrest);GO:0008270(zinc ion binding);GO:0008285(negative regulation of cell proliferation)	NA	4e-39	2	112,428,	0,345	-38.4	-36.5	19.7	3' UTR	14	55004440	55005332	893	1
chr15	25923975	25924274	300	ENSG00000206190	ENST00000356865	184081	ATP10A	ATPase, class V, type 10A [Source:HGNC Symbol;Acc:13542]	GO:0000166(nucleotide binding);GO:0000287(magnesium ion binding);GO:0004012(phospholipid-translocating ATPase activity);GO:0005515(protein binding);GO:0005524(ATP binding);GO:0005783(endoplasmic reticulum);GO:0005789(endoplasmic reticulum membrane);GO:0005886(plasma membrane);GO:0006812(cation transport);GO:0008360(regulation of cell shape);GO:0015914(phospholipid transport);GO:0016021(integral t…	NA	2.4e-06	1	300,	0	-5.62	-4.58	19.7	3' UTR	15	25922420	26108355	185936	2
chr15	55609471	55611091	1621	ENSG00000069974	ENST00000563262	220	RAB27A	RAB27A, member RAS oncogene family [Source:HGNC Symbol;Acc:9766]	GO:0001750(photoreceptor outer segment);GO:0003924(GTPase activity);GO:0005515(protein binding);GO:0005525(GTP binding);GO:0005622(intracellular);GO:0005764(lysosome);GO:0005770(late endosome);GO:0005794(Golgi apparatus);GO:0006184(GTP catabolic process);GO:0006605(protein targeting);GO:0006886(intracellular protein transport);GO:0006887(exocytosis);GO:0006913(nucleocytoplasmic transport);GO:0007…	NA	2.4e-06	2	595,30,	0,1591	-5.62	-4.58	19.7	Exon (ENST00000436697/ENSG00000225973, exon 1 of 2)	15	55520864	55611311	90448	2
chr16	12662453	12664940	2488	ENSG00000048471	ENST00000566228	591858	SNX29	sorting nexin 29 [Source:HGNC Symbol;Acc:30542]	GO:0003777(microtubule motor activity);GO:0005871(kinesin complex);GO:0007018(microtubule-based movement);GO:0007154(cell communication);GO:0035091(phosphatidylinositol binding)	NA	1.6e-19	1	2488,	0	-18.8	-17.4	19.7	3' UTR	16	12070595	12668146	597552	1
chr17	14232613	14232791	179	ENSG00000125430	ENST00000466596	28213	HS3ST3B1	heparan sulfate (glucosamine) 3-O-sulfotransferase 3B1 [Source:HGNC Symbol;Acc:5198]	GO:0000139(Golgi membrane);GO:0005887(integral to plasma membrane);GO:0005975(carbohydrate metabolic process);GO:0006024(glycosaminoglycan biosynthetic process);GO:0008146(sulfotransferase activity);GO:0008467([heparan sulfate]-glucosamine 3-sulfotransferase 1 activity);GO:0015012(heparan sulfate proteoglycan biosynthetic process);GO:0015015(heparan sulfate proteoglycan biosynthetic process, enzy…	00534(Glycosaminoglycan biosynthesis - heparan sulfate / heparin - Homo sapiens (human))	2.4e-06	1	179,	0	-5.62	-4.58	19.7	Exon (ENST00000584683/ENSG00000266378, exon 1 of 1)	17	14204400	14252461	48062	1
chr18	3594151	3597639	3489	ENSG00000177337	ENST00000573355	0	DLGAP1-AS1	DLGAP1 antisense RNA 1 [Source:HGNC Symbol;Acc:31676]	NA	NA	2.5e-18	3	88,65,1063,	0,267,2426	-17.6	-16.2	19.7	Exon (ENST00000577995/ENSG00000177337, exon 2 of 3)	18	3594453	3597226	2774	1
chr18	77473051	77495767	22717	ENSG00000060069	ENST00000590599	0	CTDP1	CTD (carboxy-terminal domain, RNA polymerase II, polypeptide A) phosphatase, subunit 1 [Source:HGNC Symbol;Acc:2498]	GO:0000922(spindle pole);GO:0003899(DNA-directed RNA polymerase activity);GO:0004721(phosphoprotein phosphatase activity);GO:0005515(protein binding);GO:0005634(nucleus);GO:0005654(nucleoplasm);GO:0005737(cytoplasm);GO:0005813(centrosome);GO:0005819(spindle);GO:0006366(transcription from RNA polymerase II promoter);GO:0006368(transcription elongation from RNA polymerase II promoter);GO:0006470(pr…	NA	7.9e-34	6	88,1038,142,207,163,158,	0,1440,4484,4759,15856,22559	-33.1	-31.3	19.7	Exon (ENST00000299543/ENSG00000060069, exon 7 of 13)	18	77495610	77514501	18892	1
chr18	77917870	77918290	421	ENSG00000178184	ENST00000353265	87139	PARD6G	par-6 family cell polarity regulator gamma [Source:HGNC Symbol;Acc:16076]	GO:0005515(protein binding);GO:0005829(cytosol);GO:0005886(plasma membrane);GO:0005923(tight junction);GO:0007049(cell cycle);GO:0034329(cell junction assembly);GO:0043234(protein complex);GO:0045216(cell-cell junction organization);GO:0051301(cell division);GO:0070830(tight junction assembly)	04015(Rap1 signaling pathway - Homo sapiens (human));04144(Endocytosis - Homo sapiens (human));04360(Axon guidance - Homo sapiens (human));04390(Hippo signaling pathway - Homo sapiens (human));04530(Tight junction - Homo sapiens (human));05165(Human papillomavirus infection - Homo sapiens (human))	2.4e-06	1	421,	0	-5.62	-4.58	19.7	Exon (ENST00000353265/ENSG00000178184, exon 3 of 3)	18	77915115	78005429	90315	2
chr19	7924061	7929503	5443	ENSG00000142459	ENST00000601766	0	EVI5L	ecotropic viral integration site 5-like [Source:HGNC Symbol;Acc:30464]	GO:0005097(Rab GTPase activator activity);GO:0005515(protein binding);GO:0032313(regulation of Rab GTPase activity)	NA	7.9e-16	8	16,129,141,156,147,96,96,1194,	0,1386,2703,2947,3213,3797,4010,4249	-15.1	-13.7	19.7	3' UTR	19	7925471	7928453	2983	1
chr19	19788726	19791143	2418	ENSG00000181896	ENST00000585565	0	ZNF101	zinc finger protein 101 [Source:HGNC Symbol;Acc:12881]	GO:0003676(nucleic acid binding);GO:0003677(DNA binding);GO:0005622(intracellular);GO:0005634(nucleus);GO:0006351(transcription, DNA-templated);GO:0006355(regulation of transcription, DNA-dependent);GO:0046872(metal ion binding)	05168(Herpes simplex virus 1 infection - Homo sapiens (human))	3.2e-14	3	74,61,1154,	0,809,1264	-13.5	-12.1	19.7	5' UTR	19	19790668	19793294	2627	1
chr19	48204829	48205759	931	ENSG00000063169	ENST00000396720	93376	GLTSCR1	glioma tumor suppressor candidate region gene 1 [Source:HGNC Symbol;Acc:4332]	GO:0005515(protein binding)	NA	2e-06	1	931,	0	-5.7	-4.66	19.7	3' UTR	19	48111453	48206479	95027	1
chr19	3296792	3302800	6009	ENSG00000161082	ENST00000292672	72091	CELF5	CUGBP, Elav-like family member 5 [Source:HGNC Symbol;Acc:14058]	GO:0000166(nucleotide binding);GO:0003676(nucleic acid binding);GO:0003723(RNA binding);GO:0005634(nucleus);GO:0005737(cytoplasm);GO:0006397(mRNA processing)	NA	2.3e-06	2	217,13,	0,5996	-5.63	-4.6	19.7	3' UTR	19	3224701	3297074	72374	1
chr19	40530400	40531379	980	ENSG00000269069	ENST00000597336	30	CTC-471F3.5	NA	NA	NA	2.4e-06	2	302,598,	0,382	-5.62	-4.58	19.7	Exon (ENST00000597336/ENSG00000269069, exon 1 of 2)	19	40529291	40531409	2119	2
chr19	47724770	47725250	481	ENSG00000105327	ENST00000601438	575	BBC3	BCL2 binding component 3 [Source:HGNC Symbol;Acc:17868]	GO:0001836(release of cytochrome c from mitochondria);GO:0005515(protein binding);GO:0005739(mitochondrion);GO:0005741(mitochondrial outer membrane);GO:0005829(cytosol);GO:0006915(apoptotic process);GO:0006919(activation of cysteine-type endopeptidase activity involved in apoptotic process);GO:0006974(cellular response to DNA damage stimulus);GO:0008340(determination of adult lifespan);GO:0032464…	01524(Platinum drug resistance - Homo sapiens (human));04115(p53 signaling pathway - Homo sapiens (human));04210(Apoptosis - Homo sapiens (human));04215(Apoptosis - multiple species - Homo sapiens (human));04390(Hippo signaling pathway - Homo sapiens (human));05016(Huntington disease - Homo sapiens (human));05162(Measles - Homo sapiens (human));05200(Pathways in cancer - Homo sapiens (human));052…	2.4e-06	1	481,	0	-5.62	-4.58	19.7	3' UTR	19	47724081	47725825	1745	2
chr19	57058120	57078573	20454	ENSG00000196867	ENST00000588163	0	ZFP28	ZFP28 zinc finger protein [Source:HGNC Symbol;Acc:17801]	GO:0003676(nucleic acid binding);GO:0003677(DNA binding);GO:0005622(intracellular);GO:0005634(nucleus);GO:0006351(transcription, DNA-templated);GO:0006355(regulation of transcription, DNA-dependent);GO:0046872(metal ion binding)	05168(Herpes simplex virus 1 infection - Homo sapiens (human))	2.4e-06	2	521,132,	0,20322	-5.62	-4.58	19.7	3' UTR	19	57061815	57062398	584	1
chrX	21874749	21875467	719	ENSG00000012174	ENST00000465888	16995	MBTPS2	membrane-bound transcription factor peptidase, site 2 [Source:HGNC Symbol;Acc:15455]	GO:0000139(Golgi membrane);GO:0004222(metalloendopeptidase activity);GO:0005515(protein binding);GO:0005737(cytoplasm);GO:0006508(proteolysis);GO:0006987(activation of signaling protein activity involved in unfolded protein response);GO:0008203(cholesterol metabolic process);GO:0016020(membrane);GO:0016021(integral to membrane);GO:0030968(endoplasmic reticulum unfolded protein response);GO:004426…	04141(Protein processing in endoplasmic reticulum - Homo sapiens (human))	1e-11	1	719,	0	-11	-9.7	19.7	Exon (ENST00000465888/ENSG00000012174, exon 6 of 6)	23	21857754	21875711	17958	1
chrX	133378895	133379790	896	ENSG00000203952	ENST00000370809	7818	CCDC160	coiled-coil domain containing 160 [Source:HGNC Symbol;Acc:37286]	NA	NA	1.3e-17	1	896,	0	-16.9	-15.5	19.7	Exon (ENST00000370809/ENSG00000203952, exon 2 of 2)	23	133371077	133379808	8732	1
chrX	134125617	134125852	236	ENSG00000184785	ENST00000330288	649	SMIM10	small integral membrane protein 10 [Source:HGNC Symbol;Acc:41913]	GO:0005886(plasma membrane);GO:0016021(integral to membrane)	NA	2.4e-06	1	236,	0	-5.62	-4.58	19.7	3' UTR	23	134124968	134126501	1534	1
chr19	48204833	48205757	925	ENSG00000063169	ENST00000396720	93380	GLTSCR1	glioma tumor suppressor candidate region gene 1 [Source:HGNC Symbol;Acc:4332]	GO:0005515(protein binding)	NA	1.4e-06	1	925,	0	-5.86	-4.82	19.7	3' UTR	19	48111453	48206479	95027	1
chr1	7723858	7724546	689	ENSG00000171735	ENST00000303635	878474	CAMTA1	calmodulin binding transcription activator 1 [Source:HGNC Symbol;Acc:18806]	GO:0003677(DNA binding);GO:0005515(protein binding);GO:0005634(nucleus);GO:0005737(cytoplasm);GO:0006351(transcription, DNA-templated);GO:0006355(regulation of transcription, DNA-dependent)	NA	3.6e-06	1	689,	0	-5.44	-4.41	19.1	Exon (ENST00000303635/ENSG00000171735, exon 9 of 23)	1	6845384	7829766	984383	1
chr1	144340244	144521058	180815	ENSG00000206828	ENST00000384101	0	RNVU1-5	RNA, variant U1 small nuclear 5 [Source:HGNC Symbol;Acc:48313]	NA	NA	3.6e-06	2	155,412,	0,180403	-5.44	-4.41	19.1	5' UTR	1	144491442	144491605	164	2
chr1	233112371	233112611	241	ENSG00000135778	ENST00000494689	26020	NTPCR	nucleoside-triphosphatase, cancer-related [Source:HGNC Symbol;Acc:28204]	GO:0000166(nucleotide binding);GO:0005524(ATP binding);GO:0016887(ATPase activity);GO:0017111(nucleoside-triphosphatase activity);GO:0098519(nucleotide phosphatase activity, acting on free nucleotides)	00230(Purine metabolism - Homo sapiens (human));00730(Thiamine metabolism - Homo sapiens (human));01100(Metabolic pathways - Homo sapiens (human))	3.6e-06	1	241,	0	-5.44	-4.41	19.1	3' UTR	1	233086351	233114228	27878	1
chr2	144702880	144703389	510	ENSG00000121964	ENST00000392869	289918	GTDC1	glycosyltransferase-like domain containing 1 [Source:HGNC Symbol;Acc:20887]	GO:0009058(biosynthetic process);GO:0016740(transferase activity);GO:0016757(transferase activity, transferring glycosyl groups)	NA	3.6e-06	1	510,	0	-5.44	-4.41	19.1	3' UTR	2	144695635	144993307	297673	2
chr3	12858084	12858862	779	ENSG00000144712	ENST00000295989	20113	CAND2	cullin-associated and neddylation-dissociated 2 (putative) [Source:HGNC Symbol;Acc:30689]	GO:0005488(binding);GO:0005515(protein binding);GO:0005622(intracellular);GO:0005634(nucleus);GO:0006351(transcription, DNA-templated);GO:0017025(TBP-class protein binding);GO:0045893(positive regulation of transcription, DNA-dependent)	NA	3.6e-06	1	779,	0	-5.44	-4.41	19.1	Exon (ENST00000295989/ENSG00000144712, exon 8 of 13)	3	12837971	12876301	38331	1
chr5	178358431	178359768	1338	ENSG00000198939	ENST00000361362	35536	ZFP2	ZFP2 zinc finger protein [Source:HGNC Symbol;Acc:26138]	GO:0003677(DNA binding);GO:0005634(nucleus);GO:0006351(transcription, DNA-templated);GO:0006355(regulation of transcription, DNA-dependent);GO:0046872(metal ion binding)	NA	3.6e-06	1	1338,	0	-5.44	-4.41	19.1	3' UTR	5	178322895	178360213	37319	1
chr5	66478252	66478520	269	ENSG00000134061	ENST00000256447	14107	CD180	CD180 molecule [Source:HGNC Symbol;Acc:6726]	GO:0002322(B cell proliferation involved in immune response);GO:0005515(protein binding);GO:0005886(plasma membrane);GO:0006954(inflammatory response);GO:0016021(integral to membrane);GO:0031666(positive regulation of lipopolysaccharide-mediated signaling pathway);GO:0045087(innate immune response);GO:0071222(cellular response to lipopolysaccharide)	NA	3.6e-06	1	269,	0	-5.44	-4.41	19.1	3' UTR	5	66478103	66492627	14525	2
chr5	149374357	149379682	5326	ENSG00000164296	ENST00000296736	1048	TIGD6	tigger transposable element derived 6 [Source:HGNC Symbol;Acc:18332]	GO:0003676(nucleic acid binding);GO:0003677(DNA binding);GO:0005634(nucleus)	NA	6.3e-22	2	1636,280,	0,5046	-21.2	-19.6	19.1	5' UTR	5	149372681	149380730	8050	2
chr6	35217166	35217406	241	ENSG00000146197	ENST00000394681	34976	SCUBE3	signal peptide, CUB domain, EGF-like 3 [Source:HGNC Symbol;Acc:13655]	GO:0005509(calcium ion binding);GO:0005515(protein binding);GO:0005576(extracellular region);GO:0009986(cell surface);GO:0051260(protein homooligomerization);GO:0051291(protein heterooligomerization)	NA	3.6e-06	1	241,	0	-5.44	-4.41	19.1	3' UTR	6	35182190	35218609	36420	1
chr6	107389505	107390555	1051	ENSG00000178409	ENST00000369042	45918	BEND3	BEN domain containing 3 [Source:HGNC Symbol;Acc:23040]	NA	NA	6.3e-18	1	1051,	0	-17.2	-15.7	19.1	3' UTR	6	107386386	107436473	50088	2
chr7	74434261	74438803	4543	ENSG00000183086	ENST00000361825	55178	GATSL1	GATS protein-like 1 [Source:HGNC Symbol;Acc:37072]	NA	NA	2.5e-11	4	57,83,95,66,	0,1781,4283,4477	-10.6	-9.35	19.1	Exon (ENST00000361825/ENSG00000183086, exon 6 of 9)	7	74379083	74438803	59721	1
chr7	41729733	41730121	389	ENSG00000122641	ENST00000242208	12585	INHBA	inhibin, beta A [Source:HGNC Symbol;Acc:6066]	GO:0000082(G1/S transition of mitotic cell cycle);GO:0001541(ovarian follicle development);GO:0001707(mesoderm formation);GO:0001942(hair follicle development);GO:0002244(hematopoietic progenitor cell differentiation);GO:0005102(receptor binding);GO:0005125(cytokine activity);GO:0005179(hormone activity);GO:0005515(protein binding);GO:0005576(extracellular region);GO:0006357(regulation of transcr…	04060(Cytokine-cytokine receptor interaction - Homo sapiens (human));04350(TGF-beta signaling pathway - Homo sapiens (human));04550(Signaling pathways regulating pluripotency of stem cells - Homo sapiens (human))	3.6e-06	1	389,	0	-5.44	-4.41	19.1	Exon (ENST00000242208/ENSG00000122641, exon 3 of 3)	7	41724712	41742706	17995	2
chr7	92762605	92762935	331	ENSG00000177409	ENST00000318238	14746	SAMD9L	sterile alpha motif domain containing 9-like [Source:HGNC Symbol;Acc:1349]	GO:0005515(protein binding)	NA	3.6e-06	1	331,	0	-5.44	-4.41	19.1	Exon (ENST00000318238/ENSG00000177409, exon 5 of 5)	7	92759368	92777681	18314	2
chr7	105926203	105926502	300	ENSG00000105835	ENST00000424768	270	NAMPT	nicotinamide phosphoribosyltransferase [Source:HGNC Symbol;Acc:30092]	GO:0004514(nicotinate-nucleotide diphosphorylase (carboxylating) activity);GO:0005125(cytokine activity);GO:0005515(protein binding);GO:0005829(cytosol);GO:0006766(vitamin metabolic process);GO:0006767(water-soluble vitamin metabolic process);GO:0006769(nicotinamide metabolic process);GO:0007165(signal transduction);GO:0007267(cell-cell signaling);GO:0008284(positive regulation of cell proliferat…	00760(Nicotinate and nicotinamide metabolism - Homo sapiens (human));01100(Metabolic pathways - Homo sapiens (human));04621(NOD-like receptor signaling pathway - Homo sapiens (human))	3.6e-06	1	300,	0	-5.44	-4.41	19.1	5' UTR	7	105915446	105926772	11327	2
chr8	57079053	57080593	1541	ENSG00000181690	ENST00000316981	43245	PLAG1	pleiomorphic adenoma gene 1 [Source:HGNC Symbol;Acc:9045]	GO:0000981(sequence-specific DNA binding RNA polymerase II transcription factor activity);GO:0003677(DNA binding);GO:0003700(sequence-specific DNA binding transcription factor activity);GO:0005634(nucleus);GO:0006357(regulation of transcription from RNA polymerase II promoter);GO:0006366(transcription from RNA polymerase II promoter);GO:0010628(positive regulation of gene expression);GO:0010629(n…	NA	3.6e-06	2	1010,7,	0,1534	-5.44	-4.41	19.1	5' UTR	8	57073463	57123838	50376	2
chr9	89623459	89623932	474	ENSG00000269994	ENST00000602579	33109	RP11-276H19.2	NA	NA	NA	3.5e-06	1	474,	0	-5.46	-4.43	19.1	Exon (ENST00000602579/ENSG00000269994, exon 2 of 2)	9	89623370	89657041	33672	2
chr10	102758463	102759345	883	ENSG00000107816	ENST00000370220	0	LZTS2	leucine zipper, putative tumor suppressor 2 [Source:HGNC Symbol;Acc:29381]	GO:0000910(cytokinesis);GO:0005515(protein binding);GO:0005737(cytoplasm);GO:0005813(centrosome);GO:0005874(microtubule);GO:0007067(mitosis);GO:0016055(Wnt signaling pathway);GO:0030178(negative regulation of Wnt signaling pathway);GO:0030496(midbody);GO:0051013(microtubule severing);GO:0051168(nuclear export);GO:0051255(spindle midzone assembly)	NA	3.6e-06	2	276,113,	0,770	-5.44	-4.41	19.1	5' UTR	10	102759233	102767593	8361	1
chr10	46321847	46322294	448	ENSG00000188234	ENST00000448048	20627	AGAP4	ArfGAP with GTPase domain, ankyrin repeat and PH domain 4 [Source:HGNC Symbol;Acc:23459]	GO:0005515(protein binding);GO:0008060(ARF GTPase activator activity);GO:0008270(zinc ion binding);GO:0032312(regulation of ARF GTPase activity)	NA	3.6e-06	1	448,	0	-5.44	-4.41	19.1	Exon (ENST00000448048/ENSG00000188234, exon 7 of 7)	10	46321042	46342921	21880	2
chr11	6579463	6579763	301	ENSG00000179532	ENST00000254579	60937	DNHD1	dynein heavy chain domain 1 [Source:HGNC Symbol;Acc:26532]	GO:0001539(ciliary or bacterial-type flagellar motility);GO:0003777(microtubule motor activity);GO:0007018(microtubule-based movement);GO:0016020(membrane);GO:0016192(vesicle-mediated transport);GO:0030031(cell projection assembly);GO:0030286(dynein complex)	NA	3.6e-06	1	301,	0	-5.44	-4.41	19.1	Exon (ENST00000254579/ENSG00000179532, exon 25 of 43)	11	6518526	6593252	74727	1
chr11	125281692	125302056	20365	ENSG00000165495	ENST00000530517	247109	PKNOX2	PBX/knotted 1 homeobox 2 [Source:HGNC Symbol;Acc:16714]	GO:0003677(DNA binding);GO:0003700(sequence-specific DNA binding transcription factor activity);GO:0003785(actin monomer binding);GO:0005634(nucleus);GO:0005737(cytoplasm);GO:0006355(regulation of transcription, DNA-dependent);GO:0006357(regulation of transcription from RNA polymerase II promoter);GO:0015629(actin cytoskeleton);GO:0015630(microtubule cytoskeleton);GO:0043565(sequence-specific DNA…	NA	1.9e-09	4	70,77,179,995,	0,17216,18167,19370	-8.72	-7.54	19.1	3' UTR	11	125034583	125301397	266815	1
chr11	868597	869766	1170	ENSG00000177830	ENST00000323541	44916	CHID1	chitinase domain containing 1 [Source:HGNC Symbol;Acc:28474]	GO:0004553(hydrolase activity, hydrolyzing O-glycosyl compounds);GO:0004568(chitinase activity);GO:0005576(extracellular region);GO:0005764(lysosome);GO:0005975(carbohydrate metabolic process);GO:0006032(chitin catabolic process);GO:0045087(innate immune response)	NA	2.8e-07	1	1170,	0	-6.55	-5.47	19.1	3' UTR	11	867357	914682	47326	2
chr11	62414917	62416290	1374	ENSG00000185085	ENST00000330574	4484	INTS5	integrator complex subunit 5 [Source:HGNC Symbol;Acc:29352]	GO:0005515(protein binding);GO:0016021(integral to membrane);GO:0016180(snRNA processing);GO:0032039(integrator complex)	NA	6.3e-12	1	1374,	0	-11.2	-9.89	19.1	Exon (ENST00000330574/ENSG00000185085, exon 2 of 2)	11	62414320	62420774	6455	2
chr11	66108667	66112228	3562	ENSG00000174744	ENST00000524699	0	BRMS1	breast cancer metastasis suppressor 1 [Source:HGNC Symbol;Acc:17262]	GO:0005515(protein binding);GO:0005634(nucleus);GO:0005737(cytoplasm);GO:0006351(transcription, DNA-templated);GO:0006915(apoptotic process);GO:0009987(cellular process);GO:0032088(negative regulation of NF-kappaB transcription factor activity);GO:0045892(negative regulation of transcription, DNA-dependent);GO:0051059(NF-kappaB binding);GO:0090312(positive regulation of protein deacetylation);GO:…	NA	1e-25	4	138,91,293,168,	0,337,753,3394	-25	-23.4	19.1	5' UTR	11	66104810	66109592	4783	2
chr12	49086312	49089667	3356	ENSG00000129315	ENST00000261900	21014	CCNT1	cyclin T1 [Source:HGNC Symbol;Acc:1599]	GO:0000079(regulation of cyclin-dependent protein serine/threonine kinase activity);GO:0003677(DNA binding);GO:0003682(chromatin binding);GO:0005515(protein binding);GO:0005634(nucleus);GO:0005654(nucleoplasm);GO:0006351(transcription, DNA-templated);GO:0006355(regulation of transcription, DNA-dependent);GO:0006366(transcription from RNA polymerase II promoter);GO:0006367(transcription initiation…	05202(Transcriptional misregulation in cancer - Homo sapiens (human))	1.6e-38	2	1908,126,	0,3230	-37.8	-35.9	19.1	3' UTR	12	49082247	49110681	28435	2
chr12	59266260	59266559	300	ENSG00000139263	ENST00000379141	46768	LRIG3	leucine-rich repeats and immunoglobulin-like domains 3 [Source:HGNC Symbol;Acc:30991]	GO:0005515(protein binding);GO:0005886(plasma membrane);GO:0007275(multicellular organismal development);GO:0016021(integral to membrane);GO:0030659(cytoplasmic vesicle membrane)	NA	4.6e-10	1	300,	0	-9.34	-8.14	19.1	3' UTR	12	59265931	59313327	47397	2
chr13	88329094	88329601	508	ENSG00000165300	ENST00000325089	4224	SLITRK5	SLIT and NTRK-like family, member 5 [Source:HGNC Symbol;Acc:20295]	GO:0005515(protein binding);GO:0007268(synaptic transmission);GO:0007409(axonogenesis);GO:0007625(grooming behavior);GO:0009410(response to xenobiotic stimulus);GO:0016021(integral to membrane);GO:0021756(striatum development);GO:0030534(adult behavior);GO:0043588(skin development);GO:0048813(dendrite morphogenesis);GO:0072358(cardiovascular system development)	NA	3.6e-06	1	508,	0	-5.44	-4.41	19.1	Exon (ENST00000325089/ENSG00000165300, exon 2 of 2)	13	88324870	88331871	7002	1
chr15	40861529	40861975	447	ENSG00000166133	ENST00000559271	0	RPUSD2	RNA pseudouridylate synthase domain containing 2 [Source:HGNC Symbol;Acc:24180]	GO:0001522(pseudouridine synthesis);GO:0003674(molecular_function);GO:0003723(RNA binding);GO:0005575(cellular_component);GO:0008150(biological_process);GO:0009451(RNA modification);GO:0009982(pseudouridine synthase activity)	NA	2.8e-07	1	447,	0	-6.56	-5.48	19.1	5' UTR	15	40861531	40866557	5027	1
chr18	5236931	5237913	983	ENSG00000263753	ENST00000581471	0	LINC00667	long intergenic non-protein coding RNA 667 [Source:HGNC Symbol;Acc:27906]	NA	NA	3e-09	1	983,	0	-8.53	-7.37	19.1	Exon (ENST00000581471/ENSG00000263753, exon 1 of 1)	18	5237825	5239858	2034	1
chr18	60794201	60985535	191335	ENSG00000171791	ENST00000590515	0	BCL2	B-cell CLL/lymphoma 2 [Source:HGNC Symbol;Acc:990]	GO:0000082(G1/S transition of mitotic cell cycle);GO:0000209(protein polyubiquitination);GO:0000902(cell morphogenesis);GO:0001101(response to acid);GO:0001503(ossification);GO:0001541(ovarian follicle development);GO:0001656(metanephros development);GO:0001657(ureteric bud development);GO:0001658(branching involved in ureteric bud morphogenesis);GO:0001662(behavioral fear response);GO:0001776(le…	01521(EGFR tyrosine kinase inhibitor resistance - Homo sapiens (human));01522(Endocrine resistance - Homo sapiens (human));01524(Platinum drug resistance - Homo sapiens (human));04064(NF-kappa B signaling pathway - Homo sapiens (human));04066(HIF-1 signaling pathway - Homo sapiens (human));04071(Sphingolipid signaling pathway - Homo sapiens (human));04115(p53 signaling pathway - Homo sapiens (hum…	6.3e-13	3	1792,24,401,	0,34878,190934	-12.2	-10.9	19.1	3' UTR	18	60795445	60829102	33658	2
chr19	17397406	17397675	270	ENSG00000160117	ENST00000394458	4952	ANKLE1	ankyrin repeat and LEM domain containing 1 [Source:HGNC Symbol;Acc:26812]	GO:0003824(catalytic activity);GO:0005515(protein binding);GO:0005975(carbohydrate metabolic process);GO:0016616(oxidoreductase activity, acting on the CH-OH group of donors, NAD or NADP as acceptor);GO:0055114(oxidation-reduction process)	NA	3.6e-06	1	270,	0	-5.44	-4.41	19.1	3' UTR	19	17392454	17398455	6002	1
chrX	21874671	21875475	805	ENSG00000012174	ENST00000465888	16917	MBTPS2	membrane-bound transcription factor peptidase, site 2 [Source:HGNC Symbol;Acc:15455]	GO:0000139(Golgi membrane);GO:0004222(metalloendopeptidase activity);GO:0005515(protein binding);GO:0005737(cytoplasm);GO:0006508(proteolysis);GO:0006987(activation of signaling protein activity involved in unfolded protein response);GO:0008203(cholesterol metabolic process);GO:0016020(membrane);GO:0016021(integral to membrane);GO:0030968(endoplasmic reticulum unfolded protein response);GO:004426…	04141(Protein processing in endoplasmic reticulum - Homo sapiens (human))	2.5e-11	1	805,	0	-10.6	-9.35	19.1	Exon (ENST00000465888/ENSG00000012174, exon 6 of 6)	23	21857754	21875711	17958	1
chr12	116675430	116714394	38965	ENSG00000263768	ENST00000578007	0	AC060226.1	NA	NA	NA	1e-09	2	81,160,	0,38805	-8.98	-7.8	19.1	5' UTR	12	116693688	116693793	106	2
chr1	22854203	22854863	661	ENSG00000184677	ENST00000404138	75859	ZBTB40	zinc finger and BTB domain containing 40 [Source:HGNC Symbol;Acc:29045]	GO:0003674(molecular_function);GO:0003676(nucleic acid binding);GO:0003677(DNA binding);GO:0005515(protein binding);GO:0005634(nucleus);GO:0006351(transcription, DNA-templated);GO:0006355(regulation of transcription, DNA-dependent);GO:0006974(cellular response to DNA damage stimulus);GO:0030282(bone mineralization);GO:0046872(metal ion binding)	NA	4e-17	1	661,	0	-16.4	-15	18.8	3' UTR	1	22778344	22857650	79307	1
chr4	90169022	90169592	571	ENSG00000185477	ENST00000609438	59569	GPRIN3	GPRIN family member 3 [Source:HGNC Symbol;Acc:27733]	NA	NA	4e-11	1	571,	0	-10.4	-9.18	18.8	Exon (ENST00000609438/ENSG00000185477, exon 2 of 2)	4	90157537	90229161	71625	2
chr17	1631142	1633824	2683	ENSG00000167716	ENST00000575206	0	WDR81	WD repeat domain 81 [Source:HGNC Symbol;Acc:26600]	GO:0005515(protein binding);GO:0010923(negative regulation of phosphatase activity);GO:0016772(transferase activity, transferring phosphorus-containing groups)	NA	4e-44	2	779,151,	0,2532	-43.4	-41.4	18.8	5' UTR	17	1631504	1634221	2718	1
chr1	2283083	2283296	214	ENSG00000238240	ENST00000417061	0	RP4-740C4.5	NA	NA	NA	5.5e-06	1	214,	0	-5.26	-4.24	18.5	Exon (ENST00000602865/ENSG00000269896, exon 1 of 1)	1	2283083	2283296	214	2
chr1	75037085	75037653	569	ENSG00000178965	ENST00000326665	101769	C1orf173	chromosome 1 open reading frame 173 [Source:HGNC Symbol;Acc:25346]	NA	NA	5.5e-06	1	569,	0	-5.26	-4.24	18.5	Exon (ENST00000326665/ENSG00000178965, exon 14 of 15)	1	75033795	75139422	105628	2
chr2	118595602	118596848	1247	ENSG00000236255	ENST00000420330	4089	AC009404.2	NA	NA	NA	5.5e-06	2	179,91,	0,1156	-5.26	-4.24	18.5	Exon (ENST00000420330/ENSG00000236255, exon 2 of 2)	2	118591513	118599234	7722	1
chr3	68684886	68685216	331	ENSG00000241506	ENST00000478110	30	PSMC1P1	proteasome (prosome, macropain) 26S subunit, ATPase, 1 pseudogene 1 [Source:HGNC Symbol;Acc:30147]	NA	NA	5.5e-06	1	331,	0	-5.26	-4.24	18.5	Exon (ENST00000478110/ENSG00000241506, exon 1 of 1)	3	68684856	68686175	1320	1
chr5	119954247	120022553	68307	ENSG00000270741	ENST00000604148	0	RP11-565F4.1	NA	NA	NA	3e-10	2	14,905,	0,67402	-9.52	-8.31	18.5	5' UTR	5	119993772	119994066	295	2
chr5	178396391	178416854	20464	ENSG00000113262	ENST00000519003	0	GRM6	glutamate receptor, metabotropic 6 [Source:HGNC Symbol;Acc:4598]	GO:0000139(Golgi membrane);GO:0001640(adenylate cyclase inhibiting G-protein coupled glutamate receptor activity);GO:0004930(G-protein coupled receptor activity);GO:0005515(protein binding);GO:0005789(endoplasmic reticulum membrane);GO:0005886(plasma membrane);GO:0005887(integral to plasma membrane);GO:0007165(signal transduction);GO:0007186(G-protein coupled receptor signaling pathway);GO:000719…	04072(Phospholipase D signaling pathway - Homo sapiens (human));04080(Neuroactive ligand-receptor interaction - Homo sapiens (human));04724(Glutamatergic synapse - Homo sapiens (human))	2.8e-06	2	304,107,	0,20357	-5.56	-4.53	18.5	3' UTR	5	178409808	178413253	3446	2
chr7	143983010	143983369	360	ENSG00000204959	ENST00000483587	690	ARHGEF34P	Rho guanine nucleotide exchange factor (GEF) 34, pseudogene [Source:HGNC Symbol;Acc:38086]	NA	NA	5.5e-06	1	360,	0	-5.26	-4.24	18.5	Exon (ENST00000483587/ENSG00000204959, exon 1 of 12)	7	143969538	143984059	14522	2
chr8	145488924	145489163	240	ENSG00000170727	ENST00000307404	25919	BOP1	block of proliferation 1 [Source:HGNC Symbol;Acc:15519]	GO:0000463(maturation of LSU-rRNA from tricistronic rRNA transcript (SSU-rRNA, 5.8S rRNA, LSU-rRNA));GO:0000466(maturation of 5.8S rRNA from tricistronic rRNA transcript (SSU-rRNA, 5.8S rRNA, LSU-rRNA));GO:0005515(protein binding);GO:0005654(nucleoplasm);GO:0005730(nucleolus);GO:0006364(rRNA processing);GO:0008283(cell proliferation);GO:0030529(ribonucleoprotein complex);GO:0030687(preribosome, l…	NA	5.5e-06	1	240,	0	-5.26	-4.24	18.5	5' UTR	8	145486055	145515082	29028	2
chr9	67786416	67786684	269	ENSG00000232833	ENST00000455764	0	FAM27E3	family with sequence similarity 27, member E3 [Source:HGNC Symbol;Acc:28655]	NA	NA	5.5e-06	1	269,	0	-5.26	-4.24	18.5	5' UTR	9	67784944	67786624	1681	2
chr11	58940056	58949885	9830	ENSG00000110042	ENST00000532982	1153	DTX4	deltex homolog 4 (Drosophila) [Source:HGNC Symbol;Acc:29151]	GO:0005515(protein binding);GO:0005829(cytosol);GO:0007219(Notch signaling pathway);GO:0008270(zinc ion binding);GO:0016567(protein ubiquitination);GO:0016874(ligase activity);GO:0032479(regulation of type I interferon production);GO:0032481(positive regulation of type I interferon production);GO:0045087(innate immune response);GO:0046872(metal ion binding)	04330(Notch signaling pathway - Homo sapiens (human))	3.1e-07	2	224,674,	0,9156	-6.51	-5.43	18.5	5' UTR	11	58938903	58972382	33480	1
chr11	94278124	94278663	540	ENSG00000134627	ENST00000446230	0	PIWIL4	piwi-like RNA-mediated gene silencing 4 [Source:HGNC Symbol;Acc:18444]	GO:0003676(nucleic acid binding);GO:0005515(protein binding);GO:0005634(nucleus);GO:0005737(cytoplasm);GO:0006417(regulation of translation);GO:0007126(meiosis);GO:0007275(multicellular organismal development);GO:0007283(spermatogenesis);GO:0030154(cell differentiation);GO:0031047(gene silencing by RNA);GO:0034584(piRNA binding);GO:0034587(piRNA metabolic process);GO:0043046(DNA methylation invol…	NA	5.5e-06	1	540,	0	-5.26	-4.24	18.5	5' UTR	11	94278452	94354587	76136	1
chr12	123342719	123344767	2049	ENSG00000130787	ENST00000541712	0	HIP1R	huntingtin interacting protein 1 related [Source:HGNC Symbol;Acc:18415]	GO:0003779(actin binding);GO:0005515(protein binding);GO:0005543(phospholipid binding);GO:0005856(cytoskeleton);GO:0005905(coated pit);GO:0006898(receptor-mediated endocytosis);GO:0016020(membrane);GO:0030136(clathrin-coated vesicle);GO:0030665(clathrin-coated vesicle membrane);GO:0035091(phosphatidylinositol binding);GO:0048471(perinuclear region of cytoplasm)	NA	5e-11	7	78,87,121,137,115,59,183,	0,177,653,889,1250,1600,1866	-10.3	-9.04	18.5	Exon (ENST00000253083/ENSG00000130787, exon 19 of 32)	12	123343372	123344876	1505	1
chr15	75951403	75951943	541	ENSG00000173548	ENST00000308527	11156	SNX33	sorting nexin 33 [Source:HGNC Symbol;Acc:28468]	GO:0000281(mitotic cytokinesis);GO:0005515(protein binding);GO:0005829(cytosol);GO:0006897(endocytosis);GO:0007032(endosome organization);GO:0007067(mitosis);GO:0007154(cell communication);GO:0015031(protein transport);GO:0016023(cytoplasmic membrane-bounded vesicle);GO:0016197(endosomal transport);GO:0019898(extrinsic to membrane);GO:0030659(cytoplasmic vesicle membrane);GO:0035091(phosphatidyli…	NA	3.5e-06	1	541,	0	-5.45	-4.42	18.5	3' UTR	15	75940247	75954642	14396	1
chr16	3534961	3535349	389	ENSG00000122390	ENST00000407558	41350	NAA60	N(alpha)-acetyltransferase 60, NatF catalytic subunit [Source:HGNC Symbol;Acc:25875]	GO:0000139(Golgi membrane);GO:0004596(peptide alpha-N-acetyltransferase activity);GO:0006334(nucleosome assembly);GO:0007059(chromosome segregation);GO:0008080(N-acetyltransferase activity);GO:0008283(cell proliferation);GO:0010485(H4 histone acetyltransferase activity);GO:0016747(transferase activity, transferring acyl groups other than amino-acyl groups);GO:0017196(N-terminal peptidyl-methionin…	NA	5.5e-06	1	389,	0	-5.26	-4.24	18.5	3' UTR	16	3493611	3536963	43353	1
chr16	16416503	16418307	1805	ENSG00000183889	ENST00000536260	5037	NPIPA7	Protein PKD1P1 [Source:UniProtKB/TrEMBL;Acc:H0YEP2]	NA	NA	5.5e-06	3	158,134,67,	0,510,1738	-5.26	-4.24	18.5	Exon (ENST00000458669/ENSG00000244257, exon 13 of 32)	16	16411466	16418660	7195	1
chr16	29469053	29472854	3802	ENSG00000213648	ENST00000360423	0	SULT1A4	sulfotransferase family, cytosolic, 1A, phenol-preferring, member 4 [Source:HGNC Symbol;Acc:30004]	GO:0004062(aryl sulfotransferase activity);GO:0005737(cytoplasm);GO:0005829(cytosol);GO:0006584(catecholamine metabolic process);GO:0006805(xenobiotic metabolic process);GO:0006987(activation of signaling protein activity involved in unfolded protein response);GO:0008146(sulfotransferase activity);GO:0008202(steroid metabolic process);GO:0009812(flavonoid metabolic process);GO:0030968(endoplasmic…	05204(Chemical carcinogenesis - Homo sapiens (human))	5.5e-06	3	28,88,152,	0,196,3650	-5.26	-4.24	18.5	5' UTR	16	29471210	29476297	5088	1
chr16	30958398	30959835	1438	ENSG00000261487	ENST00000566056	0	AC135048.13	NA	NA	NA	7.9e-26	1	1438,	0	-25.1	-23.5	18.5	3' UTR	16	30959707	30965640	5934	1
chr17	41613839	41621831	7993	ENSG00000067596	ENST00000589898	15075	DHX8	DEAH (Asp-Glu-Ala-His) box polypeptide 8 [Source:HGNC Symbol;Acc:2749]	GO:0000398(mRNA splicing, via spliceosome);GO:0003676(nucleic acid binding);GO:0003723(RNA binding);GO:0004004(ATP-dependent RNA helicase activity);GO:0004386(helicase activity);GO:0005515(protein binding);GO:0005524(ATP binding);GO:0005634(nucleus);GO:0005681(spliceosomal complex);GO:0006396(RNA processing);GO:0006810(transport);GO:0008026(ATP-dependent helicase activity);GO:0008380(RNA splicing…	03040(Spliceosome - Homo sapiens (human))	5.5e-06	2	28,302,	0,7691	-5.26	-4.24	18.5	3' UTR	17	41598764	41621831	23068	1
chr17	8092130	8093265	1136	ENSG00000196544	ENST00000389017	299	C17orf59	chromosome 17 open reading frame 59 [Source:HGNC Symbol;Acc:25939]	GO:0005515(protein binding)	NA	4.9e-09	1	1136,	0	-8.31	-7.15	18.5	3' UTR	17	8091652	8093564	1913	2
chr17	66130846	66131146	301	ENSG00000267023	ENST00000586022	17463	LRRC37A16P	leucine rich repeat containing 37, member A16, pseudogene [Source:HGNC Symbol;Acc:43820]	NA	NA	5.5e-06	1	301,	0	-5.26	-4.24	18.5	Exon (ENST00000590010/ENSG00000267352, exon 1 of 1)	17	66121918	66148609	26692	2
chr18	77906484	77906844	361	ENSG00000267270	ENST00000587254	677	AC139100.2	Uncharacterized protein [Source:UniProtKB/TrEMBL;Acc:K7EME5]	NA	NA	5.1e-06	1	361,	0	-5.29	-4.27	18.5	3' UTR	18	77905807	77927065	21259	1
chr19	12090003	12091166	1164	ENSG00000197054	ENST00000538752	54113	ZNF763	zinc finger protein 763 [Source:HGNC Symbol;Acc:27614]	GO:0003676(nucleic acid binding);GO:0003677(DNA binding);GO:0005622(intracellular);GO:0005634(nucleus);GO:0006351(transcription, DNA-templated);GO:0006355(regulation of transcription, DNA-dependent);GO:0046872(metal ion binding)	05168(Herpes simplex virus 1 infection - Homo sapiens (human))	1.3e-07	1	1164,	0	-6.9	-5.8	18.5	3' UTR	19	12035890	12090105	54216	1
chr19	42776728	42777327	600	ENSG00000079432	ENST00000572681	4039	CIC	capicua transcriptional repressor [Source:HGNC Symbol;Acc:14214]	GO:0003677(DNA binding);GO:0005515(protein binding);GO:0005634(nucleus);GO:0006351(transcription, DNA-templated);GO:0006355(regulation of transcription, DNA-dependent)	NA	5.5e-06	1	600,	0	-5.26	-4.24	18.5	Exon (ENST00000572681/ENSG00000079432, exon 2 of 21)	19	42772689	42799948	27260	1
chr19	55994900	55995854	955	ENSG00000197483	ENST00000391718	7201	ZNF628	zinc finger protein 628 [Source:HGNC Symbol;Acc:28054]	GO:0003677(DNA binding);GO:0003700(sequence-specific DNA binding transcription factor activity);GO:0005634(nucleus);GO:0006351(transcription, DNA-templated);GO:0006355(regulation of transcription, DNA-dependent);GO:0046872(metal ion binding)	NA	6.6e-10	1	955,	0	-9.18	-7.98	18.5	3' UTR	19	55987699	55995854	8156	1
chr19	33182298	33182566	269	ENSG00000267475	ENST00000592431	90	CTD-2538C1.2	NA	NA	NA	5.5e-06	1	269,	0	-5.26	-4.24	18.5	Exon (ENST00000592431/ENSG00000267475, exon 1 of 2)	19	33177995	33182656	4662	2
chr1	205426201	205436517	10317	ENSG00000224717	ENST00000442318	1144	RP11-576D8.4	NA	NA	NA	8.3e-06	2	5,769,	0,9548	-5.08	-4.07	18	Exon (ENST00000442318/ENSG00000224717, exon 2 of 3)	1	205425057	205438152	13096	1
chr1	222876501	222884871	8371	ENSG00000263877	ENST00000579497	0	RN7SL276P	RNA, 7SL, cytoplasmic 276, pseudogene [Source:HGNC Symbol;Acc:46292]	NA	NA	1.3e-10	2	59,151,	0,8220	-9.88	-8.66	18	Exon (ENST00000340020/ENSG00000186063, exon 2 of 10)	1	222881579	222881873	295	2
chr2	113956690	113959729	3040	ENSG00000125637	ENST00000245796	25142	PSD4	pleckstrin and Sec7 domain containing 4 [Source:HGNC Symbol;Acc:19096]	GO:0005086(ARF guanyl-nucleotide exchange factor activity);GO:0005543(phospholipid binding);GO:0005886(plasma membrane);GO:0030054(cell junction);GO:0030182(neuron differentiation);GO:0032012(regulation of ARF protein signal transduction)	04144(Endocytosis - Homo sapiens (human))	2e-12	2	114,995,	0,2045	-11.7	-10.4	18	3' UTR	2	113931548	113960814	29267	1
chr2	198570776	198572034	1259	ENSG00000222017	ENST00000409845	12946	AC011997.1	Uncharacterized protein [Source:UniProtKB/TrEMBL;Acc:B9A002]	NA	NA	5.4e-09	1	1259,	0	-8.27	-7.11	18	3' UTR	2	198557830	198639547	81718	1
chr2	180307639	180308089	451	ENSG00000144331	ENST00000466398	142543	ZNF385B	zinc finger protein 385B [Source:HGNC Symbol;Acc:26332]	GO:0002039(p53 binding);GO:0003676(nucleic acid binding);GO:0005634(nucleus);GO:0008270(zinc ion binding);GO:0046872(metal ion binding);GO:0072332(intrinsic apoptotic signaling pathway by p53 class mediator)	NA	8.3e-06	1	451,	0	-5.08	-4.07	18	3' UTR	2	180306709	180450632	143924	2
chr4	113436541	113436749	209	ENSG00000249509	ENST00000506057	0	RP11-402J6.1	NA	NA	NA	8.3e-06	1	209,	0	-5.08	-4.07	18	5' UTR	4	113436541	113439392	2852	1
chr4	10074163	10074433	271	ENSG00000261490	ENST00000561486	210	RP11-448G15.3	NA	NA	NA	8.3e-06	1	271,	0	-5.08	-4.07	18	Exon (ENST00000561486/ENSG00000261490, exon 1 of 2)	4	10069713	10074643	4931	2
chr4	144098916	144099245	330	ENSG00000250326	ENST00000507826	6769	RP11-284M14.1	NA	NA	NA	8.3e-06	1	330,	0	-5.08	-4.07	18	Exon (ENST00000507486/ENSG00000250326, exon 2 of 2)	4	143854348	144106014	251667	2
chr5	150056985	150057702	718	ENSG00000164591	ENST00000297130	16541	MYOZ3	myozenin 3 [Source:HGNC Symbol;Acc:18565]	GO:0005515(protein binding);GO:0030018(Z disc)	NA	8.3e-06	1	718,	0	-5.08	-4.07	18	3' UTR	5	150040444	150058927	18484	1
chr8	74894273	74894809	537	ENSG00000244295	ENST00000466859	0	RPS20P21	ribosomal protein S20 pseudogene 21 [Source:HGNC Symbol;Acc:35993]	NA	NA	8.3e-06	1	537,	0	-5.08	-4.07	18	3' UTR	8	74894360	74894702	343	1
chr9	132641902	132643778	1877	ENSG00000136878	ENST00000372429	44177	USP20	ubiquitin specific peptidase 20 [Source:HGNC Symbol;Acc:12619]	GO:0001664(G-protein coupled receptor binding);GO:0004197(cysteine-type endopeptidase activity);GO:0004221(ubiquitin thiolesterase activity);GO:0004843(ubiquitin-specific protease activity);GO:0005515(protein binding);GO:0005813(centrosome);GO:0006511(ubiquitin-dependent protein catabolic process);GO:0006897(endocytosis);GO:0008270(zinc ion binding);GO:0008277(regulation of G-protein coupled rece…	NA	1.5e-06	2	22,1387,	0,490	-5.82	-4.77	18	3' UTR	9	132597725	132644107	46383	1
chr10	84745056	84745444	389	ENSG00000185737	ENST00000372141	1109986	NRG3	neuregulin 3 [Source:HGNC Symbol;Acc:7999]	GO:0001558(regulation of cell growth);GO:0005102(receptor binding);GO:0005515(protein binding);GO:0005576(extracellular region);GO:0005887(integral to plasma membrane);GO:0007171(activation of transmembrane receptor protein tyrosine kinase activity);GO:0007243;GO:0007389(pattern specification process);GO:0008083(growth factor activity);GO:0009790(embryo development);GO:0030297(transmembrane recep…	04012(ErbB signaling pathway - Homo sapiens (human))	8.3e-06	1	389,	0	-5.08	-4.07	18	3' UTR	10	83635070	84745401	1110332	1
chr11	292668	293384	717	ENSG00000142102	ENST00000474221	3533	ATHL1	ATH1, acid trehalase-like 1 (yeast) [Source:HGNC Symbol;Acc:26210]	GO:0003824(catalytic activity);GO:0005975(carbohydrate metabolic process);GO:0016798(hydrolase activity, acting on glycosyl bonds)	NA	8.3e-06	2	10,499,	0,218	-5.08	-4.07	18	Exon (ENST00000474221/ENSG00000142102, exon 5 of 11)	11	289135	295678	6544	1
chr11	125495814	125496277	464	ENSG00000149554	ENST00000428830	0	CHEK1	checkpoint kinase 1 [Source:HGNC Symbol;Acc:1925]	GO:0000077(DNA damage checkpoint);GO:0000086(G2/M transition of mitotic cell cycle);GO:0000781(chromosome, telomeric region);GO:0000785(chromatin);GO:0000794(condensed nuclear chromosome);GO:0004672(protein kinase activity);GO:0004674(protein serine/threonine kinase activity);GO:0004713(protein tyrosine kinase activity);GO:0005515(protein binding);GO:0005524(ATP binding);GO:0005634(nucleus);GO:00…	04110(Cell cycle - Homo sapiens (human));04115(p53 signaling pathway - Homo sapiens (human));04218(Cellular senescence - Homo sapiens (human));05166(Human T-cell leukemia virus 1 infection - Homo sapiens (human));05170(Human immunodeficiency virus 1 infection - Homo sapiens (human));05203(Viral carcinogenesis - Homo sapiens (human))	3.5e-06	2	116,154,	0,310	-5.46	-4.43	18	5' UTR	11	125495869	125546150	50282	1
chr11	57413338	57414454	1117	ENSG00000254602	ENST00000525988	0	AP000662.4	NA	NA	NA	8.3e-06	3	206,498,15,	0,432,1102	-5.08	-4.07	18	3' UTR	11	57414359	57418205	3847	1
chr12	4921265	4921802	538	ENSG00000130035	ENST00000542998	48755	GALNT8	UDP-N-acetyl-alpha-D-galactosamine:polypeptide N-acetylgalactosaminyltransferase 8 (GalNAc-T8) [Source:HGNC Symbol;Acc:4130]	GO:0000139(Golgi membrane);GO:0004653(polypeptide N-acetylgalactosaminyltransferase activity);GO:0016021(integral to membrane);GO:0016266(O-glycan processing);GO:0043687(post-translational protein modification);GO:0044267(cellular protein metabolic process)	00512(Mucin type O-glycan biosynthesis - Homo sapiens (human));01100(Metabolic pathways - Homo sapiens (human))	8.3e-06	1	538,	0	-5.08	-4.07	18	3' UTR	12	4872510	4960169	87660	1
chr12	89917255	89918541	1287	ENSG00000139323	ENST00000393179	851	POC1B	POC1 centriolar protein B [Source:HGNC Symbol;Acc:30836]	GO:0000922(spindle pole);GO:0005515(protein binding);GO:0005737(cytoplasm);GO:0005813(centrosome);GO:0005814(centriole);GO:0005932(microtubule basal body);GO:0008283(cell proliferation);GO:0042384(cilium assembly)	NA	2.5e-11	1	1287,	0	-10.6	-9.37	18	5' UTR	12	89813495	89919392	105898	2
chr13	52598501	52602721	4221	ENSG00000253797	ENST00000521776	0	UTP14C	UTP14, U3 small nucleolar ribonucleoprotein, homolog C (yeast) [Source:HGNC Symbol;Acc:20321]	GO:0005730(nucleolus);GO:0006364(rRNA processing);GO:0007126(meiosis);GO:0007275(multicellular organismal development);GO:0007283(spermatogenesis);GO:0030154(cell differentiation);GO:0032040(small-subunit processome)	03008(Ribosome biogenesis in eukaryotes - Homo sapiens (human))	7.9e-13	2	573,267,	0,3954	-12.1	-10.8	18	5' UTR	13	52598827	52607736	8910	1
chr15	65916312	65917691	1380	ENSG00000074621	ENST00000399033	0	SLC24A1	solute carrier family 24 (sodium/potassium/calcium exchanger), member 1 [Source:HGNC Symbol;Acc:10975]	GO:0005515(protein binding);GO:0005886(plasma membrane);GO:0005887(integral to plasma membrane);GO:0006810(transport);GO:0006811(ion transport);GO:0006816(calcium ion transport);GO:0007601(visual perception);GO:0007603(phototransduction, visible light);GO:0008273(calcium, potassium:sodium antiporter activity);GO:0009642(response to light intensity);GO:0015293(symporter activity);GO:0016020(membra…	04744(Phototransduction - Homo sapiens (human))	2e-18	1	1380,	0	-17.7	-16.3	18	5' UTR	15	65916337	65946448	30112	1
chr16	16416520	16418289	1770	ENSG00000183889	ENST00000536260	5054	NPIPA7	Protein PKD1P1 [Source:UniProtKB/TrEMBL;Acc:H0YEP2]	NA	NA	8.3e-06	4	141,134,97,49,	0,493,1089,1721	-5.08	-4.07	18	Exon (ENST00000458669/ENSG00000244257, exon 13 of 32)	16	16411466	16418660	7195	1
chr17	7812999	7813328	330	ENSG00000170004	ENST00000380358	24875	CHD3	chromodomain helicase DNA binding protein 3 [Source:HGNC Symbol;Acc:1918]	GO:0003676(nucleic acid binding);GO:0003677(DNA binding);GO:0004003(ATP-dependent DNA helicase activity);GO:0004386(helicase activity);GO:0005515(protein binding);GO:0005524(ATP binding);GO:0005634(nucleus);GO:0005730(nucleolus);GO:0005737(cytoplasm);GO:0005813(centrosome);GO:0006333(chromatin assembly or disassembly);GO:0006351(transcription, DNA-templated);GO:0006355(regulation of transcription…	NA	8.3e-06	1	330,	0	-5.08	-4.07	18	Exon (ENST00000481999/ENSG00000170004, exon 1 of 3)	17	7788124	7816078	27955	1
chr17	5264318	5264946	629	ENSG00000029725	ENST00000262477	78760	RABEP1	rabaptin, RAB GTPase binding effector protein 1 [Source:HGNC Symbol;Acc:17677]	GO:0005096(GTPase activator activity);GO:0005515(protein binding);GO:0005768(endosome);GO:0005769(early endosome);GO:0006897(endocytosis);GO:0006915(apoptotic process);GO:0008083(growth factor activity);GO:0015031(protein transport);GO:0030139(endocytic vesicle);GO:0042803(protein homodimerization activity);GO:0055037(recycling endosome);GO:0061025(membrane fusion)	04144(Endocytosis - Homo sapiens (human))	2e-20	1	629,	0	-19.7	-18.2	18	Exon (ENST00000262477/ENSG00000029725, exon 9 of 19)	17	5185558	5289129	103572	1
chr18	55024323	55027775	3453	ENSG00000177511	ENST00000586360	0	ST8SIA3	ST8 alpha-N-acetyl-neuraminide alpha-2,8-sialyltransferase 3 [Source:HGNC Symbol;Acc:14269]	GO:0000139(Golgi membrane);GO:0001574(ganglioside biosynthetic process);GO:0003828(alpha-N-acetylneuraminate alpha-2,8-sialyltransferase activity);GO:0006486(protein glycosylation);GO:0006491(N-glycan processing);GO:0006688(glycosphingolipid biosynthetic process);GO:0008373(sialyltransferase activity);GO:0009100(glycoprotein metabolic process);GO:0009311(oligosaccharide metabolic process);GO:0018…	NA	1.3e-10	2	379,550,	0,2903	-9.88	-8.66	18	3' UTR	18	55024383	55038962	14580	1
chr19	4652262	4653129	868	ENSG00000074842	ENST00000599761	11789	C19orf10	chromosome 19 open reading frame 10 [Source:HGNC Symbol;Acc:16948]	GO:0005576(extracellular region);GO:0005788(endoplasmic reticulum lumen);GO:0005793(endoplasmic reticulum-Golgi intermediate compartment);GO:0006987(activation of signaling protein activity involved in unfolded protein response);GO:0030968(endoplasmic reticulum unfolded protein response);GO:0044267(cellular protein metabolic process)	NA	8.3e-06	1	868,	0	-5.08	-4.07	18	3' UTR	19	4641386	4664918	23533	2
chr19	55994453	55994721	269	ENSG00000197483	ENST00000391718	6754	ZNF628	zinc finger protein 628 [Source:HGNC Symbol;Acc:28054]	GO:0003677(DNA binding);GO:0003700(sequence-specific DNA binding transcription factor activity);GO:0005634(nucleus);GO:0006351(transcription, DNA-templated);GO:0006355(regulation of transcription, DNA-dependent);GO:0046872(metal ion binding)	NA	8.3e-06	1	269,	0	-5.08	-4.07	18	Exon (ENST00000391718/ENSG00000197483, exon 3 of 3)	19	55987699	55995854	8156	1
chrX	23094200	23094795	596	ENSG00000174028	ENST00000312214	325	FAM3C2	family with sequence similarity 3, member C2 (pseudogene) [Source:HGNC Symbol;Acc:34501]	NA	NA	8.3e-06	2	257,10,	0,586	-5.08	-4.07	18	Exon (ENST00000312214/ENSG00000174028, exon 1 of 2)	23	23093875	23094884	1010	1
chr12	57624011	57624720	710	ENSG00000182199	ENST00000554656	0	SHMT2	serine hydroxymethyltransferase 2 (mitochondrial) [Source:HGNC Symbol;Acc:10852]	GO:0003682(chromatin binding);GO:0004372(glycine hydroxymethyltransferase activity);GO:0005739(mitochondrion);GO:0005743(mitochondrial inner membrane);GO:0005758(mitochondrial intermembrane space);GO:0005759(mitochondrial matrix);GO:0006544(glycine metabolic process);GO:0006545(glycine biosynthetic process);GO:0006563(L-serine metabolic process);GO:0006564(L-serine biosynthetic process);GO:000673…	00260(Glycine, serine and threonine metabolism - Homo sapiens (human));00630(Glyoxylate and dicarboxylate metabolism - Homo sapiens (human));00670(One carbon pool by folate - Homo sapiens (human));01100(Metabolic pathways - Homo sapiens (human));01200(Carbon metabolism - Homo sapiens (human));01230(Biosynthesis of amino acids - Homo sapiens (human));01523(Antifolate resistance - Homo sapiens (hum…	1e-19	3	29,392,237,	0,47,473	-19	-17.5	17.7	5' UTR	12	57624058	57626317	2260	1
chr1	154437977	154438276	300	ENSG00000160712	ENST00000368485	60308	IL6R	interleukin 6 receptor [Source:HGNC Symbol;Acc:6019]	GO:0002384(hepatic immune response);GO:0002446(neutrophil mediated immunity);GO:0002548(monocyte chemotaxis);GO:0002690(positive regulation of leukocyte chemotaxis);GO:0004897(ciliary neurotrophic factor receptor activity);GO:0004915(interleukin-6 receptor activity);GO:0005138(interleukin-6 receptor binding);GO:0005515(protein binding);GO:0005576(extracellular region);GO:0005615(extracellular spa…	01521(EGFR tyrosine kinase inhibitor resistance - Homo sapiens (human));04060(Cytokine-cytokine receptor interaction - Homo sapiens (human));04061(Viral protein interaction with cytokine and cytokine receptor - Homo sapiens (human));04066(HIF-1 signaling pathway - Homo sapiens (human));04151(PI3K-Akt signaling pathway - Homo sapiens (human));04630(JAK-STAT signaling pathway - Homo sapiens (human)…	1.3e-05	1	300,	0	-4.89	-3.9	17.4	3' UTR	1	154377669	154441926	64258	1
chr1	37920895	37939745	18851	ENSG00000233621	ENST00000424989	267	LINC01137	long intergenic non-protein coding RNA 1137 [Source:HGNC Symbol;Acc:49453]	NA	NA	1.3e-05	3	619,93,1,	0,1073,18850	-4.89	-3.9	17.4	Exon (ENST00000424989/ENSG00000233621, exon 1 of 3)	1	37920480	37940012	19533	2
chr1	205052583	205053055	473	ENSG00000174529	ENST00000367167	590	TMEM81	transmembrane protein 81 [Source:HGNC Symbol;Acc:32349]	GO:0005515(protein binding);GO:0016021(integral to membrane)	NA	9.5e-07	1	473,	0	-6.02	-4.97	17.4	3' UTR	1	205052258	205053645	1388	2
chr3	38454723	38455200	478	ENSG00000093217	ENST00000207870	66453	XYLB	xylulokinase homolog (H. influenzae) [Source:HGNC Symbol;Acc:12839]	GO:0004856(xylulokinase activity);GO:0005524(ATP binding);GO:0005975(carbohydrate metabolic process);GO:0005997(xylulose metabolic process);GO:0005998(xylulose catabolic process);GO:0006091(generation of precursor metabolites and energy);GO:0016301(kinase activity);GO:0016773(phosphotransferase activity, alcohol group as acceptor);GO:0042732(D-xylose metabolic process)	00040(Pentose and glucuronate interconversions - Homo sapiens (human));01100(Metabolic pathways - Homo sapiens (human))	1.3e-05	1	478,	0	-4.89	-3.9	17.4	3' UTR	3	38388270	38456467	68198	1
chr3	160787338	160787848	511	ENSG00000163590	ENST00000498165	313342	PPM1L	protein phosphatase, Mg2+/Mn2+ dependent, 1L [Source:HGNC Symbol;Acc:16381]	GO:0000165(MAPK cascade);GO:0003824(catalytic activity);GO:0004722(protein serine/threonine phosphatase activity);GO:0005515(protein binding);GO:0005789(endoplasmic reticulum membrane);GO:0006470(protein dephosphorylation);GO:0006665(sphingolipid metabolic process);GO:0007178(transmembrane receptor protein serine/threonine kinase signaling pathway);GO:0016021(integral to membrane);GO:0030148(sphi…	NA	3.3e-09	1	511,	0	-8.48	-7.31	17.4	3' UTR	3	160473996	160796695	322700	1
chr5	180673731	180674195	465	ENSG00000233937	ENST00000505151	0	CTC-338M12.4	NA	NA	NA	1.3e-05	2	152,295,	0,170	-4.89	-3.9	17.4	Exon (ENST00000511331/ENSG00000233937, exon 1 of 4)	5	180673901	180684587	10687	1
chr7	74995317	74996189	873	ENSG00000205583	ENST00000404291	0	STAG3L1	stromal antigen 3-like 1 (pseudogene) [Source:HGNC Symbol;Acc:33852]	NA	NA	1.3e-05	3	12,115,172,	0,276,701	-4.89	-3.9	17.4	Exon (ENST00000339898/ENSG00000205583, exon 7 of 8)	7	74995623	75024657	29035	1
chr7	6833795	6834035	241	ENSG00000146574	ENST00000429267	2538	CCZ1B	CCZ1 vacuolar protein trafficking and biogenesis associated homolog B (S. cerevisiae) [Source:HGNC Symbol;Acc:21717]	GO:0005765(lysosomal membrane)	NA	1.1e-05	1	241,	0	-4.94	-3.95	17.4	Exon (ENST00000429267/ENSG00000146574, exon 2 of 2)	7	6833765	6836573	2809	2
chr9	34680949	34681266	318	ENSG00000230074	ENST00000434627	15287	RP11-195F19.9	NA	NA	NA	5.1e-06	1	318,	0	-5.29	-4.27	17.4	Exon (ENST00000434627/ENSG00000230074, exon 3 of 3)	9	34665662	34681295	15634	1
chr9	123613718	123614376	659	ENSG00000226752	ENST00000609388	9634	PSMD5-AS1	PSMD5 antisense RNA 1 (head to head) [Source:HGNC Symbol;Acc:27367]	NA	NA	7.6e-06	1	659,	0	-5.12	-4.11	17.4	Exon (ENST00000609388/ENSG00000226752, exon 3 of 3)	9	123604084	123613726	9643	1
chr9	41592352	41601952	9601	ENSG00000198566	ENST00000458742	7592	ZNF658B	zinc finger protein 658B, pseudogene [Source:HGNC Symbol;Acc:32033]	NA	NA	1.3e-05	3	119,96,55,	0,9175,9546	-4.89	-3.9	17.4	Exon (ENST00000458742/ENSG00000198566, exon 3 of 6)	9	41588823	41609544	20722	2
chr11	68035744	68039350	3607	ENSG00000171067	ENST00000304271	80	C11orf24	chromosome 11 open reading frame 24 [Source:HGNC Symbol;Acc:1174]	GO:0016021(integral to membrane)	NA	1.3e-05	2	3,237,	0,3370	-4.89	-3.9	17.4	5' UTR	11	68028803	68039430	10628	2
chr12	4809672	4810237	566	ENSG00000255474	ENST00000527518	19031	RP11-234B24.2	NA	NA	NA	1.3e-05	1	566,	0	-4.89	-3.9	17.4	Exon (ENST00000527518/ENSG00000255474, exon 4 of 4)	12	4809583	4829268	19686	2
chr15	41099373	41100369	997	ENSG00000104129	ENST00000220496	0	DNAJC17	DnaJ (Hsp40) homolog, subfamily C, member 17 [Source:HGNC Symbol;Acc:25556]	GO:0000166(nucleotide binding);GO:0003676(nucleic acid binding);GO:0003723(RNA binding)	NA	4.5e-07	3	694,32,51,	0,869,946	-6.35	-5.28	17.4	5' UTR	15	41060067	41099675	39609	2
chr15	65134088	65158137	24050	ENSG00000241839	ENST00000323544	0	PLEKHO2	pleckstrin homology domain containing, family O member 2 [Source:HGNC Symbol;Acc:30026]	NA	NA	5e-16	6	140,150,117,105,99,1040,	0,6704,13032,18005,19588,23010	-15.3	-13.9	17.4	5' UTR	15	65134088	65160206	26119	1
chr16	29469068	29472743	3676	ENSG00000213648	ENST00000360423	0	SULT1A4	sulfotransferase family, cytosolic, 1A, phenol-preferring, member 4 [Source:HGNC Symbol;Acc:30004]	GO:0004062(aryl sulfotransferase activity);GO:0005737(cytoplasm);GO:0005829(cytosol);GO:0006584(catecholamine metabolic process);GO:0006805(xenobiotic metabolic process);GO:0006987(activation of signaling protein activity involved in unfolded protein response);GO:0008146(sulfotransferase activity);GO:0008202(steroid metabolic process);GO:0009812(flavonoid metabolic process);GO:0030968(endoplasmic…	05204(Chemical carcinogenesis - Homo sapiens (human))	1.3e-05	4	13,88,97,41,	0,181,2142,3635	-4.89	-3.9	17.4	5' UTR	16	29471210	29476297	5088	1
chr16	31769115	31769743	629	ENSG00000197302	ENST00000539915	44562	ZNF720	zinc finger protein 720 [Source:HGNC Symbol;Acc:26987]	GO:0003676(nucleic acid binding);GO:0005622(intracellular);GO:0006355(regulation of transcription, DNA-dependent);GO:0046872(metal ion binding)	NA	1.3e-05	1	629,	0	-4.89	-3.9	17.4	3' UTR	16	31724553	31771162	46610	1
chr16	21414756	21415055	300	ENSG00000169246	ENST00000542817	1585	NPIPB3	nuclear pore complex interacting protein family, member B3 [Source:HGNC Symbol;Acc:28989]	GO:0003674(molecular_function);GO:0005575(cellular_component);GO:0008150(biological_process);GO:0016021(integral to membrane)	NA	7.6e-06	1	300,	0	-5.12	-4.11	17.4	Exon (ENST00000458643/ENSG00000169246, exon 12 of 14)	16	21413558	21416640	3083	2
chr17	38519779	38520586	808	ENSG00000183153	ENST00000337376	0	GJD3	gap junction protein, delta 3, 31.9kDa [Source:HGNC Symbol;Acc:19147]	GO:0005216(ion channel activity);GO:0005515(protein binding);GO:0005887(integral to plasma membrane);GO:0005921(gap junction);GO:0005922(connexon complex);GO:0007154(cell communication);GO:0009986(cell surface);GO:0016021(integral to membrane);GO:0016264(gap junction assembly)	NA	3e-10	1	808,	0	-9.52	-8.31	17.4	3' UTR	17	38517235	38520067	2833	2
chr17	8130610	8131627	1018	ENSG00000178971	ENST00000449476	19733	CTC1	CTS telomere maintenance complex component 1 [Source:HGNC Symbol;Acc:26169]	GO:0000723(telomere maintenance);GO:0000784(nuclear chromosome, telomeric region);GO:0003697(single-stranded DNA binding);GO:0005515(protein binding);GO:0005634(nucleus);GO:0006974(cellular response to DNA damage stimulus);GO:0007568(aging);GO:0010389(regulation of G2/M transition of mitotic cell cycle);GO:0010833(telomere maintenance via telomere lengthening);GO:0035264(multicellular organism gr…	NA	4e-07	1	1018,	0	-6.4	-5.32	17.4	3' UTR	17	8130191	8151360	21170	2
chr18	42258059	42258388	330	ENSG00000267414	ENST00000592638	1294	RP11-456K23.1	NA	NA	NA	1.3e-05	1	330,	0	-4.89	-3.9	17.4	Exon (ENST00000592638/ENSG00000267414, exon 2 of 2)	18	42256892	42259682	2791	2
chr19	1321254	1321792	539	ENSG00000160953	ENST00000344663	35364	MUM1	melanoma associated antigen (mutated) 1 [Source:HGNC Symbol;Acc:29641]	GO:0005515(protein binding);GO:0005634(nucleus);GO:0006281(DNA repair);GO:0006325(chromatin organization);GO:0031491(nucleosome binding)	NA	1.3e-05	1	539,	0	-4.89	-3.9	17.4	Exon (ENST00000590086/ENSG00000267372, exon 1 of 2)	19	1285890	1378430	92541	1
chr19	58951845	58952084	240	ENSG00000269473	ENST00000595059	30	CTD-2619J13.19	NA	NA	NA	1.3e-05	1	240,	0	-4.89	-3.9	17.4	Exon (ENST00000595059/ENSG00000269473, exon 1 of 1)	19	58951815	58957216	5402	1
chr20	4201478	4201745	268	ENSG00000171873	ENST00000379453	27976	ADRA1D	adrenoceptor alpha 1D [Source:HGNC Symbol;Acc:280]	GO:0001986(negative regulation of the force of heart contraction involved in baroreceptor response to increased systemic arterial blood pressure);GO:0001994(norepinephrine-epinephrine vasoconstriction involved in regulation of systemic arterial blood pressure);GO:0004930(G-protein coupled receptor activity);GO:0004937(alpha1-adrenergic receptor activity);GO:0005886(plasma membrane);GO:0005887(int…	04020(Calcium signaling pathway - Homo sapiens (human));04022(cGMP-PKG signaling pathway - Homo sapiens (human));04080(Neuroactive ligand-receptor interaction - Homo sapiens (human));04261(Adrenergic signaling in cardiomyocytes - Homo sapiens (human));04270(Vascular smooth muscle contraction - Homo sapiens (human));04970(Salivary secretion - Homo sapiens (human))	1.3e-05	1	268,	0	-4.89	-3.9	17.4	3' UTR	20	4201329	4229721	28393	2
chr22	18979613	18980452	840	ENSG00000237517	ENST00000438934	21586	DGCR5	DiGeorge syndrome critical region gene 5 (non-protein coding) [Source:HGNC Symbol;Acc:16757]	NA	NA	1.3e-05	1	840,	0	-4.89	-3.9	17.4	Exon (ENST00000438934/ENSG00000237517, exon 5 of 5)	22	18958027	18982141	24115	1
chr22	20050563	20052764	2202	ENSG00000183597	ENST00000476940	0	TANGO2	transport and golgi organization 2 homolog (Drosophila) [Source:HGNC Symbol;Acc:25439]	GO:0005739(mitochondrion)	NA	7.6e-06	2	114,96,	0,2106	-5.12	-4.11	17.4	3' UTR	22	20051096	20052452	1357	1
chrX	9914762	9915241	480	ENSG00000146950	ENST00000380913	160266	SHROOM2	shroom family member 2 [Source:HGNC Symbol;Acc:630]	GO:0000902(cell morphogenesis);GO:0002089(lens morphogenesis in camera-type eye);GO:0003779(actin binding);GO:0005515(protein binding);GO:0005737(cytoplasm);GO:0005856(cytoskeleton);GO:0005874(microtubule);GO:0005886(plasma membrane);GO:0005911(cell-cell junction);GO:0005913(cell-cell adherens junction);GO:0005923(tight junction);GO:0005938(cell cortex);GO:0007420(brain development);GO:0008013(be…	NA	1.9e-06	1	480,	0	-5.73	-4.69	17.4	3' UTR	23	9754496	9917483	162988	1
chrX	154997714	155003672	5959	ENSG00000168939	ENST00000302805	240	SPRY3	sprouty homolog 3 (Drosophila) [Source:HGNC Symbol;Acc:11271]	GO:0003674(molecular_function);GO:0005737(cytoplasm);GO:0007275(multicellular organismal development);GO:0009966(regulation of signal transduction);GO:0016020(membrane)	NA	1.3e-05	2	85,245,	0,5714	-4.89	-3.9	17.4	5' UTR	23	154997474	155012121	14648	1
chr13	25743161	25744778	1618	ENSG00000165566	ENST00000357816	1648	AMER2	APC membrane recruitment protein 2 [Source:HGNC Symbol;Acc:26360]	GO:0005515(protein binding);GO:0005546(phosphatidylinositol-4,5-bisphosphate binding);GO:0005886(plasma membrane);GO:0007398(ectoderm development);GO:0016055(Wnt signaling pathway);GO:0090090(negative regulation of canonical Wnt signaling pathway)	NA	1.3e-12	1	1618,	0	-11.9	-10.7	17.1	3' UTR	13	25735822	25746426	10605	2
chr12	8929202	8929681	480	ENSG00000166532	ENST00000544257	94915	RIMKLB	ribosomal modification protein rimK-like family member B [Source:HGNC Symbol;Acc:29228]	GO:0004363(glutathione synthase activity);GO:0005524(ATP binding);GO:0005737(cytoplasm);GO:0006464(cellular protein modification process);GO:0006750(glutathione biosynthetic process);GO:0016881(acid-amino acid ligase activity);GO:0046872(metal ion binding);GO:0072590(N-acetyl-L-aspartate-L-glutamate ligase activity);GO:0072591(citrate-L-glutamate ligase activity)	00250(Alanine, aspartate and glutamate metabolism - Homo sapiens (human));01100(Metabolic pathways - Homo sapiens (human))	1.6e-23	1	480,	0	-22.8	-21.2	17	3' UTR	12	8834287	8935691	101405	1
chr1	24681091	24681300	210	ENSG00000158055	ENST00000361548	35279	GRHL3	grainyhead-like 3 (Drosophila) [Source:HGNC Symbol;Acc:25839]	GO:0000981(sequence-specific DNA binding RNA polymerase II transcription factor activity);GO:0001736(establishment of planar polarity);GO:0003677(DNA binding);GO:0005515(protein binding);GO:0005634(nucleus);GO:0006366(transcription from RNA polymerase II promoter);GO:0007389(pattern specification process);GO:0007398(ectoderm development);GO:0007417(central nervous system development);GO:0008544(e…	NA	1.9e-05	1	210,	0	-4.72	-3.73	16.9	3' UTR	1	24645812	24681808	35997	1
chr1	38027137	38030664	3528	ENSG00000163879	ENST00000296218	4617	DNALI1	dynein, axonemal, light intermediate chain 1 [Source:HGNC Symbol;Acc:14353]	GO:0003777(microtubule motor activity);GO:0005515(protein binding);GO:0005737(cytoplasm);GO:0005858(axonemal dynein complex);GO:0005930(axoneme);GO:0006928(cellular component movement);GO:0007338(single fertilization)	05016(Huntington disease - Homo sapiens (human))	1e-167	2	710,38,	0,3490	-167	-164	16.9	3' UTR	1	38022520	38032458	9939	1
chr1	160057564	160058224	661	ENSG00000162728	ENST00000368088	6204	KCNJ9	potassium inwardly-rectifying channel, subfamily J, member 9 [Source:HGNC Symbol;Acc:6270]	GO:0005242(inward rectifier potassium channel activity);GO:0005515(protein binding);GO:0005886(plasma membrane);GO:0006813(potassium ion transport);GO:0007268(synaptic transmission);GO:0015467(G-protein activated inward rectifier potassium channel activity);GO:0016021(integral to membrane);GO:0030165(PDZ domain binding)	04713(Circadian entrainment - Homo sapiens (human));04723(Retrograde endocannabinoid signaling - Homo sapiens (human));04726(Serotonergic synapse - Homo sapiens (human));04728(Dopaminergic synapse - Homo sapiens (human));04915(Estrogen signaling pathway - Homo sapiens (human));04921(Oxytocin signaling pathway - Homo sapiens (human));04929(GnRH secretion - Homo sapiens (human));05032(Morphine addi…	1.9e-05	1	661,	0	-4.72	-3.73	16.9	3' UTR	1	160051360	160060353	8994	1
chr2	85555158	85555488	331	ENSG00000152291	ENST00000282120	0	TGOLN2	trans-golgi network protein 2 [Source:HGNC Symbol;Acc:15450]	GO:0005515(protein binding);GO:0005634(nucleus);GO:0005794(Golgi apparatus);GO:0005802(trans-Golgi network);GO:0005886(plasma membrane);GO:0016021(integral to membrane);GO:0030133(transport vesicle)	NA	1.9e-05	1	331,	0	-4.72	-3.73	16.9	5' UTR	2	85545147	85555374	10228	2
chr2	99438468	99438708	241	ENSG00000196872	ENST00000397899	114014	KIAA1211L	KIAA1211-like [Source:HGNC Symbol;Acc:33454]	NA	NA	1.9e-05	1	241,	0	-4.72	-3.73	16.9	Exon (ENST00000397899/ENSG00000196872, exon 7 of 10)	2	99410309	99552722	142414	2
chr3	32030457	32030876	420	ENSG00000144645	ENST00000479173	88196	OSBPL10	oxysterol binding protein-like 10 [Source:HGNC Symbol;Acc:16395]	GO:0006869(lipid transport);GO:0015485(cholesterol binding)	NA	1.9e-05	1	420,	0	-4.72	-3.73	16.9	5' UTR	3	31917925	32119072	201148	2
chr3	47287434	47287882	449	ENSG00000088727	ENST00000335044	36455	KIF9	kinesin family member 9 [Source:HGNC Symbol;Acc:16666]	GO:0003777(microtubule motor activity);GO:0005515(protein binding);GO:0005524(ATP binding);GO:0005737(cytoplasm);GO:0005871(kinesin complex);GO:0005874(microtubule);GO:0007018(microtubule-based movement);GO:0007596(blood coagulation);GO:0008017(microtubule binding)	NA	1.9e-05	1	449,	0	-4.72	-3.73	16.9	3' UTR	3	47269516	47324337	54822	2
chr3	187896689	187896957	269	ENSG00000145012	ENST00000448637	25617	LPP	LIM domain containing preferred translocation partner in lipoma [Source:HGNC Symbol;Acc:6679]	GO:0005515(protein binding);GO:0005634(nucleus);GO:0005737(cytoplasm);GO:0005886(plasma membrane);GO:0005925(focal adhesion);GO:0007155(cell adhesion);GO:0008150(biological_process);GO:0008270(zinc ion binding)	NA	1.9e-05	1	269,	0	-4.72	-3.73	16.9	5' UTR	3	187871072	188430630	559559	1
chr3	49896651	49897101	451	ENSG00000164076	ENST00000475665	10235	CAMKV	CaM kinase-like vesicle-associated [Source:HGNC Symbol;Acc:28788]	GO:0004672(protein kinase activity);GO:0004713(protein tyrosine kinase activity);GO:0005516(calmodulin binding);GO:0005524(ATP binding);GO:0005886(plasma membrane);GO:0006468(protein phosphorylation);GO:0016772(transferase activity, transferring phosphorus-containing groups);GO:0030659(cytoplasmic vesicle membrane)	NA	1.9e-05	1	451,	0	-4.72	-3.73	16.9	3' UTR	3	49895421	49907336	11916	2
chr3	122133263	122134552	1290	ENSG00000196981	ENST00000330689	330	WDR5B	WD repeat domain 5B [Source:HGNC Symbol;Acc:17826]	GO:0005515(protein binding)	04934(Cushing syndrome - Homo sapiens (human))	1.6e-13	1	1290,	0	-12.8	-11.5	16.9	5' UTR	3	122130715	122134882	4168	2
chr4	108831682	108832072	391	ENSG00000164023	ENST00000394684	85963	SGMS2	sphingomyelin synthase 2 [Source:HGNC Symbol;Acc:28395]	GO:0003824(catalytic activity);GO:0005794(Golgi apparatus);GO:0005886(plasma membrane);GO:0005887(integral to plasma membrane);GO:0006665(sphingolipid metabolic process);GO:0006686(sphingomyelin biosynthetic process);GO:0016020(membrane);GO:0016301(kinase activity);GO:0030148(sphingolipid biosynthetic process);GO:0030173(integral to Golgi membrane);GO:0033188(sphingomyelin synthase activity);GO:0…	00600(Sphingolipid metabolism - Homo sapiens (human));01100(Metabolic pathways - Homo sapiens (human));04071(Sphingolipid signaling pathway - Homo sapiens (human))	1.9e-05	1	391,	0	-4.72	-3.73	16.9	3' UTR	4	108745719	108836203	90485	1
chr4	184427455	184432219	4765	ENSG00000168556	ENST00000302327	1308	ING2	inhibitor of growth family, member 2 [Source:HGNC Symbol;Acc:6063]	GO:0003677(DNA binding);GO:0003682(chromatin binding);GO:0005515(protein binding);GO:0005634(nucleus);GO:0006351(transcription, DNA-templated);GO:0006355(regulation of transcription, DNA-dependent);GO:0007141(male meiosis I);GO:0007165(signal transduction);GO:0007283(spermatogenesis);GO:0007286(spermatid development);GO:0008270(zinc ion binding);GO:0016568(chromatin modification);GO:0016580(Sin3 …	NA	1.6e-29	2	17,785,	0,3980	-28.8	-27.1	16.9	3' UTR	4	184426147	184432249	6103	1
chr5	433003	434747	1745	ENSG00000063438	ENST00000505113	128712	AHRR	aryl-hydrocarbon receptor repressor [Source:HGNC Symbol;Acc:346]	GO:0000122(negative regulation of transcription from RNA polymerase II promoter);GO:0003677(DNA binding);GO:0004871(signal transducer activity);GO:0005634(nucleus);GO:0005737(cytoplasm);GO:0006351(transcription, DNA-templated);GO:0006355(regulation of transcription, DNA-dependent);GO:0007165(signal transduction);GO:0033235(positive regulation of protein sumoylation);GO:0045892(negative regulation…	NA	1.7e-05	2	60,780,	0,965	-4.77	-3.79	16.9	Exon (ENST00000505113/ENSG00000063438, exon 10 of 11)	5	304291	434972	130682	1
chr5	43044568	43045403	836	ENSG00000177738	ENST00000503152	22118	CTD-2201E18.3	NA	NA	NA	1.9e-05	1	836,	0	-4.72	-3.73	16.9	Exon (ENST00000451894/ENSG00000215068, exon 3 of 3)	5	43014838	43067521	52684	2
chr5	140235804	140236342	539	ENSG00000081842	ENST00000529310	28241	PCDHA6	protocadherin alpha 6 [Source:HGNC Symbol;Acc:8672]	GO:0005509(calcium ion binding);GO:0005576(extracellular region);GO:0005887(integral to plasma membrane);GO:0007155(cell adhesion);GO:0007156(homophilic cell adhesion);GO:0007399(nervous system development);GO:0016020(membrane)	NA	1.9e-05	1	539,	0	-4.72	-3.73	16.9	Exon (ENST00000506939/ENSG00000250120, exon 1 of 4)	5	140207563	140391929	184367	1
chr5	140241084	140242422	1339	ENSG00000081842	ENST00000529310	33521	PCDHA6	protocadherin alpha 6 [Source:HGNC Symbol;Acc:8672]	GO:0005509(calcium ion binding);GO:0005576(extracellular region);GO:0005887(integral to plasma membrane);GO:0007155(cell adhesion);GO:0007156(homophilic cell adhesion);GO:0007399(nervous system development);GO:0016020(membrane)	NA	1.9e-05	1	1339,	0	-4.72	-3.73	16.9	3' UTR	5	140207563	140391929	184367	1
chr6	138737139	138737618	480	ENSG00000051620	ENST00000607197	11783	HEBP2	heme binding protein 2 [Source:HGNC Symbol;Acc:15716]	GO:0005737(cytoplasm);GO:0005739(mitochondrion)	NA	1.9e-05	1	480,	0	-4.72	-3.73	16.9	3' UTR	6	138725356	138743334	17979	1
chr6	146756041	146757028	988	ENSG00000152822	ENST00000361719	407259	GRM1	glutamate receptor, metabotropic 1 [Source:HGNC Symbol;Acc:4593]	GO:0000186(activation of MAPKK activity);GO:0000187(activation of MAPK activity);GO:0004930(G-protein coupled receptor activity);GO:0005515(protein binding);GO:0005634(nucleus);GO:0005886(plasma membrane);GO:0005887(integral to plasma membrane);GO:0007186(G-protein coupled receptor signaling pathway);GO:0007268(synaptic transmission);GO:0007626(locomotory behavior);GO:0008066(glutamate receptor a…	04020(Calcium signaling pathway - Homo sapiens (human));04068(FoxO signaling pathway - Homo sapiens (human));04072(Phospholipase D signaling pathway - Homo sapiens (human));04080(Neuroactive ligand-receptor interaction - Homo sapiens (human));04540(Gap junction - Homo sapiens (human));04720(Long-term potentiation - Homo sapiens (human));04723(Retrograde endocannabinoid signaling - Homo sapiens (h…	1.7e-05	1	988,	0	-4.77	-3.79	16.9	3' UTR	6	146348782	146758731	409950	1
chr6	82456083	82456442	360	ENSG00000112773	ENST00000412306	5087	FAM46A	family with sequence similarity 46, member A [Source:HGNC Symbol;Acc:18345]	NA	NA	1.9e-05	1	360,	0	-4.72	-3.73	16.9	3' UTR	6	82201156	82461529	260374	2
chr7	1626625	1627015	391	ENSG00000230487	ENST00000437621	16916	PSMG3-AS1	PSMG3 antisense RNA 1 (head to head) [Source:HGNC Symbol;Acc:22230]	NA	NA	1.9e-05	1	391,	0	-4.72	-3.73	16.9	Exon (ENST00000437621/ENSG00000230487, exon 4 of 4)	7	1609709	1629262	19554	1
chr7	74432200	74433228	1029	ENSG00000183086	ENST00000361825	53117	GATSL1	GATS protein-like 1 [Source:HGNC Symbol;Acc:37072]	NA	NA	2.2e-10	2	91,89,	0,940	-9.66	-8.45	16.9	Exon (ENST00000361825/ENSG00000183086, exon 4 of 9)	7	74379083	74438803	59721	1
chr7	98611058	98611597	540	ENSG00000242687	ENST00000360902	270	AC004893.11	NA	NA	NA	1.9e-05	1	540,	0	-4.72	-3.73	16.9	Exon (ENST00000360902/ENSG00000242687, exon 1 of 6)	7	98610788	98634100	23313	1
chr7	150094881	150097818	2938	ENSG00000196456	ENST00000476489	0	ZNF775	zinc finger protein 775 [Source:HGNC Symbol;Acc:28501]	GO:0003676(nucleic acid binding);GO:0003677(DNA binding);GO:0005634(nucleus);GO:0006351(transcription, DNA-templated);GO:0006355(regulation of transcription, DNA-dependent);GO:0046872(metal ion binding)	NA	4e-22	2	839,29,	0,2909	-21.4	-19.8	16.9	3' UTR	7	150097790	150109558	11769	1
chr7	45952998	45953773	776	ENSG00000146674	ENST00000381086	7098	IGFBP3	insulin-like growth factor binding protein 3 [Source:HGNC Symbol;Acc:5472]	GO:0001558(regulation of cell growth);GO:0001933(negative regulation of protein phosphorylation);GO:0001968(fibronectin binding);GO:0005515(protein binding);GO:0005520(insulin-like growth factor binding);GO:0005576(extracellular region);GO:0005615(extracellular space);GO:0005634(nucleus);GO:0006468(protein phosphorylation);GO:0006915(apoptotic process);GO:0008160(protein tyrosine phosphatase acti…	04115(p53 signaling pathway - Homo sapiens (human));04218(Cellular senescence - Homo sapiens (human));05202(Transcriptional misregulation in cancer - Homo sapiens (human))	4.2e-08	2	436,74,	0,702	-7.38	-6.26	16.9	3' UTR	7	45951949	45960871	8923	2
chr8	6302003	6303435	1433	ENSG00000147316	ENST00000344683	37890	MCPH1	microcephalin 1 [Source:HGNC Symbol;Acc:6954]	GO:0000132(establishment of mitotic spindle orientation);GO:0005515(protein binding);GO:0005737(cytoplasm);GO:0005815(microtubule organizing center);GO:0010468(regulation of gene expression);GO:0021987(cerebral cortex development);GO:0042802(identical protein binding);GO:0043549(regulation of kinase activity);GO:0046605(regulation of centrosome cycle);GO:0060623(regulation of chromosome condensat…	NA	1.6e-20	1	1433,	0	-19.8	-18.3	16.9	3' UTR	8	6264113	6501144	237032	1
chr8	74894417	74894702	286	ENSG00000175606	ENST00000312184	5973	TMEM70	transmembrane protein 70 [Source:HGNC Symbol;Acc:26050]	GO:0003674(molecular_function);GO:0005739(mitochondrion);GO:0005743(mitochondrial inner membrane);GO:0032592(integral to mitochondrial membrane);GO:0033615(mitochondrial proton-transporting ATP synthase complex assembly)	NA	1.9e-05	1	286,	0	-4.72	-3.73	16.9	3' UTR	8	74888444	74895018	6575	1
chr11	12237804	12241821	4018	ENSG00000133816	ENST00000537344	122261	MICAL2	microtubule associated monooxygenase, calponin and LIM domain containing 2 [Source:HGNC Symbol;Acc:24693]	GO:0003779(actin binding);GO:0005515(protein binding);GO:0005737(cytoplasm);GO:0005856(cytoskeleton);GO:0008270(zinc ion binding);GO:0016491(oxidoreductase activity);GO:0016709(oxidoreductase activity, acting on paired donors, with incorporation or reduction of molecular oxygen, NAD(P)H as one donor, and incorporation of one atom of oxygen);GO:0019417(sulfur oxidation);GO:0030042(actin filament d…	NA	1.9e-05	2	137,74,	0,3944	-4.72	-3.73	16.9	Exon (ENST00000537344/ENSG00000133816, exon 8 of 23)	11	12115543	12284466	168924	1
chr11	28349687	28352305	2619	ENSG00000169519	ENST00000406787	219892	METTL15	methyltransferase like 15 [Source:HGNC Symbol;Acc:26606]	GO:0008168(methyltransferase activity)	NA	3.2e-10	2	26,363,	0,2256	-9.5	-8.3	16.9	3' UTR	11	28129795	28355054	225260	1
chr11	123503039	123503249	211	ENSG00000166257	ENST00000527125	8583	SCN3B	sodium channel, voltage-gated, type III, beta subunit [Source:HGNC Symbol;Acc:20665]	GO:0001518(voltage-gated sodium channel complex);GO:0005248(voltage-gated sodium channel activity);GO:0005515(protein binding);GO:0005886(plasma membrane);GO:0006814(sodium ion transport);GO:0007399(nervous system development);GO:0007411(axon guidance);GO:0010460(positive regulation of heart rate);GO:0010765(positive regulation of sodium ion transport);GO:0016021(integral to membrane);GO:0017080(…	NA	1.9e-05	1	211,	0	-4.72	-3.73	16.9	3' UTR	11	123499895	123511832	11938	2
chr12	6483745	6484653	909	ENSG00000111319	ENST00000360168	0	SCNN1A	sodium channel, non-voltage-gated 1 alpha subunit [Source:HGNC Symbol;Acc:10599]	GO:0003779(actin binding);GO:0005272(sodium channel activity);GO:0005515(protein binding);GO:0005829(cytosol);GO:0005886(plasma membrane);GO:0006814(sodium ion transport);GO:0007588(excretion);GO:0009897(external side of plasma membrane);GO:0015280(ligand-gated sodium channel activity);GO:0016020(membrane);GO:0016021(integral to membrane);GO:0016324(apical plasma membrane);GO:0030864(cortical act…	04742(Taste transduction - Homo sapiens (human));04960(Aldosterone-regulated sodium reabsorption - Homo sapiens (human))	8.7e-06	2	646,135,	0,774	-5.06	-4.06	16.9	5' UTR	12	6456009	6484390	28382	2
chr14	77722911	77724016	1106	ENSG00000165548	ENST00000298351	74741	TMEM63C	transmembrane protein 63C [Source:HGNC Symbol;Acc:23787]	GO:0016020(membrane);GO:0016021(integral to membrane)	NA	1.3e-09	1	1106,	0	-8.87	-7.69	16.9	3' UTR	14	77648170	77725838	77669	1
chr14	23456140	23457123	984	ENSG00000100802	ENST00000299088	22237	C14orf93	chromosome 14 open reading frame 93 [Source:HGNC Symbol;Acc:20162]	GO:0005576(extracellular region)	NA	3.2e-11	2	704,12,	0,972	-10.5	-9.25	16.9	3' UTR	14	23456110	23479360	23251	2
chr15	82637120	82637564	445	ENSG00000205281	ENST00000439287	4142	GOLGA6L10	golgin A6 family-like 10 [Source:HGNC Symbol;Acc:37228]	NA	NA	6.3e-12	1	445,	0	-11.2	-9.97	16.9	Exon (ENST00000439287/ENSG00000205281, exon 6 of 9)	15	82635130	82641706	6577	2
chr17	18314473	18315363	891	ENSG00000220161	ENST00000577684	0	RP1-37N7.3	NA	NA	NA	7.9e-18	1	891,	0	-17.1	-15.7	16.9	Exon (ENST00000577684/ENSG00000220161, exon 1 of 2)	17	18314473	18317694	3222	1
chr17	76842094	76842449	356	ENSG00000267355	ENST00000591685	501	RPL9P29	ribosomal protein L9 pseudogene 29 [Source:HGNC Symbol;Acc:35533]	NA	NA	1.9e-05	1	356,	0	-4.72	-3.73	16.9	Exon (ENST00000591685/ENSG00000267355, exon 2 of 2)	17	76842035	76842950	916	2
chr18	31322952	31323671	720	ENSG00000141431	ENST00000592288	164373	ASXL3	additional sex combs like 3 (Drosophila) [Source:HGNC Symbol;Acc:29357]	GO:0003677(DNA binding);GO:0005634(nucleus);GO:0006351(transcription, DNA-templated);GO:0006355(regulation of transcription, DNA-dependent);GO:0046872(metal ion binding)	NA	1.9e-05	1	720,	0	-4.72	-3.73	16.9	3' UTR	18	31158579	31323525	164947	1
chr19	37380580	37381507	928	ENSG00000185869	ENST00000520965	25416	ZNF829	zinc finger protein 829 [Source:HGNC Symbol;Acc:34032]	GO:0003676(nucleic acid binding);GO:0003677(DNA binding);GO:0005622(intracellular);GO:0005634(nucleus);GO:0006351(transcription, DNA-templated);GO:0006355(regulation of transcription, DNA-dependent);GO:0046872(metal ion binding)	05168(Herpes simplex virus 1 infection - Homo sapiens (human))	5.1e-09	1	928,	0	-8.29	-7.13	16.9	3' UTR	19	37379026	37406923	27898	2
chr20	45318384	45318642	259	ENSG00000172315	ENST00000372114	0	TP53RK	TP53 regulating kinase [Source:HGNC Symbol;Acc:16197]	GO:0002039(p53 binding);GO:0003824(catalytic activity);GO:0004672(protein kinase activity);GO:0004674(protein serine/threonine kinase activity);GO:0004713(protein tyrosine kinase activity);GO:0005515(protein binding);GO:0005524(ATP binding);GO:0005634(nucleus);GO:0006468(protein phosphorylation);GO:0008033(tRNA processing);GO:0009103(lipopolysaccharide biosynthetic process);GO:0016020(membrane);G…	NA	1.9e-05	1	259,	0	-4.72	-3.73	16.9	5' UTR	20	45313004	45318418	5415	2
chr21	45157363	45157663	301	ENSG00000160209	ENST00000398081	18388	PDXK	pyridoxal (pyridoxine, vitamin B6) kinase [Source:HGNC Symbol;Acc:8819]	GO:0000287(magnesium ion binding);GO:0005524(ATP binding);GO:0005634(nucleus);GO:0005737(cytoplasm);GO:0005829(cytosol);GO:0006766(vitamin metabolic process);GO:0006767(water-soluble vitamin metabolic process);GO:0008270(zinc ion binding);GO:0008283(cell proliferation);GO:0008478(pyridoxal kinase activity);GO:0009443(pyridoxal 5'-phosphate salvage);GO:0030170(pyridoxal phosphate binding);GO:00309…	00750(Vitamin B6 metabolism - Homo sapiens (human));01100(Metabolic pathways - Homo sapiens (human))	1.9e-05	1	301,	0	-4.72	-3.73	16.9	3' UTR	21	45138975	45158742	19768	1
chr22	29837547	29838115	569	ENSG00000225465	ENST00000539579	0	RFPL1S	RFPL1 antisense RNA 1 [Source:HGNC Symbol;Acc:9978]	NA	NA	1.1e-05	1	569,	0	-4.94	-3.95	16.9	3' UTR	22	29837244	29837827	584	2
chr22	42522561	42523562	1002	ENSG00000100197	ENST00000360124	2349	CYP2D6	cytochrome P450, family 2, subfamily D, polypeptide 6 [Source:HGNC Symbol;Acc:2625]	GO:0004497(monooxygenase activity);GO:0005506(iron ion binding);GO:0005739(mitochondrion);GO:0005783(endoplasmic reticulum);GO:0005789(endoplasmic reticulum membrane);GO:0006805(xenobiotic metabolic process);GO:0008144(drug binding);GO:0008202(steroid metabolic process);GO:0009804(coumarin metabolic process);GO:0009820(alkaloid metabolic process);GO:0009822(alkaloid catabolic process);GO:0016098(…	00980(Metabolism of xenobiotics by cytochrome P450 - Homo sapiens (human));00982(Drug metabolism - cytochrome P450 - Homo sapiens (human));01522(Endocrine resistance - Homo sapiens (human));04726(Serotonergic synapse - Homo sapiens (human))	1.9e-05	3	194,142,114,	0,292,888	-4.72	-3.73	16.9	3' UTR	22	42522501	42525911	3411	2
chrX	74493979	74511234	17256	ENSG00000094841	ENST00000530743	0	UPRT	uracil phosphoribosyltransferase (FUR1) homolog (S. cerevisiae) [Source:HGNC Symbol;Acc:28334]	GO:0005634(nucleus);GO:0005737(cytoplasm);GO:0006222(UMP biosynthetic process);GO:0007565(female pregnancy);GO:0007595(lactation);GO:0009116(nucleoside metabolic process);GO:0032868(response to insulin)	00240(Pyrimidine metabolism - Homo sapiens (human));01100(Metabolic pathways - Homo sapiens (human))	1.9e-05	4	497,31,91,7,	0,584,11290,17249	-4.72	-3.73	16.9	5' UTR	23	74494563	74524407	29845	1
chrX	73963714	73965528	1815	ENSG00000050030	ENST00000055682	179754	KIAA2022	KIAA2022 [Source:HGNC Symbol;Acc:29433]	GO:0003887(DNA-directed DNA polymerase activity);GO:0005634(nucleus);GO:0006287(base-excision repair, gap-filling);GO:0006297(nucleotide-excision repair, DNA gap filling);GO:0007346(regulation of mitotic cell cycle);GO:0008408(3'-5' exonuclease activity);GO:0043137(DNA replication, removal of RNA primer);GO:0043625(delta DNA polymerase complex);GO:0045004(DNA replication proofreading)	NA	4e-11	2	599,122,	0,1693	-10.4	-9.13	16.9	5' UTR	23	73952684	74145282	192599	2
chr5	140241099	140242416	1318	ENSG00000081842	ENST00000529310	33536	PCDHA6	protocadherin alpha 6 [Source:HGNC Symbol;Acc:8672]	GO:0005509(calcium ion binding);GO:0005576(extracellular region);GO:0005887(integral to plasma membrane);GO:0007155(cell adhesion);GO:0007156(homophilic cell adhesion);GO:0007399(nervous system development);GO:0016020(membrane)	NA	1.9e-05	1	1318,	0	-4.72	-3.73	16.9	3' UTR	5	140207563	140391929	184367	1
chr8	81733614	81786986	53373	ENSG00000164684	ENST00000519936	0	ZNF704	zinc finger protein 704 [Source:HGNC Symbol;Acc:32291]	GO:0046872(metal ion binding)	NA	2e-39	3	237,122,181,	0,52165,53192	-38.7	-36.8	16.9	5' UTR	8	81582828	81785900	203073	2
chr19	37238609	37239357	749	ENSG00000267041	ENST00000589390	24370	ZNF850	zinc finger protein 850 [Source:HGNC Symbol;Acc:27994]	GO:0003676(nucleic acid binding);GO:0003677(DNA binding);GO:0005622(intracellular);GO:0005634(nucleus);GO:0006351(transcription, DNA-templated);GO:0006355(regulation of transcription, DNA-dependent);GO:0046872(metal ion binding)	05168(Herpes simplex virus 1 infection - Homo sapiens (human))	7.9e-17	1	749,	0	-16.1	-14.7	16.7	3' UTR	19	37205285	37263727	58443	2
chrX	54956703	54957714	1012	ENSG00000067445	ENST00000173898	9459	TRO	trophinin [Source:HGNC Symbol;Acc:12326]	GO:0005515(protein binding);GO:0005634(nucleus);GO:0005737(cytoplasm);GO:0005886(plasma membrane);GO:0005887(integral to plasma membrane);GO:0007156(homophilic cell adhesion);GO:0007566(embryo implantation);GO:0030308(negative regulation of cell growth)	NA	6.3e-20	2	762,78,	0,934	-19.2	-17.7	16.7	3' UTR	23	54947244	54957864	10621	1
chr7	149558695	149561418	2724	ENSG00000273419	ENST00000608963	0	RP4-751H13.7	NA	NA	NA	6.3e-17	2	889,221,	0,2503	-16.2	-14.8	16.6	3' UTR	7	149555489	149559581	4093	2
chr13	41767504	41767863	360	ENSG00000120696	ENST00000379483	839	KBTBD7	kelch repeat and BTB (POZ) domain containing 7 [Source:HGNC Symbol;Acc:25266]	GO:0003674(molecular_function);GO:0005515(protein binding);GO:0005575(cellular_component);GO:0008150(biological_process)	NA	6.3e-14	1	360,	0	-13.2	-11.9	16.5	Exon (ENST00000379483/ENSG00000120696, exon 1 of 1)	13	41763969	41768702	4734	2
chr19	44654114	44661219	7106	ENSG00000263002	ENST00000592437	8404	ZNF234	zinc finger protein 234 [Source:HGNC Symbol;Acc:13027]	GO:0003676(nucleic acid binding);GO:0003677(DNA binding);GO:0005622(intracellular);GO:0005634(nucleus);GO:0006351(transcription, DNA-templated);GO:0006355(regulation of transcription, DNA-dependent);GO:0046872(metal ion binding)	05168(Herpes simplex virus 1 infection - Homo sapiens (human))	2.5e-18	3	16,93,815,	0,452,6291	-17.6	-16.2	16.5	3' UTR	19	44645710	44662272	16563	1
chr1	112269047	112270126	1080	ENSG00000197852	ENST00000527570	11899	FAM212B	family with sequence similarity 212, member B [Source:HGNC Symbol;Acc:28045]	NA	NA	1.6e-36	1	1080,	0	-35.8	-34	16.4	3' UTR	1	112223252	112282025	58774	2
chr1	1000797	1001478	682	ENSG00000217801	ENST00000427998	5683	RP11-465B22.3	NA	NA	NA	2.9e-05	2	59,269,	0,413	-4.54	-3.56	16.3	Exon (ENST00000427998/ENSG00000217801, exon 4 of 4)	1	995114	1001836	6723	1
chr1	108743080	108743611	532	ENSG00000085491	ENST00000569674	0	SLC25A24	solute carrier family 25 (mitochondrial carrier; phosphate carrier), member 24 [Source:HGNC Symbol;Acc:20662]	GO:0005509(calcium ion binding);GO:0005739(mitochondrion);GO:0005743(mitochondrial inner membrane);GO:0016021(integral to membrane);GO:0055085(transmembrane transport)	NA	2.9e-05	1	532,	0	-4.54	-3.56	16.3	5' UTR	1	108741115	108743471	2357	2
chr1	212899823	212900420	598	ENSG00000117697	ENST00000366978	64503	NSL1	NSL1, MIS12 kinetochore complex component [Source:HGNC Symbol;Acc:24548]	GO:0000278(mitotic cell cycle);GO:0000444(MIS12/MIND type complex);GO:0005515(protein binding);GO:0005634(nucleus);GO:0005737(cytoplasm);GO:0005829(cytosol);GO:0005886(plasma membrane);GO:0007059(chromosome segregation);GO:0007067(mitosis)	NA	2.2e-05	1	598,	0	-4.66	-3.68	16.3	3' UTR	1	212899495	212964923	65429	2
chr2	122407286	122407896	611	ENSG00000236859	ENST00000413904	0	NIFK-AS1	NIFK antisense RNA 1 [Source:HGNC Symbol;Acc:27385]	NA	NA	2.9e-05	2	202,338,	0,273	-4.54	-3.56	16.3	Exon (ENST00000414554/ENSG00000236859, exon 1 of 3)	2	122407374	122409111	1738	1
chr2	170684388	170728810	44423	ENSG00000144357	ENST00000272793	420	UBR3	ubiquitin protein ligase E3 component n-recognin 3 (putative) [Source:HGNC Symbol;Acc:30467]	GO:0001701(in utero embryonic development);GO:0001967(suckling behavior);GO:0004842(ubiquitin-protein ligase activity);GO:0005515(protein binding);GO:0006511(ubiquitin-dependent protein catabolic process);GO:0007608(sensory perception of smell);GO:0008270(zinc ion binding);GO:0009790(embryo development);GO:0016021(integral to membrane);GO:0042048(olfactory behavior)	NA	2.9e-05	2	175,65,	0,44358	-4.54	-3.56	16.3	Exon (ENST00000272793/ENSG00000144357, exon 1 of 39)	2	170683968	170940641	256674	1
chr2	131097689	131097957	269	ENSG00000136710	ENST00000259229	1965	CCDC115	coiled-coil domain containing 115 [Source:HGNC Symbol;Acc:28178]	GO:0005764(lysosome);GO:0005768(endosome)	NA	1.7e-05	1	269,	0	-4.77	-3.79	16.3	Exon (ENST00000465315/ENSG00000136710, exon 1 of 2)	2	131095814	131099922	4109	2
chr2	220114823	220115992	1170	ENSG00000115661	ENST00000409638	4646	STK16	serine/threonine kinase 16 [Source:HGNC Symbol;Acc:11394]	GO:0001077(RNA polymerase II core promoter proximal region sequence-specific DNA binding transcription factor activity involved in positive regulation of transcription);GO:0004672(protein kinase activity);GO:0004674(protein serine/threonine kinase activity);GO:0004713(protein tyrosine kinase activity);GO:0004715(non-membrane spanning protein tyrosine kinase activity);GO:0005515(protein binding);G…	NA	1.6e-15	1	1170,	0	-14.8	-13.4	16.3	5' UTR	2	220110177	220115059	4883	1
chr3	25470047	25470255	209	ENSG00000077092	ENST00000489694	0	RARB	retinoic acid receptor, beta [Source:HGNC Symbol;Acc:9865]	GO:0000122(negative regulation of transcription from RNA polymerase II promoter);GO:0001657(ureteric bud development);GO:0003417(growth plate cartilage development);GO:0003677(DNA binding);GO:0003700(sequence-specific DNA binding transcription factor activity);GO:0003707(steroid hormone receptor activity);GO:0003708(retinoic acid receptor activity);GO:0005515(protein binding);GO:0005634(nucleus);…	05200(Pathways in cancer - Homo sapiens (human));05222(Small cell lung cancer - Homo sapiens (human));05223(Non-small cell lung cancer - Homo sapiens (human));05226(Gastric cancer - Homo sapiens (human))	2.9e-05	1	209,	0	-4.54	-3.56	16.3	5' UTR	3	25470192	25504036	33845	1
chr3	24164396	24174896	10501	ENSG00000151090	ENST00000396671	361370	THRB	thyroid hormone receptor, beta [Source:HGNC Symbol;Acc:11799]	GO:0000122(negative regulation of transcription from RNA polymerase II promoter);GO:0003677(DNA binding);GO:0003700(sequence-specific DNA binding transcription factor activity);GO:0003707(steroid hormone receptor activity);GO:0003714(transcription corepressor activity);GO:0004887(thyroid hormone receptor activity);GO:0005515(protein binding);GO:0005634(nucleus);GO:0005654(nucleoplasm);GO:0006351(…	04080(Neuroactive ligand-receptor interaction - Homo sapiens (human));04919(Thyroid hormone signaling pathway - Homo sapiens (human))	2.9e-05	3	221,259,90,	0,4594,10411	-4.54	-3.56	16.3	Exon (ENST00000396671/ENSG00000151090, exon 9 of 11)	3	24158651	24536266	377616	2
chr4	135121083	135121742	660	ENSG00000254535	ENST00000421491	1161	PABPC4L	poly(A) binding protein, cytoplasmic 4-like [Source:HGNC Symbol;Acc:31955]	GO:0000166(nucleotide binding);GO:0003676(nucleic acid binding);GO:0003723(RNA binding)	03013(RNA transport - Homo sapiens (human));03015(mRNA surveillance pathway - Homo sapiens (human));03018(RNA degradation - Homo sapiens (human))	2.9e-05	1	660,	0	-4.54	-3.56	16.3	Exon (ENST00000421491/ENSG00000254535, exon 2 of 2)	4	135117488	135122903	5416	2
chr4	165118188	165118394	207	ENSG00000145416	ENST00000503008	186808	MARCH1	membrane-associated ring finger (C3HC4) 1, E3 ubiquitin protein ligase [Source:HGNC Symbol;Acc:26077]	GO:0000209(protein polyubiquitination);GO:0002495(antigen processing and presentation of peptide antigen via MHC class II);GO:0004842(ubiquitin-protein ligase activity);GO:0005515(protein binding);GO:0005764(lysosome);GO:0005765(lysosomal membrane);GO:0005768(endosome);GO:0005789(endoplasmic reticulum membrane);GO:0005794(Golgi apparatus);GO:0005886(plasma membrane);GO:0006955(immune response);GO…	NA	2.9e-05	1	207,	0	-4.54	-3.56	16.3	Exon (ENST00000512835/ENSG00000248546, exon 1 of 1)	4	164445870	165305202	859333	2
chr6	138736331	138736840	510	ENSG00000051620	ENST00000607197	10975	HEBP2	heme binding protein 2 [Source:HGNC Symbol;Acc:15716]	GO:0005737(cytoplasm);GO:0005739(mitochondrion)	NA	2.9e-05	1	510,	0	-4.54	-3.56	16.3	3' UTR	6	138725356	138743334	17979	1
chr6	147706000	147706538	539	ENSG00000164506	ENST00000367481	180439	STXBP5	syntaxin binding protein 5 (tomosyn) [Source:HGNC Symbol;Acc:19665]	GO:0005515(protein binding);GO:0005892(acetylcholine-gated channel complex);GO:0006887(exocytosis);GO:0008021(synaptic vesicle);GO:0015031(protein transport);GO:0016021(integral to membrane);GO:0016192(vesicle-mediated transport);GO:0017075(syntaxin-1 binding);GO:0017157(regulation of exocytosis);GO:0019905(syntaxin binding);GO:0030054(cell junction);GO:0030659(cytoplasmic vesicle membrane);GO:00…	NA	2.9e-05	1	539,	0	-4.54	-3.56	16.3	3' UTR	6	147525561	147706866	181306	1
chr8	104510423	104513757	3335	ENSG00000176406	ENST00000504942	0	RIMS2	regulating synaptic membrane exocytosis 2 [Source:HGNC Symbol;Acc:17283]	GO:0005515(protein binding);GO:0006886(intracellular protein transport);GO:0017137(Rab GTPase binding);GO:0017156(calcium ion-dependent exocytosis);GO:0017157(regulation of exocytosis);GO:0019933(cAMP-mediated signaling);GO:0030054(cell junction);GO:0030073(insulin secretion);GO:0042391(regulation of membrane potential);GO:0042734(presynaptic membrane);GO:0044325(ion channel binding);GO:0046872(m…	04911(Insulin secretion - Homo sapiens (human))	1e-07	3	60,251,130,	0,775,3205	-7	-5.9	16.3	5' UTR	8	104512976	105026843	513868	1
chr9	4285680	4285979	300	ENSG00000107249	ENST00000381971	13937	GLIS3	GLIS family zinc finger 3 [Source:HGNC Symbol;Acc:28510]	GO:0000122(negative regulation of transcription from RNA polymerase II promoter);GO:0003677(DNA binding);GO:0003700(sequence-specific DNA binding transcription factor activity);GO:0005634(nucleus);GO:0006366(transcription from RNA polymerase II promoter);GO:0045944(positive regulation of transcription from RNA polymerase II promoter);GO:0046872(metal ion binding)	NA	2.9e-05	1	300,	0	-4.54	-3.56	16.3	Exon (ENST00000465708/ENSG00000107249, exon 2 of 2)	9	3827698	4299916	472219	2
chr10	23409812	23410883	1072	ENSG00000148450	ENST00000376510	25377	MSRB2	methionine sulfoxide reductase B2 [Source:HGNC Symbol;Acc:17061]	GO:0003700(sequence-specific DNA binding transcription factor activity);GO:0003779(actin binding);GO:0005739(mitochondrion);GO:0006355(regulation of transcription, DNA-dependent);GO:0006979(response to oxidative stress);GO:0008270(zinc ion binding);GO:0030041(actin filament polymerization);GO:0030091(protein repair);GO:0033743(peptide-methionine (R)-S-oxide reductase activity);GO:0055114(oxidatio…	NA	2.5e-18	1	1072,	0	-17.6	-16.2	16.3	3' UTR	10	23384435	23410942	26508	1
chr10	46738899	46740066	1168	ENSG00000204177	ENST00000445221	21139	BMS1P1	BMS1 pseudogene 1 [Source:HGNC Symbol;Acc:23649]	NA	NA	2.9e-05	1	1168,	0	-4.54	-3.56	16.3	Exon (ENST00000445221/ENSG00000204177, exon 8 of 8)	10	46737612	46761205	23594	2
chr11	47236582	47236731	150	ENSG00000134574	ENST00000256996	89	DDB2	damage-specific DNA binding protein 2, 48kDa [Source:HGNC Symbol;Acc:2718]	GO:0000209(protein polyubiquitination);GO:0000718(nucleotide-excision repair, DNA damage removal);GO:0003677(DNA binding);GO:0003684(damaged DNA binding);GO:0004842(ubiquitin-protein ligase activity);GO:0005515(protein binding);GO:0005654(nucleoplasm);GO:0006281(DNA repair);GO:0006289(nucleotide-excision repair);GO:0006290(pyrimidine dimer repair);GO:0009411(response to UV);GO:0043234(protein com…	03420(Nucleotide excision repair - Homo sapiens (human));04115(p53 signaling pathway - Homo sapiens (human));04120(Ubiquitin mediated proteolysis - Homo sapiens (human));05161(Hepatitis B - Homo sapiens (human));05169(Epstein-Barr virus infection - Homo sapiens (human));05200(Pathways in cancer - Homo sapiens (human));05202(Transcriptional misregulation in cancer - Homo sapiens (human));05210(Col…	2.9e-05	1	150,	0	-4.54	-3.56	16.3	5' UTR	11	47236493	47260767	24275	1
chr11	123503818	123504117	300	ENSG00000166257	ENST00000527125	7715	SCN3B	sodium channel, voltage-gated, type III, beta subunit [Source:HGNC Symbol;Acc:20665]	GO:0001518(voltage-gated sodium channel complex);GO:0005248(voltage-gated sodium channel activity);GO:0005515(protein binding);GO:0005886(plasma membrane);GO:0006814(sodium ion transport);GO:0007399(nervous system development);GO:0007411(axon guidance);GO:0010460(positive regulation of heart rate);GO:0010765(positive regulation of sodium ion transport);GO:0016021(integral to membrane);GO:0017080(…	NA	2.9e-05	1	300,	0	-4.54	-3.56	16.3	3' UTR	11	123499895	123511832	11938	2
chr12	99007452	99008051	600	ENSG00000166130	ENST00000393042	30681	IKBIP	IKBKB interacting protein [Source:HGNC Symbol;Acc:26430]	GO:0005515(protein binding);GO:0005783(endoplasmic reticulum);GO:0005789(endoplasmic reticulum membrane);GO:0010165(response to X-ray);GO:0016021(integral to membrane)	NA	1.1e-05	1	600,	0	-4.94	-3.95	16.3	3' UTR	12	99007183	99038732	31550	2
chr12	120554770	120555306	537	ENSG00000111737	ENST00000544304	0	RAB35	RAB35, member RAS oncogene family [Source:HGNC Symbol;Acc:9774]	GO:0000910(cytokinesis);GO:0003924(GTPase activity);GO:0005515(protein binding);GO:0005525(GTP binding);GO:0005546(phosphatidylinositol-4,5-bisphosphate binding);GO:0005622(intracellular);GO:0005634(nucleus);GO:0005737(cytoplasm);GO:0005739(mitochondrion);GO:0005886(plasma membrane);GO:0005905(coated pit);GO:0006184(GTP catabolic process);GO:0006886(intracellular protein transport);GO:0006913(nuc…	04144(Endocytosis - Homo sapiens (human))	2.9e-05	1	537,	0	-4.54	-3.56	16.3	5' UTR	12	120534170	120555306	21137	2
chr14	77724135	77724554	420	ENSG00000165548	ENST00000298351	75965	TMEM63C	transmembrane protein 63C [Source:HGNC Symbol;Acc:23787]	GO:0016020(membrane);GO:0016021(integral to membrane)	NA	2.9e-05	1	420,	0	-4.54	-3.56	16.3	3' UTR	14	77648170	77725838	77669	1
chr14	105883251	105885152	1902	ENSG00000226174	ENST00000548638	18335	TEX22	testis expressed 22 [Source:HGNC Symbol;Acc:40026]	GO:0001669(acrosomal vesicle);GO:0005737(cytoplasm)	NA	6.6e-10	2	1396,134,	0,1768	-9.18	-7.98	16.3	Exon (ENST00000551271/ENSG00000251602, exon 2 of 3)	14	105864916	105916443	51528	1
chr15	45814194	45822055	7862	ENSG00000104154	ENST00000261867	0	SLC30A4	solute carrier family 30 (zinc transporter), member 4 [Source:HGNC Symbol;Acc:11015]	GO:0005385(zinc ion transmembrane transporter activity);GO:0005737(cytoplasm);GO:0005770(late endosome);GO:0006812(cation transport);GO:0008324(cation transmembrane transporter activity);GO:0009636(response to toxic substance);GO:0010008(endosome membrane);GO:0016021(integral to membrane);GO:0055069(zinc ion homeostasis);GO:0055085(transmembrane transport);GO:0061088(regulation of sequestering of…	NA	2.5e-05	2	115,124,	0,7738	-4.6	-3.63	16.3	5' UTR	15	45771809	45815005	43197	2
chr15	77906176	77907192	1017	ENSG00000169783	ENST00000355300	17640	LINGO1	leucine rich repeat and Ig domain containing 1 [Source:HGNC Symbol;Acc:21205]	GO:0005154(epidermal growth factor receptor binding);GO:0005515(protein binding);GO:0005886(plasma membrane);GO:0016021(integral to membrane);GO:0021954(central nervous system neuron development);GO:0031175(neuron projection development);GO:0043491(protein kinase B signaling);GO:0048011(neurotrophin TRK receptor signaling pathway);GO:0048715(negative regulation of oligodendrocyte differentiation)…	NA	8.5e-06	1	1017,	0	-5.07	-4.07	16.3	3' UTR	15	77905369	77924832	19464	2
chr16	2578613	2578882	270	ENSG00000162066	ENST00000563453	0	AMDHD2	amidohydrolase domain containing 2 [Source:HGNC Symbol;Acc:24262]	GO:0005975(carbohydrate metabolic process);GO:0006044(N-acetylglucosamine metabolic process);GO:0008448(N-acetylglucosamine-6-phosphate deacetylase activity);GO:0016787(hydrolase activity);GO:0016810(hydrolase activity, acting on carbon-nitrogen (but not peptide) bonds);GO:0019262(N-acetylneuraminate catabolic process);GO:0046872(metal ion binding)	00520(Amino sugar and nucleotide sugar metabolism - Homo sapiens (human));01100(Metabolic pathways - Homo sapiens (human))	2.9e-05	1	270,	0	-4.54	-3.56	16.3	3' UTR	16	2578704	2579533	830	1
chr16	66434	67150	717	ENSG00000234769	ENST00000468574	0	WASH4P	WAS protein family homolog 4 pseudogene [Source:HGNC Symbol;Acc:14126]	GO:0003779(actin binding);GO:0005769(early endosome);GO:0016197(endosomal transport);GO:0031901(early endosome membrane);GO:0034314(Arp2/3 complex-mediated actin nucleation);GO:0042147(retrograde transport, endosome to Golgi);GO:0043014(alpha-tubulin binding);GO:0043231(intracellular membrane-bounded organelle);GO:0055037(recycling endosome);GO:0055038(recycling endosome membrane);GO:0071203(WASH…	04144(Endocytosis - Homo sapiens (human))	2.9e-05	2	15,614,	0,103	-4.54	-3.56	16.3	3' UTR	16	64085	67083	2999	2
chr16	3777511	3779668	2158	ENSG00000005339	ENST00000262367	151059	CREBBP	CREB binding protein [Source:HGNC Symbol;Acc:2348]	GO:0000122(negative regulation of transcription from RNA polymerase II promoter);GO:0000123(histone acetyltransferase complex);GO:0000790(nuclear chromatin);GO:0000940(condensed chromosome outer kinetochore);GO:0000987(core promoter proximal region sequence-specific DNA binding);GO:0001078(RNA polymerase II core promoter proximal region sequence-specific DNA binding transcription factor activity …	04024(cAMP signaling pathway - Homo sapiens (human));04066(HIF-1 signaling pathway - Homo sapiens (human));04068(FoxO signaling pathway - Homo sapiens (human));04110(Cell cycle - Homo sapiens (human));04310(Wnt signaling pathway - Homo sapiens (human));04330(Notch signaling pathway - Homo sapiens (human));04350(TGF-beta signaling pathway - Homo sapiens (human));04520(Adherens junction - Homo sapi…	2e-50	1	2158,	0	-49.7	-47.7	16.3	3' UTR	16	3775055	3930727	155673	2
chr17	47653370	47655961	2592	ENSG00000182575	ENST00000513748	0	NXPH3	neurexophilin 3 [Source:HGNC Symbol;Acc:8077]	GO:0003674(molecular_function);GO:0005102(receptor binding);GO:0005576(extracellular region);GO:0007218(neuropeptide signaling pathway)	NA	2.9e-05	2	266,4,	0,2588	-4.54	-3.56	16.3	5' UTR	17	47653484	47659652	6169	1
chr17	33736651	33737128	478	ENSG00000267745	ENST00000587012	0	RP11-686D22.8	NA	NA	NA	5.8e-08	1	478,	0	-7.24	-6.13	16.3	Exon (ENST00000587012/ENSG00000267745, exon 1 of 2)	17	33733703	33736787	3085	2
chr19	1065113	1065571	459	ENSG00000064687	ENST00000263094	25011	ABCA7	ATP-binding cassette, sub-family A (ABC1), member 7 [Source:HGNC Symbol;Acc:37]	GO:0000139(Golgi membrane);GO:0000166(nucleotide binding);GO:0005215(transporter activity);GO:0005524(ATP binding);GO:0005548(phospholipid transporter activity);GO:0005622(intracellular);GO:0005737(cytoplasm);GO:0005794(Golgi apparatus);GO:0005886(plasma membrane);GO:0006909(phagocytosis);GO:0010008(endosome membrane);GO:0016021(integral to membrane);GO:0016324(apical plasma membrane);GO:0016887(…	02010(ABC transporters - Homo sapiens (human))	1.7e-05	2	58,303,	0,156	-4.77	-3.79	16.3	3' UTR	19	1040102	1065568	25467	1
chr19	17431037	17431454	418	ENSG00000130311	ENST00000593466	10710	DDA1	DET1 and DDB1 associated 1 [Source:HGNC Symbol;Acc:28360]	NA	NA	2.9e-05	1	418,	0	-4.54	-3.56	16.3	3' UTR	19	17420327	17431301	10975	1
chr19	3490819	3491684	866	ENSG00000129932	ENST00000250937	8951	DOHH	deoxyhypusine hydroxylase/monooxygenase [Source:HGNC Symbol;Acc:28662]	GO:0005488(binding);GO:0005515(protein binding);GO:0005575(cellular_component);GO:0005829(cytosol);GO:0008612(peptidyl-lysine modification to hypusine);GO:0019135(deoxyhypusine monooxygenase activity);GO:0043687(post-translational protein modification);GO:0044267(cellular protein metabolic process);GO:0046872(metal ion binding)	NA	6.3e-88	1	866,	0	-87.2	-84.8	16.3	3' UTR	19	3490819	3500635	9817	2
chr19	54664207	54664919	713	ENSG00000167608	ENST00000494594	0	TMC4	transmembrane channel-like 4 [Source:HGNC Symbol;Acc:22998]	GO:0006811(ion transport);GO:0016021(integral to membrane)	NA	2.9e-05	3	180,156,53,	0,408,660	-4.54	-3.56	16.3	3' UTR	19	54663846	54664386	541	2
chr20	60511819	60512446	628	ENSG00000179242	ENST00000360469	684337	CDH4	cadherin 4, type 1, R-cadherin (retinal) [Source:HGNC Symbol;Acc:1763]	GO:0005509(calcium ion binding);GO:0005886(plasma membrane);GO:0005887(integral to plasma membrane);GO:0007155(cell adhesion);GO:0007156(homophilic cell adhesion);GO:0007157(heterophilic cell-cell adhesion);GO:0007411(axon guidance);GO:0016020(membrane);GO:0034329(cell junction assembly);GO:0034332(adherens junction organization);GO:0045216(cell-cell junction organization);GO:0045773(positive reg…	04514(Cell adhesion molecules (CAMs) - Homo sapiens (human))	1e-41	1	628,	0	-41	-39.1	16.3	3' UTR	20	59827482	60515673	688192	1
chr22	25024279	25024972	694	ENSG00000100031	ENST00000248923	44561	GGT1	gamma-glutamyltransferase 1 [Source:HGNC Symbol;Acc:4250]	GO:0002682(regulation of immune system process);GO:0003840(gamma-glutamyltransferase activity);GO:0005515(protein binding);GO:0005886(plasma membrane);GO:0006508(proteolysis);GO:0006520(cellular amino acid metabolic process);GO:0006536(glutamate metabolic process);GO:0006691(leukotriene metabolic process);GO:0006749(glutathione metabolic process);GO:0006750(glutathione biosynthetic process);GO:00…	00430(Taurine and hypotaurine metabolism - Homo sapiens (human));00480(Glutathione metabolism - Homo sapiens (human));00590(Arachidonic acid metabolism - Homo sapiens (human));01100(Metabolic pathways - Homo sapiens (human))	2.9e-05	2	77,313,	0,381	-4.54	-3.56	16.3	3' UTR	22	24979718	25024935	45218	1
chr22	26118352	26119249	898	ENSG00000100077	ENST00000324198	157536	ADRBK2	adrenergic, beta, receptor kinase 2 [Source:HGNC Symbol;Acc:290]	GO:0004672(protein kinase activity);GO:0004674(protein serine/threonine kinase activity);GO:0004703(G-protein coupled receptor kinase activity);GO:0004713(protein tyrosine kinase activity);GO:0005524(ATP binding);GO:0006468(protein phosphorylation);GO:0007165(signal transduction);GO:0016772(transferase activity, transferring phosphorus-containing groups);GO:0031623(receptor internalization);GO:00…	04062(Chemokine signaling pathway - Homo sapiens (human));04144(Endocytosis - Homo sapiens (human));04340(Hedgehog signaling pathway - Homo sapiens (human));04724(Glutamatergic synapse - Homo sapiens (human));04740(Olfactory transduction - Homo sapiens (human));05032(Morphine addiction - Homo sapiens (human))	2.9e-05	1	898,	0	-4.54	-3.56	16.3	3' UTR	22	25960816	26125261	164446	1
chrX	57619438	57620338	901	ENSG00000198455	ENST00000374888	1169	ZXDB	zinc finger, X-linked, duplicated B [Source:HGNC Symbol;Acc:13199]	GO:0003674(molecular_function);GO:0003676(nucleic acid binding);GO:0005634(nucleus);GO:0006351(transcription, DNA-templated);GO:0006355(regulation of transcription, DNA-dependent);GO:0008150(biological_process);GO:0046872(metal ion binding)	NA	3.2e-19	1	901,	0	-18.5	-17.1	16.3	Exon (ENST00000374888/ENSG00000198455, exon 1 of 1)	23	57618269	57623906	5638	1
chrX	72433353	72434490	1138	ENSG00000186462	ENST00000373517	194	NAP1L2	nucleosome assembly protein 1-like 2 [Source:HGNC Symbol;Acc:7638]	GO:0005634(nucleus);GO:0006334(nucleosome assembly)	NA	4.1e-09	2	687,86,	0,1052	-8.39	-7.23	16.3	5' UTR	23	72432135	72434684	2550	2
chr13	22255268	22275622	20355	ENSG00000102678	ENST00000382353	9746	FGF9	fibroblast growth factor 9 [Source:HGNC Symbol;Acc:3687]	GO:0000122(negative regulation of transcription from RNA polymerase II promoter);GO:0001525(angiogenesis);GO:0001649(osteoblast differentiation);GO:0002053(positive regulation of mesenchymal cell proliferation);GO:0002062(chondrocyte differentiation);GO:0005104(fibroblast growth factor receptor binding);GO:0005576(extracellular region);GO:0005604(basement membrane);GO:0005615(extracellular space)…	04010(MAPK signaling pathway - Homo sapiens (human));04014(Ras signaling pathway - Homo sapiens (human));04015(Rap1 signaling pathway - Homo sapiens (human));04151(PI3K-Akt signaling pathway - Homo sapiens (human));04810(Regulation of actin cytoskeleton - Homo sapiens (human));05200(Pathways in cancer - Homo sapiens (human));05218(Melanoma - Homo sapiens (human));05224(Breast cancer - Homo sapien…	3.2e-14	2	125,294,	0,20061	-13.5	-12.2	16.1	3' UTR	13	22245522	22278637	33116	1
chr17	78973375	78983317	9943	ENSG00000175911	ENST00000321930	0	AC127496.1	Uncharacterized protein [Source:UniProtKB/TrEMBL;Acc:Q9HBN7]	NA	NA	2e-16	2	559,128,	0,9815	-15.7	-14.3	16.1	5' UTR	17	78977135	78978932	1798	1
chr9	67793154	67793842	689	ENSG00000236233	ENST00000452444	0	RP11-12A20.7	NA	NA	NA	1.3e-22	1	689,	0	-21.9	-20.3	16.1	3' UTR	9	67793334	67793991	658	1
chr6	7231721	7249727	18007	ENSG00000124782	ENST00000379933	123891	RREB1	ras responsive element binding protein 1 [Source:HGNC Symbol;Acc:10449]	GO:0003676(nucleic acid binding);GO:0003677(DNA binding);GO:0003700(sequence-specific DNA binding transcription factor activity);GO:0005634(nucleus);GO:0005737(cytoplasm);GO:0006355(regulation of transcription, DNA-dependent);GO:0006366(transcription from RNA polymerase II promoter);GO:0007265(Ras protein signal transduction);GO:0007275(multicellular organismal development);GO:0016604(nuclear bod…	NA	3.2e-17	4	420,165,798,984,	0,8950,14936,17023	-16.5	-15.1	16	3' UTR	6	7107830	7249507	141678	1
chr12	54575195	54576539	1345	ENSG00000123415	ENST00000509864	1178	SMUG1	single-strand-selective monofunctional uracil-DNA glycosylase 1 [Source:HGNC Symbol;Acc:17148]	GO:0000703(oxidized pyrimidine nucleobase lesion DNA N-glycosylase activity);GO:0003677(DNA binding);GO:0004844(uracil DNA N-glycosylase activity);GO:0005515(protein binding);GO:0005654(nucleoplasm);GO:0005730(nucleolus);GO:0006281(DNA repair);GO:0006284(base-excision repair);GO:0006285(base-excision repair, AP site formation);GO:0017065(single-strand selective uracil DNA N-glycosylase activity);…	03410(Base excision repair - Homo sapiens (human))	6.3e-16	1	1345,	0	-15.2	-13.8	16	3' UTR	12	54558529	54577717	19189	2
chr17	3512864	3518695	5832	ENSG00000197417	ENST00000225519	20921	SHPK	sedoheptulokinase [Source:HGNC Symbol;Acc:1492]	GO:0005524(ATP binding);GO:0005737(cytoplasm);GO:0005975(carbohydrate metabolic process);GO:0009052(pentose-phosphate shunt, non-oxidative branch);GO:0016310(phosphorylation);GO:0016773(phosphotransferase activity, alcohol group as acceptor);GO:0035963(cellular response to interleukin-13);GO:0043030(regulation of macrophage activation);GO:0050277(sedoheptulokinase activity);GO:0050727(regulation …	01100(Metabolic pathways - Homo sapiens (human))	2e-30	2	1403,65,	0,5767	-29.7	-28	16	3' UTR	17	3511556	3539616	28061	2
chr18	67991902	67993637	1736	ENSG00000170677	ENST00000397942	35765	SOCS6	suppressor of cytokine signaling 6 [Source:HGNC Symbol;Acc:16833]	GO:0001772(immunological synapse);GO:0005515(protein binding);GO:0005737(cytoplasm);GO:0006952(defense response);GO:0007259(JAK-STAT cascade);GO:0009968(negative regulation of signal transduction);GO:0010498(proteasomal protein catabolic process);GO:0016567(protein ubiquitination);GO:0035556(intracellular signal transduction);GO:0040008(regulation of growth);GO:0050868(negative regulation of T ce…	04630(JAK-STAT signaling pathway - Homo sapiens (human));04917(Prolactin signaling pathway - Homo sapiens (human))	2e-33	1	1736,	0	-32.7	-30.9	16	5' UTR	18	67956137	67997436	41300	1
chr1	1374576	1374846	271	ENSG00000179403	ENST00000338660	3673	VWA1	von Willebrand factor A domain containing 1 [Source:HGNC Symbol;Acc:30910]	GO:0005515(protein binding);GO:0005576(extracellular region);GO:0005604(basement membrane);GO:0005614(interstitial matrix);GO:0030198(extracellular matrix organization);GO:0031012(extracellular matrix);GO:0042802(identical protein binding);GO:0048266(behavioral response to pain)	NA	4.4e-05	1	271,	0	-4.36	-3.4	15.7	3' UTR	1	1370903	1376145	5243	1
chr1	67137673	67145385	7713	ENSG00000248458	ENST00000502413	0	AL139147.1	Uncharacterized protein [Source:UniProtKB/TrEMBL;Acc:F5H5J5]	NA	NA	4.4e-05	4	6,86,93,25,	0,1291,5014,7688	-4.36	-3.4	15.7	5' UTR	1	67131547	67142710	11164	2
chr1	146222257	146223180	924	ENSG00000232637	ENST00000491285	29930	WI2-3658N16.1	NA	NA	NA	4.4e-05	2	88,122,	0,802	-4.36	-3.4	15.7	Exon (ENST00000491285/ENSG00000232637, exon 28 of 38)	1	146214651	146253110	38460	2
chr1	146473549	146473755	207	ENSG00000234225	ENST00000425109	1422	RP4-704D21.2	NA	NA	NA	4.4e-05	1	207,	0	-4.36	-3.4	15.7	Exon (ENST00000425109/ENSG00000234225, exon 3 of 3)	1	146473490	146475177	1688	2
chr1	155204512	155204841	330	ENSG00000177628	ENST00000368373	6184	GBA	glucosidase, beta, acid [Source:HGNC Symbol;Acc:4177]	GO:0004348(glucosylceramidase activity);GO:0005102(receptor binding);GO:0005765(lysosomal membrane);GO:0005975(carbohydrate metabolic process);GO:0006665(sphingolipid metabolic process);GO:0006680(glucosylceramide catabolic process);GO:0006687(glycosphingolipid metabolic process);GO:0008219(cell death);GO:0009268(response to pH);GO:0023021(termination of signal transduction);GO:0032715(negative r…	00511(Other glycan degradation - Homo sapiens (human));00600(Sphingolipid metabolism - Homo sapiens (human));01100(Metabolic pathways - Homo sapiens (human));04142(Lysosome - Homo sapiens (human))	6.3e-26	1	330,	0	-25.2	-23.5	15.7	3' UTR	1	155204243	155211025	6783	2
chr1	190067151	190067808	658	ENSG00000162670	ENST00000367462	378951	BRINP3	bone morphogenetic protein/retinoic acid inducible neural-specific 3 [Source:HGNC Symbol;Acc:22393]	GO:0005576(extracellular region);GO:0005739(mitochondrion);GO:0005783(endoplasmic reticulum);GO:0007050(cell cycle arrest);GO:0007399(nervous system development);GO:0030425(dendrite);GO:0043025(neuronal cell body);GO:0045666(positive regulation of neuron differentiation);GO:0045786(negative regulation of cell cycle);GO:0045930(negative regulation of mitotic cell cycle);GO:0071300(cellular respons…	NA	4.4e-05	1	658,	0	-4.36	-3.4	15.7	Exon (ENST00000367462/ENSG00000162670, exon 8 of 8)	1	190066792	190446759	379968	2
chr2	118594457	118595453	997	ENSG00000236255	ENST00000445332	0	AC009404.2	NA	NA	NA	4.4e-05	2	20,220,	0,777	-4.36	-3.4	15.7	Exon (ENST00000439955/ENSG00000236255, exon 2 of 3)	2	118595320	118596965	1646	1
chr2	242428139	242428409	271	ENSG00000006607	ENST00000264042	132481	FARP2	FERM, RhoGEF and pleckstrin domain protein 2 [Source:HGNC Symbol;Acc:16460]	GO:0005089(Rho guanyl-nucleotide exchange factor activity);GO:0005737(cytoplasm);GO:0005829(cytosol);GO:0005856(cytoskeleton);GO:0007155(cell adhesion);GO:0007411(axon guidance);GO:0008092(cytoskeletal protein binding);GO:0016322(neuron remodeling);GO:0016601(Rac protein signal transduction);GO:0019898(extrinsic to membrane);GO:0030316(osteoclast differentiation);GO:0030676(Rac guanyl-nucleotide …	04015(Rap1 signaling pathway - Homo sapiens (human));04520(Adherens junction - Homo sapiens (human))	3.6e-05	1	271,	0	-4.44	-3.47	15.7	Exon (ENST00000470617/ENSG00000006607, exon 1 of 6)	2	242295658	242434256	138599	1
chr2	152107916	152108095	180	ENSG00000184898	ENST00000331426	10298	RBM43	RNA binding motif protein 43 [Source:HGNC Symbol;Acc:24790]	GO:0000166(nucleotide binding);GO:0003676(nucleic acid binding);GO:0003723(RNA binding)	NA	4.4e-05	1	180,	0	-4.36	-3.4	15.7	Exon (ENST00000331426/ENSG00000184898, exon 4 of 4)	2	152104454	152118393	13940	2
chr3	195346744	195347074	331	ENSG00000224769	ENST00000457750	4926	AC069213.1	NA	NA	NA	4.4e-05	1	331,	0	-4.36	-3.4	15.7	Exon (ENST00000457750/ENSG00000224769, exon 2 of 2)	3	195341818	195347104	5287	1
chr4	124322782	124323501	720	ENSG00000164056	ENST00000505319	4832	SPRY1	sprouty homolog 1, antagonist of FGF signaling (Drosophila) [Source:HGNC Symbol;Acc:11269]	GO:0001656(metanephros development);GO:0001657(ureteric bud development);GO:0001759(organ induction);GO:0005515(protein binding);GO:0005737(cytoplasm);GO:0005829(cytosol);GO:0005886(plasma membrane);GO:0007173(epidermal growth factor receptor signaling pathway);GO:0007275(multicellular organismal development);GO:0008285(negative regulation of cell proliferation);GO:0009966(regulation of signal tr…	NA	6.3e-11	1	720,	0	-10.2	-9.01	15.7	Exon (ENST00000505319/ENSG00000164056, exon 3 of 3)	4	124317950	124322948	4999	1
chr5	14699312	14699760	449	ENSG00000154124	ENST00000284274	34455	FAM105B	family with sequence similarity 105, member B [Source:HGNC Symbol;Acc:25118]	GO:0002040(sprouting angiogenesis);GO:0004843(ubiquitin-specific protease activity);GO:0005515(protein binding);GO:0005737(cytoplasm);GO:0006508(proteolysis);GO:0008234(cysteine-type peptidase activity);GO:0032088(negative regulation of NF-kappaB transcription factor activity);GO:0045087(innate immune response);GO:0050728(negative regulation of inflammatory response);GO:0060070(canonical Wnt sign…	NA	4.4e-05	1	449,	0	-4.36	-3.4	15.7	3' UTR	5	14664857	14699820	34964	1
chr5	140176809	140177018	210	ENSG00000204969	ENST00000378132	2365	PCDHA2	protocadherin alpha 2 [Source:HGNC Symbol;Acc:8668]	GO:0005509(calcium ion binding);GO:0005887(integral to plasma membrane);GO:0007155(cell adhesion);GO:0007156(homophilic cell adhesion);GO:0007399(nervous system development);GO:0016020(membrane)	NA	1.8e-05	1	210,	0	-4.74	-3.75	15.7	Exon (ENST00000378132/ENSG00000204969, exon 1 of 1)	5	140174444	140177062	2619	1
chr5	140625207	140626845	1639	ENSG00000113248	ENST00000231173	60	PCDHB15	protocadherin beta 15 [Source:HGNC Symbol;Acc:8686]	GO:0005509(calcium ion binding);GO:0005887(integral to plasma membrane);GO:0007155(cell adhesion);GO:0007156(homophilic cell adhesion);GO:0007399(nervous system development);GO:0016020(membrane)	NA	7.9e-40	1	1639,	0	-39.1	-37.2	15.7	Exon (ENST00000231173/ENSG00000113248, exon 1 of 1)	5	140625147	140627799	2653	1
chr6	97708684	97709044	361	ENSG00000146263	ENST00000275053	22008	MMS22L	MMS22-like, DNA repair protein [Source:HGNC Symbol;Acc:21475]	GO:0000724(double-strand break repair via homologous recombination);GO:0005488(binding);GO:0005515(protein binding);GO:0031297(replication fork processing);GO:0035101(FACT complex);GO:0042555(MCM complex);GO:0043596(nuclear replication fork)	NA	9.5e-07	1	361,	0	-6.02	-4.97	15.7	Exon (ENST00000511335/ENSG00000146263, exon 5 of 5)	6	97590037	97731052	141016	2
chr6	165715467	165722149	6683	ENSG00000112539	ENST00000230301	947	C6orf118	chromosome 6 open reading frame 118 [Source:HGNC Symbol;Acc:21233]	GO:0003723(RNA binding);GO:0004540(ribonuclease activity)	NA	1.4e-07	2	319,102,	0,6581	-6.85	-5.76	15.7	5' UTR	6	165693165	165723096	29932	2
chr7	30410987	30411832	846	ENSG00000235859	ENST00000541071	0	AC006978.6	NA	NA	NA	4e-19	1	846,	0	-18.4	-16.9	15.7	Exon (ENST00000541071/ENSG00000235859, exon 1 of 1)	7	30410987	30411832	846	1
chr7	45113982	45116038	2057	ENSG00000136280	ENST00000461377	74908	CCM2	cerebral cavernous malformation 2 [Source:HGNC Symbol;Acc:21708]	GO:0001568(blood vessel development);GO:0001570(vasculogenesis);GO:0001701(in utero embryonic development);GO:0001885(endothelial cell development);GO:0001944(vasculature development);GO:0005515(protein binding);GO:0005737(cytoplasm);GO:0007229(integrin-mediated signaling pathway);GO:0007507(heart development);GO:0035264(multicellular organism growth);GO:0043234(protein complex);GO:0045216(cell-c…	NA	1e-32	2	26,663,	0,1394	-32	-30.2	15.7	3' UTR	7	45039074	45115951	76878	1
chr7	76682125	76684571	2447	ENSG00000205482	ENST00000445314	4184	AC007000.12	NA	NA	NA	4.4e-05	3	32,247,19,	0,152,2428	-4.36	-3.4	15.7	Exon (ENST00000445314/ENSG00000205482, exon 4 of 6)	7	76682095	76688755	6661	2
chr8	12039843	12041095	1253	ENSG00000186523	ENST00000529146	8258	FAM86B1	family with sequence similarity 86, member B1 [Source:HGNC Symbol;Acc:28268]	NA	NA	4.7e-07	1	1253,	0	-6.33	-5.26	15.7	3' UTR	8	12039605	12049353	9749	2
chr9	71833211	71836216	3006	ENSG00000119139	ENST00000606364	96987	TJP2	tight junction protein 2 [Source:HGNC Symbol;Acc:11828]	GO:0004385(guanylate kinase activity);GO:0005515(protein binding);GO:0005654(nucleoplasm);GO:0005737(cytoplasm);GO:0005829(cytosol);GO:0005886(plasma membrane);GO:0005912(adherens junction);GO:0005923(tight junction);GO:0006915(apoptotic process);GO:0006921(cellular component disassembly involved in execution phase of apoptosis);GO:0008022(protein C-terminus binding);GO:0010033(response to organi…	04530(Tight junction - Homo sapiens (human));05110(Vibrio cholerae infection - Homo sapiens (human))	1.6e-18	2	245,414,	0,2592	-17.8	-16.4	15.7	3' UTR	9	71736224	71835932	99709	1
chr9	100983353	101006385	23033	ENSG00000095383	ENST00000493589	0	TBC1D2	TBC1 domain family, member 2 [Source:HGNC Symbol;Acc:18026]	GO:0005097(Rab GTPase activator activity);GO:0005634(nucleus);GO:0005737(cytoplasm);GO:0016023(cytoplasmic membrane-bounded vesicle);GO:0030054(cell junction);GO:0031410(cytoplasmic vesicle);GO:0032313(regulation of Rab GTPase activity);GO:0032851(positive regulation of Rab GTPase activity);GO:0045296(cadherin binding)	NA	4.4e-05	4	158,197,134,110,	0,7881,12345,22923	-4.36	-3.4	15.7	5' UTR	9	100970957	100991365	20409	2
chr9	121929696	121929964	269	ENSG00000078725	ENST00000482797	41200	BRINP1	bone morphogenetic protein/retinoic acid inducible neural-specific 1 [Source:HGNC Symbol;Acc:2687]	GO:0005515(protein binding);GO:0005737(cytoplasm);GO:0007050(cell cycle arrest);GO:0008219(cell death);GO:0015630(microtubule cytoskeleton);GO:0045786(negative regulation of cell cycle)	NA	4.4e-05	1	269,	0	-4.36	-3.4	15.7	Exon (ENST00000265922/ENSG00000078725, exon 8 of 8)	9	121915736	121971164	55429	2
chr11	82924047	82924446	400	ENSG00000241020	ENST00000463987	0	RP11-727A23.1	NA	NA	NA	5.4e-09	1	400,	0	-8.27	-7.11	15.7	3' UTR	11	82924047	82924446	400	1
chr11	94730717	94731194	478	ENSG00000186280	ENST00000335080	23872	KDM4D	lysine (K)-specific demethylase 4D [Source:HGNC Symbol;Acc:25498]	GO:0005515(protein binding);GO:0005634(nucleus);GO:0006351(transcription, DNA-templated);GO:0006355(regulation of transcription, DNA-dependent);GO:0033169(histone H3-K9 demethylation);GO:0046872(metal ion binding);GO:0051213(dioxygenase activity)	NA	1.2e-05	1	478,	0	-4.91	-3.91	15.7	Exon (ENST00000335080/ENSG00000186280, exon 3 of 3)	11	94706845	94732682	25838	1
chr11	75897725	75898080	356	ENSG00000085741	ENST00000322563	19496	WNT11	wingless-type MMTV integration site family, member 11 [Source:HGNC Symbol;Acc:12776]	GO:0001649(osteoblast differentiation);GO:0001822(kidney development);GO:0003151(outflow tract morphogenesis);GO:0005099(Ras GTPase activator activity);GO:0005102(receptor binding);GO:0005109(frizzled binding);GO:0005515(protein binding);GO:0005576(extracellular region);GO:0005578(proteinaceous extracellular matrix);GO:0005615(extracellular space);GO:0005737(cytoplasm);GO:0006468(protein phosphor…	04150(mTOR signaling pathway - Homo sapiens (human));04310(Wnt signaling pathway - Homo sapiens (human));04390(Hippo signaling pathway - Homo sapiens (human));04550(Signaling pathways regulating pluripotency of stem cells - Homo sapiens (human));04916(Melanogenesis - Homo sapiens (human));04934(Cushing syndrome - Homo sapiens (human));05165(Human papillomavirus infection - Homo sapiens (human));0…	1.8e-05	1	356,	0	-4.74	-3.75	15.7	3' UTR	11	75897369	75917576	20208	2
chr12	9585059	9590070	5012	ENSG00000214826	ENST00000290818	10754	DDX12P	DEAD/H (Asp-Glu-Ala-Asp/His) box polypeptide 12, pseudogene [Source:HGNC Symbol;Acc:2737]	NA	NA	4.4e-05	6	112,88,108,115,165,72,	0,506,845,1563,4477,4940	-4.36	-3.4	15.7	Exon (ENST00000290818/ENSG00000214826, exon 4 of 27)	12	9570309	9600824	30516	2
chr14	100177502	100178312	811	ENSG00000036530	ENST00000554611	26861	CYP46A1	cytochrome P450, family 46, subfamily A, polypeptide 1 [Source:HGNC Symbol;Acc:2641]	GO:0004497(monooxygenase activity);GO:0005506(iron ion binding);GO:0005783(endoplasmic reticulum);GO:0005789(endoplasmic reticulum membrane);GO:0006699(bile acid biosynthetic process);GO:0006707(cholesterol catabolic process);GO:0006805(xenobiotic metabolic process);GO:0007399(nervous system development);GO:0008206(bile acid metabolic process);GO:0008395(steroid hydroxylase activity);GO:0016021(i…	00120(Primary bile acid biosynthesis - Homo sapiens (human))	1e-06	1	811,	0	-5.98	-4.93	15.7	3' UTR	14	100150641	100179774	29134	1
chr15	30900903	30902549	1647	ENSG00000261794	ENST00000566740	4574	GOLGA8H	golgin A8 family, member H [Source:HGNC Symbol;Acc:37443]	GO:0005794(Golgi apparatus)	NA	4.4e-05	4	57,87,108,45,	0,1106,1299,1602	-4.36	-3.4	15.7	Exon (ENST00000566740/ENSG00000261794, exon 8 of 19)	15	30896329	30906764	10436	1
chr15	75661121	75661389	269	ENSG00000260274	ENST00000563278	625	RP11-817O13.8	NA	NA	NA	4.4e-05	1	269,	0	-4.36	-3.4	15.7	Exon (ENST00000563278/ENSG00000260274, exon 1 of 1)	15	75660496	75661925	1430	1
chr15	49031163	49032769	1607	ENSG00000103995	ENST00000561245	1442	CEP152	centrosomal protein 152kDa [Source:HGNC Symbol;Acc:29298]	GO:0000086(G2/M transition of mitotic cell cycle);GO:0000278(mitotic cell cycle);GO:0005515(protein binding);GO:0005634(nucleus);GO:0005737(cytoplasm);GO:0005813(centrosome);GO:0005829(cytosol);GO:0007099(centriole replication);GO:0019901(protein kinase binding);GO:0030030(cell projection organization);GO:0051298(centrosome duplication);GO:0098535(de novo centriole assembly);GO:0098536(deuterosom…	NA	2.2e-10	2	323,67,	0,1540	-9.66	-8.45	15.7	3' UTR	15	49005125	49034211	29087	2
chr15	100257070	100257549	480	ENSG00000183060	ENST00000604213	16047	LYSMD4	LysM, putative peptidoglycan-binding, domain containing 4 [Source:HGNC Symbol;Acc:26571]	GO:0016021(integral to membrane);GO:0016998(cell wall macromolecule catabolic process)	NA	4.4e-05	1	480,	0	-4.36	-3.4	15.7	5' UTR	15	100255902	100273596	17695	2
chr15	100257043	100257551	509	ENSG00000183060	ENST00000604213	16045	LYSMD4	LysM, putative peptidoglycan-binding, domain containing 4 [Source:HGNC Symbol;Acc:26571]	GO:0016021(integral to membrane);GO:0016998(cell wall macromolecule catabolic process)	NA	4.4e-05	1	509,	0	-4.36	-3.4	15.7	5' UTR	15	100255902	100273596	17695	2
chr16	58534026	58534356	331	ENSG00000103034	ENST00000563317	0	NDRG4	NDRG family member 4 [Source:HGNC Symbol;Acc:14466]	GO:0005737(cytoplasm);GO:0005829(cytosol);GO:0006950(response to stress);GO:0016049(cell growth);GO:0030154(cell differentiation)	NA	4.2e-10	1	331,	0	-9.38	-8.18	15.7	5' UTR	16	58534047	58535299	1253	1
chr16	83948443	83949429	987	ENSG00000103150	ENST00000262430	15712	MLYCD	malonyl-CoA decarboxylase [Source:HGNC Symbol;Acc:7150]	GO:0002931(response to ischemia);GO:0005102(receptor binding);GO:0005737(cytoplasm);GO:0005739(mitochondrion);GO:0005759(mitochondrial matrix);GO:0005777(peroxisome);GO:0005782(peroxisomal matrix);GO:0005829(cytosol);GO:0006085(acetyl-CoA biosynthetic process);GO:0006633(fatty acid biosynthetic process);GO:0010906(regulation of glucose metabolic process);GO:0019395(fatty acid oxidation);GO:003199…	00410(beta-Alanine metabolism - Homo sapiens (human));00640(Propanoate metabolism - Homo sapiens (human));01100(Metabolic pathways - Homo sapiens (human));04146(Peroxisome - Homo sapiens (human));04152(AMPK signaling pathway - Homo sapiens (human))	1.6e-11	1	987,	0	-10.8	-9.56	15.7	3' UTR	16	83932731	83949787	17057	1
chr17	53237218	53237457	240	ENSG00000166263	ENST00000376352	191092	STXBP4	syntaxin binding protein 4 [Source:HGNC Symbol;Acc:19694]	GO:0005509(calcium ion binding);GO:0005515(protein binding);GO:0005634(nucleus);GO:0005737(cytoplasm);GO:0006605(protein targeting);GO:0008286(insulin receptor signaling pathway);GO:0015758(glucose transport);GO:0045111(intermediate filament cytoskeleton)	NA	4.1e-06	1	240,	0	-5.39	-4.37	15.7	3' UTR	17	53046126	53241646	195521	1
chr17	29622142	29622622	481	ENSG00000126861	ENST00000580156	1626	OMG	oligodendrocyte myelin glycoprotein [Source:HGNC Symbol;Acc:8135]	GO:0005515(protein binding);GO:0005886(plasma membrane);GO:0007155(cell adhesion);GO:0031102(neuron projection regeneration);GO:0031225(anchored to membrane);GO:0042802(identical protein binding);GO:0048011(neurotrophin TRK receptor signaling pathway);GO:0048683(regulation of collateral sprouting of intact axon in response to injury);GO:0050770(regulation of axonogenesis);GO:0050771(negative regu…	NA	4.4e-05	1	481,	0	-4.36	-3.4	15.7	Exon (ENST00000582029/ENSG00000126861, exon 1 of 1)	17	29599467	29624248	24782	2
chr17	63545774	63556128	10355	ENSG00000168646	ENST00000375702	0	AXIN2	axin 2 [Source:HGNC Symbol;Acc:904]	GO:0001756(somitogenesis);GO:0001934(positive regulation of protein phosphorylation);GO:0001957(intramembranous ossification);GO:0003413(chondrocyte differentiation involved in endochondral bone morphogenesis);GO:0004871(signal transducer activity);GO:0005096(GTPase activator activity);GO:0005515(protein binding);GO:0005622(intracellular);GO:0005634(nucleus);GO:0005737(cytoplasm);GO:0005813(centr…	04310(Wnt signaling pathway - Homo sapiens (human));04390(Hippo signaling pathway - Homo sapiens (human));04550(Signaling pathways regulating pluripotency of stem cells - Homo sapiens (human));04934(Cushing syndrome - Homo sapiens (human));05165(Human papillomavirus infection - Homo sapiens (human));05200(Pathways in cancer - Homo sapiens (human));05210(Colorectal cancer - Homo sapiens (human));0…	4e-29	4	5,931,53,57,	0,8150,9788,10298	-28.4	-26.7	15.7	5' UTR	17	63525999	63554847	28849	2
chr19	929743	932653	2911	ENSG00000116017	ENST00000587532	0	ARID3A	AT rich interactive domain 3A (BRIGHT-like) [Source:HGNC Symbol;Acc:3031]	GO:0003677(DNA binding);GO:0003682(chromatin binding);GO:0003700(sequence-specific DNA binding transcription factor activity);GO:0005515(protein binding);GO:0005622(intracellular);GO:0005634(nucleus);GO:0005737(cytoplasm);GO:0006351(transcription, DNA-templated);GO:0006355(regulation of transcription, DNA-dependent);GO:0042803(protein homodimerization activity);GO:0045121(membrane raft);GO:004594…	NA	4.4e-05	2	154,236,	0,2675	-4.36	-3.4	15.7	Exon (ENST00000263620/ENSG00000116017, exon 2 of 9)	19	932509	968507	35999	1
chr19	9452246	9453653	1408	ENSG00000188321	ENST00000587557	17798	ZNF559	zinc finger protein 559 [Source:HGNC Symbol;Acc:28197]	GO:0003676(nucleic acid binding);GO:0003677(DNA binding);GO:0005622(intracellular);GO:0005634(nucleus);GO:0006351(transcription, DNA-templated);GO:0006355(regulation of transcription, DNA-dependent);GO:0046872(metal ion binding)	05168(Herpes simplex virus 1 infection - Homo sapiens (human))	4e-16	1	1408,	0	-15.4	-14	15.7	3' UTR	19	9434448	9454519	20072	1
chr19	56110021	56111006	986	ENSG00000179943	ENST00000221665	0	FIZ1	FLT3-interacting zinc finger 1 [Source:HGNC Symbol;Acc:25917]	GO:0003676(nucleic acid binding);GO:0005102(receptor binding);GO:0005515(protein binding);GO:0005634(nucleus);GO:0005737(cytoplasm);GO:0006351(transcription, DNA-templated);GO:0006355(regulation of transcription, DNA-dependent);GO:0019901(protein kinase binding);GO:0046872(metal ion binding)	NA	7.9e-21	1	986,	0	-20.1	-18.6	15.7	5' UTR	19	56102746	56110893	8148	2
chr21	35341653	35341953	301	ENSG00000237945	ENST00000609132	0	LINC00649	long intergenic non-protein coding RNA 649 [Source:HGNC Symbol;Acc:44305]	NA	NA	4.4e-05	1	301,	0	-4.36	-3.4	15.7	Exon (ENST00000596365/ENSG00000237945, exon 3 of 3)	21	35341820	35349405	7586	1
chrX	100648127	100648396	270	ENSG00000241343	ENST00000427805	2315	RPL36A	ribosomal protein L36a [Source:HGNC Symbol;Acc:10359]	GO:0000184(nuclear-transcribed mRNA catabolic process, nonsense-mediated decay);GO:0003735(structural constituent of ribosome);GO:0005622(intracellular);GO:0005737(cytoplasm);GO:0005829(cytosol);GO:0005840(ribosome);GO:0006412(translation);GO:0006413(translational initiation);GO:0006414(translational elongation);GO:0006415(translational termination);GO:0006614(SRP-dependent cotranslational protei…	03010(Ribosome - Homo sapiens (human))	1.7e-05	1	270,	0	-4.77	-3.79	15.7	Exon (ENST00000465340/ENSG00000241343, exon 3 of 3)	23	100645812	100651105	5294	1
chr4	1247103	1247642	540	ENSG00000196810	ENST00000578730	3864	CTBP1-AS2	CTBP1 antisense RNA 2 (head to head) [Source:HGNC Symbol;Acc:28307]	NA	NA	3.7e-05	1	540,	0	-4.43	-3.47	15.7	Exon (ENST00000581398/ENSG00000196810, exon 1 of 1)	4	1243239	1282079	38841	1
chr2	175201765	175202834	1070	ENSG00000268241	ENST00000595354	0	AC018470.1	Uncharacterized protein FLJ46347 [Source:UniProtKB/Swiss-Prot;Acc:Q6ZRH9]	NA	NA	3.2e-21	1	1070,	0	-20.5	-19	15.5	3' UTR	2	175200601	175202151	1551	2
chr15	40382305	40382724	420	ENSG00000104081	ENST00000354670	18351	BMF	Bcl2 modifying factor [Source:HGNC Symbol;Acc:24132]	GO:0001669(acrosomal vesicle);GO:0005515(protein binding);GO:0005737(cytoplasm);GO:0005741(mitochondrial outer membrane);GO:0005829(cytosol);GO:0005886(plasma membrane);GO:0006915(apoptotic process);GO:0015629(actin cytoskeleton);GO:0016459(myosin complex);GO:0032464(positive regulation of protein homooligomerization);GO:0043276(anoikis);GO:0090200(positive regulation of release of cytochrome c f…	05206(MicroRNAs in cancer - Homo sapiens (human))	5.4e-09	1	420,	0	-8.27	-7.11	15.5	3' UTR	15	40380091	40401075	20985	2
chr2	149247214	149270566	23353	ENSG00000204406	ENST00000407073	468634	MBD5	methyl-CpG binding domain protein 5 [Source:HGNC Symbol;Acc:20444]	GO:0003677(DNA binding);GO:0003682(chromatin binding);GO:0005634(nucleus);GO:0005694(chromosome);GO:0040014(regulation of multicellular organism growth);GO:0042593(glucose homeostasis);GO:0060399(positive regulation of growth hormone receptor signaling pathway)	NA	7.9e-38	4	950,74,76,128,	0,12791,20415,23225	-37.1	-35.2	15.4	3' UTR	2	148778580	149271020	492441	1
chr2	60687331	60689521	2191	ENSG00000119866	ENST00000479026	0	BCL11A	B-cell CLL/lymphoma 11A (zinc finger protein) [Source:HGNC Symbol;Acc:13221]	GO:0003676(nucleic acid binding);GO:0003714(transcription corepressor activity);GO:0005634(nucleus);GO:0005737(cytoplasm);GO:0006351(transcription, DNA-templated);GO:0006355(regulation of transcription, DNA-dependent);GO:0010629(negative regulation of gene expression);GO:0010976(positive regulation of neuron projection development);GO:0010977(negative regulation of neuron projection development);…	NA	1.3e-30	1	2191,	0	-29.9	-28.2	15.4	3' UTR	2	60679289	60687590	8302	2
chr16	29911726	29912585	860	ENSG00000174939	ENST00000308748	0	ASPHD1	aspartate beta-hydroxylase domain containing 1 [Source:HGNC Symbol;Acc:27380]	GO:0016021(integral to membrane);GO:0018193(peptidyl-amino acid modification);GO:0051213(dioxygenase activity)	NA	1e-117	1	860,	0	-117	-114	15.3	5' UTR	16	29912041	29917377	5337	1
chr1	28921328	28921955	628	ENSG00000120656	ENST00000471683	22587	TAF12	TAF12 RNA polymerase II, TATA box binding protein (TBP)-associated factor, 20kDa [Source:HGNC Symbol;Acc:11545]	GO:0000125(PCAF complex);GO:0003677(DNA binding);GO:0003700(sequence-specific DNA binding transcription factor activity);GO:0003713(transcription coactivator activity);GO:0004402(histone acetyltransferase activity);GO:0005515(protein binding);GO:0005622(intracellular);GO:0005634(nucleus);GO:0005654(nucleoplasm);GO:0005669(transcription factor TFIID complex);GO:0006352(DNA-dependent transcription,…	03022(Basal transcription factors - Homo sapiens (human))	6.6e-05	1	628,	0	-4.18	-3.23	15.2	3' UTR	1	28915835	28944542	28708	2
chr1	26188930	26189529	600	ENSG00000182749	ENST00000374296	8215	PAQR7	progestin and adipoQ receptor family member VII [Source:HGNC Symbol;Acc:23146]	GO:0003707(steroid hormone receptor activity);GO:0005496(steroid binding);GO:0005886(plasma membrane);GO:0007275(multicellular organismal development);GO:0016021(integral to membrane);GO:0030154(cell differentiation);GO:0048477(oogenesis);GO:0048545(response to steroid hormone)	NA	6.9e-06	1	600,	0	-5.16	-4.15	15.2	3' UTR	1	26187701	26197744	10044	2
chr1	86289255	86340981	51727	ENSG00000171502	ENST00000436319	281140	COL24A1	collagen, type XXIV, alpha 1 [Source:HGNC Symbol;Acc:20821]	GO:0005201(extracellular matrix structural constituent);GO:0005576(extracellular region);GO:0005581(collagen);GO:0005788(endoplasmic reticulum lumen);GO:0030198(extracellular matrix organization)	04974(Protein digestion and absorption - Homo sapiens (human))	6.6e-05	12	18,54,54,57,54,54,108,54,108,54,54,22,	0,113,15013,17650,18496,18768,24093,25781,44947,45210,51077,51705	-4.18	-3.23	15.2	3' UTR	1	86194916	86622121	427206	2
chr2	96905451	96906340	890	ENSG00000204685	ENST00000432267	0	STARD7-AS1	STARD7 antisense RNA 1 [Source:HGNC Symbol;Acc:40827]	NA	NA	6.6e-10	1	890,	0	-9.18	-7.99	15.2	Exon (ENST00000446816/ENSG00000204685, exon 2 of 3)	2	96905451	96908359	2909	1
chr2	208631532	208632161	630	ENSG00000163251	ENST00000295417	2126	FZD5	frizzled family receptor 5 [Source:HGNC Symbol;Acc:4043]	GO:0000139(Golgi membrane);GO:0000578(embryonic axis specification);GO:0001525(angiogenesis);GO:0001944(vasculature development);GO:0004888(transmembrane signaling receptor activity);GO:0004930(G-protein coupled receptor activity);GO:0005515(protein binding);GO:0005737(cytoplasm);GO:0005769(early endosome);GO:0005794(Golgi apparatus);GO:0005886(plasma membrane);GO:0006915(apoptotic process);GO:00…	04150(mTOR signaling pathway - Homo sapiens (human));04310(Wnt signaling pathway - Homo sapiens (human));04390(Hippo signaling pathway - Homo sapiens (human));04550(Signaling pathways regulating pluripotency of stem cells - Homo sapiens (human));04916(Melanogenesis - Homo sapiens (human));04934(Cushing syndrome - Homo sapiens (human));05165(Human papillomavirus infection - Homo sapiens (human));0…	6.6e-05	1	630,	0	-4.18	-3.23	15.2	3' UTR	2	208627310	208634287	6978	2
chr4	126373151	126373721	571	ENSG00000196159	ENST00000394329	135597	FAT4	FAT atypical cadherin 4 [Source:HGNC Symbol;Acc:23109]	GO:0005509(calcium ion binding);GO:0005515(protein binding);GO:0005886(plasma membrane);GO:0007156(homophilic cell adhesion);GO:0016020(membrane);GO:0016021(integral to membrane)	04392(Hippo signaling pathway - multiple species - Homo sapiens (human))	1.6e-09	1	571,	0	-8.79	-7.61	15.2	Exon (ENST00000394329/ENSG00000196159, exon 9 of 17)	4	126237554	126414087	176534	1
chr4	126408733	126413157	4425	ENSG00000196159	ENST00000394329	171179	FAT4	FAT atypical cadherin 4 [Source:HGNC Symbol;Acc:23109]	GO:0005509(calcium ion binding);GO:0005515(protein binding);GO:0005886(plasma membrane);GO:0007156(homophilic cell adhesion);GO:0016020(membrane);GO:0016021(integral to membrane)	04392(Hippo signaling pathway - multiple species - Homo sapiens (human))	2.5e-19	2	29,2102,	0,2323	-18.6	-17.1	15.2	3' UTR	4	126237554	126414087	176534	1
chr4	156135622	156137001	1380	ENSG00000185149	ENST00000329476	5841	NPY2R	neuropeptide Y receptor Y2 [Source:HGNC Symbol;Acc:7957]	GO:0001601(peptide YY receptor activity);GO:0001662(behavioral fear response);GO:0002793(positive regulation of peptide secretion);GO:0003151(outflow tract morphogenesis);GO:0003214(cardiac left ventricle morphogenesis);GO:0004872(receptor activity);GO:0004930(G-protein coupled receptor activity);GO:0004983(neuropeptide Y receptor activity);GO:0005246(calcium channel regulator activity);GO:000551…	04080(Neuroactive ligand-receptor interaction - Homo sapiens (human))	2.5e-11	1	1380,	0	-10.6	-9.37	15.2	3' UTR	4	156129781	156138228	8448	1
chr5	476266	477254	989	ENSG00000225138	ENST00000606107	0	CTD-2228K2.7	NA	NA	NA	1.5e-07	2	413,36,	0,953	-6.82	-5.73	15.2	Exon (ENST00000607286/ENSG00000225138, exon 3 of 7)	5	477219	480623	3405	1
chr5	140869437	140871203	1767	ENSG00000081853	ENST00000394576	150898	PCDHGA2	protocadherin gamma subfamily A, 2 [Source:HGNC Symbol;Acc:8700]	GO:0005509(calcium ion binding);GO:0005886(plasma membrane);GO:0007156(homophilic cell adhesion);GO:0016020(membrane);GO:0016021(integral to membrane)	NA	4.5e-07	1	1767,	0	-6.35	-5.28	15.2	Exon (ENST00000252087/ENSG00000240764, exon 1 of 4)	5	140718539	140892546	174008	1
chr5	80531591	80533511	1921	ENSG00000131730	ENST00000254035	2487	CKMT2	creatine kinase, mitochondrial 2 (sarcomeric) [Source:HGNC Symbol;Acc:1996]	GO:0004111(creatine kinase activity);GO:0005524(ATP binding);GO:0005739(mitochondrion);GO:0005743(mitochondrial inner membrane);GO:0006600(creatine metabolic process);GO:0006936(muscle contraction);GO:0016301(kinase activity);GO:0016772(transferase activity, transferring phosphorus-containing groups);GO:0034641(cellular nitrogen compound metabolic process);GO:0044281(small molecule metabolic proc…	00330(Arginine and proline metabolism - Homo sapiens (human));01100(Metabolic pathways - Homo sapiens (human))	6.6e-05	2	351,128,	0,1793	-4.18	-3.23	15.2	Exon (ENST00000512287/ENSG00000247572, exon 2 of 2)	5	80529104	80562216	33113	1
chr6	28347777	28348762	986	ENSG00000158691	ENST00000361028	18749	ZSCAN12	zinc finger and SCAN domain containing 12 [Source:HGNC Symbol;Acc:13172]	GO:0003677(DNA binding);GO:0003700(sequence-specific DNA binding transcription factor activity);GO:0005634(nucleus);GO:0006351(transcription, DNA-templated);GO:0006355(regulation of transcription, DNA-dependent);GO:0046872(metal ion binding)	NA	4e-24	1	986,	0	-23.4	-21.8	15.2	3' UTR	6	28346732	28367511	20780	2
chr6	111134983	111137101	2119	ENSG00000155111	ENST00000368911	0	CDK19	cyclin-dependent kinase 19 [Source:HGNC Symbol;Acc:19338]	GO:0004672(protein kinase activity);GO:0004674(protein serine/threonine kinase activity);GO:0004693(cyclin-dependent protein serine/threonine kinase activity);GO:0004713(protein tyrosine kinase activity);GO:0005524(ATP binding);GO:0006468(protein phosphorylation);GO:0016772(transferase activity, transferring phosphorus-containing groups);GO:0051301(cell division)	NA	6.3e-72	4	345,308,67,91,	0,1229,1791,2028	-71.2	-68.9	15.2	5' UTR	6	110931181	111136519	205339	2
chr7	45750166	45754946	4781	ENSG00000164742	ENST00000297323	136045	ADCY1	adenylate cyclase 1 (brain) [Source:HGNC Symbol;Acc:232]	GO:0000166(nucleotide binding);GO:0004016(adenylate cyclase activity);GO:0005516(calmodulin binding);GO:0005524(ATP binding);GO:0005634(nucleus);GO:0005886(plasma membrane);GO:0006112(energy reserve metabolic process);GO:0006171(cAMP biosynthetic process);GO:0006833(water transport);GO:0007165(signal transduction);GO:0007173(epidermal growth factor receptor signaling pathway);GO:0007189(adenylate…	00230(Purine metabolism - Homo sapiens (human));01100(Metabolic pathways - Homo sapiens (human));01522(Endocrine resistance - Homo sapiens (human));04015(Rap1 signaling pathway - Homo sapiens (human));04020(Calcium signaling pathway - Homo sapiens (human));04022(cGMP-PKG signaling pathway - Homo sapiens (human));04024(cAMP signaling pathway - Homo sapiens (human));04062(Chemokine signaling pathwa…	1.8e-08	2	86,1655,	0,3126	-7.75	-6.61	15.2	3' UTR	7	45614121	45762715	148595	1
chr8	145932333	145932778	446	ENSG00000255085	ENST00000601863	0	AF186192.5	NA	NA	NA	6.6e-05	1	446,	0	-4.18	-3.23	15.2	Exon (ENST00000524514/ENSG00000255085, exon 2 of 2)	8	145932681	145933665	985	1
chr8	104258641	104279734	21094	ENSG00000247081	ENST00000499522	18401	RP11-318M2.2	NA	NA	NA	6.6e-05	2	272,265,	0,20829	-4.18	-3.23	15.2	Exon (ENST00000499522/ENSG00000247081, exon 3 of 6)	8	104178157	104298135	119979	2
chr9	87636916	87637875	960	ENSG00000148053	ENST00000376213	353450	NTRK2	neurotrophic tyrosine kinase, receptor, type 2 [Source:HGNC Symbol;Acc:8032]	GO:0001570(vasculogenesis);GO:0001764(neuron migration);GO:0004672(protein kinase activity);GO:0004713(protein tyrosine kinase activity);GO:0004714(transmembrane receptor protein tyrosine kinase activity);GO:0005030(neurotrophin receptor activity);GO:0005515(protein binding);GO:0005524(ATP binding);GO:0005829(cytosol);GO:0005886(plasma membrane);GO:0005887(integral to plasma membrane);GO:0006468(…	04010(MAPK signaling pathway - Homo sapiens (human));04014(Ras signaling pathway - Homo sapiens (human));04151(PI3K-Akt signaling pathway - Homo sapiens (human));04722(Neurotrophin signaling pathway - Homo sapiens (human));05034(Alcoholism - Homo sapiens (human))	5e-13	1	960,	0	-12.3	-11	15.2	3' UTR	9	87283466	87638505	355040	1
chr10	52390562	52391282	721	ENSG00000231588	ENST00000437111	0	RP11-50E11.2	NA	NA	NA	6.6e-05	1	721,	0	-4.18	-3.23	15.2	Exon (ENST00000443374/ENSG00000226200, exon 4 of 4)	10	52389292	52390835	1544	2
chr10	75463731	75463999	269	ENSG00000242288	ENST00000399449	26225	RP11-464F9.1	NA	NA	NA	3.9e-05	1	269,	0	-4.41	-3.45	15.2	Exon (ENST00000415917/ENSG00000272140, exon 3 of 3)	10	75434053	75490224	56172	2
chr10	118893269	118893569	301	ENSG00000148704	ENST00000277905	4243	VAX1	ventral anterior homeobox 1 [Source:HGNC Symbol;Acc:12660]	GO:0000122(negative regulation of transcription from RNA polymerase II promoter);GO:0000976(transcription regulatory region sequence-specific DNA binding);GO:0001764(neuron migration);GO:0003677(DNA binding);GO:0003700(sequence-specific DNA binding transcription factor activity);GO:0005634(nucleus);GO:0006351(transcription, DNA-templated);GO:0006355(regulation of transcription, DNA-dependent);GO:…	NA	6.6e-05	1	301,	0	-4.18	-3.23	15.2	3' UTR	10	118888032	118897812	9781	2
chr11	61197133	61197413	281	ENSG00000149532	ENST00000340437	0	CPSF7	cleavage and polyadenylation specific factor 7, 59kDa [Source:HGNC Symbol;Acc:30098]	GO:0000166(nucleotide binding);GO:0000398(mRNA splicing, via spliceosome);GO:0003676(nucleic acid binding);GO:0003723(RNA binding);GO:0005515(protein binding);GO:0005634(nucleus);GO:0005654(nucleoplasm);GO:0005849(mRNA cleavage factor complex);GO:0006366(transcription from RNA polymerase II promoter);GO:0006369(termination of RNA polymerase II transcription);GO:0008380(RNA splicing);GO:0010467(ge…	03015(mRNA surveillance pathway - Homo sapiens (human))	1.1e-08	2	55,185,	0,96	-7.94	-6.8	15.2	5' UTR	11	61170121	61197383	27263	2
chr11	126163164	126164149	986	ENSG00000254905	ENST00000533378	0	RP11-712L6.7	NA	NA	NA	6.6e-05	2	18,127,	0,859	-4.18	-3.23	15.2	3' UTR	11	126162817	126164149	1333	2
chr12	58119578	58120325	748	ENSG00000255737	ENST00000542466	0	AGAP2-AS1	AGAP2 antisense RNA 1 [Source:HGNC Symbol;Acc:48633]	NA	NA	4.9e-07	1	748,	0	-6.31	-5.24	15.2	5' UTR	12	58120054	58122139	2086	1
chr12	113633306	113638379	5074	ENSG00000166578	ENST00000299732	20520	IQCD	IQ motif containing D [Source:HGNC Symbol;Acc:25168]	GO:0005515(protein binding)	NA	2e-13	3	389,72,530,	0,2040,4544	-12.7	-11.4	15.2	3' UTR	12	113633246	113658899	25654	2
chr13	113749556	113749826	271	ENSG00000126217	ENST00000375608	200864	MCF2L	MCF.2 cell line derived transforming sequence-like [Source:HGNC Symbol;Acc:14576]	GO:0005089(Rho guanyl-nucleotide exchange factor activity);GO:0005515(protein binding);GO:0005545(1-phosphatidylinositol binding);GO:0005829(cytosol);GO:0005886(plasma membrane);GO:0007264(small GTPase mediated signal transduction);GO:0007266(Rho protein signal transduction);GO:0016020(membrane);GO:0030027(lamellipodium);GO:0035023(regulation of Rho protein signal transduction);GO:0035556(intrace…	NA	6.6e-05	1	271,	0	-4.18	-3.23	15.2	Exon (ENST00000488765/ENSG00000126217, exon 1 of 2)	13	113548692	113751175	202484	1
chr14	31085499	31085828	330	ENSG00000092140	ENST00000206595	57170	G2E3	G2/M-phase specific E3 ubiquitin protein ligase [Source:HGNC Symbol;Acc:20338]	GO:0000209(protein polyubiquitination);GO:0001824(blastocyst development);GO:0004842(ubiquitin-protein ligase activity);GO:0005515(protein binding);GO:0005730(nucleolus);GO:0005737(cytoplasm);GO:0005794(Golgi apparatus);GO:0006915(apoptotic process);GO:0008270(zinc ion binding);GO:0043066(negative regulation of apoptotic process);GO:0043231(intracellular membrane-bounded organelle);GO:2001243(neg…	NA	1e-07	1	330,	0	-6.98	-5.88	15.2	3' UTR	14	31028329	31089269	60941	1
chr14	94088084	94088862	779	ENSG00000133958	ENST00000256339	288519	UNC79	unc-79 homolog (C. elegans) [Source:HGNC Symbol;Acc:19966]	GO:0005488(binding);GO:0005886(plasma membrane);GO:0016021(integral to membrane);GO:0030534(adult behavior);GO:0034220(ion transmembrane transport);GO:0035264(multicellular organism growth);GO:0048149(behavioral response to ethanol);GO:0055085(transmembrane transport)	NA	6.6e-05	1	779,	0	-4.18	-3.23	15.2	Exon (ENST00000256339/ENSG00000133958, exon 30 of 50)	14	93799565	94173618	374054	1
chr16	3702726	3703655	930	ENSG00000126602	ENST00000575707	8336	TRAP1	TNF receptor-associated protein 1 [Source:HGNC Symbol;Acc:16264]	GO:0005164(tumor necrosis factor receptor binding);GO:0005515(protein binding);GO:0005524(ATP binding);GO:0005739(mitochondrion);GO:0005743(mitochondrial inner membrane);GO:0005759(mitochondrial matrix);GO:0006457(protein folding);GO:0006950(response to stress);GO:0051082(unfolded protein binding);GO:1901856(negative regulation of cellular respiration)	NA	1.5e-08	1	930,	0	-7.82	-6.69	15.2	5' UTR	16	3701640	3711991	10352	2
chr16	30786910	30787508	599	ENSG00000103549	ENST00000324685	13592	RNF40	ring finger protein 40, E3 ubiquitin protein ligase [Source:HGNC Symbol;Acc:16867]	GO:0000151(ubiquitin ligase complex);GO:0004842(ubiquitin-protein ligase activity);GO:0005515(protein binding);GO:0005634(nucleus);GO:0005737(cytoplasm);GO:0005886(plasma membrane);GO:0006511(ubiquitin-dependent protein catabolic process);GO:0008270(zinc ion binding);GO:0010390(histone monoubiquitination);GO:0017075(syntaxin-1 binding);GO:0031625(ubiquitin protein ligase binding);GO:0032403(prote…	NA	3e-07	1	599,	0	-6.52	-5.44	15.2	3' UTR	16	30773318	30787628	14311	1
chr16	67916364	67916632	269	ENSG00000038358	ENST00000573985	0	EDC4	enhancer of mRNA decapping 4 [Source:HGNC Symbol;Acc:17157]	GO:0000288(nuclear-transcribed mRNA catabolic process, deadenylation-dependent decay);GO:0000932(cytoplasmic mRNA processing body);GO:0005515(protein binding);GO:0005634(nucleus);GO:0005737(cytoplasm);GO:0005829(cytosol);GO:0008150(biological_process);GO:0010467(gene expression);GO:0016070(RNA metabolic process);GO:0016071(mRNA metabolic process);GO:0043231(intracellular membrane-bounded organell…	03018(RNA degradation - Homo sapiens (human))	7.9e-09	1	269,	0	-8.1	-6.95	15.2	Exon (ENST00000358933/ENSG00000038358, exon 25 of 29)	16	67916390	67918068	1679	1
chr16	69419623	69419832	210	ENSG00000132604	ENST00000569280	0	TERF2	telomeric repeat binding factor 2 [Source:HGNC Symbol;Acc:11729]	GO:0000723(telomere maintenance);GO:0000781(chromosome, telomeric region);GO:0000783(nuclear telomere cap complex);GO:0000784(nuclear chromosome, telomeric region);GO:0001309(age-dependent telomere shortening);GO:0001673(male germ cell nucleus);GO:0001701(in utero embryonic development);GO:0003677(DNA binding);GO:0003682(chromatin binding);GO:0003691(double-stranded telomeric DNA binding);GO:0005…	NA	6.6e-05	1	210,	0	-4.18	-3.23	15.2	5' UTR	16	69404437	69419636	15200	2
chr18	12028901	12030608	1708	ENSG00000141401	ENST00000589238	47865	IMPA2	inositol(myo)-1(or 4)-monophosphatase 2 [Source:HGNC Symbol;Acc:6051]	GO:0005737(cytoplasm);GO:0005829(cytosol);GO:0006021(inositol biosynthetic process);GO:0006796(phosphate-containing compound metabolic process);GO:0007165(signal transduction);GO:0008934(inositol monophosphate 1-phosphatase activity);GO:0042803(protein homodimerization activity);GO:0043647(inositol phosphate metabolic process);GO:0044281(small molecule metabolic process);GO:0046854(phosphatidylin…	00562(Inositol phosphate metabolism - Homo sapiens (human));01100(Metabolic pathways - Homo sapiens (human));04070(Phosphatidylinositol signaling system - Homo sapiens (human))	5.4e-05	2	92,267,	0,1441	-4.27	-3.31	15.2	3' UTR	18	11981036	12030515	49480	1
chr18	43429583	43430483	901	ENSG00000152223	ENST00000590854	17232	EPG5	ectopic P-granules autophagy protein 5 homolog (C. elegans) [Source:HGNC Symbol;Acc:29331]	GO:0006914(autophagy)	NA	5e-23	1	901,	0	-22.3	-20.7	15.2	3' UTR	18	43427574	43447715	20142	2
chr19	2859884	2860213	330	ENSG00000186300	ENST00000334241	18451	ZNF555	zinc finger protein 555 [Source:HGNC Symbol;Acc:28382]	GO:0003676(nucleic acid binding);GO:0003677(DNA binding);GO:0005622(intracellular);GO:0005634(nucleus);GO:0006351(transcription, DNA-templated);GO:0006355(regulation of transcription, DNA-dependent);GO:0046872(metal ion binding)	05168(Herpes simplex virus 1 infection - Homo sapiens (human))	2.5e-05	1	330,	0	-4.6	-3.63	15.2	3' UTR	19	2841433	2860482	19050	1
chr19	57037109	57037855	747	ENSG00000196263	ENST00000308031	17897	ZNF471	zinc finger protein 471 [Source:HGNC Symbol;Acc:23226]	GO:0003676(nucleic acid binding);GO:0003677(DNA binding);GO:0005622(intracellular);GO:0005634(nucleus);GO:0006351(transcription, DNA-templated);GO:0006355(regulation of transcription, DNA-dependent);GO:0046872(metal ion binding)	05168(Herpes simplex virus 1 infection - Homo sapiens (human))	8.7e-06	1	747,	0	-5.06	-4.06	15.2	3' UTR	19	57019212	57041590	22379	1
chr19	9921032	9921686	655	ENSG00000127452	ENST00000586651	7819	FBXL12	F-box and leucine-rich repeat protein 12 [Source:HGNC Symbol;Acc:13611]	GO:0000151(ubiquitin ligase complex);GO:0005515(protein binding);GO:0005737(cytoplasm);GO:0006511(ubiquitin-dependent protein catabolic process);GO:0016567(protein ubiquitination)	NA	3.2e-44	1	655,	0	-43.5	-41.6	15.2	3' UTR	19	9920943	9929505	8563	2
chr19	40900093	40901288	1196	ENSG00000105227	ENST00000291825	17983	PRX	periaxin [Source:HGNC Symbol;Acc:13797]	GO:0003674(molecular_function);GO:0005515(protein binding);GO:0005575(cellular_component);GO:0005634(nucleus);GO:0005737(cytoplasm);GO:0005886(plasma membrane);GO:0008219(cell death);GO:0008366(axon ensheathment)	NA	6.6e-05	1	1196,	0	-4.18	-3.23	15.2	3' UTR	19	40899675	40919271	19597	2
chr19	53740341	53741420	1080	ENSG00000197928	ENST00000333952	16706	ZNF677	zinc finger protein 677 [Source:HGNC Symbol;Acc:28730]	GO:0003676(nucleic acid binding);GO:0003677(DNA binding);GO:0005622(intracellular);GO:0005634(nucleus);GO:0006351(transcription, DNA-templated);GO:0006355(regulation of transcription, DNA-dependent);GO:0046872(metal ion binding)	05168(Herpes simplex virus 1 infection - Homo sapiens (human))	2.2e-07	1	1080,	0	-6.66	-5.57	15.2	Exon (ENST00000333952/ENSG00000197928, exon 5 of 7)	19	53731577	53758126	26550	2
chr20	6759053	6759529	477	ENSG00000125845	ENST00000378827	10742	BMP2	bone morphogenetic protein 2 [Source:HGNC Symbol;Acc:1069]	GO:0000122(negative regulation of transcription from RNA polymerase II promoter);GO:0000187(activation of MAPK activity);GO:0001501(skeletal system development);GO:0001649(osteoblast differentiation);GO:0001658(branching involved in ureteric bud morphogenesis);GO:0001666(response to hypoxia);GO:0001701(in utero embryonic development);GO:0001837(epithelial to mesenchymal transition);GO:0001934(pos…	04060(Cytokine-cytokine receptor interaction - Homo sapiens (human));04350(TGF-beta signaling pathway - Homo sapiens (human));04390(Hippo signaling pathway - Homo sapiens (human));05200(Pathways in cancer - Homo sapiens (human));05217(Basal cell carcinoma - Homo sapiens (human))	6.6e-05	1	477,	0	-4.18	-3.23	15.2	Exon (ENST00000378827/ENSG00000125845, exon 3 of 3)	20	6748311	6760927	12617	1
chr22	25874062	25874627	566	ENSG00000100058	ENST00000354451	22377	CRYBB2P1	crystallin, beta B2 pseudogene 1 [Source:HGNC Symbol;Acc:2399]	NA	NA	6.6e-05	1	566,	0	-4.18	-3.23	15.2	Exon (ENST00000609475/ENSG00000272977, exon 1 of 1)	22	25851685	25907595	55911	1
chrX	21627309	21660182	32874	ENSG00000149970	ENST00000543067	234773	CNKSR2	connector enhancer of kinase suppressor of Ras 2 [Source:HGNC Symbol;Acc:19701]	GO:0005515(protein binding);GO:0005737(cytoplasm);GO:0009966(regulation of signal transduction);GO:0016020(membrane);GO:0042802(identical protein binding);GO:0043005(neuron projection);GO:0043025(neuronal cell body);GO:0045211(postsynaptic membrane)	NA	2e-15	2	427,532,	0,32342	-14.7	-13.3	15.2	3' UTR	23	21392536	21660980	268445	1
chrX	148622523	148622913	391	ENSG00000197620	ENST00000423540	0	CXorf40A	chromosome X open reading frame 40A [Source:HGNC Symbol;Acc:28089]	GO:0005515(protein binding)	NA	8.1e-09	1	391,	0	-8.09	-6.94	15.2	5' UTR	23	148622528	148628700	6173	1
chr7	30411124	30412151	1028	ENSG00000235859	ENST00000496846	0	AC006978.6	NA	NA	NA	6.3e-14	1	1028,	0	-13.2	-11.9	15.2	Exon (ENST00000541071/ENSG00000235859, exon 1 of 1)	7	30411124	30412357	1234	1
chr17	30367456	30368190	735	ENSG00000266777	ENST00000583601	0	SH3GL1P1	SH3-domain GRB2-like 1 pseudogene 1 [Source:HGNC Symbol;Acc:10835]	NA	NA	1.5e-06	1	735,	0	-5.81	-4.76	15.2	Exon (ENST00000582640/ENSG00000266777, exon 1 of 1)	17	30367456	30368543	1088	1
chr17	62206501	62206951	451	ENSG00000178607	ENST00000433197	534	ERN1	endoplasmic reticulum to nucleus signaling 1 [Source:HGNC Symbol;Acc:3449]	GO:0000287(magnesium ion binding);GO:0004519(endonuclease activity);GO:0004521(endoribonuclease activity);GO:0004540(ribonuclease activity);GO:0004672(protein kinase activity);GO:0004674(protein serine/threonine kinase activity);GO:0004713(protein tyrosine kinase activity);GO:0005515(protein binding);GO:0005524(ATP binding);GO:0005637(nuclear inner membrane);GO:0005739(mitochondrion);GO:0005789(e…	04140(Autophagy - animal - Homo sapiens (human));04141(Protein processing in endoplasmic reticulum - Homo sapiens (human));04210(Apoptosis - Homo sapiens (human));04932(Non-alcoholic fatty liver disease (NAFLD) - Homo sapiens (human));05010(Alzheimer disease - Homo sapiens (human))	6.6e-05	1	451,	0	-4.18	-3.23	15.2	3' UTR	17	62116502	62207485	90984	2
chr19	53667839	53668347	509	ENSG00000197497	ENST00000600412	28280	ZNF665	zinc finger protein 665 [Source:HGNC Symbol;Acc:25885]	GO:0003676(nucleic acid binding);GO:0003677(DNA binding);GO:0005622(intracellular);GO:0005634(nucleus);GO:0006351(transcription, DNA-templated);GO:0006355(regulation of transcription, DNA-dependent);GO:0046872(metal ion binding)	05168(Herpes simplex virus 1 infection - Homo sapiens (human))	5.6e-05	1	509,	0	-4.25	-3.3	15.2	Exon (ENST00000600412/ENSG00000197497, exon 2 of 2)	19	53667391	53696627	29237	2
chr17	3512875	3518708	5834	ENSG00000197417	ENST00000225519	20908	SHPK	sedoheptulokinase [Source:HGNC Symbol;Acc:1492]	GO:0005524(ATP binding);GO:0005737(cytoplasm);GO:0005975(carbohydrate metabolic process);GO:0009052(pentose-phosphate shunt, non-oxidative branch);GO:0016310(phosphorylation);GO:0016773(phosphotransferase activity, alcohol group as acceptor);GO:0035963(cellular response to interleukin-13);GO:0043030(regulation of macrophage activation);GO:0050277(sedoheptulokinase activity);GO:0050727(regulation …	01100(Metabolic pathways - Homo sapiens (human))	3.2e-29	2	1392,78,	0,5756	-28.5	-26.8	15.1	3' UTR	17	3511556	3539616	28061	2
chr6	2272730	2273448	719	ENSG00000250903	ENST00000530346	26748	GMDS-AS1	GMDS antisense RNA 1 (head to head) [Source:HGNC Symbol;Acc:48993]	NA	NA	1.6e-12	1	719,	0	-11.8	-10.5	15	Exon (ENST00000456943/ENSG00000250903, exon 5 of 6)	6	2245982	2399235	153254	1
chr7	96637038	96639302	2265	ENSG00000006377	ENST00000518156	2178	DLX6	distal-less homeobox 6 [Source:HGNC Symbol;Acc:2919]	GO:0000976(transcription regulatory region sequence-specific DNA binding);GO:0001501(skeletal system development);GO:0003677(DNA binding);GO:0003700(sequence-specific DNA binding transcription factor activity);GO:0005634(nucleus);GO:0006355(regulation of transcription, DNA-dependent);GO:0007399(nervous system development);GO:0030326(embryonic limb morphogenesis);GO:0030855(epithelial cell differe…	NA	1.6e-12	2	106,195,	0,2070	-11.8	-10.5	15	Exon (ENST00000518156/ENSG00000006377, exon 2 of 3)	7	96634860	96640351	5492	1
chr9	138011472	138012697	1226	ENSG00000130558	ENST00000252854	44106	OLFM1	olfactomedin 1 [Source:HGNC Symbol;Acc:17187]	GO:0005515(protein binding);GO:0005615(extracellular space);GO:0007399(nervous system development);GO:0030054(cell junction);GO:0032281(alpha-amino-3-hydroxy-5-methyl-4-isoxazolepropionic acid selective glutamate receptor complex);GO:0045202(synapse);GO:0051259(protein oligomerization)	NA	2.5e-12	1	1226,	0	-11.6	-10.3	14.8	3' UTR	9	137967366	138013024	45659	1
chr1	107690732	107691152	421	ENSG00000162631	ENST00000370071	8103	NTNG1	netrin G1 [Source:HGNC Symbol;Acc:23319]	GO:0005515(protein binding);GO:0005886(plasma membrane);GO:0007409(axonogenesis);GO:0046658(anchored to plasma membrane)	04360(Axon guidance - Homo sapiens (human));04514(Cell adhesion molecules (CAMs) - Homo sapiens (human))	0.0001	1	421,	0	-4	-3.06	14.6	5' UTR	1	107682629	108024450	341822	1
chr1	117564603	117568398	3796	ENSG00000134256	ENST00000256652	20221	CD101	CD101 molecule [Source:HGNC Symbol;Acc:5949]	GO:0005515(protein binding);GO:0005886(plasma membrane);GO:0007166(cell surface receptor signaling pathway);GO:0016021(integral to membrane);GO:0016812(hydrolase activity, acting on carbon-nitrogen (but not peptide) bonds, in cyclic amides)	NA	0.0001	2	3,268,	0,3528	-4	-3.06	14.6	Exon (ENST00000256652/ENSG00000134256, exon 7 of 10)	1	117544382	117579167	34786	1
chr1	149871695	149872142	448	ENSG00000178096	ENST00000369153	12255	BOLA1	bolA family member 1 [Source:HGNC Symbol;Acc:24263]	GO:0005576(extracellular region);GO:0005739(mitochondrion)	NA	1.9e-08	1	448,	0	-7.71	-6.58	14.6	3' UTR	1	149859440	149872044	12605	1
chr1	157995340	158000634	5295	ENSG00000226520	ENST00000419415	0	KIRREL-IT1	KIRREL intronic transcript 1 (non-protein coding) [Source:HGNC Symbol;Acc:41412]	NA	NA	4.1e-07	2	137,128,	0,5167	-6.39	-5.32	14.6	Exon (ENST00000419415/ENSG00000226520, exon 1 of 2)	1	157995340	158000956	5617	1
chr1	232943188	232943757	570	ENSG00000212916	ENST00000418460	2545	MAP10	microtubule-associated protein 10 [Source:HGNC Symbol;Acc:29265]	GO:0005813(centrosome);GO:0005881(cytoplasmic microtubule);GO:0008017(microtubule binding);GO:0030496(midbody);GO:0031122(cytoplasmic microtubule organization);GO:0032467(positive regulation of cytokinesis);GO:0032886(regulation of microtubule-based process);GO:0051256(spindle midzone assembly involved in mitosis);GO:0097431(mitotic spindle pole);GO:1990023(mitotic spindle midzone)	NA	2.6e-05	1	570,	0	-4.58	-3.6	14.6	Exon (ENST00000418460/ENSG00000212916, exon 1 of 1)	1	232940643	232946092	5450	1
chr1	1902177	1905500	3324	ENSG00000142609	ENST00000270720	29776	C1orf222	chromosome 1 open reading frame 222 [Source:HGNC Symbol;Acc:27917]	NA	NA	0.0001	4	79,103,111,37,	0,1242,2199,3287	-4	-3.06	14.6	Exon (ENST00000270720/ENSG00000142609, exon 7 of 18)	1	1884752	1935276	50525	2
chr1	40981627	40982846	1220	ENSG00000238186	ENST00000437060	0	RP11-656D10.6	NA	NA	NA	0.0001	2	165,180,	0,1040	-4	-3.06	14.6	3' UTR	1	40981426	40982846	1421	2
chr1	201867400	201868895	1496	ENSG00000163431	ENST00000367288	46820	LMOD1	leiomodin 1 (smooth muscle) [Source:HGNC Symbol;Acc:6647]	GO:0003779(actin binding);GO:0005523(tropomyosin binding);GO:0005737(cytoplasm);GO:0005829(cytosol);GO:0005856(cytoskeleton);GO:0006936(muscle contraction);GO:0016020(membrane)	NA	3.7e-05	2	127,531,	0,965	-4.43	-3.47	14.6	3' UTR	1	201865580	201915715	50136	2
chr2	185800814	185801173	360	ENSG00000170396	ENST00000302277	337721	ZNF804A	zinc finger protein 804A [Source:HGNC Symbol;Acc:21711]	GO:0046872(metal ion binding)	NA	0.0001	1	360,	0	-4	-3.06	14.6	Exon (ENST00000302277/ENSG00000170396, exon 4 of 4)	2	185463093	185804219	341127	1
chr2	175201764	175202151	388	ENSG00000268241	ENST00000595354	0	AC018470.1	Uncharacterized protein FLJ46347 [Source:UniProtKB/Swiss-Prot;Acc:Q6ZRH9]	NA	NA	1.9e-09	1	388,	0	-8.72	-7.55	14.6	Exon (ENST00000394967/ENSG00000217236, exon 2 of 2)	2	175200601	175202151	1551	2
chr3	44763122	44764014	893	ENSG00000196653	ENST00000449836	8987	ZNF502	zinc finger protein 502 [Source:HGNC Symbol;Acc:23718]	GO:0003677(DNA binding);GO:0005634(nucleus);GO:0006351(transcription, DNA-templated);GO:0006355(regulation of transcription, DNA-dependent);GO:0046872(metal ion binding)	NA	0.0001	1	893,	0	-4	-3.06	14.6	3' UTR	3	44754135	44765321	11187	1
chr3	50619735	50620154	420	ENSG00000114735	ENST00000232854	13107	HEMK1	HemK methyltransferase family member 1 [Source:HGNC Symbol;Acc:24923]	GO:0003677(DNA binding);GO:0005737(cytoplasm);GO:0005739(mitochondrion);GO:0006306(DNA methylation);GO:0006479(protein methylation);GO:0008152(metabolic process);GO:0008168(methyltransferase activity);GO:0008170(N-methyltransferase activity);GO:0008276(protein methyltransferase activity);GO:0031167(rRNA methylation)	NA	0.0001	1	420,	0	-4	-3.06	14.6	3' UTR	3	50606628	50622366	15739	1
chr3	101431496	101431975	480	ENSG00000244119	ENST00000489621	180	PDCL3P4	phosducin-like 3 pseudogene 4 [Source:HGNC Symbol;Acc:44505]	NA	NA	0.0001	1	480,	0	-4	-3.06	14.6	Exon (ENST00000489621/ENSG00000244119, exon 1 of 1)	3	101431316	101432035	720	1
chr3	119962595	120003881	41287	ENSG00000175697	ENST00000495912	0	GPR156	G protein-coupled receptor 156 [Source:HGNC Symbol;Acc:20844]	GO:0004930(G-protein coupled receptor activity);GO:0004965(G-protein coupled GABA receptor activity);GO:0005886(plasma membrane);GO:0007186(G-protein coupled receptor signaling pathway);GO:0016021(integral to membrane)	04080(Neuroactive ligand-receptor interaction - Homo sapiens (human))	0.0001	3	29,476,6,	0,255,41281	-4	-3.06	14.6	5' UTR	3	119883492	119962967	79476	2
chr4	71569910	71570148	239	ENSG00000018189	ENST00000514898	0	RUFY3	RUN and FYVE domain containing 3 [Source:HGNC Symbol;Acc:30285]	GO:0005515(protein binding);GO:0030175(filopodium);GO:0030426(growth cone);GO:0046872(metal ion binding);GO:0050771(negative regulation of axonogenesis)	NA	0.0001	1	239,	0	-4	-3.06	14.6	5' UTR	4	71569921	71570947	1027	1
chr5	184179	185828	1650	ENSG00000153404	ENST00000283426	43806	PLEKHG4B	pleckstrin homology domain containing, family G (with RhoGef domain) member 4B [Source:HGNC Symbol;Acc:29399]	GO:0005089(Rho guanyl-nucleotide exchange factor activity);GO:0035023(regulation of Rho protein signal transduction)	NA	3.2e-20	1	1650,	0	-19.5	-18	14.6	3' UTR	5	140373	190085	49713	1
chr5	121488166	121489093	928	ENSG00000164185	ENST00000296600	22958	ZNF474	zinc finger protein 474 [Source:HGNC Symbol;Acc:23245]	GO:0046872(metal ion binding)	NA	7.9e-05	1	928,	0	-4.1	-3.15	14.6	3' UTR	5	121465208	121489266	24059	1
chr5	140346600	140347770	1171	ENSG00000081842	ENST00000529310	139037	PCDHA6	protocadherin alpha 6 [Source:HGNC Symbol;Acc:8672]	GO:0005509(calcium ion binding);GO:0005576(extracellular region);GO:0005887(integral to plasma membrane);GO:0007155(cell adhesion);GO:0007156(homophilic cell adhesion);GO:0007399(nervous system development);GO:0016020(membrane)	NA	1.5e-07	1	1171,	0	-6.81	-5.71	14.6	Exon (ENST00000289269/ENSG00000243232, exon 1 of 4)	5	140207563	140391929	184367	1
chr5	140749921	140750489	569	ENSG00000081853	ENST00000394576	31382	PCDHGA2	protocadherin gamma subfamily A, 2 [Source:HGNC Symbol;Acc:8700]	GO:0005509(calcium ion binding);GO:0005886(plasma membrane);GO:0007156(homophilic cell adhesion);GO:0016020(membrane);GO:0016021(integral to membrane)	NA	0.0001	1	569,	0	-4	-3.06	14.6	5' UTR	5	140718539	140892546	174008	1
chr5	152869964	152870449	486	ENSG00000155511	ENST00000518862	0	GRIA1	glutamate receptor, ionotropic, AMPA 1 [Source:HGNC Symbol;Acc:4571]	GO:0004970(ionotropic glutamate receptor activity);GO:0004971(alpha-amino-3-hydroxy-5-methyl-4-isoxazole propionate selective glutamate receptor activity);GO:0005215(transporter activity);GO:0005234(extracellular-glutamate-gated ion channel activity);GO:0005515(protein binding);GO:0005783(endoplasmic reticulum);GO:0005789(endoplasmic reticulum membrane);GO:0005886(plasma membrane);GO:0006810(tran…	04024(cAMP signaling pathway - Homo sapiens (human));04080(Neuroactive ligand-receptor interaction - Homo sapiens (human));04713(Circadian entrainment - Homo sapiens (human));04720(Long-term potentiation - Homo sapiens (human));04723(Retrograde endocannabinoid signaling - Homo sapiens (human));04724(Glutamatergic synapse - Homo sapiens (human));04728(Dopaminergic synapse - Homo sapiens (human));0…	2e-16	3	46,30,344,	0,78,142	-15.7	-14.3	14.6	5' UTR	5	152870042	153030067	160026	1
chr5	45262066	45262275	210	ENSG00000164588	ENST00000303230	433978	HCN1	hyperpolarization activated cyclic nucleotide-gated potassium channel 1 [Source:HGNC Symbol;Acc:4845]	GO:0005216(ion channel activity);GO:0005249(voltage-gated potassium channel activity);GO:0005267(potassium channel activity);GO:0005272(sodium channel activity);GO:0005515(protein binding);GO:0005886(plasma membrane);GO:0005887(integral to plasma membrane);GO:0006811(ion transport);GO:0006813(potassium ion transport);GO:0007268(synaptic transmission);GO:0016020(membrane);GO:0016021(integral to me…	04929(GnRH secretion - Homo sapiens (human))	0.0001	1	210,	0	-4	-3.06	14.6	Exon (ENST00000303230/ENSG00000164588, exon 8 of 8)	5	45259349	45696253	436905	2
chr5	149677345	149677675	331	ENSG00000183876	ENST00000328668	4841	ARSI	arylsulfatase family, member I [Source:HGNC Symbol;Acc:32521]	GO:0003824(catalytic activity);GO:0004065(arylsulfatase activity);GO:0005576(extracellular region);GO:0005788(endoplasmic reticulum lumen);GO:0006665(sphingolipid metabolic process);GO:0006687(glycosphingolipid metabolic process);GO:0008152(metabolic process);GO:0008484(sulfuric ester hydrolase activity);GO:0043687(post-translational protein modification);GO:0044267(cellular protein metabolic pro…	NA	0.0001	1	331,	0	-4	-3.06	14.6	Exon (ENST00000328668/ENSG00000183876, exon 2 of 2)	5	149675906	149682516	6611	2
chr6	56483833	56484673	841	ENSG00000151914	ENST00000244364	23121	DST	dystonin [Source:HGNC Symbol;Acc:1090]	GO:0000226(microtubule cytoskeleton organization);GO:0003779(actin binding);GO:0005178(integrin binding);GO:0005509(calcium ion binding);GO:0005515(protein binding);GO:0005524(ATP binding);GO:0005604(basement membrane);GO:0005634(nucleus);GO:0005635(nuclear envelope);GO:0005737(cytoplasm);GO:0005789(endoplasmic reticulum membrane);GO:0005829(cytosol);GO:0005856(cytoskeleton);GO:0005882(intermedia…	NA	2.5e-05	1	841,	0	-4.6	-3.63	14.6	Exon (ENST00000370765/ENSG00000151914, exon 23 of 24)	6	56322785	56507794	185010	2
chr7	148409	148616	208	ENSG00000242474	ENST00000462565	746	AC093627.9	NA	NA	NA	0.0001	1	208,	0	-4	-3.06	14.6	Exon (ENST00000462565/ENSG00000242474, exon 2 of 4)	7	135853	149362	13510	2
chr7	38468127	38468847	721	ENSG00000078053	ENST00000325590	202173	AMPH	amphiphysin [Source:HGNC Symbol;Acc:471]	GO:0005515(protein binding);GO:0005543(phospholipid binding);GO:0005737(cytoplasm);GO:0006897(endocytosis);GO:0007268(synaptic transmission);GO:0007612(learning);GO:0008021(synaptic vesicle);GO:0015629(actin cytoskeleton);GO:0030054(cell junction);GO:0030672(synaptic vesicle membrane);GO:0031256(leading edge membrane);GO:0048488(synaptic vesicle endocytosis)	04144(Endocytosis - Homo sapiens (human));04666(Fc gamma R-mediated phagocytosis - Homo sapiens (human))	9.3e-07	1	721,	0	-6.03	-4.98	14.6	Exon (ENST00000428293/ENSG00000078053, exon 14 of 20)	7	38423305	38671020	247716	2
chr7	82544031	82544541	511	ENSG00000186472	ENST00000333891	247705	PCLO	piccolo presynaptic cytomatrix protein [Source:HGNC Symbol;Acc:13406]	GO:0005215(transporter activity);GO:0005509(calcium ion binding);GO:0005515(protein binding);GO:0005522(profilin binding);GO:0005544(calcium-dependent phospholipid binding);GO:0005856(cytoskeleton);GO:0007010(cytoskeleton organization);GO:0008021(synaptic vesicle);GO:0008152(metabolic process);GO:0016020(membrane);GO:0016079(synaptic vesicle exocytosis);GO:0016491(oxidoreductase activity);GO:0017…	04911(Insulin secretion - Homo sapiens (human))	3.7e-05	1	511,	0	-4.43	-3.47	14.6	Exon (ENST00000333891/ENSG00000186472, exon 7 of 25)	7	82383329	82792246	408918	2
chr7	124404126	124404724	599	ENSG00000170775	ENST00000303921	957	GPR37	G protein-coupled receptor 37 (endothelin receptor type B-like) [Source:HGNC Symbol;Acc:4494]	GO:0004930(G-protein coupled receptor activity);GO:0005789(endoplasmic reticulum membrane);GO:0005887(integral to plasma membrane);GO:0007186(G-protein coupled receptor signaling pathway);GO:0016021(integral to membrane)	05012(Parkinson disease - Homo sapiens (human))	8.7e-06	1	599,	0	-5.06	-4.06	14.6	Exon (ENST00000303921/ENSG00000170775, exon 1 of 2)	7	124386051	124405681	19631	2
chr8	22960588	22961005	418	ENSG00000173535	ENST00000397703	18720	TNFRSF10C	tumor necrosis factor receptor superfamily, member 10c, decoy without an intracellular domain [Source:HGNC Symbol;Acc:11906]	GO:0004888(transmembrane signaling receptor activity);GO:0005515(protein binding);GO:0005887(integral to plasma membrane);GO:0006915(apoptotic process);GO:0007165(signal transduction);GO:0031225(anchored to membrane);GO:0045569(TRAIL binding)	04060(Cytokine-cytokine receptor interaction - Homo sapiens (human));04061(Viral protein interaction with cytokine and cytokine receptor - Homo sapiens (human))	0.0001	1	418,	0	-4	-3.06	14.6	5' UTR	8	22941868	22961071	19204	1
chr8	17503071	17504632	1562	ENSG00000129422	ENST00000400046	29206	MTUS1	microtubule associated tumor suppressor 1 [Source:HGNC Symbol;Acc:29789]	GO:0005634(nucleus);GO:0005739(mitochondrion);GO:0005794(Golgi apparatus);GO:0005815(microtubule organizing center);GO:0005819(spindle);GO:0005874(microtubule);GO:0005886(plasma membrane);GO:0071375(cellular response to peptide hormone stimulus)	NA	0.0001	2	578,142,	0,1420	-4	-3.06	14.6	3' UTR	8	17501304	17533838	32535	2
chr8	119207720	119208049	330	ENSG00000177570	ENST00000409003	426135	SAMD12	sterile alpha motif domain containing 12 [Source:HGNC Symbol;Acc:31750]	GO:0005515(protein binding);GO:0005634(nucleus);GO:0043565(sequence-specific DNA binding)	NA	0.0001	1	330,	0	-4	-3.06	14.6	3' UTR	8	119201698	119634184	432487	2
chr8	121550743	121554093	3351	ENSG00000172167	ENST00000519841	0	MTBP	Mdm2, transformed 3T3 cell double minute 2, p53 binding protein (mouse) binding protein, 104kDa [Source:HGNC Symbol;Acc:7417]	GO:0005515(protein binding);GO:0007050(cell cycle arrest);GO:0007089(traversing start control point of mitotic cell cycle);GO:0008285(negative regulation of cell proliferation)	NA	2.1e-07	2	467,44,	0,3307	-6.67	-5.59	14.6	3' UTR	8	121550935	121554373	3439	1
chr9	41591544	41591993	450	ENSG00000198566	ENST00000458742	17551	ZNF658B	zinc finger protein 658B, pseudogene [Source:HGNC Symbol;Acc:32033]	NA	NA	0.0001	1	450,	0	-4	-3.06	14.6	Exon (ENST00000458742/ENSG00000198566, exon 5 of 6)	9	41588823	41609544	20722	2
chr9	72873246	72873425	180	ENSG00000268364	ENST00000594708	357	SMC5-AS1	SMC5 antisense RNA 1 (head to head) [Source:HGNC Symbol;Acc:48718]	NA	NA	0.0001	1	180,	0	-4	-3.06	14.6	Exon (ENST00000594708/ENSG00000268364, exon 1 of 4)	9	72808913	72873782	64870	2
chr9	96197614	96199317	1704	ENSG00000227603	ENST00000445280	86	RP11-165J3.6	NA	NA	NA	8.1e-10	2	591,14,	0,1690	-9.09	-7.9	14.6	Exon (ENST00000445280/ENSG00000227603, exon 1 of 2)	9	96197614	96199403	1790	2
chr9	135277350	135282209	4860	ENSG00000125482	ENST00000334270	0	TTF1	transcription termination factor, RNA polymerase I [Source:HGNC Symbol;Acc:12397]	GO:0003677(DNA binding);GO:0003682(chromatin binding);GO:0005515(protein binding);GO:0005634(nucleus);GO:0005654(nucleoplasm);GO:0005730(nucleolus);GO:0006338(chromatin remodeling);GO:0006353(DNA-dependent transcription, termination);GO:0006355(regulation of transcription, DNA-dependent);GO:0006360(transcription from RNA polymerase I promoter);GO:0006361(transcription initiation from RNA polymera…	04918(Thyroid hormone synthesis - Homo sapiens (human))	0.0001	2	866,33,	0,4827	-4	-3.06	14.6	5' UTR	9	135251008	135282209	31202	2
chr10	52395001	52395541	541	ENSG00000226200	ENST00000443374	10290	RP11-50E11.3	NA	NA	NA	5.9e-07	1	541,	0	-6.23	-5.16	14.6	Exon (ENST00000443374/ENSG00000226200, exon 4 of 4)	10	52384711	52401211	16501	1
chr10	120790028	120790656	629	ENSG00000188613	ENST00000425699	800	NANOS1	nanos homolog 1 (Drosophila) [Source:HGNC Symbol;Acc:23044]	GO:0003723(RNA binding);GO:0005515(protein binding);GO:0005737(cytoplasm);GO:0008270(zinc ion binding);GO:0010631(epithelial cell migration);GO:0016477(cell migration);GO:0017148(negative regulation of translation);GO:0030371(translation repressor activity);GO:0048471(perinuclear region of cytoplasm)	NA	1.5e-07	1	629,	0	-6.81	-5.71	14.6	3' UTR	10	120789228	120793854	4627	1
chr10	45959054	46028625	69572	ENSG00000165406	ENST00000453424	2217	MARCH8	membrane-associated ring finger (C3HC4) 8, E3 ubiquitin protein ligase [Source:HGNC Symbol;Acc:23356]	GO:0000209(protein polyubiquitination);GO:0002495(antigen processing and presentation of peptide antigen via MHC class II);GO:0004842(ubiquitin-protein ligase activity);GO:0005515(protein binding);GO:0005764(lysosome);GO:0005765(lysosomal membrane);GO:0005768(endosome);GO:0008270(zinc ion binding);GO:0016021(integral to membrane);GO:0016567(protein ubiquitination);GO:0030659(cytoplasmic vesicle m…	NA	0.0001	4	391,89,51,68,	0,633,25761,69504	-4	-3.06	14.6	Exon (ENST00000453424/ENSG00000165406, exon 2 of 8)	10	45950035	46030842	80808	2
chr11	101833364	101833842	479	ENSG00000110318	ENST00000263468	47618	KIAA1377	KIAA1377 [Source:HGNC Symbol;Acc:29264]	GO:0005515(protein binding);GO:0030496(midbody)	NA	0.0001	1	479,	0	-4	-3.06	14.6	3' UTR	11	101785746	101871789	86044	1
chr11	501092	501781	690	ENSG00000023191	ENST00000534797	1789	RNH1	ribonuclease/angiogenin inhibitor 1 [Source:HGNC Symbol;Acc:10074]	GO:0005515(protein binding);GO:0005737(cytoplasm);GO:0006402(mRNA catabolic process);GO:0008428(ribonuclease inhibitor activity);GO:0032311(angiogenin-PRI complex);GO:0045765(regulation of angiogenesis)	NA	0.0001	1	690,	0	-4	-3.06	14.6	Exon (ENST00000533592/ENSG00000023191, exon 1 of 1)	11	494512	503570	9059	2
chr12	5603603	5604169	567	ENSG00000185652	ENST00000535299	62325	NTF3	neurotrophin 3 [Source:HGNC Symbol;Acc:8023]	GO:0000187(activation of MAPK activity);GO:0002092(positive regulation of receptor internalization);GO:0005102(receptor binding);GO:0005165(neurotrophin receptor binding);GO:0005515(protein binding);GO:0005576(extracellular region);GO:0007165(signal transduction);GO:0007169(transmembrane receptor protein tyrosine kinase signaling pathway);GO:0007267(cell-cell signaling);GO:0007274(neuromuscular s…	04010(MAPK signaling pathway - Homo sapiens (human));04014(Ras signaling pathway - Homo sapiens (human));04151(PI3K-Akt signaling pathway - Homo sapiens (human));04722(Neurotrophin signaling pathway - Homo sapiens (human))	0.0001	1	567,	0	-4	-3.06	14.6	3' UTR	12	5541278	5630702	89425	1
chr12	6484241	6484599	359	ENSG00000111319	ENST00000360168	0	SCNN1A	sodium channel, non-voltage-gated 1 alpha subunit [Source:HGNC Symbol;Acc:10599]	GO:0003779(actin binding);GO:0005272(sodium channel activity);GO:0005515(protein binding);GO:0005829(cytosol);GO:0005886(plasma membrane);GO:0006814(sodium ion transport);GO:0007588(excretion);GO:0009897(external side of plasma membrane);GO:0015280(ligand-gated sodium channel activity);GO:0016020(membrane);GO:0016021(integral to membrane);GO:0016324(apical plasma membrane);GO:0030864(cortical act…	04742(Taste transduction - Homo sapiens (human));04960(Aldosterone-regulated sodium reabsorption - Homo sapiens (human))	1.4e-07	1	359,	0	-6.84	-5.74	14.6	5' UTR	12	6456009	6484390	28382	2
chr12	15748626	15748925	300	ENSG00000151490	ENST00000281171	273295	PTPRO	protein tyrosine phosphatase, receptor type, O [Source:HGNC Symbol;Acc:9678]	GO:0000902(cell morphogenesis);GO:0002548(monocyte chemotaxis);GO:0003093(regulation of glomerular filtration);GO:0003105(negative regulation of glomerular filtration);GO:0004725(protein tyrosine phosphatase activity);GO:0005001(transmembrane receptor protein tyrosine phosphatase activity);GO:0005515(protein binding);GO:0005886(plasma membrane);GO:0005887(integral to plasma membrane);GO:0006470(p…	NA	7.1e-07	1	300,	0	-6.15	-5.09	14.6	3' UTR	12	15475331	15750327	274997	1
chr12	121881123	121881542	420	ENSG00000089094	ENST00000377069	136822	KDM2B	lysine (K)-specific demethylase 2B [Source:HGNC Symbol;Acc:13610]	GO:0000122(negative regulation of transcription from RNA polymerase II promoter);GO:0003677(DNA binding);GO:0005515(protein binding);GO:0005634(nucleus);GO:0005730(nucleolus);GO:0006351(transcription, DNA-templated);GO:0007283(spermatogenesis);GO:0008270(zinc ion binding);GO:0016577(histone demethylation);GO:0019843(rRNA binding);GO:0021555(midbrain-hindbrain boundary morphogenesis);GO:0021592(fo…	NA	0.0001	1	420,	0	-4	-3.06	14.6	Exon (ENST00000542973/ENSG00000089094, exon 7 of 14)	12	121866900	122018364	151465	2
chr13	47408980	47409249	270	ENSG00000102468	ENST00000378688	60924	HTR2A	5-hydroxytryptamine (serotonin) receptor 2A, G protein-coupled [Source:HGNC Symbol;Acc:5293]	GO:0001659(temperature homeostasis);GO:0001965(G-protein alpha-subunit binding);GO:0004930(G-protein coupled receptor activity);GO:0004993(serotonin receptor activity);GO:0005515(protein binding);GO:0005737(cytoplasm);GO:0005829(cytosol);GO:0005886(plasma membrane);GO:0005887(integral to plasma membrane);GO:0005901(caveola);GO:0006874(cellular calcium ion homeostasis);GO:0006939(smooth muscle con…	04020(Calcium signaling pathway - Homo sapiens (human));04080(Neuroactive ligand-receptor interaction - Homo sapiens (human));04540(Gap junction - Homo sapiens (human));04726(Serotonergic synapse - Homo sapiens (human));04750(Inflammatory mediator regulation of TRP channels - Homo sapiens (human))	0.0001	1	270,	0	-4	-3.06	14.6	Exon (ENST00000378688/ENSG00000102468, exon 3 of 3)	13	47405685	47470173	64489	2
chr14	45645765	45646034	270	ENSG00000187790	ENST00000267430	40615	FANCM	Fanconi anemia, complementation group M [Source:HGNC Symbol;Acc:23168]	GO:0000712(resolution of meiotic recombination intermediates);GO:0003676(nucleic acid binding);GO:0003677(DNA binding);GO:0003682(chromatin binding);GO:0004386(helicase activity);GO:0004518(nuclease activity);GO:0005515(protein binding);GO:0005524(ATP binding);GO:0005654(nucleoplasm);GO:0006259(DNA metabolic process);GO:0006281(DNA repair);GO:0008026(ATP-dependent helicase activity);GO:0016787(hy…	03460(Fanconi anemia pathway - Homo sapiens (human))	0.0001	1	270,	0	-4	-3.06	14.6	Exon (ENST00000267430/ENSG00000187790, exon 14 of 23)	14	45605150	45670090	64941	1
chr15	65936792	65944104	7313	ENSG00000074621	ENST00000434116	33088	SLC24A1	solute carrier family 24 (sodium/potassium/calcium exchanger), member 1 [Source:HGNC Symbol;Acc:10975]	GO:0005515(protein binding);GO:0005886(plasma membrane);GO:0005887(integral to plasma membrane);GO:0006810(transport);GO:0006811(ion transport);GO:0006816(calcium ion transport);GO:0007601(visual perception);GO:0007603(phototransduction, visible light);GO:0008273(calcium, potassium:sodium antiporter activity);GO:0009642(response to light intensity);GO:0015293(symporter activity);GO:0016020(membra…	04744(Phototransduction - Homo sapiens (human))	1.6e-21	4	60,92,561,97,	0,1158,5928,7216	-20.8	-19.3	14.6	Exon (ENST00000434116/ENSG00000074621, exon 5 of 8)	15	65903704	65945267	41564	1
chr15	80736637	80737493	857	ENSG00000258010	ENST00000548231	0	RP11-210M15.1	NA	NA	NA	8.1e-05	1	857,	0	-4.09	-3.15	14.6	Exon (ENST00000548231/ENSG00000258010, exon 1 of 3)	15	80726136	80737493	11358	2
chr17	70339495	70340086	592	ENSG00000227036	ENST00000581801	248408	LINC00511	long intergenic non-protein coding RNA 511 [Source:HGNC Symbol;Acc:43564]	NA	NA	0.0001	1	592,	0	-4	-3.06	14.6	Exon (ENST00000577573/ENSG00000264026, exon 1 of 4)	17	70319299	70588494	269196	2
chr17	13504587	13505244	658	ENSG00000153976	ENST00000284110	0	HS3ST3A1	heparan sulfate (glucosamine) 3-O-sulfotransferase 3A1 [Source:HGNC Symbol;Acc:5196]	GO:0000139(Golgi membrane);GO:0005975(carbohydrate metabolic process);GO:0006024(glycosaminoglycan biosynthetic process);GO:0008146(sulfotransferase activity);GO:0016021(integral to membrane);GO:0030203(glycosaminoglycan metabolic process);GO:0033872([heparan sulfate]-glucosamine 3-sulfotransferase 3 activity);GO:0044281(small molecule metabolic process)	00534(Glycosaminoglycan biosynthesis - heparan sulfate / heparin - Homo sapiens (human))	4e-29	1	658,	0	-28.4	-26.7	14.6	5' UTR	17	13399006	13505244	106239	2
chr19	18496981	18499122	2142	ENSG00000130513	ENST00000594925	0	GDF15	growth differentiation factor 15 [Source:HGNC Symbol;Acc:30142]	GO:0005125(cytokine activity);GO:0005576(extracellular region);GO:0005615(extracellular space);GO:0007165(signal transduction);GO:0007179(transforming growth factor beta receptor signaling pathway);GO:0007267(cell-cell signaling);GO:0008083(growth factor activity)	04060(Cytokine-cytokine receptor interaction - Homo sapiens (human))	7.1e-05	3	296,95,27,	0,749,2115	-4.15	-3.2	14.6	5' UTR	19	18497730	18499294	1565	1
chr19	28289171	28296932	7762	ENSG00000267264	ENST00000586818	0	CTC-459F4.6	NA	NA	NA	2.5e-05	3	20,249,420,	0,955,7342	-4.6	-3.63	14.6	Exon (ENST00000586784/ENSG00000267575, exon 2 of 2)	19	28294446	28294968	523	1
chr19	38826715	38827767	1053	ENSG00000099338	ENST00000215069	0	CATSPERG	catsper channel auxiliary subunit gamma [Source:HGNC Symbol;Acc:25243]	GO:0005886(plasma membrane);GO:0007275(multicellular organismal development);GO:0007283(spermatogenesis);GO:0007338(single fertilization);GO:0030154(cell differentiation);GO:0032504(multicellular organism reproduction);GO:0035036(sperm-egg recognition);GO:0036128(CatSper complex);GO:0097228(sperm principal piece)	NA	0.0001	2	559,100,	0,953	-4	-3.06	14.6	5' UTR	19	38826783	38861589	34807	1
chr19	57038692	57039319	628	ENSG00000196263	ENST00000308031	19480	ZNF471	zinc finger protein 471 [Source:HGNC Symbol;Acc:23226]	GO:0003676(nucleic acid binding);GO:0003677(DNA binding);GO:0005622(intracellular);GO:0005634(nucleus);GO:0006351(transcription, DNA-templated);GO:0006355(regulation of transcription, DNA-dependent);GO:0046872(metal ion binding)	05168(Herpes simplex virus 1 infection - Homo sapiens (human))	0.0001	1	628,	0	-4	-3.06	14.6	3' UTR	19	57019212	57041590	22379	1
chr19	12501907	12502355	449	ENSG00000196466	ENST00000460935	3579	ZNF799	zinc finger protein 799 [Source:HGNC Symbol;Acc:28071]	GO:0003676(nucleic acid binding);GO:0003677(DNA binding);GO:0005622(intracellular);GO:0005634(nucleus);GO:0006351(transcription, DNA-templated);GO:0006355(regulation of transcription, DNA-dependent);GO:0046872(metal ion binding)	05168(Herpes simplex virus 1 infection - Homo sapiens (human))	0.0001	1	449,	0	-4	-3.06	14.6	Exon (ENST00000460935/ENSG00000196466, exon 3 of 3)	19	12500830	12505934	5105	2
chr19	31767140	31768069	930	ENSG00000121297	ENST00000240587	72384	TSHZ3	teashirt zinc finger homeobox 3 [Source:HGNC Symbol;Acc:30700]	GO:0001656(metanephros development);GO:0001657(ureteric bud development);GO:0001701(in utero embryonic development);GO:0002087(regulation of respiratory gaseous exchange by neurological system process);GO:0003677(DNA binding);GO:0003682(chromatin binding);GO:0003700(sequence-specific DNA binding transcription factor activity);GO:0005515(protein binding);GO:0005634(nucleus);GO:0005739(mitochondrio…	NA	0.0001	1	930,	0	-4	-3.06	14.6	3' UTR	19	31765851	31840453	74603	2
chr19	53642778	53644366	1589	ENSG00000197937	ENST00000601804	17940	ZNF347	zinc finger protein 347 [Source:HGNC Symbol;Acc:16447]	GO:0003676(nucleic acid binding);GO:0003677(DNA binding);GO:0005622(intracellular);GO:0005634(nucleus);GO:0006351(transcription, DNA-templated);GO:0006355(regulation of transcription, DNA-dependent);GO:0046872(metal ion binding)	05168(Herpes simplex virus 1 infection - Homo sapiens (human))	4.3e-07	1	1589,	0	-6.37	-5.3	14.6	3' UTR	19	53627325	53662306	34982	2
chr22	18977453	18977693	241	ENSG00000237517	ENST00000438934	19426	DGCR5	DiGeorge syndrome critical region gene 5 (non-protein coding) [Source:HGNC Symbol;Acc:16757]	NA	NA	0.0001	1	241,	0	-4	-3.06	14.6	Exon (ENST00000438934/ENSG00000237517, exon 5 of 5)	22	18958027	18982141	24115	1
chrX	134654883	134655229	347	ENSG00000165359	ENST00000493637	0	DDX26B	DEAD/H (Asp-Glu-Ala-Asp/His) box polypeptide 26B [Source:HGNC Symbol;Acc:27334]	NA	NA	2.5e-05	2	146,64,	0,283	-4.6	-3.63	14.6	5' UTR	23	134654918	134716434	61517	1
chrX	38135930	38143796	7867	ENSG00000156313	ENST00000318842	43021	RPGR	retinitis pigmentosa GTPase regulator [Source:HGNC Symbol;Acc:10295]	GO:0001750(photoreceptor outer segment);GO:0005085(guanyl-nucleotide exchange factor activity);GO:0005515(protein binding);GO:0005737(cytoplasm);GO:0005794(Golgi apparatus);GO:0005813(centrosome);GO:0005929(cilium);GO:0006886(intracellular protein transport);GO:0007601(visual perception);GO:0036064(ciliary basal body);GO:0036126(sperm flagellum);GO:0042073(intraciliary transport);GO:0042384(ciliu…	NA	2.1e-07	3	96,39,135,	0,2490,7732	-6.67	-5.59	14.6	3' UTR	23	38128416	38186817	58402	2
chr2	10831719	10832047	329	ENSG00000243819	ENST00000607781	1249	RN7SL832P	RNA, 7SL, cytoplasmic 832, pseudogene [Source:HGNC Symbol;Acc:46848]	NA	NA	0.0001	1	329,	0	-4	-3.06	14.6	Exon (ENST00000607781/ENSG00000243819, exon 1 of 1)	2	10830470	10832225	1756	1
chr12	133696858	133706850	9993	ENSG00000214029	ENST00000397313	0	ZNF891	zinc finger protein 891 [Source:HGNC Symbol;Acc:38709]	GO:0003676(nucleic acid binding);GO:0003677(DNA binding);GO:0005622(intracellular);GO:0005634(nucleus);GO:0006351(transcription, DNA-templated);GO:0006355(regulation of transcription, DNA-dependent);GO:0046872(metal ion binding)	05168(Herpes simplex virus 1 infection - Homo sapiens (human))	9.1e-08	2	1753,38,	0,9955	-7.04	-5.94	14.6	5' UTR	12	133696870	133698504	1635	2
chrX	72433335	72434324	990	ENSG00000186462	ENST00000373517	360	NAP1L2	nucleosome assembly protein 1-like 2 [Source:HGNC Symbol;Acc:7638]	GO:0005634(nucleus);GO:0006334(nucleosome assembly)	NA	2.8e-09	1	990,	0	-8.56	-7.39	14.6	5' UTR	23	72432135	72434684	2550	2
chr7	42949229	42950301	1073	ENSG00000136197	ENST00000350427	1467	C7orf25	chromosome 7 open reading frame 25 [Source:HGNC Symbol;Acc:21703]	NA	NA	2.5e-19	1	1073,	0	-18.6	-17.1	14.5	3' UTR	7	42948325	42951768	3444	2
chr19	40579456	40581340	1885	ENSG00000197782	ENST00000450241	15455	ZNF780A	zinc finger protein 780A [Source:HGNC Symbol;Acc:27603]	GO:0003676(nucleic acid binding);GO:0003677(DNA binding);GO:0005622(intracellular);GO:0005634(nucleus);GO:0006351(transcription, DNA-templated);GO:0006355(regulation of transcription, DNA-dependent);GO:0046872(metal ion binding)	05168(Herpes simplex virus 1 infection - Homo sapiens (human))	1.6e-13	1	1885,	0	-12.8	-11.5	14.4	3' UTR	19	40575059	40596795	21737	2
chr2	74650730	74650969	240	ENSG00000005448	ENST00000461531	1925	WDR54	WD repeat domain 54 [Source:HGNC Symbol;Acc:25770]	GO:0005515(protein binding)	NA	2.8e-08	1	240,	0	-7.56	-6.43	14.3	Exon (ENST00000468778/ENSG00000005448, exon 2 of 6)	2	74648805	74652601	3797	1
chr9	97522090	97522838	749	ENSG00000148120	ENST00000427193	0	C9orf3	chromosome 9 open reading frame 3 [Source:HGNC Symbol;Acc:1361]	GO:0004177(aminopeptidase activity);GO:0005488(binding);GO:0005730(nucleolus);GO:0005737(cytoplasm);GO:0006508(proteolysis);GO:0008237(metallopeptidase activity);GO:0008270(zinc ion binding);GO:0019370(leukotriene biosynthetic process)	NA	1.8e-08	1	749,	0	-7.75	-6.62	14.3	Exon (ENST00000277198/ENSG00000148120, exon 2 of 8)	9	97522444	97525693	3250	1
chr15	75633369	75634268	900	ENSG00000140365	ENST00000480484	4952	COMMD4	COMM domain containing 4 [Source:HGNC Symbol;Acc:26027]	GO:0005515(protein binding);GO:0005737(cytoplasm)	NA	2.8e-08	1	900,	0	-7.56	-6.43	14.3	3' UTR	15	75628417	75634268	5852	1
chr16	89294433	89295243	811	ENSG00000260659	ENST00000563182	0	RP11-46C24.6	NA	NA	NA	1.5e-08	1	811,	0	-7.83	-6.69	14.3	3' UTR	16	89293215	89295100	1886	2
chr19	48789127	48790565	1439	ENSG00000178150	ENST00000597695	113552	ZNF114	zinc finger protein 114 [Source:HGNC Symbol;Acc:12894]	GO:0003676(nucleic acid binding);GO:0003677(DNA binding);GO:0005622(intracellular);GO:0005634(nucleus);GO:0006351(transcription, DNA-templated);GO:0006355(regulation of transcription, DNA-dependent);GO:0046872(metal ion binding)	05168(Herpes simplex virus 1 infection - Homo sapiens (human))	1e-17	1	1439,	0	-17	-15.5	14.3	3' UTR	19	48675575	48790833	115259	1
chr12	53645909	53648189	2281	ENSG00000182544	ENST00000552097	0	MFSD5	major facilitator superfamily domain containing 5 [Source:HGNC Symbol;Acc:28156]	GO:0005886(plasma membrane);GO:0006811(ion transport);GO:0016021(integral to membrane);GO:0055085(transmembrane transport)	NA	5e-35	3	144,35,1588,	0,324,693	-34.3	-32.5	14.3	5' UTR	12	53646233	53646993	761	1
chr1	40960794	40961747	954	ENSG00000187815	ENST00000372706	17907	ZFP69	ZFP69 zinc finger protein [Source:HGNC Symbol;Acc:24708]	GO:0003676(nucleic acid binding);GO:0003677(DNA binding);GO:0005622(intracellular);GO:0005634(nucleus);GO:0006351(transcription, DNA-templated);GO:0006355(regulation of transcription, DNA-dependent);GO:0046872(metal ion binding)	05168(Herpes simplex virus 1 infection - Homo sapiens (human))	2.2e-06	1	954,	0	-5.65	-4.62	14	3' UTR	1	40942887	40962015	19129	1
chr1	40981634	40981961	328	ENSG00000164002	ENST00000358527	7221	EXO5	exonuclease 5 [Source:HGNC Symbol;Acc:26115]	GO:0003677(DNA binding);GO:0005634(nucleus);GO:0005829(cytosol);GO:0008310(single-stranded DNA 3'-5' exodeoxyribonuclease activity);GO:0036297(interstrand cross-link repair);GO:0042803(protein homodimerization activity);GO:0045145(single-stranded DNA 5'-3' exodeoxyribonuclease activity);GO:0046872(metal ion binding);GO:0051539(4 iron, 4 sulfur cluster binding)	NA	0.00015	1	328,	0	-3.82	-2.9	14	3' UTR	1	40974413	40981708	7296	1
chr1	202842257	202842793	537	ENSG00000243113	ENST00000438944	0	RP11-480I12.9	NA	NA	NA	0.00015	1	537,	0	-3.82	-2.9	14	Exon (ENST00000456105/ENSG00000234996, exon 3 of 3)	1	202842422	202843454	1033	1
chr1	223175768	223176608	841	ENSG00000154309	ENST00000284476	74002	DISP1	dispatched homolog 1 (Drosophila) [Source:HGNC Symbol;Acc:19711]	GO:0007224(smoothened signaling pathway);GO:0007225(patched ligand maturation);GO:0007368(determination of left/right symmetry);GO:0007389(pattern specification process);GO:0008158(hedgehog receptor activity);GO:0009880(embryonic pattern specification);GO:0009953(dorsal/ventral pattern formation);GO:0015197(peptide transporter activity);GO:0015833(peptide transport);GO:0016020(membrane);GO:001602…	NA	4e-19	1	841,	0	-18.4	-16.9	14	Exon (ENST00000284476/ENSG00000154309, exon 8 of 8)	1	223101766	223179337	77572	1
chr1	17313005	17313273	269	ENSG00000159363	ENST00000326735	24994	ATP13A2	ATPase type 13A2 [Source:HGNC Symbol;Acc:30213]	GO:0000166(nucleotide binding);GO:0005515(protein binding);GO:0005524(ATP binding);GO:0005764(lysosome);GO:0005765(lysosomal membrane);GO:0006812(cation transport);GO:0016021(integral to membrane);GO:0016887(ATPase activity);GO:0019829(cation-transporting ATPase activity);GO:0046872(metal ion binding)	NA	0.00015	1	269,	0	-3.82	-2.9	14	Exon (ENST00000326735/ENSG00000159363, exon 28 of 29)	1	17312453	17338267	25815	2
chr1	201915417	201915655	239	ENSG00000163431	ENST00000367288	60	LMOD1	leiomodin 1 (smooth muscle) [Source:HGNC Symbol;Acc:6647]	GO:0003779(actin binding);GO:0005523(tropomyosin binding);GO:0005737(cytoplasm);GO:0005829(cytosol);GO:0005856(cytoskeleton);GO:0006936(muscle contraction);GO:0016020(membrane)	NA	0.00012	1	239,	0	-3.93	-3	14	5' UTR	1	201865580	201915715	50136	2
chr1	235969320	235971932	2613	ENSG00000143669	ENST00000389794	58288	LYST	lysosomal trafficking regulator [Source:HGNC Symbol;Acc:1968]	GO:0002446(neutrophil mediated immunity);GO:0002456(T cell mediated immunity);GO:0005488(binding);GO:0005515(protein binding);GO:0005829(cytosol);GO:0006644(phospholipid metabolic process);GO:0007017(microtubule-based process);GO:0007040(lysosome organization);GO:0007596(blood coagulation);GO:0015630(microtubule cytoskeleton);GO:0030595(leukocyte chemotaxis);GO:0032438(melanosome organization);GO…	NA	0.00015	2	753,178,	0,2435	-3.82	-2.9	14	Exon (ENST00000389794/ENSG00000143669, exon 5 of 53)	1	235824341	236030220	205880	2
chr2	11945411	11945591	181	ENSG00000134324	ENST00000449576	127690	LPIN1	lipin 1 [Source:HGNC Symbol;Acc:13345]	GO:0000122(negative regulation of transcription from RNA polymerase II promoter);GO:0000266(mitochondrial fission);GO:0001085(RNA polymerase II transcription factor binding);GO:0003674(molecular_function);GO:0003713(transcription coactivator activity);GO:0005515(protein binding);GO:0005634(nucleus);GO:0005667(transcription factor complex);GO:0005737(cytoplasm);GO:0005741(mitochondrial outer membr…	00561(Glycerolipid metabolism - Homo sapiens (human));00564(Glycerophospholipid metabolism - Homo sapiens (human));01100(Metabolic pathways - Homo sapiens (human));04150(mTOR signaling pathway - Homo sapiens (human))	0.00015	1	181,	0	-3.82	-2.9	14	Exon (ENST00000487346/ENSG00000134324, exon 2 of 2)	2	11817721	11965013	147293	1
chr2	103148909	103149088	180	ENSG00000180251	ENST00000295269	59147	SLC9A4	solute carrier family 9, subfamily A (NHE4, cation proton antiporter 4), member 4 [Source:HGNC Symbol;Acc:11077]	GO:0005886(plasma membrane);GO:0006811(ion transport);GO:0006812(cation transport);GO:0006814(sodium ion transport);GO:0006885(regulation of pH);GO:0015299(solute:hydrogen antiporter activity);GO:0015385(sodium:hydrogen antiporter activity);GO:0016021(integral to membrane);GO:0016323(basolateral plasma membrane);GO:0016324(apical plasma membrane);GO:0055085(transmembrane transport)	04971(Gastric acid secretion - Homo sapiens (human))	0.00015	1	180,	0	-3.82	-2.9	14	Exon (ENST00000295269/ENSG00000180251, exon 12 of 12)	2	103089762	103150431	60670	1
chr2	118846058	118854237	8180	ENSG00000125629	ENST00000467223	0	INSIG2	insulin induced gene 2 [Source:HGNC Symbol;Acc:20452]	GO:0005515(protein binding);GO:0005783(endoplasmic reticulum);GO:0005789(endoplasmic reticulum membrane);GO:0006641(triglyceride metabolic process);GO:0006695(cholesterol biosynthetic process);GO:0006991(response to sterol depletion);GO:0008134(transcription factor binding);GO:0008203(cholesterol metabolic process);GO:0010894(negative regulation of steroid biosynthetic process);GO:0016126(sterol …	NA	0.00015	3	60,117,243,	0,68,7937	-3.82	-2.9	14	5' UTR	2	118846126	118865966	19841	1
chr2	178479184	178479393	210	ENSG00000197557	ENST00000355689	4301	TTC30A	tetratricopeptide repeat domain 30A [Source:HGNC Symbol;Acc:25853]	GO:0005515(protein binding);GO:0005929(cilium);GO:0030030(cell projection organization)	NA	0.00015	1	210,	0	-3.82	-2.9	14	3' UTR	2	178477720	178483694	5975	2
chr2	208013900	208031931	18032	ENSG00000118263	ENST00000309446	0	KLF7	Kruppel-like factor 7 (ubiquitous) [Source:HGNC Symbol;Acc:6350]	GO:0003677(DNA binding);GO:0003700(sequence-specific DNA binding transcription factor activity);GO:0003713(transcription coactivator activity);GO:0005634(nucleus);GO:0006351(transcription, DNA-templated);GO:0006357(regulation of transcription from RNA polymerase II promoter);GO:0007409(axonogenesis);GO:0007411(axon guidance);GO:0008270(zinc ion binding);GO:0045893(positive regulation of transcrip…	NA	1.6e-18	4	25,720,91,214,	0,16291,17581,17818	-17.8	-16.3	14	5' UTR	2	207938861	208030669	91809	2
chr2	234775341	234776000	660	ENSG00000224287	ENST00000438684	1090	MSL3P1	male-specific lethal 3 homolog (Drosophila) pseudogene 1 [Source:HGNC Symbol;Acc:17837]	NA	NA	5.6e-06	1	660,	0	-5.25	-4.24	14	Exon (ENST00000438684/ENSG00000224287, exon 2 of 2)	2	234774083	234777090	3008	2
chr3	48327894	48328312	419	ENSG00000164048	ENST00000427617	45304	ZNF589	zinc finger protein 589 [Source:HGNC Symbol;Acc:16747]	GO:0003676(nucleic acid binding);GO:0003677(DNA binding);GO:0005622(intracellular);GO:0005634(nucleus);GO:0006355(regulation of transcription, DNA-dependent);GO:0046872(metal ion binding)	05168(Herpes simplex virus 1 infection - Homo sapiens (human))	0.00015	1	419,	0	-3.82	-2.9	14	3' UTR	3	48282590	48329117	46528	1
chr3	15373549	15373995	447	ENSG00000131370	ENST00000450625	0	SH3BP5	SH3-domain binding protein 5 (BTK-associated) [Source:HGNC Symbol;Acc:10827]	GO:0004860(protein kinase inhibitor activity);GO:0005515(protein binding);GO:0005737(cytoplasm);GO:0005739(mitochondrion);GO:0006469(negative regulation of protein kinase activity);GO:0007165(signal transduction);GO:0017124(SH3 domain binding);GO:0035556(intracellular signal transduction)	NA	0.00015	2	22,218,	0,229	-3.82	-2.9	14	5' UTR	3	15303665	15373983	70319	2
chr3	36898713	36899013	301	ENSG00000168016	ENST00000428977	1361	TRANK1	tetratricopeptide repeat and ankyrin repeat containing 1 [Source:HGNC Symbol;Acc:29011]	GO:0005515(protein binding);GO:0005524(ATP binding);GO:0016787(hydrolase activity)	NA	1.5e-07	1	301,	0	-6.81	-5.72	14	Exon (ENST00000428977/ENSG00000168016, exon 2 of 13)	3	36868311	36900374	32064	2
chr4	71569951	71570741	791	ENSG00000018189	ENST00000503876	0	RUFY3	RUN and FYVE domain containing 3 [Source:HGNC Symbol;Acc:30285]	GO:0005515(protein binding);GO:0030175(filopodium);GO:0030426(growth cone);GO:0046872(metal ion binding);GO:0050771(negative regulation of axonogenesis)	NA	3.7e-05	3	115,52,224,	0,190,567	-4.43	-3.47	14	5' UTR	4	71570141	71634339	64199	1
chr4	165878963	165879320	358	ENSG00000183439	ENST00000329314	19500	TRIM61	tripartite motif containing 61 [Source:HGNC Symbol;Acc:24339]	GO:0005515(protein binding);GO:0005622(intracellular);GO:0008270(zinc ion binding);GO:0046872(metal ion binding)	NA	0.00015	1	358,	0	-3.82	-2.9	14	3' UTR	4	165875598	165898820	23223	2
chr5	140784045	140784254	210	ENSG00000081853	ENST00000394576	65506	PCDHGA2	protocadherin gamma subfamily A, 2 [Source:HGNC Symbol;Acc:8700]	GO:0005509(calcium ion binding);GO:0005886(plasma membrane);GO:0007156(homophilic cell adhesion);GO:0016020(membrane);GO:0016021(integral to membrane)	NA	0.00015	1	210,	0	-3.82	-2.9	14	Exon (ENST00000573521/ENSG00000261934, exon 1 of 4)	5	140718539	140892546	174008	1
chr5	479752	482262	2511	ENSG00000066230	ENST00000264938	42185	SLC9A3	solute carrier family 9, subfamily A (NHE3, cation proton antiporter 3), member 3 [Source:HGNC Symbol;Acc:11073]	GO:0005515(protein binding);GO:0005886(plasma membrane);GO:0005903(brush border);GO:0006811(ion transport);GO:0006812(cation transport);GO:0006814(sodium ion transport);GO:0006885(regulation of pH);GO:0009986(cell surface);GO:0015299(solute:hydrogen antiporter activity);GO:0015385(sodium:hydrogen antiporter activity);GO:0016021(integral to membrane);GO:0016324(apical plasma membrane);GO:0030165(P…	04964(Proximal tubule bicarbonate reclamation - Homo sapiens (human));04974(Protein digestion and absorption - Homo sapiens (human));04976(Bile secretion - Homo sapiens (human));04978(Mineral absorption - Homo sapiens (human))	2.1e-06	3	329,71,80,	0,1928,2431	-5.68	-4.65	14	Exon (ENST00000607286/ENSG00000225138, exon 6 of 7)	5	473425	524447	51023	2
chr5	43579203	43602883	23681	ENSG00000112992	ENST00000505678	0	NNT	nicotinamide nucleotide transhydrogenase [Source:HGNC Symbol;Acc:7863]	GO:0003957(NAD(P)+ transhydrogenase (B-specific) activity);GO:0005739(mitochondrion);GO:0005743(mitochondrial inner membrane);GO:0005746(mitochondrial respiratory chain);GO:0006099(tricarboxylic acid cycle);GO:0008746(NAD(P)+ transhydrogenase activity);GO:0008750(NAD(P)+ transhydrogenase (AB-specific) activity);GO:0015992(proton transport);GO:0016021(integral to membrane);GO:0016491(oxidoreductas…	00760(Nicotinate and nicotinamide metabolism - Homo sapiens (human));01100(Metabolic pathways - Homo sapiens (human))	0.0001	4	100,100,126,4,	0,4366,9540,23677	-3.99	-3.05	14	5' UTR	5	43602794	43616165	13372	1
chr5	138728082	138728559	478	ENSG00000228672	ENST00000434752	2326	PROB1	proline-rich basic protein 1 [Source:HGNC Symbol;Acc:41906]	NA	NA	0.00012	1	478,	0	-3.93	-3	14	Exon (ENST00000434752/ENSG00000228672, exon 1 of 1)	5	138727635	138730885	3251	2
chr6	35227338	35238297	10960	ENSG00000065029	ENST00000460229	0	ZNF76	zinc finger protein 76 [Source:HGNC Symbol;Acc:13149]	GO:0003676(nucleic acid binding);GO:0003677(DNA binding);GO:0005515(protein binding);GO:0005634(nucleus);GO:0006351(transcription, DNA-templated);GO:0006357(regulation of transcription from RNA polymerase II promoter);GO:0006359(regulation of transcription from RNA polymerase III promoter);GO:0046872(metal ion binding)	NA	0.00015	2	281,109,	0,10851	-3.82	-2.9	14	5' UTR	6	35227381	35255554	28174	1
chr6	84673762	84674540	779	ENSG00000065615	ENST00000369681	104400	CYB5R4	cytochrome b5 reductase 4 [Source:HGNC Symbol;Acc:20147]	GO:0003032(detection of oxygen);GO:0003958(NADPH-hemoprotein reductase activity);GO:0004128(cytochrome-b5 reductase activity, acting on NAD(P)H);GO:0005515(protein binding);GO:0005783(endoplasmic reticulum);GO:0006091(generation of precursor metabolites and energy);GO:0006739(NADP metabolic process);GO:0006801(superoxide metabolic process);GO:0016174(NAD(P)H oxidase activity);GO:0016491(oxidoredu…	00520(Amino sugar and nucleotide sugar metabolism - Homo sapiens (human))	8.1e-05	1	779,	0	-4.09	-3.15	14	3' UTR	6	84569362	84677143	107782	1
chr7	23650952	23682866	31915	ENSG00000227436	ENST00000432690	0	FCF1P1	FCF1 pseudogene 1 [Source:HGNC Symbol;Acc:44613]	NA	NA	3.9e-05	2	221,317,	0,31598	-4.41	-3.45	14	3' UTR	7	23658952	23662445	3494	1
chr7	44925463	44925757	295	ENSG00000272768	ENST00000608450	911	RP4-673M15.1	NA	NA	NA	0.00015	1	295,	0	-3.82	-2.9	14	Exon (ENST00000608450/ENSG00000272768, exon 1 of 1)	7	44924552	44925992	1441	1
chr7	142960848	142961087	240	ENSG00000197448	ENST00000436038	19662	GSTK1	glutathione S-transferase kappa 1 [Source:HGNC Symbol;Acc:16906]	GO:0004364(glutathione transferase activity);GO:0004602(glutathione peroxidase activity);GO:0005102(receptor binding);GO:0005622(intracellular);GO:0005739(mitochondrion);GO:0005743(mitochondrial inner membrane);GO:0005759(mitochondrial matrix);GO:0005777(peroxisome);GO:0006749(glutathione metabolic process);GO:0015035(protein disulfide oxidoreductase activity);GO:0043231(intracellular membrane-bo…	00480(Glutathione metabolism - Homo sapiens (human));00980(Metabolism of xenobiotics by cytochrome P450 - Homo sapiens (human));00982(Drug metabolism - cytochrome P450 - Homo sapiens (human));01100(Metabolic pathways - Homo sapiens (human));04146(Peroxisome - Homo sapiens (human));05204(Chemical carcinogenesis - Homo sapiens (human))	0.00015	1	240,	0	-3.82	-2.9	14	Exon (ENST00000494735/ENSG00000197448, exon 1 of 2)	7	142941186	142962185	21000	1
chr7	97935865	97936104	240	ENSG00000006453	ENST00000005260	94276	BAIAP2L1	BAI1-associated protein 2-like 1 [Source:HGNC Symbol;Acc:21649]	GO:0003779(actin binding);GO:0005515(protein binding);GO:0005634(nucleus);GO:0005737(cytoplasm);GO:0005829(cytosol);GO:0005886(plasma membrane);GO:0007165(signal transduction);GO:0008093(cytoskeletal adaptor activity);GO:0009617(response to bacterium);GO:0015629(actin cytoskeleton);GO:0017124(SH3 domain binding);GO:0030054(cell junction);GO:0030838(positive regulation of actin filament polymeriza…	NA	0.00015	1	240,	0	-3.82	-2.9	14	3' UTR	7	97920963	98030380	109418	2
chr7	100486696	100486959	264	ENSG00000176125	ENST00000388761	380	UFSP1	UFM1-specific peptidase 1 (non-functional) [Source:HGNC Symbol;Acc:33821]	GO:0003674(molecular_function);GO:0005575(cellular_component);GO:0008150(biological_process);GO:0016790(thiolester hydrolase activity);GO:0071567(UFM1 hydrolase activity)	NA	0.00015	1	264,	0	-3.82	-2.9	14	5' UTR	7	100486346	100487339	994	2
chr8	10344347	10345776	1430	ENSG00000253649	ENST00000523024	59319	PRSS51	protease, serine, 51 [Source:HGNC Symbol;Acc:37321]	NA	NA	2.5e-05	1	1430,	0	-4.6	-3.63	14	Exon (ENST00000606115/ENSG00000272505, exon 1 of 1)	8	10340388	10405095	64708	2
chr8	12878588	12879578	991	ENSG00000250305	ENST00000447063	75437	KIAA1456	KIAA1456 [Source:HGNC Symbol;Acc:26725]	GO:0008152(metabolic process);GO:0008168(methyltransferase activity)	NA	1.7e-05	1	991,	0	-4.77	-3.79	14	3' UTR	8	12803151	12889012	85862	1
chr8	62412019	62412468	450	ENSG00000177182	ENST00000519846	211505	CLVS1	clavesin 1 [Source:HGNC Symbol;Acc:23139]	GO:0005215(transporter activity);GO:0005768(endosome);GO:0005794(Golgi apparatus);GO:0005802(trans-Golgi network);GO:0007040(lysosome organization);GO:0030136(clathrin-coated vesicle);GO:0031901(early endosome membrane);GO:0080025(phosphatidylinositol-3,5-bisphosphate binding)	NA	0.00015	1	450,	0	-3.82	-2.9	14	3' UTR	8	62200514	62414186	213673	1
chr9	87486827	87487217	391	ENSG00000148053	ENST00000376213	203361	NTRK2	neurotrophic tyrosine kinase, receptor, type 2 [Source:HGNC Symbol;Acc:8032]	GO:0001570(vasculogenesis);GO:0001764(neuron migration);GO:0004672(protein kinase activity);GO:0004713(protein tyrosine kinase activity);GO:0004714(transmembrane receptor protein tyrosine kinase activity);GO:0005030(neurotrophin receptor activity);GO:0005515(protein binding);GO:0005524(ATP binding);GO:0005829(cytosol);GO:0005886(plasma membrane);GO:0005887(integral to plasma membrane);GO:0006468(…	04010(MAPK signaling pathway - Homo sapiens (human));04014(Ras signaling pathway - Homo sapiens (human));04151(PI3K-Akt signaling pathway - Homo sapiens (human));04722(Neurotrophin signaling pathway - Homo sapiens (human));05034(Alcoholism - Homo sapiens (human))	0.00012	1	391,	0	-3.93	-3	14	3' UTR	9	87283466	87638505	355040	1
chr9	100087322	100105790	18469	ENSG00000197816	ENST00000528678	0	CCDC180	coiled-coil domain containing 180 [Source:HGNC Symbol;Acc:29303]	GO:0016021(integral to membrane)	NA	7.9e-43	6	153,116,127,40,446,169,	0,1514,2980,5114,5282,18300	-42.1	-40.2	14	3' UTR	9	100092680	100112785	20106	1
chr9	120474760	120475029	270	ENSG00000136869	ENST00000394487	8150	TLR4	toll-like receptor 4 [Source:HGNC Symbol;Acc:11850]	GO:0000187(activation of MAPK activity);GO:0001530(lipopolysaccharide binding);GO:0001875(lipopolysaccharide receptor activity);GO:0002218(activation of innate immune response);GO:0002224(toll-like receptor signaling pathway);GO:0002322(B cell proliferation involved in immune response);GO:0002537(nitric oxide production involved in inflammatory response);GO:0002755(MyD88-dependent toll-like recep…	04064(NF-kappa B signaling pathway - Homo sapiens (human));04066(HIF-1 signaling pathway - Homo sapiens (human));04145(Phagosome - Homo sapiens (human));04151(PI3K-Akt signaling pathway - Homo sapiens (human));04217(Necroptosis - Homo sapiens (human));04620(Toll-like receptor signaling pathway - Homo sapiens (human));04621(NOD-like receptor signaling pathway - Homo sapiens (human));05130(Pathogen…	0.00015	1	270,	0	-3.82	-2.9	14	Exon (ENST00000394487/ENSG00000136869, exon 4 of 4)	9	120466610	120478053	11444	1
chr9	131104755	131105020	266	ENSG00000167114	ENST00000372870	1830	SLC27A4	solute carrier family 27 (fatty acid transporter), member 4 [Source:HGNC Symbol;Acc:10998]	GO:0000038(very long-chain fatty acid metabolic process);GO:0000166(nucleotide binding);GO:0001579(medium-chain fatty acid transport);GO:0001676(long-chain fatty acid metabolic process);GO:0003824(catalytic activity);GO:0004467(long-chain fatty acid-CoA ligase activity);GO:0005783(endoplasmic reticulum);GO:0005789(endoplasmic reticulum membrane);GO:0005886(plasma membrane);GO:0005902(microvillus)…	03320(PPAR signaling pathway - Homo sapiens (human));04931(Insulin resistance - Homo sapiens (human));04975(Fat digestion and absorption - Homo sapiens (human))	0.00015	1	266,	0	-3.82	-2.9	14	Exon (ENST00000323496/ENSG00000223551, exon 1 of 1)	9	131102925	131123496	20572	1
chr9	96214855	96215424	570	ENSG00000048828	ENST00000277165	851	FAM120A	family with sequence similarity 120A [Source:HGNC Symbol;Acc:13247]	GO:0003723(RNA binding);GO:0005737(cytoplasm);GO:0005886(plasma membrane)	NA	2.2e-05	1	570,	0	-4.65	-3.67	14	5' UTR	9	96214004	96328389	114386	1
chr9	125871958	125872196	239	ENSG00000165209	ENST00000530364	12306	STRBP	spermatid perinuclear RNA binding protein [Source:HGNC Symbol;Acc:16462]	GO:0003677(DNA binding);GO:0003725(double-stranded RNA binding);GO:0003727(single-stranded RNA binding);GO:0005634(nucleus);GO:0005737(cytoplasm);GO:0006928(cellular component movement);GO:0007275(multicellular organismal development);GO:0007286(spermatid development);GO:0007638(mechanosensory behavior);GO:0015630(microtubule cytoskeleton)	NA	0.00015	1	239,	0	-3.82	-2.9	14	3' UTR	9	125871779	125884502	12724	2
chr10	105206633	105206872	240	ENSG00000138172	ENST00000369788	5287	CALHM2	calcium homeostasis modulator 2 [Source:HGNC Symbol;Acc:23493]	GO:0006811(ion transport);GO:0016021(integral to membrane)	NA	7.9e-05	1	240,	0	-4.1	-3.15	14	3' UTR	10	105206543	105212159	5617	2
chr11	6518490	6520121	1632	ENSG00000179532	ENST00000473019	0	DNHD1	dynein heavy chain domain 1 [Source:HGNC Symbol;Acc:26532]	GO:0001539(ciliary or bacterial-type flagellar motility);GO:0003777(microtubule motor activity);GO:0007018(microtubule-based movement);GO:0016020(membrane);GO:0016192(vesicle-mediated transport);GO:0030031(cell projection assembly);GO:0030286(dynein complex)	NA	3.2e-11	2	72,1307,	0,325	-10.5	-9.26	14	5' UTR	11	6518490	6525430	6941	1
chr11	61508035	61512285	4251	ENSG00000134780	ENST00000257215	60130	DAGLA	diacylglycerol lipase, alpha [Source:HGNC Symbol;Acc:1165]	GO:0004806(triglyceride lipase activity);GO:0005886(plasma membrane);GO:0006629(lipid metabolic process);GO:0007405(neuroblast proliferation);GO:0007596(blood coagulation);GO:0008219(cell death);GO:0016021(integral to membrane);GO:0019369(arachidonic acid metabolic process);GO:0022008(neurogenesis);GO:0030168(platelet activation);GO:0042136(neurotransmitter biosynthetic process);GO:0046340(diacyl…	04723(Retrograde endocannabinoid signaling - Homo sapiens (human));04925(Aldosterone synthesis and secretion - Homo sapiens (human))	1.3e-13	3	30,188,1282,	0,599,2969	-12.9	-11.6	14	3' UTR	11	61447905	61514473	66569	1
chr11	72537736	72537975	240	ENSG00000168010	ENST00000321297	12383	ATG16L2	autophagy related 16-like 2 (S. cerevisiae) [Source:HGNC Symbol;Acc:25464]	GO:0005515(protein binding);GO:0005737(cytoplasm);GO:0006914(autophagy);GO:0015031(protein transport)	04140(Autophagy - animal - Homo sapiens (human))	0.00015	1	240,	0	-3.82	-2.9	14	3' UTR	11	72525353	72540680	15328	1
chr11	119044366	119044665	300	ENSG00000160703	ENST00000482180	7089	NLRX1	NLR family member X1 [Source:HGNC Symbol;Acc:29890]	GO:0005515(protein binding);GO:0005524(ATP binding);GO:0005739(mitochondrion);GO:0005741(mitochondrial outer membrane);GO:0019048(modulation by virus of host morphology or physiology);GO:0032480(negative regulation of type I interferon production);GO:0032688(negative regulation of interferon-beta production);GO:0032715(negative regulation of interleukin-6 production);GO:0039536(negative regulatio…	04621(NOD-like receptor signaling pathway - Homo sapiens (human));04622(RIG-I-like receptor signaling pathway - Homo sapiens (human));05164(Influenza A - Homo sapiens (human))	0.00015	1	300,	0	-3.82	-2.9	14	Exon (ENST00000482180/ENSG00000160703, exon 4 of 4)	11	119037277	119044414	7138	1
chr11	19733367	19733929	563	ENSG00000166833	ENST00000360655	361096	NAV2	neuron navigator 2 [Source:HGNC Symbol;Acc:15997]	GO:0000166(nucleotide binding);GO:0003025(regulation of systemic arterial blood pressure by baroreceptor feedback);GO:0004386(helicase activity);GO:0005515(protein binding);GO:0005524(ATP binding);GO:0005614(interstitial matrix);GO:0005634(nucleus);GO:0007399(nervous system development);GO:0007605(sensory perception of sound);GO:0007608(sensory perception of smell);GO:0007626(locomotory behavior)…	NA	4e-05	1	563,	0	-4.4	-3.44	14	Exon (ENST00000603468/ENSG00000270607, exon 1 of 1)	11	19372271	20143144	770874	1
chr11	46407089	46407329	241	ENSG00000180720	ENST00000433765	778	CHRM4	cholinergic receptor, muscarinic 4 [Source:HGNC Symbol;Acc:1953]	GO:0004930(G-protein coupled receptor activity);GO:0005886(plasma membrane);GO:0005887(integral to plasma membrane);GO:0007165(signal transduction);GO:0007166(cell surface receptor signaling pathway);GO:0007186(G-protein coupled receptor signaling pathway);GO:0007197(adenylate cyclase-inhibiting G-protein coupled acetylcholine receptor signaling pathway);GO:0007213(G-protein coupled acetylcholine…	04080(Neuroactive ligand-receptor interaction - Homo sapiens (human));04725(Cholinergic synapse - Homo sapiens (human));04810(Regulation of actin cytoskeleton - Homo sapiens (human))	0.00015	1	241,	0	-3.82	-2.9	14	Exon (ENST00000433765/ENSG00000180720, exon 1 of 1)	11	46406640	46408107	1468	2
chr11	107274219	107274574	356	ENSG00000152404	ENST00000282251	53996	CWF19L2	CWF19-like 2, cell cycle control (S. pombe) [Source:HGNC Symbol;Acc:26508]	GO:0003824(catalytic activity)	NA	0.00015	1	356,	0	-3.82	-2.9	14	Exon (ENST00000417747/ENSG00000225215, exon 1 of 1)	11	107197071	107328570	131500	2
chr12	20522239	20522569	331	ENSG00000172572	ENST00000359062	60	PDE3A	phosphodiesterase 3A, cGMP-inhibited [Source:HGNC Symbol;Acc:8778]	GO:0001556(oocyte maturation);GO:0003824(catalytic activity);GO:0004114(3',5'-cyclic-nucleotide phosphodiesterase activity);GO:0004115(3',5'-cyclic-AMP phosphodiesterase activity);GO:0004119(cGMP-inhibited cyclic-nucleotide phosphodiesterase activity);GO:0005829(cytosol);GO:0006198(cAMP catabolic process);GO:0006629(lipid metabolic process);GO:0007165(signal transduction);GO:0007596(blood coagula…	00230(Purine metabolism - Homo sapiens (human));01100(Metabolic pathways - Homo sapiens (human));04022(cGMP-PKG signaling pathway - Homo sapiens (human));04024(cAMP signaling pathway - Homo sapiens (human));04924(Renin secretion - Homo sapiens (human));05032(Morphine addiction - Homo sapiens (human))	0.00015	1	331,	0	-3.82	-2.9	14	Exon (ENST00000359062/ENSG00000172572, exon 1 of 16)	12	20522179	20837315	315137	1
chr12	63007593	63007826	234	ENSG00000257354	ENST00000550290	11061	RP11-631N16.2	NA	NA	NA	0.00015	1	234,	0	-3.82	-2.9	14	Exon (ENST00000550290/ENSG00000257354, exon 2 of 2)	12	62996532	63007855	11324	1
chr12	110206466	110206675	210	ENSG00000139438	ENST00000538780	54433	FAM222A	family with sequence similarity 222, member A [Source:HGNC Symbol;Acc:25915]	NA	NA	0.00012	1	210,	0	-3.93	-3	14	Exon (ENST00000538780/ENSG00000139438, exon 3 of 3)	12	110152033	110208312	56280	1
chr12	133696929	133698504	1576	ENSG00000214029	ENST00000397313	0	ZNF891	zinc finger protein 891 [Source:HGNC Symbol;Acc:38709]	GO:0003676(nucleic acid binding);GO:0003677(DNA binding);GO:0005622(intracellular);GO:0005634(nucleus);GO:0006351(transcription, DNA-templated);GO:0006355(regulation of transcription, DNA-dependent);GO:0046872(metal ion binding)	05168(Herpes simplex virus 1 infection - Homo sapiens (human))	7.1e-08	1	1576,	0	-7.15	-6.04	14	Exon (ENST00000537226/ENSG00000214029, exon 2 of 2)	12	133696870	133698504	1635	2
chr13	31116407	31116795	389	ENSG00000189403	ENST00000405805	74939	HMGB1	high mobility group box 1 [Source:HGNC Symbol;Acc:4983]	GO:0000122(negative regulation of transcription from RNA polymerase II promoter);GO:0000793(condensed chromosome);GO:0001773(myeloid dendritic cell activation);GO:0002407(dendritic cell chemotaxis);GO:0002437(inflammatory response to antigenic stimulus);GO:0003677(DNA binding);GO:0003684(damaged DNA binding);GO:0003690(double-stranded DNA binding);GO:0003697(single-stranded DNA binding);GO:000370…	03410(Base excision repair - Homo sapiens (human));04140(Autophagy - animal - Homo sapiens (human));04217(Necroptosis - Homo sapiens (human))	0.00015	1	389,	0	-3.82	-2.9	14	Exon (ENST00000442257/ENSG00000232489, exon 1 of 1)	13	31032884	31191734	158851	2
chr14	74551889	74552189	301	ENSG00000205659	ENST00000555028	390	LIN52	lin-52 homolog (C. elegans) [Source:HGNC Symbol;Acc:19856]	GO:0000278(mitotic cell cycle);GO:0005654(nucleoplasm);GO:0006351(transcription, DNA-templated);GO:0007049(cell cycle);GO:0070176(DRM complex)	04218(Cellular senescence - Homo sapiens (human))	0.00015	1	301,	0	-3.82	-2.9	14	Exon (ENST00000553404/ENSG00000205659, exon 1 of 5)	14	74551499	74667936	116438	1
chr14	39307780	39359945	52166	ENSG00000259070	ENST00000553932	57532	LINC00639	long intergenic non-protein coding RNA 639 [Source:HGNC Symbol;Acc:27502]	NA	NA	0.00015	2	629,1,	0,52165	-3.82	-2.9	14	Exon (ENST00000553932/ENSG00000259070, exon 2 of 7)	14	39218545	39417477	198933	2
chr14	99737651	99737861	211	ENSG00000127152	ENST00000345514	0	BCL11B	B-cell CLL/lymphoma 11B (zinc finger protein) [Source:HGNC Symbol;Acc:13222]	GO:0000978(RNA polymerase II core promoter proximal region sequence-specific DNA binding);GO:0001077(RNA polymerase II core promoter proximal region sequence-specific DNA binding transcription factor activity involved in positive regulation of transcription);GO:0003334(keratinocyte development);GO:0003382(epithelial cell morphogenesis);GO:0003676(nucleic acid binding);GO:0005515(protein binding);…	05202(Transcriptional misregulation in cancer - Homo sapiens (human))	0.00015	1	211,	0	-3.82	-2.9	14	5' UTR	14	99635624	99737822	102199	2
chr14	102605706	102605946	241	ENSG00000080824	ENST00000557234	0	HSP90AA1	heat shock protein 90kDa alpha (cytosolic), class A member 1 [Source:HGNC Symbol;Acc:5253]	GO:0000086(G2/M transition of mitotic cell cycle);GO:0000166(nucleotide binding);GO:0000278(mitotic cell cycle);GO:0001764(neuron migration);GO:0002134(UTP binding);GO:0002135(CTP binding);GO:0003009(skeletal muscle contraction);GO:0003729(mRNA binding);GO:0005515(protein binding);GO:0005524(ATP binding);GO:0005525(GTP binding);GO:0005576(extracellular region);GO:0005622(intracellular);GO:0005737…	04141(Protein processing in endoplasmic reticulum - Homo sapiens (human));04151(PI3K-Akt signaling pathway - Homo sapiens (human));04217(Necroptosis - Homo sapiens (human));04612(Antigen processing and presentation - Homo sapiens (human));04621(NOD-like receptor signaling pathway - Homo sapiens (human));04657(IL-17 signaling pathway - Homo sapiens (human));04659(Th17 cell differentiation - Homo s…	0.00015	1	241,	0	-3.82	-2.9	14	5' UTR	14	102552256	102605802	53547	2
chr14	102700476	102701819	1344	ENSG00000080823	ENST00000561150	0	MOK	MOK protein kinase [Source:HGNC Symbol;Acc:9833]	GO:0004672(protein kinase activity);GO:0004674(protein serine/threonine kinase activity);GO:0004693(cyclin-dependent protein serine/threonine kinase activity);GO:0004713(protein tyrosine kinase activity);GO:0005524(ATP binding);GO:0005737(cytoplasm);GO:0006468(protein phosphorylation);GO:0007165(signal transduction);GO:0016772(transferase activity, transferring phosphorus-containing groups)	NA	2.5e-05	3	15,107,118,	0,818,1226	-4.6	-3.63	14	5' UTR	14	102692477	102701761	9285	2
chr15	56735708	56756017	20310	ENSG00000138587	ENST00000260453	1318	MNS1	meiosis-specific nuclear structural 1 [Source:HGNC Symbol;Acc:29636]	GO:0005635(nuclear envelope);GO:0005882(intermediate filament);GO:0005930(axoneme);GO:0007126(meiosis);GO:0036126(sperm flagellum);GO:0042802(identical protein binding);GO:0044782(cilium organization);GO:0070986(left/right axis specification)	NA	0.00015	6	28,217,230,103,128,40,	0,128,934,3331,12884,20270	-3.82	-2.9	14	3' UTR	15	56720929	56757335	36407	2
chr15	78288194	78288493	300	ENSG00000167202	ENST00000465531	5533	TBC1D2B	TBC1 domain family, member 2B [Source:HGNC Symbol;Acc:29183]	GO:0005097(Rab GTPase activator activity);GO:0005515(protein binding);GO:0032313(regulation of Rab GTPase activity)	NA	0.00015	1	300,	0	-3.82	-2.9	14	3' UTR	15	78276378	78294026	17649	2
chr16	29469224	29469540	317	ENSG00000181625	ENST00000330181	3402	SLX1B	SLX1 structure-specific endonuclease subunit homolog B (S. cerevisiae) [Source:HGNC Symbol;Acc:28748]	GO:0000724(double-strand break repair via homologous recombination);GO:0005515(protein binding);GO:0006281(DNA repair);GO:0008821(crossover junction endodeoxyribonuclease activity);GO:0010792(DNA double-strand break processing involved in repair via single-strand annealing);GO:0017108(5'-flap endonuclease activity);GO:0033557(Slx1-Slx4 complex);GO:0046872(metal ion binding)	03460(Fanconi anemia pathway - Homo sapiens (human))	0.00015	2	113,125,	0,192	-3.82	-2.9	14	5' UTR	16	29465822	29469540	3719	1
chr16	2687876	2688116	241	ENSG00000205918	ENST00000382326	5181	PDPK2	NA	NA	NA	1.7e-05	1	241,	0	-4.77	-3.79	14	Exon (ENST00000571865/ENSG00000205918, exon 1 of 2)	16	2666122	2693297	27176	2
chr16	18414902	18418331	3430	ENSG00000214940	ENST00000545050	0	NPIPA8	nuclear pore complex interacting protein family, member A8 [Source:HGNC Symbol;Acc:41983]	NA	NA	0.00015	3	80,145,76,	0,3046,3354	-3.82	-2.9	14	5' UTR	16	18413115	18418092	4978	2
chr16	30370635	30371106	472	ENSG00000169221	ENST00000475650	0	TBC1D10B	TBC1 domain family, member 10B [Source:HGNC Symbol;Acc:24510]	GO:0005097(Rab GTPase activator activity);GO:0005737(cytoplasm);GO:0032313(regulation of Rab GTPase activity);GO:0032851(positive regulation of Rab GTPase activity)	NA	0.00015	2	361,59,	0,413	-3.82	-2.9	14	Exon (ENST00000475650/ENSG00000169221, exon 1 of 2)	16	30368423	30370995	2573	2
chr16	75297712	75298671	960	ENSG00000050820	ENST00000568864	0	BCAR1	breast cancer anti-estrogen resistance 1 [Source:HGNC Symbol;Acc:971]	GO:0001558(regulation of cell growth);GO:0001726(ruffle);GO:0004871(signal transducer activity);GO:0005515(protein binding);GO:0005737(cytoplasm);GO:0005829(cytosol);GO:0005886(plasma membrane);GO:0005925(focal adhesion);GO:0007015(actin filament organization);GO:0007155(cell adhesion);GO:0007173(epidermal growth factor receptor signaling pathway);GO:0007186(G-protein coupled receptor signaling p…	04015(Rap1 signaling pathway - Homo sapiens (human));04062(Chemokine signaling pathway - Homo sapiens (human));04510(Focal adhesion - Homo sapiens (human));04670(Leukocyte transendothelial migration - Homo sapiens (human));04810(Regulation of actin cytoskeleton - Homo sapiens (human));05100(Bacterial invasion of epithelial cells - Homo sapiens (human));05135(Yersinia infection - Homo sapiens (hum…	0.00015	1	960,	0	-3.82	-2.9	14	5' UTR	16	75276509	75298314	21806	2
chr16	90036456	90038421	1966	ENSG00000177946	ENST00000314994	521	CENPBD1	CENPB DNA-binding domains containing 1 [Source:HGNC Symbol;Acc:28272]	GO:0003677(DNA binding);GO:0005634(nucleus)	NA	5e-36	2	316,85,	0,1881	-35.3	-33.4	14	5' UTR	16	90036206	90038942	2737	2
chr17	74668202	74669000	799	ENSG00000182534	ENST00000355797	38037	MXRA7	matrix-remodelling associated 7 [Source:HGNC Symbol;Acc:7541]	GO:0016021(integral to membrane)	NA	0.00015	1	799,	0	-3.82	-2.9	14	3' UTR	17	74668633	74707037	38405	2
chr17	7077290	7080166	2877	ENSG00000141505	ENST00000269299	2717	ASGR1	asialoglycoprotein receptor 1 [Source:HGNC Symbol;Acc:742]	GO:0004873(asialoglycoprotein receptor activity);GO:0005515(protein binding);GO:0005576(extracellular region);GO:0005887(integral to plasma membrane);GO:0006898(receptor-mediated endocytosis);GO:0030246(carbohydrate binding);GO:0031668(cellular response to extracellular stimulus);GO:0042803(protein homodimerization activity);GO:0046872(metal ion binding)	04918(Thyroid hormone synthesis - Homo sapiens (human))	0.00015	4	97,152,87,234,	0,167,403,2643	-3.82	-2.9	14	5' UTR	17	7076750	7082883	6134	2
chr19	18109665	18110113	449	ENSG00000105642	ENST00000222249	47563	KCNN1	potassium intermediate/small conductance calcium-activated channel, subfamily N, member 1 [Source:HGNC Symbol;Acc:6290]	GO:0005516(calmodulin binding);GO:0005737(cytoplasm);GO:0005886(plasma membrane);GO:0006813(potassium ion transport);GO:0007268(synaptic transmission);GO:0008076(voltage-gated potassium channel complex);GO:0015269(calcium-activated potassium channel activity);GO:0016021(integral to membrane);GO:0016286(small conductance calcium-activated potassium channel activity);GO:0043025(neuronal cell body);…	04911(Insulin secretion - Homo sapiens (human));04929(GnRH secretion - Homo sapiens (human))	0.00015	1	449,	0	-3.82	-2.9	14	3' UTR	19	18062102	18110889	48788	1
chr19	20230062	20230331	270	ENSG00000213988	ENST00000469078	41259	ZNF90	zinc finger protein 90 [Source:HGNC Symbol;Acc:13165]	GO:0003676(nucleic acid binding);GO:0003677(DNA binding);GO:0003700(sequence-specific DNA binding transcription factor activity);GO:0005622(intracellular);GO:0005634(nucleus);GO:0005794(Golgi apparatus);GO:0006351(transcription, DNA-templated);GO:0006355(regulation of transcription, DNA-dependent);GO:0008270(zinc ion binding);GO:0046872(metal ion binding)	05168(Herpes simplex virus 1 infection - Homo sapiens (human))	4.2e-08	1	270,	0	-7.38	-6.26	14	3' UTR	19	20188803	20237827	49025	1
chr19	54489096	54489665	570	ENSG00000142408	ENST00000270458	22802	CACNG8	calcium channel, voltage-dependent, gamma subunit 8 [Source:HGNC Symbol;Acc:13628]	GO:0005245(voltage-gated calcium channel activity);GO:0005886(plasma membrane);GO:0005891(voltage-gated calcium channel complex);GO:0006816(calcium ion transport);GO:0007268(synaptic transmission);GO:0014069(postsynaptic density);GO:0016021(integral to membrane);GO:0030054(cell junction);GO:0030666(endocytic vesicle membrane);GO:0032281(alpha-amino-3-hydroxy-5-methyl-4-isoxazolepropionic acid sel…	04010(MAPK signaling pathway - Homo sapiens (human));04260(Cardiac muscle contraction - Homo sapiens (human));04261(Adrenergic signaling in cardiomyocytes - Homo sapiens (human));04921(Oxytocin signaling pathway - Homo sapiens (human));05410(Hypertrophic cardiomyopathy (HCM) - Homo sapiens (human));05412(Arrhythmogenic right ventricular cardiomyopathy (ARVC) - Homo sapiens (human));05414(Dilated …	4e-45	1	570,	0	-44.4	-42.4	14	3' UTR	19	54466294	54493469	27176	1
chr19	45861693	45862083	391	ENSG00000104884	ENST00000391945	11793	ERCC2	excision repair cross-complementing rodent repair deficiency, complementation group 2 [Source:HGNC Symbol;Acc:3434]	GO:0000441(SSL2-core TFIIH complex);GO:0000718(nucleotide-excision repair, DNA damage removal);GO:0001666(response to hypoxia);GO:0001701(in utero embryonic development);GO:0003676(nucleic acid binding);GO:0003677(DNA binding);GO:0004003(ATP-dependent DNA helicase activity);GO:0004672(protein kinase activity);GO:0005515(protein binding);GO:0005524(ATP binding);GO:0005634(nucleus);GO:0005654(nucle…	03022(Basal transcription factors - Homo sapiens (human));03420(Nucleotide excision repair - Homo sapiens (human))	0.00015	1	391,	0	-3.82	-2.9	14	3' UTR	19	45853095	45873876	20782	2
chr21	35468395	35470074	1680	ENSG00000198743	ENST00000381151	22525	SLC5A3	solute carrier family 5 (sodium/myo-inositol cotransporter), member 3 [Source:HGNC Symbol;Acc:11038]	GO:0005215(transporter activity);GO:0005367(myo-inositol:sodium symporter activity);GO:0005886(plasma membrane);GO:0005887(integral to plasma membrane);GO:0006020(inositol metabolic process);GO:0006810(transport);GO:0007422(peripheral nervous system development);GO:0016020(membrane);GO:0016021(integral to membrane);GO:0043576(regulation of respiratory gaseous exchange);GO:0055085(transmembrane tr…	NA	7.9e-15	1	1680,	0	-14.1	-12.7	14	3' UTR	21	35445870	35478559	32690	1
chr21	30378253	30378432	180	ENSG00000156253	ENST00000493196	13267	RWDD2B	RWD domain containing 2B [Source:HGNC Symbol;Acc:1302]	GO:0003674(molecular_function);GO:0005515(protein binding);GO:0005575(cellular_component);GO:0008150(biological_process)	NA	0.00015	1	180,	0	-3.82	-2.9	14	3' UTR	21	30376705	30391699	14995	2
chr21	43221201	43222939	1739	ENSG00000141956	ENST00000470586	7883	PRDM15	PR domain containing 15 [Source:HGNC Symbol;Acc:13999]	GO:0003676(nucleic acid binding);GO:0003677(DNA binding);GO:0005515(protein binding);GO:0005634(nucleus);GO:0006351(transcription, DNA-templated);GO:0006355(regulation of transcription, DNA-dependent);GO:0008168(methyltransferase activity);GO:0046872(metal ion binding)	NA	9.5e-10	2	682,68,	0,1671	-9.02	-7.83	14	3' UTR	21	43218385	43230822	12438	2
chr22	46634592	46635670	1079	ENSG00000186951	ENST00000262735	88093	PPARA	peroxisome proliferator-activated receptor alpha [Source:HGNC Symbol;Acc:9232]	GO:0000122(negative regulation of transcription from RNA polymerase II promoter);GO:0001103(RNA polymerase II repressing transcription factor binding);GO:0001666(response to hypoxia);GO:0003677(DNA binding);GO:0003700(sequence-specific DNA binding transcription factor activity);GO:0003707(steroid hormone receptor activity);GO:0004872(receptor activity);GO:0004879(ligand-activated sequence-specifi…	03320(PPAR signaling pathway - Homo sapiens (human));04024(cAMP signaling pathway - Homo sapiens (human));04920(Adipocytokine signaling pathway - Homo sapiens (human));04922(Glucagon signaling pathway - Homo sapiens (human));04931(Insulin resistance - Homo sapiens (human));04932(Non-alcoholic fatty liver disease (NAFLD) - Homo sapiens (human));05160(Hepatitis C - Homo sapiens (human))	1.6e-25	1	1079,	0	-24.8	-23.2	14	3' UTR	22	46546499	46639653	93155	1
chrX	100603038	100603766	729	ENSG00000126953	ENST00000480575	0	TIMM8A	translocase of inner mitochondrial membrane 8 homolog A (yeast) [Source:HGNC Symbol;Acc:11817]	GO:0005739(mitochondrion);GO:0005743(mitochondrial inner membrane);GO:0005758(mitochondrial intermembrane space);GO:0006626(protein targeting to mitochondrion);GO:0007399(nervous system development);GO:0044267(cellular protein metabolic process);GO:0046872(metal ion binding);GO:0072321(chaperone-mediated protein transport)	NA	5.6e-05	2	352,246,	0,483	-4.25	-3.3	14	5' UTR	23	100602425	100603737	1313	2
chr11	105892623	105892981	359	ENSG00000170903	ENST00000301919	0	MSANTD4	Myb/SANT-like DNA-binding domain containing 4 with coiled-coils [Source:HGNC Symbol;Acc:29383]	GO:0003677(DNA binding);GO:0005634(nucleus)	NA	0.00015	1	359,	0	-3.82	-2.9	14	5' UTR	11	105878629	105892954	14326	2
chr17	29622162	29622641	480	ENSG00000126861	ENST00000580156	1607	OMG	oligodendrocyte myelin glycoprotein [Source:HGNC Symbol;Acc:8135]	GO:0005515(protein binding);GO:0005886(plasma membrane);GO:0007155(cell adhesion);GO:0031102(neuron projection regeneration);GO:0031225(anchored to membrane);GO:0042802(identical protein binding);GO:0048011(neurotrophin TRK receptor signaling pathway);GO:0048683(regulation of collateral sprouting of intact axon in response to injury);GO:0050770(regulation of axonogenesis);GO:0050771(negative regu…	NA	5.4e-05	1	480,	0	-4.27	-3.31	14	Exon (ENST00000582029/ENSG00000126861, exon 1 of 1)	17	29599467	29624248	24782	2
chr17	80115765	80137063	21299	ENSG00000176155	ENST00000419322	0	CCDC57	coiled-coil domain containing 57 [Source:HGNC Symbol;Acc:27564]	NA	NA	0.00015	7	60,191,153,223,99,132,161,	0,5311,13812,14749,17677,20585,21138	-3.82	-2.9	14	Exon (ENST00000582774/ENSG00000266654, exon 1 of 2)	17	80069862	80129608	59747	2
chrX	55514406	55514886	481	ENSG00000247746	ENST00000500968	749	USP51	ubiquitin specific peptidase 51 [Source:HGNC Symbol;Acc:23086]	GO:0004221(ubiquitin thiolesterase activity);GO:0006511(ubiquitin-dependent protein catabolic process);GO:0008234(cysteine-type peptidase activity);GO:0008270(zinc ion binding)	NA	0.00015	1	481,	0	-3.82	-2.9	14	Exon (ENST00000500968/ENSG00000247746, exon 2 of 2)	23	55511049	55515635	4587	2
chr22	21351618	21352158	541	ENSG00000099949	ENST00000479606	17867	LZTR1	leucine-zipper-like transcription regulator 1 [Source:HGNC Symbol;Acc:6742]	GO:0003700(sequence-specific DNA binding transcription factor activity);GO:0005515(protein binding);GO:0006355(regulation of transcription, DNA-dependent);GO:0009653(anatomical structure morphogenesis)	NA	2e-11	1	541,	0	-10.7	-9.46	13.9	3' UTR	22	21333751	21352410	18660	1
chr1	230457870	230461083	3214	ENSG00000177614	ENST00000391860	100392	PGBD5	piggyBac transposable element derived 5 [Source:HGNC Symbol;Acc:19405]	GO:0016021(integral to membrane)	NA	1.6e-19	2	1497,28,	0,3186	-18.8	-17.4	13.8	3' UTR	1	230457392	230561475	104084	2
chr7	77407855	77408512	658	ENSG00000187257	ENST00000334955	82095	RSBN1L	round spermatid basic protein 1-like [Source:HGNC Symbol;Acc:24765]	GO:0005634(nucleus)	NA	1.6e-23	1	658,	0	-22.8	-21.2	13.7	3' UTR	7	77325760	77412339	86580	1
chr1	43119586	43119886	301	ENSG00000186409	ENST00000428554	190561	CCDC30	coiled-coil domain containing 30 [Source:HGNC Symbol;Acc:26103]	NA	NA	8.7e-07	1	301,	0	-6.06	-5	13.5	3' UTR	1	42929025	43119852	190828	1
chr1	46049518	46054488	4971	ENSG00000132780	ENST00000437901	0	NASP	nuclear autoantigenic sperm protein (histone-binding) [Source:HGNC Symbol;Acc:7644]	GO:0001824(blastocyst development);GO:0005515(protein binding);GO:0005634(nucleus);GO:0005737(cytoplasm);GO:0006260(DNA replication);GO:0007049(cell cycle);GO:0008283(cell proliferation);GO:0015031(protein transport);GO:0042393(histone binding);GO:0043486(histone exchange);GO:0051879(Hsp90 protein binding)	NA	1e-23	3	67,217,166,	0,143,4805	-23	-21.4	13.5	5' UTR	1	46049518	46080803	31286	1
chr1	181024629	181025318	690	ENSG00000153029	ENST00000434571	21562	MR1	major histocompatibility complex, class I-related [Source:HGNC Symbol;Acc:4975]	GO:0001916(positive regulation of T cell mediated cytotoxicity);GO:0002367(cytokine production involved in immune response);GO:0002474(antigen processing and presentation of peptide antigen via MHC class I);GO:0003823(antigen binding);GO:0005515(protein binding);GO:0005576(extracellular region);GO:0005783(endoplasmic reticulum);GO:0005886(plasma membrane);GO:0006955(immune response);GO:0016021(in…	NA	0.00022	1	690,	0	-3.65	-2.73	13.5	3' UTR	1	181003067	181024725	21659	1
chr1	117568164	117568373	210	ENSG00000134256	ENST00000256652	23782	CD101	CD101 molecule [Source:HGNC Symbol;Acc:5949]	GO:0005515(protein binding);GO:0005886(plasma membrane);GO:0007166(cell surface receptor signaling pathway);GO:0016021(integral to membrane);GO:0016812(hydrolase activity, acting on carbon-nitrogen (but not peptide) bonds, in cyclic amides)	NA	0.00022	1	210,	0	-3.65	-2.73	13.5	Exon (ENST00000256652/ENSG00000134256, exon 8 of 10)	1	117544382	117579167	34786	1
chr1	202821285	202821792	508	ENSG00000214796	ENST00000443294	8944	RP11-480I12.5	NA	NA	NA	0.00017	1	508,	0	-3.78	-2.85	13.5	Exon (ENST00000443294/ENSG00000214796, exon 3 of 3)	1	202820956	202830736	9781	2
chr2	10831751	10831955	205	ENSG00000243819	ENST00000607781	1281	RN7SL832P	RNA, 7SL, cytoplasmic 832, pseudogene [Source:HGNC Symbol;Acc:46848]	NA	NA	0.00022	1	205,	0	-3.65	-2.73	13.5	Exon (ENST00000607781/ENSG00000243819, exon 1 of 1)	2	10830470	10832225	1756	1
chr2	24318232	24318981	750	ENSG00000219626	ENST00000469867	18836	FAM228B	family with sequence similarity 228, member B [Source:HGNC Symbol;Acc:24736]	NA	NA	0.00022	1	750,	0	-3.65	-2.73	13.5	Exon (ENST00000469867/ENSG00000219626, exon 3 of 3)	2	24299396	24320338	20943	1
chr2	27308113	27308702	590	ENSG00000138080	ENST00000380320	6678	EMILIN1	elastin microfibril interfacer 1 [Source:HGNC Symbol;Acc:19880]	GO:0005515(protein binding);GO:0005576(extracellular region);GO:0005578(proteinaceous extracellular matrix);GO:0005581(collagen);GO:0007155(cell adhesion);GO:0010811(positive regulation of cell-substrate adhesion);GO:0030023(extracellular matrix constituent conferring elasticity);GO:0030198(extracellular matrix organization);GO:0031012(extracellular matrix);GO:0042802(identical protein binding);G…	NA	0.00022	2	53,157,	0,433	-3.65	-2.73	13.5	Exon (ENST00000380320/ENSG00000138080, exon 7 of 8)	2	27301435	27309271	7837	1
chr2	121746424	121746993	570	ENSG00000074047	ENST00000341310	196565	GLI2	GLI family zinc finger 2 [Source:HGNC Symbol;Acc:4318]	GO:0000122(negative regulation of transcription from RNA polymerase II promoter);GO:0001501(skeletal system development);GO:0001649(osteoblast differentiation);GO:0001701(in utero embryonic development);GO:0001822(kidney development);GO:0002009(morphogenesis of an epithelium);GO:0002062(chondrocyte differentiation);GO:0002076(osteoblast development);GO:0003677(DNA binding);GO:0003682(chromatin bi…	04340(Hedgehog signaling pathway - Homo sapiens (human));04390(Hippo signaling pathway - Homo sapiens (human));05200(Pathways in cancer - Homo sapiens (human));05217(Basal cell carcinoma - Homo sapiens (human))	7.4e-08	1	570,	0	-7.13	-6.03	13.5	3' UTR	2	121549859	121748956	199098	1
chr2	202149554	202151324	1771	ENSG00000064012	ENST00000392263	51388	CASP8	caspase 8, apoptosis-related cysteine peptidase [Source:HGNC Symbol;Acc:1509]	GO:0001525(angiogenesis);GO:0001841(neural tube formation);GO:0002020(protease binding);GO:0002224(toll-like receptor signaling pathway);GO:0002756(MyD88-independent toll-like receptor signaling pathway);GO:0004197(cysteine-type endopeptidase activity);GO:0005164(tumor necrosis factor receptor binding);GO:0005515(protein binding);GO:0005634(nucleus);GO:0005737(cytoplasm);GO:0005739(mitochondrion)…	01524(Platinum drug resistance - Homo sapiens (human));04115(p53 signaling pathway - Homo sapiens (human));04210(Apoptosis - Homo sapiens (human));04215(Apoptosis - multiple species - Homo sapiens (human));04217(Necroptosis - Homo sapiens (human));04620(Toll-like receptor signaling pathway - Homo sapiens (human));04621(NOD-like receptor signaling pathway - Homo sapiens (human));04622(RIG-I-like r…	1.9e-05	2	487,143,	0,1628	-4.71	-3.72	13.5	3' UTR	2	202098166	202151314	53149	1
chr2	204193032	204216371	23340	ENSG00000138443	ENST00000441061	0	ABI2	abl-interactor 2 [Source:HGNC Symbol;Acc:24011]	GO:0003677(DNA binding);GO:0005515(protein binding);GO:0005737(cytoplasm);GO:0005829(cytosol);GO:0005856(cytoskeleton);GO:0005913(cell-cell adherens junction);GO:0006928(cellular component movement);GO:0007010(cytoskeleton organization);GO:0007611(learning or memory);GO:0008093(cytoskeletal adaptor activity);GO:0008154(actin polymerization or depolymerization);GO:0016358(dendrite development);GO:…	04810(Regulation of actin cytoskeleton - Homo sapiens (human))	0.00017	3	323,34,94,	0,13888,23246	-3.77	-2.85	13.5	5' UTR	2	204193059	204292251	99193	1
chr2	95830799	95831158	360	ENSG00000144026	ENST00000447814	0	ZNF514	zinc finger protein 514 [Source:HGNC Symbol;Acc:25894]	GO:0003676(nucleic acid binding);GO:0003677(DNA binding);GO:0005622(intracellular);GO:0005634(nucleus);GO:0006351(transcription, DNA-templated);GO:0006355(regulation of transcription, DNA-dependent);GO:0046872(metal ion binding)	05168(Herpes simplex virus 1 infection - Homo sapiens (human))	0.00022	1	360,	0	-3.65	-2.73	13.5	5' UTR	2	95818471	95831158	12688	2
chr2	98090818	98091584	767	ENSG00000230606	ENST00000492960	0	AC159540.1	NA	NA	NA	2.1e-07	2	232,128,	0,639	-6.68	-5.59	13.5	Exon (ENST00000492960/ENSG00000230606, exon 1 of 4)	2	98081083	98091049	9967	2
chr3	152557209	152557921	713	ENSG00000241732	ENST00000460407	30	RP11-38P22.2	NA	NA	NA	5e-12	1	713,	0	-11.3	-10	13.5	Exon (ENST00000460407/ENSG00000241732, exon 1 of 1)	3	152557179	152559228	2050	1
chr3	124802110	124802320	211	ENSG00000221955	ENST00000430155	37378	SLC12A8	solute carrier family 12, member 8 [Source:HGNC Symbol;Acc:15595]	GO:0005524(ATP binding);GO:0006810(transport);GO:0006813(potassium ion transport);GO:0015293(symporter activity);GO:0016020(membrane);GO:0016021(integral to membrane);GO:0042626(ATPase activity, coupled to transmembrane movement of substances);GO:0055085(transmembrane transport)	NA	0.00022	1	211,	0	-3.65	-2.73	13.5	3' UTR	3	124801480	124839698	38219	2
chr4	37592779	37593166	388	ENSG00000154274	ENST00000381980	137216	C4orf19	chromosome 4 open reading frame 19 [Source:HGNC Symbol;Acc:25618]	NA	NA	0.00022	1	388,	0	-3.65	-2.73	13.5	3' UTR	4	37455563	37593448	137886	1
chr4	39064422	39064571	150	ENSG00000109790	ENST00000514399	0	KLHL5	kelch-like family member 5 [Source:HGNC Symbol;Acc:6356]	GO:0003674(molecular_function);GO:0003779(actin binding);GO:0005515(protein binding);GO:0005737(cytoplasm);GO:0005856(cytoskeleton);GO:0008150(biological_process)	NA	0.00022	1	150,	0	-3.65	-2.73	13.5	Exon (ENST00000261425/ENSG00000109790, exon 2 of 12)	4	39064560	39082802	18243	1
chr4	3949251	3949490	240	ENSG00000251669	ENST00000313946	7652	FAM86EP	family with sequence similarity 86, member E, pseudogene [Source:HGNC Symbol;Acc:28017]	NA	NA	0.00022	1	240,	0	-3.65	-2.73	13.5	Exon (ENST00000313946/ENSG00000251669, exon 3 of 4)	4	3943487	3957142	13656	2
chr5	32074044	32074554	511	ENSG00000133401	ENST00000438447	434527	PDZD2	PDZ domain containing 2 [Source:HGNC Symbol;Acc:18486]	GO:0005515(protein binding);GO:0005576(extracellular region);GO:0005634(nucleus);GO:0005737(cytoplasm);GO:0005783(endoplasmic reticulum);GO:0005911(cell-cell junction);GO:0007155(cell adhesion)	NA	0.00022	1	511,	0	-3.65	-2.73	13.5	Exon (ENST00000438447/ENSG00000133401, exon 18 of 25)	5	31639517	32111037	471521	1
chr5	96364432	96364822	391	ENSG00000113441	ENST00000231368	93264	LNPEP	leucyl/cystinyl aminopeptidase [Source:HGNC Symbol;Acc:6656]	GO:0000209(protein polyubiquitination);GO:0002474(antigen processing and presentation of peptide antigen via MHC class I);GO:0002480(antigen processing and presentation of exogenous peptide antigen via MHC class I, TAP-independent);GO:0004177(aminopeptidase activity);GO:0005515(protein binding);GO:0005576(extracellular region);GO:0005622(intracellular);GO:0005765(lysosomal membrane);GO:0005829(cy…	04614(Renin-angiotensin system - Homo sapiens (human))	2.5e-07	1	391,	0	-6.6	-5.52	13.5	3' UTR	5	96271168	96373219	102052	1
chr5	140553231	140553890	660	ENSG00000113212	ENST00000231137	988	PCDHB7	protocadherin beta 7 [Source:HGNC Symbol;Acc:8692]	GO:0005509(calcium ion binding);GO:0005886(plasma membrane);GO:0007156(homophilic cell adhesion);GO:0016020(membrane);GO:0016021(integral to membrane);GO:0016339(calcium-dependent cell-cell adhesion)	NA	0.00017	1	660,	0	-3.76	-2.84	13.5	Exon (ENST00000231137/ENSG00000113212, exon 1 of 1)	5	140552243	140555957	3715	1
chr5	149466132	149492935	26804	ENSG00000182578	ENST00000504875	0	CSF1R	colony stimulating factor 1 receptor [Source:HGNC Symbol;Acc:2433]	GO:0001934(positive regulation of protein phosphorylation);GO:0004672(protein kinase activity);GO:0004713(protein tyrosine kinase activity);GO:0004714(transmembrane receptor protein tyrosine kinase activity);GO:0005011(macrophage colony-stimulating factor receptor activity);GO:0005515(protein binding);GO:0005524(ATP binding);GO:0005886(plasma membrane);GO:0005887(integral to plasma membrane);GO:0…	04010(MAPK signaling pathway - Homo sapiens (human));04014(Ras signaling pathway - Homo sapiens (human));04015(Rap1 signaling pathway - Homo sapiens (human));04060(Cytokine-cytokine receptor interaction - Homo sapiens (human));04061(Viral protein interaction with cytokine and cytokine receptor - Homo sapiens (human));04151(PI3K-Akt signaling pathway - Homo sapiens (human));04380(Osteoclast differ…	0.00022	2	39,112,	0,26692	-3.65	-2.73	13.5	5' UTR	5	149432854	149466153	33300	2
chr6	31430987	31431317	331	ENSG00000233902	ENST00000440087	0	XXbac-BPG181B23.6	NA	NA	NA	0.00022	2	70,170,	0,161	-3.65	-2.73	13.5	Exon (ENST00000414046/ENSG00000206337, exon 2 of 3)	6	31430505	31431113	609	2
chr6	43968765	43970676	1912	ENSG00000181577	ENST00000442114	448	C6orf223	chromosome 6 open reading frame 223 [Source:HGNC Symbol;Acc:28692]	NA	NA	0.00022	3	116,75,259,	0,1025,1653	-3.65	-2.73	13.5	3' UTR	6	43968317	43972887	4571	1
chr6	49518113	49519542	1430	ENSG00000197261	ENST00000529246	0	C6orf141	chromosome 6 open reading frame 141 [Source:HGNC Symbol;Acc:21351]	NA	NA	1.6e-24	1	1430,	0	-23.8	-22.2	13.5	5' UTR	6	49518113	49519808	1696	1
chr6	93952882	93953211	330	ENSG00000135333	ENST00000369303	176033	EPHA7	EPH receptor A7 [Source:HGNC Symbol;Acc:3390]	GO:0004672(protein kinase activity);GO:0004713(protein tyrosine kinase activity);GO:0005003(ephrin receptor activity);GO:0005004(GPI-linked ephrin receptor activity);GO:0005515(protein binding);GO:0005524(ATP binding);GO:0005887(integral to plasma membrane);GO:0006468(protein phosphorylation);GO:0007169(transmembrane receptor protein tyrosine kinase signaling pathway);GO:0007420(brain development…	04360(Axon guidance - Homo sapiens (human))	1.7e-05	1	330,	0	-4.77	-3.79	13.5	3' UTR	6	93949738	94129244	179507	2
chr7	97935817	97936558	742	ENSG00000006453	ENST00000480580	0	BAIAP2L1	BAI1-associated protein 2-like 1 [Source:HGNC Symbol;Acc:21649]	GO:0003779(actin binding);GO:0005515(protein binding);GO:0005634(nucleus);GO:0005737(cytoplasm);GO:0005829(cytosol);GO:0005886(plasma membrane);GO:0007165(signal transduction);GO:0008093(cytoskeletal adaptor activity);GO:0009617(response to bacterium);GO:0015629(actin cytoskeleton);GO:0017124(SH3 domain binding);GO:0030054(cell junction);GO:0030838(positive regulation of actin filament polymeriza…	NA	0.00022	2	161,110,	0,632	-3.65	-2.73	13.5	3' UTR	7	97933508	97936269	2762	2
chr7	42949219	42950321	1103	ENSG00000136197	ENST00000350427	1447	C7orf25	chromosome 7 open reading frame 25 [Source:HGNC Symbol;Acc:21703]	NA	NA	4e-19	1	1103,	0	-18.4	-17	13.5	3' UTR	7	42948325	42951768	3444	2
chr8	24770735	24771124	390	ENSG00000104722	ENST00000221166	210	NEFM	neurofilament, medium polypeptide [Source:HGNC Symbol;Acc:7734]	GO:0000226(microtubule cytoskeleton organization);GO:0005198(structural molecule activity);GO:0005200(structural constituent of cytoskeleton);GO:0005515(protein binding);GO:0005737(cytoplasm);GO:0005882(intermediate filament);GO:0005883(neurofilament);GO:0008088(axon cargo transport);GO:0030424(axon);GO:0031133(regulation of axon diameter);GO:0031594(neuromuscular junction);GO:0043005(neuron proj…	05014(Amyotrophic lateral sclerosis (ALS) - Homo sapiens (human))	0.00022	1	390,	0	-3.65	-2.73	13.5	5' UTR	8	24770525	24776606	6082	1
chr8	52825734	52859733	34000	ENSG00000228801	ENST00000518942	13849	RP11-110G21.1	NA	NA	NA	0.00022	2	7,738,	0,33262	-3.65	-2.73	13.5	Exon (ENST00000518942/ENSG00000228801, exon 2 of 3)	8	52811885	52859165	47281	1
chr8	144465645	144465913	269	ENSG00000158106	ENST00000289013	14588	RHPN1	rhophilin, Rho GTPase binding protein 1 [Source:HGNC Symbol;Acc:19973]	GO:0005083(small GTPase regulator activity);GO:0005515(protein binding);GO:0007165(signal transduction)	NA	5.4e-05	1	269,	0	-4.27	-3.31	13.5	3' UTR	8	144451057	144466390	15334	1
chr8	24770746	24771132	387	ENSG00000104722	ENST00000221166	221	NEFM	neurofilament, medium polypeptide [Source:HGNC Symbol;Acc:7734]	GO:0000226(microtubule cytoskeleton organization);GO:0005198(structural molecule activity);GO:0005200(structural constituent of cytoskeleton);GO:0005515(protein binding);GO:0005737(cytoplasm);GO:0005882(intermediate filament);GO:0005883(neurofilament);GO:0008088(axon cargo transport);GO:0030424(axon);GO:0031133(regulation of axon diameter);GO:0031594(neuromuscular junction);GO:0043005(neuron proj…	05014(Amyotrophic lateral sclerosis (ALS) - Homo sapiens (human))	0.00022	1	387,	0	-3.65	-2.73	13.5	5' UTR	8	24770525	24776606	6082	1
chr9	7170921	7174751	3831	ENSG00000107077	ENST00000381306	413265	KDM4C	lysine (K)-specific demethylase 4C [Source:HGNC Symbol;Acc:17071]	GO:0000790(nuclear chromatin);GO:0005515(protein binding);GO:0005634(nucleus);GO:0006351(transcription, DNA-templated);GO:0006357(regulation of transcription from RNA polymerase II promoter);GO:0008270(zinc ion binding);GO:0008284(positive regulation of cell proliferation);GO:0019899(enzyme binding);GO:0032454(histone demethylase activity (H3-K9 specific));GO:0033169(histone H3-K9 demethylation);…	NA	3e-05	2	12,199,	0,3632	-4.53	-3.56	13.5	3' UTR	9	6757656	7170932	413277	1
chr9	19451127	19451691	565	ENSG00000177076	ENST00000340967	42070	ACER2	alkaline ceramidase 2 [Source:HGNC Symbol;Acc:23675]	GO:0000139(Golgi membrane);GO:0001953(negative regulation of cell-matrix adhesion);GO:0005794(Golgi apparatus);GO:0006665(sphingolipid metabolic process);GO:0006672(ceramide metabolic process);GO:0006919(activation of cysteine-type endopeptidase activity involved in apoptotic process);GO:0008284(positive regulation of cell proliferation);GO:0010942(positive regulation of cell death);GO:0016021(in…	00600(Sphingolipid metabolism - Homo sapiens (human));01100(Metabolic pathways - Homo sapiens (human));04071(Sphingolipid signaling pathway - Homo sapiens (human))	5.6e-05	1	565,	0	-4.25	-3.3	13.5	3' UTR	9	19409057	19452018	42962	1
chr9	22005050	22009213	4164	ENSG00000147883	ENST00000579591	0	CDKN2B	cyclin-dependent kinase inhibitor 2B (p15, inhibits CDK4) [Source:HGNC Symbol;Acc:1788]	GO:0000079(regulation of cyclin-dependent protein serine/threonine kinase activity);GO:0000086(G2/M transition of mitotic cell cycle);GO:0000278(mitotic cell cycle);GO:0001889(liver development);GO:0004861(cyclin-dependent protein serine/threonine kinase inhibitor activity);GO:0005515(protein binding);GO:0005634(nucleus);GO:0005737(cytoplasm);GO:0005829(cytosol);GO:0006351(transcription, DNA-temp…	04068(FoxO signaling pathway - Homo sapiens (human));04110(Cell cycle - Homo sapiens (human));04218(Cellular senescence - Homo sapiens (human));04350(TGF-beta signaling pathway - Homo sapiens (human));04934(Cushing syndrome - Homo sapiens (human));05166(Human T-cell leukemia virus 1 infection - Homo sapiens (human));05200(Pathways in cancer - Homo sapiens (human));05203(Viral carcinogenesis - Hom…	1.6e-30	2	1221,540,	0,3624	-29.8	-28.1	13.5	5' UTR	9	22005202	22006270	1069	2
chr9	34664810	34665076	267	ENSG00000187186	ENST00000421828	970	RP11-195F19.5	HCG2040265, isoform CRA_a; Uncharacterized protein; cDNA FLJ50015 [Source:UniProtKB/TrEMBL;Acc:B7Z3J9]	NA	NA	0.00022	1	267,	0	-3.65	-2.73	13.5	3' UTR	9	34664160	34666046	1887	2
chr9	35661466	35661915	450	ENSG00000137135	ENST00000490638	13948	ARHGEF39	Rho guanine nucleotide exchange factor (GEF) 39 [Source:HGNC Symbol;Acc:25909]	GO:0005089(Rho guanyl-nucleotide exchange factor activity);GO:0005886(plasma membrane);GO:0030335(positive regulation of cell migration);GO:0035023(regulation of Rho protein signal transduction)	NA	0.00022	1	450,	0	-3.65	-2.73	13.5	3' UTR	9	35658872	35675863	16992	2
chr9	73151386	73151985	600	ENSG00000083067	ENST00000377110	584529	TRPM3	transient receptor potential cation channel, subfamily M, member 3 [Source:HGNC Symbol;Acc:17992]	GO:0005216(ion channel activity);GO:0005261(cation channel activity);GO:0005262(calcium channel activity);GO:0006811(ion transport);GO:0006812(cation transport);GO:0016020(membrane);GO:0016021(integral to membrane);GO:0055085(transmembrane transport)	NA	0.00022	1	600,	0	-3.65	-2.73	13.5	Exon (ENST00000377110/ENSG00000083067, exon 25 of 25)	9	73143979	73736514	592536	2
chr10	89578335	89578882	548	ENSG00000138138	ENST00000495903	22218	ATAD1	ATPase family, AAA domain containing 1 [Source:HGNC Symbol;Acc:25903]	GO:0000166(nucleotide binding);GO:0002092(positive regulation of receptor internalization);GO:0005515(protein binding);GO:0005524(ATP binding);GO:0005739(mitochondrion);GO:0005778(peroxisomal membrane);GO:0006200(ATP catabolic process);GO:0006281(DNA repair);GO:0006310(DNA recombination);GO:0007612(learning);GO:0007613(memory);GO:0009378(four-way junction helicase activity);GO:0016301(kinase acti…	NA	0.00022	2	137,224,	0,324	-3.65	-2.73	13.5	Exon (ENST00000456375/ENSG00000223820, exon 2 of 2)	10	89544309	89601100	56792	2
chr10	112540818	112541625	808	ENSG00000203867	ENST00000369519	136663	RBM20	RNA binding motif protein 20 [Source:HGNC Symbol;Acc:27424]	GO:0000166(nucleotide binding);GO:0003676(nucleic acid binding);GO:0003723(RNA binding);GO:0005634(nucleus);GO:0006397(mRNA processing);GO:0007507(heart development);GO:0008270(zinc ion binding);GO:0008380(RNA splicing);GO:0033120(positive regulation of RNA splicing)	NA	0.00017	1	808,	0	-3.76	-2.84	13.5	Exon (ENST00000369519/ENSG00000203867, exon 2 of 14)	10	112404155	112599227	195073	1
chr10	128936000	128975152	39153	ENSG00000150760	ENST00000280333	342022	DOCK1	dedicator of cytokinesis 1 [Source:HGNC Symbol;Acc:2987]	GO:0005085(guanyl-nucleotide exchange factor activity);GO:0005096(GTPase activator activity);GO:0005488(binding);GO:0005515(protein binding);GO:0005737(cytoplasm);GO:0005829(cytosol);GO:0006911(phagocytosis, engulfment);GO:0006915(apoptotic process);GO:0007165(signal transduction);GO:0007229(integrin-mediated signaling pathway);GO:0007264(small GTPase mediated signal transduction);GO:0007411(axon…	04510(Focal adhesion - Homo sapiens (human));04810(Regulation of actin cytoskeleton - Homo sapiens (human));05100(Bacterial invasion of epithelial cells - Homo sapiens (human));05131(Shigellosis - Homo sapiens (human));05135(Yersinia infection - Homo sapiens (human))	3.9e-09	4	285,72,1189,12,	0,16116,37476,39141	-8.41	-7.25	13.5	5' UTR	10	128593978	129250781	656804	1
chr11	57416524	57424517	7994	ENSG00000166793	ENST00000532314	0	YPEL4	yippee-like 4 (Drosophila) [Source:HGNC Symbol;Acc:18328]	GO:0005730(nucleolus)	NA	0.00022	2	209,30,	0,7964	-3.65	-2.73	13.5	5' UTR	11	57412560	57417377	4818	2
chr11	64037743	64043187	5445	ENSG00000002330	ENST00000493798	0	BAD	BCL2-associated agonist of cell death [Source:HGNC Symbol;Acc:936]	GO:0001666(response to hypoxia);GO:0001836(release of cytochrome c from mitochondria);GO:0005515(protein binding);GO:0005543(phospholipid binding);GO:0005737(cytoplasm);GO:0005739(mitochondrion);GO:0005741(mitochondrial outer membrane);GO:0005829(cytosol);GO:0006007(glucose catabolic process);GO:0006915(apoptotic process);GO:0006919(activation of cysteine-type endopeptidase activity involved in a…	01521(EGFR tyrosine kinase inhibitor resistance - Homo sapiens (human));01522(Endocrine resistance - Homo sapiens (human));01524(Platinum drug resistance - Homo sapiens (human));04012(ErbB signaling pathway - Homo sapiens (human));04014(Ras signaling pathway - Homo sapiens (human));04022(cGMP-PKG signaling pathway - Homo sapiens (human));04024(cAMP signaling pathway - Homo sapiens (human));04062(…	4.1e-06	2	391,28,	0,5417	-5.39	-4.37	13.5	5' UTR	11	64037741	64039340	1600	2
chr11	74207739	74209103	1365	ENSG00000077514	ENST00000528481	2843	POLD3	polymerase (DNA-directed), delta 3, accessory subunit [Source:HGNC Symbol;Acc:20932]	GO:0000278(mitotic cell cycle);GO:0000722(telomere maintenance via recombination);GO:0000723(telomere maintenance);GO:0000731(DNA synthesis involved in DNA repair);GO:0003887(DNA-directed DNA polymerase activity);GO:0005515(protein binding);GO:0005634(nucleus);GO:0005654(nucleoplasm);GO:0005739(mitochondrion);GO:0006260(DNA replication);GO:0006261(DNA-dependent DNA replication);GO:0006271(DNA str…	03030(DNA replication - Homo sapiens (human));03410(Base excision repair - Homo sapiens (human));03420(Nucleotide excision repair - Homo sapiens (human));03430(Mismatch repair - Homo sapiens (human));03440(Homologous recombination - Homo sapiens (human))	5e-14	1	1365,	0	-13.3	-11.9	13.5	Exon (ENST00000526036/ENSG00000254837, exon 2 of 2)	11	74204896	74329639	124744	1
chr11	110001747	110006704	4958	ENSG00000149289	ENST00000453089	0	ZC3H12C	zinc finger CCCH-type containing 12C [Source:HGNC Symbol;Acc:29362]	GO:0003674(molecular_function);GO:0004519(endonuclease activity);GO:0005575(cellular_component);GO:0008150(biological_process);GO:0046872(metal ion binding)	NA	0.00022	2	85,126,	0,4832	-3.65	-2.73	13.5	5' UTR	11	110006579	110042564	35986	1
chr11	67560342	67564268	3927	ENSG00000160172	ENST00000531806	8525	FAM86C2P	family with sequence similarity 86, member C2, pseudogene [Source:HGNC Symbol;Acc:42392]	NA	NA	0.00022	2	423,115,	0,3812	-3.65	-2.73	13.5	Exon (ENST00000531806/ENSG00000160172, exon 3 of 3)	11	67559119	67572793	13675	2
chr11	71777550	71777820	271	ENSG00000137497	ENST00000351960	13615	NUMA1	nuclear mitotic apparatus protein 1 [Source:HGNC Symbol;Acc:8059]	GO:0000086(G2/M transition of mitotic cell cycle);GO:0000090(mitotic anaphase);GO:0000132(establishment of mitotic spindle orientation);GO:0000139(Golgi membrane);GO:0000166(nucleotide binding);GO:0000278(mitotic cell cycle);GO:0000922(spindle pole);GO:0005198(structural molecule activity);GO:0005515(protein binding);GO:0005634(nucleus);GO:0005654(nucleoplasm);GO:0005694(chromosome);GO:0005737(cy…	NA	3.7e-05	1	271,	0	-4.43	-3.47	13.5	Exon (ENST00000543450/ENSG00000137497, exon 3 of 3)	11	71713910	71791435	77526	2
chr11	124636783	124643092	6310	ENSG00000120458	ENST00000239614	27477	MSANTD2	Myb/SANT-like DNA-binding domain containing 2 [Source:HGNC Symbol;Acc:26266]	NA	NA	1.5e-06	2	1142,203,	0,6107	-5.82	-4.78	13.5	3' UTR	11	124636394	124670569	34176	2
chr12	53453267	53453776	510	ENSG00000111077	ENST00000379902	12514	TENC1	tensin like C1 domain containing phosphatase (tensin 2) [Source:HGNC Symbol;Acc:19737]	GO:0001822(kidney development);GO:0004721(phosphoprotein phosphatase activity);GO:0005515(protein binding);GO:0005886(plasma membrane);GO:0005925(focal adhesion);GO:0008285(negative regulation of cell proliferation);GO:0014850(response to muscle activity);GO:0019725(cellular homeostasis);GO:0032963(collagen metabolic process);GO:0035264(multicellular organism growth);GO:0035556(intracellular sign…	NA	0.00022	1	510,	0	-3.65	-2.73	13.5	Exon (ENST00000379902/ENSG00000111077, exon 18 of 29)	12	53440753	53458153	17401	1
chr12	55420235	55420505	271	ENSG00000123307	ENST00000242994	6506	NEUROD4	neuronal differentiation 4 [Source:HGNC Symbol;Acc:13802]	GO:0001764(neuron migration);GO:0003677(DNA binding);GO:0005634(nucleus);GO:0006351(transcription, DNA-templated);GO:0006355(regulation of transcription, DNA-dependent);GO:0007219(Notch signaling pathway);GO:0007405(neuroblast proliferation);GO:0010001(glial cell differentiation);GO:0035881(amacrine cell differentiation);GO:0043010(camera-type eye development);GO:0045165(cell fate commitment);GO:…	NA	0.00022	1	271,	0	-3.65	-2.73	13.5	Exon (ENST00000242994/ENSG00000123307, exon 2 of 2)	12	55413729	55423798	10070	1
chr12	110026159	110026398	240	ENSG00000110921	ENST00000447878	14561	MVK	mevalonate kinase [Source:HGNC Symbol;Acc:7530]	GO:0004496(mevalonate kinase activity);GO:0005524(ATP binding);GO:0005737(cytoplasm);GO:0005829(cytosol);GO:0006695(cholesterol biosynthetic process);GO:0008299(isoprenoid biosynthetic process);GO:0019287(isopentenyl diphosphate biosynthetic process, mevalonate pathway);GO:0042802(identical protein binding);GO:0044281(small molecule metabolic process);GO:0050728(negative regulation of inflammator…	00900(Terpenoid backbone biosynthesis - Homo sapiens (human));01100(Metabolic pathways - Homo sapiens (human));04146(Peroxisome - Homo sapiens (human))	0.00022	1	240,	0	-3.65	-2.73	13.5	Exon (ENST00000540353/ENSG00000110921, exon 1 of 4)	12	110011598	110035041	23444	1
chr14	74255817	74269913	14097	ENSG00000156030	ENST00000486739	0	ELMSAN1	ELM2 and Myb/SANT-like domain containing 1 [Source:HGNC Symbol;Acc:19853]	GO:0003677(DNA binding);GO:0003682(chromatin binding);GO:0005634(nucleus);GO:0006351(transcription, DNA-templated);GO:0006355(regulation of transcription, DNA-dependent)	NA	0.00022	2	3,326,	0,13771	-3.65	-2.73	13.5	Exon (ENST00000556194/ENSG00000259065, exon 2 of 3)	14	74206734	74256988	50255	2
chr14	76107599	76112931	5333	ENSG00000119685	ENST00000554132	7631	TTLL5	tubulin tyrosine ligase-like family, member 5 [Source:HGNC Symbol;Acc:19963]	GO:0005634(nucleus);GO:0005737(cytoplasm);GO:0005813(centrosome);GO:0005929(cilium);GO:0005932(microtubule basal body);GO:0006351(transcription, DNA-templated);GO:0006464(cellular protein modification process);GO:0016874(ligase activity)	NA	0.00022	3	38,134,188,	0,587,5145	-3.65	-2.73	13.5	3' UTR	14	76099968	76129507	29540	1
chr14	86087549	86088177	629	ENSG00000185070	ENST00000330753	91061	FLRT2	fibronectin leucine rich transmembrane protein 2 [Source:HGNC Symbol;Acc:3761]	GO:0005057(receptor signaling protein activity);GO:0005515(protein binding);GO:0005578(proteinaceous extracellular matrix);GO:0005887(integral to plasma membrane);GO:0007155(cell adhesion);GO:0008150(biological_process);GO:0030674(protein binding, bridging)	NA	1.3e-07	1	629,	0	-6.9	-5.8	13.5	5' UTR	14	85996488	86095034	98547	1
chr14	24896036	24897108	1073	ENSG00000139899	ENST00000267406	1623	CBLN3	cerebellin 3 precursor [Source:HGNC Symbol;Acc:20146]	GO:0005515(protein binding);GO:0005615(extracellular space);GO:0005783(endoplasmic reticulum);GO:0005794(Golgi apparatus);GO:0030054(cell junction);GO:0045202(synapse)	NA	5.9e-07	1	1073,	0	-6.23	-5.16	13.5	3' UTR	14	24895738	24898731	2994	2
chr14	101004834	101005044	211	ENSG00000183092	ENST00000355173	31087	BEGAIN	brain-enriched guanylate kinase-associated [Source:HGNC Symbol;Acc:24163]	GO:0005515(protein binding);GO:0005737(cytoplasm);GO:0016020(membrane);GO:0016301(kinase activity);GO:0030425(dendrite);GO:0043025(neuronal cell body)	NA	0.00022	1	211,	0	-3.65	-2.73	13.5	Exon (ENST00000355173/ENSG00000183092, exon 7 of 7)	14	101003486	101036131	32646	2
chr15	33023273	33023542	270	ENSG00000166923	ENST00000300177	13098	GREM1	gremlin 1, DAN family BMP antagonist [Source:HGNC Symbol;Acc:2001]	GO:0000902(cell morphogenesis);GO:0001525(angiogenesis);GO:0001658(branching involved in ureteric bud morphogenesis);GO:0002042(cell migration involved in sprouting angiogenesis);GO:0002092(positive regulation of receptor internalization);GO:0002689(negative regulation of leukocyte chemotaxis);GO:0003257(positive regulation of transcription from RNA polymerase II promoter involved in myocardial p…	04350(TGF-beta signaling pathway - Homo sapiens (human))	5.4e-05	1	270,	0	-4.27	-3.31	13.5	3' UTR	15	33010175	33026870	16696	1
chr15	81293325	81293743	419	ENSG00000140406	ENST00000267984	30	MESDC1	mesoderm development candidate 1 [Source:HGNC Symbol;Acc:13519]	GO:0005515(protein binding)	NA	5.6e-05	1	419,	0	-4.25	-3.3	13.5	5' UTR	15	81293295	81296342	3048	1
chr15	34845993	34858225	12233	ENSG00000259892	ENST00000565286	0	RP11-1H8.4	NA	NA	NA	3e-06	2	165,135,	0,12098	-5.52	-4.49	13.5	5' UTR	15	34848071	34849021	951	1
chr15	65116355	65117807	1453	ENSG00000140451	ENST00000268043	60	PIF1	PIF1 5'-to-3' DNA helicase [Source:HGNC Symbol;Acc:26220]	GO:0000287(magnesium ion binding);GO:0000723(telomere maintenance);GO:0000784(nuclear chromosome, telomeric region);GO:0003678(DNA helicase activity);GO:0004386(helicase activity);GO:0005524(ATP binding);GO:0005739(mitochondrion);GO:0006281(DNA repair);GO:0006310(DNA recombination);GO:0017116(single-stranded DNA-dependent ATP-dependent DNA helicase activity);GO:0032204(regulation of telomere main…	NA	0.00022	2	199,40,	0,1413	-3.65	-2.73	13.5	5' UTR	15	65107831	65117867	10037	2
chr15	79058306	79058845	540	ENSG00000136378	ENST00000388820	44928	ADAMTS7	ADAM metallopeptidase with thrombospondin type 1 motif, 7 [Source:HGNC Symbol;Acc:223]	GO:0004222(metalloendopeptidase activity);GO:0005515(protein binding);GO:0005578(proteinaceous extracellular matrix);GO:0006508(proteolysis);GO:0008233(peptidase activity);GO:0008237(metallopeptidase activity);GO:0008270(zinc ion binding);GO:0009986(cell surface);GO:0031012(extracellular matrix);GO:0032331(negative regulation of chondrocyte differentiation);GO:0051603(proteolysis involved in cell…	NA	4.3e-07	1	540,	0	-6.37	-5.3	13.5	Exon (ENST00000388820/ENSG00000136378, exon 19 of 24)	15	79051545	79103773	52229	2
chr15	85747201	85748125	925	ENSG00000229212	ENST00000357253	29869	RP11-561C5.4	NA	NA	NA	6.3e-11	1	925,	0	-10.2	-8.95	13.5	Exon (ENST00000559989/ENSG00000259295, exon 5 of 8)	15	85747141	85777994	30854	2
chr15	85748364	85748573	210	ENSG00000229212	ENST00000357253	29421	RP11-561C5.4	NA	NA	NA	0.00022	1	210,	0	-3.65	-2.73	13.5	Exon (ENST00000559989/ENSG00000259295, exon 6 of 8)	15	85747141	85777994	30854	2
chr16	89726514	89734404	7891	ENSG00000167523	ENST00000566857	0	SPATA33	spermatogenesis associated 33 [Source:HGNC Symbol;Acc:26463]	GO:0005634(nucleus);GO:0005829(cytosol)	NA	7.9e-11	2	1403,4,	0,7887	-10.1	-8.88	13.5	3' UTR	16	89727236	89727916	681	1
chr16	9862836	9863046	211	ENSG00000183454	ENST00000396573	413565	GRIN2A	glutamate receptor, ionotropic, N-methyl D-aspartate 2A [Source:HGNC Symbol;Acc:4585]	GO:0001964(startle response);GO:0001975(response to amphetamine);GO:0004970(ionotropic glutamate receptor activity);GO:0004972(N-methyl-D-aspartate selective glutamate receptor activity);GO:0005215(transporter activity);GO:0005234(extracellular-glutamate-gated ion channel activity);GO:0005261(cation channel activity);GO:0005262(calcium channel activity);GO:0005515(protein binding);GO:0005783(endo…	04014(Ras signaling pathway - Homo sapiens (human));04015(Rap1 signaling pathway - Homo sapiens (human));04020(Calcium signaling pathway - Homo sapiens (human));04024(cAMP signaling pathway - Homo sapiens (human));04080(Neuroactive ligand-receptor interaction - Homo sapiens (human));04713(Circadian entrainment - Homo sapiens (human));04720(Long-term potentiation - Homo sapiens (human));04724(Glut…	0.00022	1	211,	0	-3.65	-2.73	13.5	Exon (ENST00000396573/ENSG00000183454, exon 13 of 14)	16	9852376	10276611	424236	2
chr17	27077676	27077885	210	ENSG00000076604	ENST00000262395	6674	TRAF4	TNF receptor-associated factor 4 [Source:HGNC Symbol;Acc:12034]	GO:0003677(DNA binding);GO:0004842(ubiquitin-protein ligase activity);GO:0005515(protein binding);GO:0005634(nucleus);GO:0005737(cytoplasm);GO:0005856(cytoskeleton);GO:0005886(plasma membrane);GO:0005923(tight junction);GO:0006915(apoptotic process);GO:0007165(signal transduction);GO:0007585(respiratory gaseous exchange);GO:0008270(zinc ion binding);GO:0019901(protein kinase binding);GO:0030323(r…	04657(IL-17 signaling pathway - Homo sapiens (human));05200(Pathways in cancer - Homo sapiens (human));05222(Small cell lung cancer - Homo sapiens (human))	0.00022	1	210,	0	-3.65	-2.73	13.5	3' UTR	17	27071002	27077974	6973	1
chr17	27893441	27895313	1873	ENSG00000167543	ENST00000583940	0	TP53I13	tumor protein p53 inducible protein 13 [Source:HGNC Symbol;Acc:25102]	GO:0005737(cytoplasm);GO:0005886(plasma membrane);GO:0016021(integral to membrane)	NA	0.00022	3	166,312,269,	0,757,1604	-3.65	-2.73	13.5	5' UTR	17	27894198	27898720	4523	1
chr17	80377859	80378128	270	ENSG00000169660	ENST00000337014	1665	HEXDC	hexosaminidase (glycosyl hydrolase family 20, catalytic domain) containing [Source:HGNC Symbol;Acc:26307]	GO:0004553(hydrolase activity, hydrolyzing O-glycosyl compounds);GO:0004563(beta-N-acetylhexosaminidase activity);GO:0005634(nucleus);GO:0005737(cytoplasm);GO:0005975(carbohydrate metabolic process)	00511(Other glycan degradation - Homo sapiens (human));00513(Various types of N-glycan biosynthesis - Homo sapiens (human));01100(Metabolic pathways - Homo sapiens (human))	0.00022	1	270,	0	-3.65	-2.73	13.5	Exon (ENST00000583978/ENSG00000169660, exon 2 of 2)	17	80376194	80400521	24328	1
chr17	5086264	5087666	1403	ENSG00000180626	ENST00000399604	26	ZNF594	zinc finger protein 594 [Source:HGNC Symbol;Acc:29392]	GO:0003677(DNA binding);GO:0005634(nucleus);GO:0006351(transcription, DNA-templated);GO:0006355(regulation of transcription, DNA-dependent);GO:0046872(metal ion binding)	NA	3.2e-25	1	1403,	0	-24.5	-22.9	13.5	5' UTR	17	5082831	5087692	4862	2
chr17	8274766	8274945	180	ENSG00000184619	ENST00000331336	0	KRBA2	KRAB-A domain containing 2 [Source:HGNC Symbol;Acc:26989]	GO:0003676(nucleic acid binding);GO:0005622(intracellular);GO:0006355(regulation of transcription, DNA-dependent);GO:0015074(DNA integration)	NA	0.00022	1	180,	0	-3.65	-2.73	13.5	5' UTR	17	8271973	8274858	2886	2
chr17	42430583	42431720	1138	ENSG00000161682	ENST00000293443	9523	FAM171A2	family with sequence similarity 171, member A2 [Source:HGNC Symbol;Acc:30480]	GO:0016021(integral to membrane)	NA	1e-24	1	1138,	0	-24	-22.4	13.5	3' UTR	17	42430583	42441243	10661	2
chr17	63545772	63633286	87515	ENSG00000168646	ENST00000307078	0	AXIN2	axin 2 [Source:HGNC Symbol;Acc:904]	GO:0001756(somitogenesis);GO:0001934(positive regulation of protein phosphorylation);GO:0001957(intramembranous ossification);GO:0003413(chondrocyte differentiation involved in endochondral bone morphogenesis);GO:0004871(signal transducer activity);GO:0005096(GTPase activator activity);GO:0005515(protein binding);GO:0005622(intracellular);GO:0005634(nucleus);GO:0005737(cytoplasm);GO:0005813(centr…	04310(Wnt signaling pathway - Homo sapiens (human));04390(Hippo signaling pathway - Homo sapiens (human));04550(Signaling pathways regulating pluripotency of stem cells - Homo sapiens (human));04934(Cushing syndrome - Homo sapiens (human));05165(Human papillomavirus infection - Homo sapiens (human));05200(Pathways in cancer - Homo sapiens (human));05210(Colorectal cancer - Homo sapiens (human));0…	7.9e-29	4	7,931,64,45,	0,8152,86257,87470	-28.1	-26.4	13.5	5' UTR	17	63524681	63557765	33085	2
chr17	74669921	74670430	510	ENSG00000182534	ENST00000355797	36607	MXRA7	matrix-remodelling associated 7 [Source:HGNC Symbol;Acc:7541]	GO:0016021(integral to membrane)	NA	0.00022	1	510,	0	-3.65	-2.73	13.5	3' UTR	17	74668633	74707037	38405	2
chr18	60986942	60987181	240	ENSG00000171791	ENST00000333681	0	BCL2	B-cell CLL/lymphoma 2 [Source:HGNC Symbol;Acc:990]	GO:0000082(G1/S transition of mitotic cell cycle);GO:0000209(protein polyubiquitination);GO:0000902(cell morphogenesis);GO:0001101(response to acid);GO:0001503(ossification);GO:0001541(ovarian follicle development);GO:0001656(metanephros development);GO:0001657(ureteric bud development);GO:0001658(branching involved in ureteric bud morphogenesis);GO:0001662(behavioral fear response);GO:0001776(le…	01521(EGFR tyrosine kinase inhibitor resistance - Homo sapiens (human));01522(Endocrine resistance - Homo sapiens (human));01524(Platinum drug resistance - Homo sapiens (human));04064(NF-kappa B signaling pathway - Homo sapiens (human));04066(HIF-1 signaling pathway - Homo sapiens (human));04071(Sphingolipid signaling pathway - Homo sapiens (human));04115(p53 signaling pathway - Homo sapiens (hum…	0.00022	1	240,	0	-3.65	-2.73	13.5	5' UTR	18	60794268	60987019	192752	2
chr19	12221158	12222421	1264	ENSG00000132010	ENST00000600335	28735	ZNF20	zinc finger protein 20 [Source:HGNC Symbol;Acc:12992]	GO:0003676(nucleic acid binding);GO:0003677(DNA binding);GO:0005622(intracellular);GO:0005634(nucleus);GO:0006351(transcription, DNA-templated);GO:0006355(regulation of transcription, DNA-dependent);GO:0046872(metal ion binding)	05168(Herpes simplex virus 1 infection - Homo sapiens (human))	2e-11	2	89,361,	0,903	-10.7	-9.4	13.5	5' UTR	19	12203658	12251156	47499	2
chr19	44352081	44352858	778	ENSG00000167637	ENST00000324461	20637	ZNF283	zinc finger protein 283 [Source:HGNC Symbol;Acc:13077]	GO:0003676(nucleic acid binding);GO:0003677(DNA binding);GO:0005622(intracellular);GO:0005634(nucleus);GO:0006351(transcription, DNA-templated);GO:0006355(regulation of transcription, DNA-dependent);GO:0046872(metal ion binding)	05168(Herpes simplex virus 1 infection - Homo sapiens (human))	3e-10	1	778,	0	-9.53	-8.32	13.5	3' UTR	19	44331444	44353307	21864	1
chr19	10445058	10445565	508	ENSG00000076662	ENST00000592945	0	ICAM3	intercellular adhesion molecule 3 [Source:HGNC Symbol;Acc:5346]	GO:0005102(receptor binding);GO:0005178(integrin binding);GO:0005515(protein binding);GO:0005886(plasma membrane);GO:0005887(integral to plasma membrane);GO:0016020(membrane);GO:0016337(cell-cell adhesion);GO:0050776(regulation of immune response)	04514(Cell adhesion molecules (CAMs) - Homo sapiens (human))	0.00022	1	508,	0	-3.65	-2.73	13.5	Exon (ENST00000589900/ENSG00000076662, exon 4 of 6)	19	10444454	10445399	946	2
chr19	12540940	12542495	1556	ENSG00000180855	ENST00000301547	9431	ZNF443	zinc finger protein 443 [Source:HGNC Symbol;Acc:20878]	GO:0003676(nucleic acid binding);GO:0003677(DNA binding);GO:0005622(intracellular);GO:0005634(nucleus);GO:0006351(transcription, DNA-templated);GO:0006355(regulation of transcription, DNA-dependent);GO:0006915(apoptotic process);GO:0006950(response to stress);GO:0046872(metal ion binding)	05168(Herpes simplex virus 1 infection - Homo sapiens (human))	1.1e-06	1	1556,	0	-5.95	-4.9	13.5	3' UTR	19	12540521	12551926	11406	2
chr19	35166998	35167206	209	ENSG00000256383	ENST00000536682	1280	AC020910.2	NA	NA	NA	0.00022	1	209,	0	-3.65	-2.73	13.5	Exon (ENST00000536682/ENSG00000256383, exon 2 of 2)	19	35166998	35168486	1489	2
chr19	35250867	35251406	540	ENSG00000153896	ENST00000329285	12714	ZNF599	zinc finger protein 599 [Source:HGNC Symbol;Acc:26408]	GO:0003676(nucleic acid binding);GO:0003677(DNA binding);GO:0005622(intracellular);GO:0005634(nucleus);GO:0006351(transcription, DNA-templated);GO:0006355(regulation of transcription, DNA-dependent);GO:0046872(metal ion binding)	05168(Herpes simplex virus 1 infection - Homo sapiens (human))	0.00012	1	540,	0	-3.93	-3	13.5	Exon (ENST00000329285/ENSG00000153896, exon 4 of 4)	19	35248981	35264120	15140	2
chr19	54666160	54666900	741	ENSG00000167608	ENST00000465790	1550	TMC4	transmembrane channel-like 4 [Source:HGNC Symbol;Acc:22998]	GO:0006811(ion transport);GO:0016021(integral to membrane)	NA	0.00022	2	344,135,	0,606	-3.65	-2.73	13.5	Exon (ENST00000465790/ENSG00000167608, exon 3 of 9)	19	54663846	54668450	4605	2
chr19	56950814	56951113	300	ENSG00000198046	ENST00000591790	33324	ZNF667	zinc finger protein 667 [Source:HGNC Symbol;Acc:28854]	GO:0003676(nucleic acid binding);GO:0003677(DNA binding);GO:0005622(intracellular);GO:0005634(nucleus);GO:0006351(transcription, DNA-templated);GO:0006355(regulation of transcription, DNA-dependent);GO:0046872(metal ion binding)	05168(Herpes simplex virus 1 infection - Homo sapiens (human))	0.00022	1	300,	0	-3.65	-2.73	13.5	3' UTR	19	56950694	56984437	33744	2
chr20	18775232	18775617	386	ENSG00000273148	ENST00000609087	59	RP5-1068E13.7	NA	NA	NA	3.7e-05	1	386,	0	-4.43	-3.47	13.5	Exon (ENST00000609087/ENSG00000273148, exon 1 of 1)	20	18775173	18776711	1539	1
chr20	32664515	32665414	900	ENSG00000125970	ENST00000489384	0	RALY	RALY heterogeneous nuclear ribonucleoprotein [Source:HGNC Symbol;Acc:15921]	GO:0000166(nucleotide binding);GO:0000398(mRNA splicing, via spliceosome);GO:0003676(nucleic acid binding);GO:0003723(RNA binding);GO:0005634(nucleus);GO:0071013(catalytic step 2 spliceosome)	NA	1.6e-35	2	107,581,	0,319	-34.8	-33	13.5	Exon (ENST00000375114/ENSG00000125970, exon 6 of 9)	20	32665019	32696114	31096	1
chr20	47988933	47989863	931	ENSG00000158445	ENST00000371741	109321	KCNB1	potassium voltage-gated channel, Shab-related subfamily, member 1 [Source:HGNC Symbol;Acc:6231]	GO:0005216(ion channel activity);GO:0005249(voltage-gated potassium channel activity);GO:0005251(delayed rectifier potassium channel activity);GO:0005515(protein binding);GO:0005886(plasma membrane);GO:0006112(energy reserve metabolic process);GO:0006811(ion transport);GO:0006813(potassium ion transport);GO:0007268(synaptic transmission);GO:0008076(voltage-gated potassium channel complex);GO:0015…	NA	0.00022	1	931,	0	-3.65	-2.73	13.5	3' UTR	20	47980414	48099184	118771	2
chr20	48098524	48098824	301	ENSG00000158445	ENST00000371741	360	KCNB1	potassium voltage-gated channel, Shab-related subfamily, member 1 [Source:HGNC Symbol;Acc:6231]	GO:0005216(ion channel activity);GO:0005249(voltage-gated potassium channel activity);GO:0005251(delayed rectifier potassium channel activity);GO:0005515(protein binding);GO:0005886(plasma membrane);GO:0006112(energy reserve metabolic process);GO:0006811(ion transport);GO:0006813(potassium ion transport);GO:0007268(synaptic transmission);GO:0008076(voltage-gated potassium channel complex);GO:0015…	NA	0.00022	1	301,	0	-3.65	-2.73	13.5	Exon (ENST00000371741/ENSG00000158445, exon 1 of 2)	20	47980414	48099184	118771	2
chr21	40686058	40686369	312	ENSG00000255568	ENST00000539811	0	BRWD1-IT2	BRWD1 intronic transcript 2 (non-protein coding) [Source:HGNC Symbol;Acc:16423]	NA	NA	0.00022	1	312,	0	-3.65	-2.73	13.5	Exon (ENST00000603064/ENSG00000255568, exon 1 of 1)	21	40685888	40686369	482	2
chr22	24177108	24177467	360	ENSG00000099958	ENST00000464023	1234	DERL3	derlin 3 [Source:HGNC Symbol;Acc:14236]	GO:0005515(protein binding);GO:0018279(protein N-linked glycosylation via asparagine);GO:0030176(integral to endoplasmic reticulum membrane);GO:0030433(ER-associated ubiquitin-dependent protein catabolic process);GO:0030968(endoplasmic reticulum unfolded protein response)	04141(Protein processing in endoplasmic reticulum - Homo sapiens (human))	0.00022	1	360,	0	-3.65	-2.73	13.5	3' UTR	22	24176690	24178701	2012	2
chr22	31479191	31479401	211	ENSG00000183963	ENST00000432777	19100	SMTN	smoothelin [Source:HGNC Symbol;Acc:11126]	GO:0003779(actin binding);GO:0005515(protein binding);GO:0005737(cytoplasm);GO:0005856(cytoskeleton);GO:0006939(smooth muscle contraction);GO:0007517(muscle organ development);GO:0008307(structural constituent of muscle);GO:0015629(actin cytoskeleton)	NA	0.00022	1	211,	0	-3.65	-2.73	13.5	5' UTR	22	31460091	31484011	23921	1
chrX	71482727	71483026	300	ENSG00000102309	ENST00000423432	81201	PIN4	protein (peptidylprolyl cis/trans isomerase) NIMA-interacting, 4 (parvulin) [Source:HGNC Symbol;Acc:8992]	GO:0003677(DNA binding);GO:0003681(bent DNA binding);GO:0003690(double-stranded DNA binding);GO:0003755(peptidyl-prolyl cis-trans isomerase activity);GO:0005634(nucleus);GO:0005730(nucleolus);GO:0005737(cytoplasm);GO:0005759(mitochondrial matrix);GO:0005819(spindle);GO:0006364(rRNA processing);GO:0006457(protein folding);GO:0016853(isomerase activity);GO:0030684(preribosome)	NA	0.00022	1	300,	0	-3.65	-2.73	13.5	3' UTR	23	71401526	71483814	82289	1
chrX	73512134	73513200	1067	ENSG00000230590	ENST00000603672	0	FTX	FTX transcript, XIST regulator (non-protein coding) [Source:HGNC Symbol;Acc:37190]	NA	NA	0.00022	3	53,174,14,	0,128,1053	-3.65	-2.73	13.5	Exon (ENST00000603672/ENSG00000230590, exon 1 of 6)	23	73183790	73512177	328388	2
chr5	140605320	140605559	240	ENSG00000120327	ENST00000515856	2389	PCDHB14	protocadherin beta 14 [Source:HGNC Symbol;Acc:8685]	GO:0005509(calcium ion binding);GO:0005886(plasma membrane);GO:0007156(homophilic cell adhesion);GO:0007268(synaptic transmission);GO:0007416(synapse assembly);GO:0016020(membrane);GO:0016021(integral to membrane);GO:0016339(calcium-dependent cell-cell adhesion)	NA	0.00022	1	240,	0	-3.65	-2.73	13.5	3' UTR	5	140602931	140605665	2735	1
chr8	22865330	22876848	11519	ENSG00000008853	ENST00000519210	0	RHOBTB2	Rho-related BTB domain containing 2 [Source:HGNC Symbol;Acc:18756]	GO:0005515(protein binding);GO:0005525(GTP binding);GO:0005622(intracellular);GO:0005829(cytosol);GO:0005886(plasma membrane);GO:0006184(GTP catabolic process);GO:0007165(signal transduction);GO:0007264(small GTPase mediated signal transduction);GO:0015031(protein transport);GO:0016020(membrane);GO:0051056(regulation of small GTPase mediated signal transduction)	04120(Ubiquitin mediated proteolysis - Homo sapiens (human))	0.00022	2	301,208,	0,11311	-3.65	-2.73	13.5	3' UTR	8	22865352	22868154	2803	1
chr9	125871923	125872192	270	ENSG00000165209	ENST00000530364	12310	STRBP	spermatid perinuclear RNA binding protein [Source:HGNC Symbol;Acc:16462]	GO:0003677(DNA binding);GO:0003725(double-stranded RNA binding);GO:0003727(single-stranded RNA binding);GO:0005634(nucleus);GO:0005737(cytoplasm);GO:0006928(cellular component movement);GO:0007275(multicellular organismal development);GO:0007286(spermatid development);GO:0007638(mechanosensory behavior);GO:0015630(microtubule cytoskeleton)	NA	0.00022	1	270,	0	-3.65	-2.73	13.5	3' UTR	9	125871779	125884502	12724	2
chr17	656257	656524	268	ENSG00000179409	ENST00000576383	715	GEMIN4	gem (nuclear organelle) associated protein 4 [Source:HGNC Symbol;Acc:15717]	GO:0000387(spliceosomal snRNP assembly);GO:0005515(protein binding);GO:0005654(nucleoplasm);GO:0005681(spliceosomal complex);GO:0005730(nucleolus);GO:0005737(cytoplasm);GO:0005829(cytosol);GO:0006364(rRNA processing);GO:0010467(gene expression);GO:0016070(RNA metabolic process);GO:0030532(small nuclear ribonucleoprotein complex);GO:0034660(ncRNA metabolic process);GO:0097504(Gemini of coiled bodi…	03013(RNA transport - Homo sapiens (human))	7.9e-05	1	268,	0	-4.1	-3.15	13.5	Exon (ENST00000536214/ENSG00000231784, exon 1 of 1)	17	650681	657239	6559	2
chr10	119768319	119799701	31383	ENSG00000107560	ENST00000476207	0	RAB11FIP2	RAB11 family interacting protein 2 (class I) [Source:HGNC Symbol;Acc:29152]	GO:0005515(protein binding);GO:0005634(nucleus);GO:0005768(endosome);GO:0005886(plasma membrane);GO:0006833(water transport);GO:0015031(protein transport);GO:0019901(protein kinase binding);GO:0030010(establishment of cell polarity);GO:0030659(cytoplasmic vesicle membrane);GO:0035773(insulin secretion involved in cellular response to glucose stimulus);GO:0042803(protein homodimerization activity)…	04144(Endocytosis - Homo sapiens (human))	2.5e-43	5	418,46,60,517,68,	0,6257,25174,30116,31315	-42.6	-40.6	13.4	3' UTR	10	119765267	119774621	9355	2
chr6	109786946	109787726	781	ENSG00000135596	ENST00000368952	0	MICAL1	microtubule associated monooxygenase, calponin and LIM domain containing 1 [Source:HGNC Symbol;Acc:20619]	GO:0001933(negative regulation of protein phosphorylation);GO:0003779(actin binding);GO:0004497(monooxygenase activity);GO:0005515(protein binding);GO:0005737(cytoplasm);GO:0005882(intermediate filament);GO:0007010(cytoskeleton organization);GO:0007165(signal transduction);GO:0008270(zinc ion binding);GO:0016709(oxidoreductase activity, acting on paired donors, with incorporation or reduction of …	NA	1.6e-17	1	781,	0	-16.8	-15.3	13.3	5' UTR	6	109765268	109787171	21904	2
chr3	143697331	143704830	7500	ENSG00000181744	ENST00000315691	6691	C3orf58	chromosome 3 open reading frame 58 [Source:HGNC Symbol;Acc:28490]	GO:0000139(Golgi membrane);GO:0005615(extracellular space);GO:0014066(regulation of phosphatidylinositol 3-kinase signaling);GO:0030126(COPI vesicle coat);GO:0030137(COPI-coated vesicle);GO:0060038(cardiac muscle cell proliferation)	NA	4e-21	2	34,446,	0,7054	-20.4	-18.9	13.2	5' UTR	3	143690640	143711201	20562	1
chr9	116810196	116813216	3021	ENSG00000157657	ENST00000374126	171634	ZNF618	zinc finger protein 618 [Source:HGNC Symbol;Acc:29416]	GO:0003676(nucleic acid binding);GO:0003677(DNA binding);GO:0005634(nucleus);GO:0006351(transcription, DNA-templated);GO:0006355(regulation of transcription, DNA-dependent);GO:0046872(metal ion binding)	NA	1.3e-52	2	79,2286,	0,735	-51.9	-49.9	13.2	3' UTR	9	116638562	116812501	173940	1
chr17	21092048	21094761	2714	ENSG00000109016	ENST00000395511	62083	DHRS7B	dehydrogenase/reductase (SDR family) member 7B [Source:HGNC Symbol;Acc:24547]	GO:0003674(molecular_function);GO:0005575(cellular_component);GO:0005778(peroxisomal membrane);GO:0008150(biological_process);GO:0008152(metabolic process);GO:0016021(integral to membrane);GO:0016491(oxidoreductase activity)	NA	1.3e-28	2	129,501,	0,2213	-27.9	-26.2	13.2	3' UTR	17	21029965	21095343	65379	1
chr19	44536458	44537205	748	ENSG00000159885	ENST00000187879	6943	ZNF222	zinc finger protein 222 [Source:HGNC Symbol;Acc:13015]	GO:0003676(nucleic acid binding);GO:0003677(DNA binding);GO:0005622(intracellular);GO:0005634(nucleus);GO:0006351(transcription, DNA-templated);GO:0006355(regulation of transcription, DNA-dependent);GO:0046872(metal ion binding)	05168(Herpes simplex virus 1 infection - Homo sapiens (human))	1.4e-07	1	748,	0	-6.85	-5.76	13.2	3' UTR	19	44529515	44537263	7749	1
chrX	122318036	122318388	353	ENSG00000125675	ENST00000264357	0	GRIA3	glutamate receptor, ionotropic, AMPA 3 [Source:HGNC Symbol;Acc:4573]	GO:0004970(ionotropic glutamate receptor activity);GO:0004971(alpha-amino-3-hydroxy-5-methyl-4-isoxazole propionate selective glutamate receptor activity);GO:0005215(transporter activity);GO:0005234(extracellular-glutamate-gated ion channel activity);GO:0005515(protein binding);GO:0005886(plasma membrane);GO:0006810(transport);GO:0007215(glutamate receptor signaling pathway);GO:0007268(synaptic t…	04024(cAMP signaling pathway - Homo sapiens (human));04080(Neuroactive ligand-receptor interaction - Homo sapiens (human));04713(Circadian entrainment - Homo sapiens (human));04723(Retrograde endocannabinoid signaling - Homo sapiens (human));04724(Glutamatergic synapse - Homo sapiens (human));04728(Dopaminergic synapse - Homo sapiens (human));04730(Long-term depression - Homo sapiens (human));050…	2e-21	2	37,293,	0,60	-20.7	-19.2	13.2	5' UTR	23	122318096	122624756	306661	1
chr1	235922637	235926057	3421	ENSG00000143669	ENST00000389794	104163	LYST	lysosomal trafficking regulator [Source:HGNC Symbol;Acc:1968]	GO:0002446(neutrophil mediated immunity);GO:0002456(T cell mediated immunity);GO:0005488(binding);GO:0005515(protein binding);GO:0005829(cytosol);GO:0006644(phospholipid metabolic process);GO:0007017(microtubule-based process);GO:0007040(lysosome organization);GO:0007596(blood coagulation);GO:0015630(microtubule cytoskeleton);GO:0030595(leukocyte chemotaxis);GO:0032438(melanosome organization);GO…	NA	1e-10	2	263,38,	0,3383	-10	-8.78	13.1	3' UTR	1	235824341	236030220	205880	2
chr2	24261587	24272445	10859	ENSG00000163026	ENST00000295148	0	C2orf44	chromosome 2 open reading frame 44 [Source:HGNC Symbol;Acc:26157]	NA	NA	1e-10	3	796,48,22,	0,8597,10837	-10	-8.78	13.1	5' UTR	2	24252210	24270223	18014	2
chr3	129566156	129566771	616	ENSG00000172765	ENST00000393238	32538	TMCC1	transmembrane and coiled-coil domain family 1 [Source:HGNC Symbol;Acc:29116]	GO:0016021(integral to membrane)	NA	1e-10	2	247,367,	0,249	-10	-8.78	13.1	Exon (ENST00000366451/ENSG00000203644, exon 1 of 2)	3	129366635	129599309	232675	2
chr5	10638145	10650308	12164	ENSG00000164236	ENST00000504806	73703	ANKRD33B	ankyrin repeat domain 33B [Source:HGNC Symbol;Acc:35240]	GO:0005515(protein binding)	NA	4e-37	2	136,931,	0,11233	-36.4	-34.5	13.1	3' UTR	5	10564442	10649736	85295	1
chrMT	4470	4738	269	ENSG00000198763	ENST00000361453	0	MT-ND2	mitochondrially encoded NADH dehydrogenase 2 [Source:HGNC Symbol;Acc:7456]	GO:0005743(mitochondrial inner membrane);GO:0005747(mitochondrial respiratory chain complex I);GO:0006120(mitochondrial electron transport, NADH to ubiquinone);GO:0008137(NADH dehydrogenase (ubiquinone) activity);GO:0016021(integral to membrane);GO:0022904(respiratory electron transport chain);GO:0044237(cellular metabolic process);GO:0044281(small molecule metabolic process);GO:0055114(oxidation…	00190(Oxidative phosphorylation - Homo sapiens (human));01100(Metabolic pathways - Homo sapiens (human));04714(Thermogenesis - Homo sapiens (human));04723(Retrograde endocannabinoid signaling - Homo sapiens (human));05012(Parkinson disease - Homo sapiens (human))	0	1	269,	0	-436	-Inf	13	Exon (ENST00000361453/ENSG00000198763, exon 1 of 1)	25	4470	5511	1042	1
chr1	24018269	24018481	213	ENSG00000142676	ENST00000374550	0	RPL11	ribosomal protein L11 [Source:HGNC Symbol;Acc:10301]	GO:0000184(nuclear-transcribed mRNA catabolic process, nonsense-mediated decay);GO:0003723(RNA binding);GO:0003735(structural constituent of ribosome);GO:0005515(protein binding);GO:0005730(nucleolus);GO:0005829(cytosol);GO:0005840(ribosome);GO:0006364(rRNA processing);GO:0006412(translation);GO:0006413(translational initiation);GO:0006414(translational elongation);GO:0006415(translational termin…	03010(Ribosome - Homo sapiens (human))	0.00034	2	51,157,	0,56	-3.47	-2.57	12.9	5' UTR	1	24018269	24022915	4647	1
chr1	32930688	32937125	6438	ENSG00000254553	ENST00000480336	30	RP1-27O5.3	NA	GO:0005515(protein binding);GO:0046872(metal ion binding)	NA	1.7e-05	2	19,941,	0,5497	-4.77	-3.79	12.9	5' UTR	1	32930658	33066393	135736	1
chr1	37948722	37948961	240	ENSG00000163874	ENST00000373087	8569	ZC3H12A	zinc finger CCCH-type containing 12A [Source:HGNC Symbol;Acc:26259]	GO:0001525(angiogenesis);GO:0004519(endonuclease activity);GO:0005515(protein binding);GO:0005634(nucleus);GO:0005737(cytoplasm);GO:0005886(plasma membrane);GO:0006915(apoptotic process);GO:0010508(positive regulation of autophagy);GO:0010628(positive regulation of gene expression);GO:0010629(negative regulation of gene expression);GO:0010884(positive regulation of lipid storage);GO:0030154(cell …	NA	0.00034	1	240,	0	-3.47	-2.57	12.9	Exon (ENST00000373087/ENSG00000163874, exon 6 of 6)	1	37940153	37949980	9828	1
chr1	40363475	40363736	262	ENSG00000116990	ENST00000397332	3949	MYCL	v-myc avian myelocytomatosis viral oncogene lung carcinoma derived homolog [Source:HGNC Symbol;Acc:7555]	GO:0003677(DNA binding);GO:0003700(sequence-specific DNA binding transcription factor activity);GO:0005515(protein binding);GO:0005634(nucleus);GO:0006355(regulation of transcription, DNA-dependent);GO:0046983(protein dimerization activity)	NA	0.00015	1	262,	0	-3.83	-2.9	12.9	Exon (ENST00000418255/ENSG00000236546, exon 1 of 2)	1	40361098	40367685	6588	2
chr1	52499122	52499444	323	ENSG00000117862	ENST00000371626	22399	TXNDC12	thioredoxin domain containing 12 (endoplasmic reticulum) [Source:HGNC Symbol;Acc:24626]	GO:0005788(endoplasmic reticulum lumen);GO:0019153(protein-disulfide reductase (glutathione) activity);GO:0045454(cell redox homeostasis)	00480(Glutathione metabolism - Homo sapiens (human));01100(Metabolic pathways - Homo sapiens (human))	0.00034	1	323,	0	-3.47	-2.57	12.9	5' UTR	1	52485803	52521843	36041	2
chr1	210415030	210415897	868	ENSG00000082497	ENST00000367012	8886	SERTAD4	SERTA domain containing 4 [Source:HGNC Symbol;Acc:25236]	NA	NA	2.5e-11	1	868,	0	-10.6	-9.35	12.9	3' UTR	1	210406144	210419600	13457	1
chr1	213031597	213032316	720	ENSG00000162769	ENST00000366971	0	FLVCR1	feline leukemia virus subgroup C cellular receptor 1 [Source:HGNC Symbol;Acc:24682]	GO:0001568(blood vessel development);GO:0001701(in utero embryonic development);GO:0005215(transporter activity);GO:0005515(protein binding);GO:0005739(mitochondrion);GO:0005886(plasma membrane);GO:0005887(integral to plasma membrane);GO:0006810(transport);GO:0006839(mitochondrial transport);GO:0006879(cellular iron ion homeostasis);GO:0007275(multicellular organismal development);GO:0008219(cell…	NA	2e-12	1	720,	0	-11.7	-10.4	12.9	5' UTR	1	213031597	213072705	41109	1
chr1	120166369	120190366	23998	ENSG00000143067	ENST00000421812	30	ZNF697	zinc finger protein 697 [Source:HGNC Symbol;Acc:32034]	GO:0003674(molecular_function);GO:0003677(DNA binding);GO:0005575(cellular_component);GO:0005634(nucleus);GO:0006351(transcription, DNA-templated);GO:0006355(regulation of transcription, DNA-dependent);GO:0008150(biological_process);GO:0046872(metal ion binding)	NA	6.3e-27	3	371,263,53,	0,2129,23945	-26.2	-24.5	12.9	5' UTR	1	120162045	120190396	28352	2
chr1	161016856	161017066	211	ENSG00000186517	ENST00000461003	22594	ARHGAP30	Rho GTPase activating protein 30 [Source:HGNC Symbol;Acc:27414]	GO:0005096(GTPase activator activity);GO:0005622(intracellular);GO:0005829(cytosol);GO:0007165(signal transduction);GO:0007264(small GTPase mediated signal transduction);GO:0016023(cytoplasmic membrane-bounded vesicle);GO:0051056(regulation of small GTPase mediated signal transduction)	NA	0.00034	1	211,	0	-3.47	-2.57	12.9	3' UTR	1	161016736	161039660	22925	2
chr2	26951563	26951892	330	ENSG00000171303	ENST00000302909	35944	KCNK3	potassium channel, subfamily K, member 3 [Source:HGNC Symbol;Acc:6278]	GO:0005252(open rectifier potassium channel activity);GO:0005267(potassium channel activity);GO:0005515(protein binding);GO:0005886(plasma membrane);GO:0005887(integral to plasma membrane);GO:0006813(potassium ion transport);GO:0007268(synaptic transmission);GO:0007420(brain development);GO:0008022(protein C-terminus binding);GO:0016020(membrane);GO:0022841(potassium ion leak channel activity);GO…	04925(Aldosterone synthesis and secretion - Homo sapiens (human));04927(Cortisol synthesis and secretion - Homo sapiens (human));04934(Cushing syndrome - Homo sapiens (human))	0.00034	1	330,	0	-3.47	-2.57	12.9	3' UTR	2	26915619	26956288	40670	1
chr2	39892330	39893144	815	ENSG00000152154	ENST00000482239	0	TMEM178A	transmembrane protein 178A [Source:HGNC Symbol;Acc:28517]	GO:0016021(integral to membrane)	NA	1.3e-12	3	159,143,86,	0,308,729	-11.9	-10.6	12.9	5' UTR	2	39892638	39944590	51953	1
chr2	202122832	202123102	271	ENSG00000064012	ENST00000437283	0	CASP8	caspase 8, apoptosis-related cysteine peptidase [Source:HGNC Symbol;Acc:1509]	GO:0001525(angiogenesis);GO:0001841(neural tube formation);GO:0002020(protease binding);GO:0002224(toll-like receptor signaling pathway);GO:0002756(MyD88-independent toll-like receptor signaling pathway);GO:0004197(cysteine-type endopeptidase activity);GO:0005164(tumor necrosis factor receptor binding);GO:0005515(protein binding);GO:0005634(nucleus);GO:0005737(cytoplasm);GO:0005739(mitochondrion)…	01524(Platinum drug resistance - Homo sapiens (human));04115(p53 signaling pathway - Homo sapiens (human));04210(Apoptosis - Homo sapiens (human));04215(Apoptosis - multiple species - Homo sapiens (human));04217(Necroptosis - Homo sapiens (human));04620(Toll-like receptor signaling pathway - Homo sapiens (human));04621(NOD-like receptor signaling pathway - Homo sapiens (human));04622(RIG-I-like r…	0.00034	1	271,	0	-3.47	-2.57	12.9	5' UTR	2	202122841	202137461	14621	1
chr2	219825478	219825805	328	ENSG00000171450	ENST00000302625	1101	CDK5R2	cyclin-dependent kinase 5, regulatory subunit 2 (p39) [Source:HGNC Symbol;Acc:1776]	GO:0000079(regulation of cyclin-dependent protein serine/threonine kinase activity);GO:0001764(neuron migration);GO:0005737(cytoplasm);GO:0005886(plasma membrane);GO:0008289(lipid binding);GO:0016533(cyclin-dependent protein kinase 5 holoenzyme complex);GO:0016534(cyclin-dependent protein kinase 5 activator activity);GO:0021549(cerebellum development);GO:0021722(superior olivary nucleus maturatio…	NA	0.00034	1	328,	0	-3.47	-2.57	12.9	3' UTR	2	219824377	219826876	2500	1
chr2	74709251	74709490	240	ENSG00000135637	ENST00000454193	179	CCDC142	coiled-coil domain containing 142 [Source:HGNC Symbol;Acc:25889]	NA	NA	0.00034	1	240,	0	-3.47	-2.57	12.9	Exon (ENST00000454193/ENSG00000135637, exon 1 of 11)	2	74699113	74709669	10557	2
chr2	86067132	86067431	300	ENSG00000115525	ENST00000393808	27346	ST3GAL5	ST3 beta-galactoside alpha-2,3-sialyltransferase 5 [Source:HGNC Symbol;Acc:10872]	GO:0000139(Golgi membrane);GO:0001574(ganglioside biosynthetic process);GO:0004513(neolactotetraosylceramide alpha-2,3-sialyltransferase activity);GO:0005887(integral to plasma membrane);GO:0005975(carbohydrate metabolic process);GO:0006486(protein glycosylation);GO:0006688(glycosphingolipid biosynthetic process);GO:0008373(sialyltransferase activity);GO:0016021(integral to membrane);GO:0016757(t…	00604(Glycosphingolipid biosynthesis - ganglio series - Homo sapiens (human));01100(Metabolic pathways - Homo sapiens (human))	0.00034	1	300,	0	-3.47	-2.57	12.9	3' UTR	2	86066267	86094777	28511	2
chr2	98379666	98380264	599	ENSG00000075568	ENST00000485245	1516	TMEM131	transmembrane protein 131 [Source:HGNC Symbol;Acc:30366]	GO:0003674(molecular_function);GO:0005575(cellular_component);GO:0008150(biological_process);GO:0016021(integral to membrane)	NA	5.9e-07	1	599,	0	-6.23	-5.16	12.9	Exon (ENST00000485245/ENSG00000075568, exon 1 of 2)	2	98372799	98381780	8982	2
chr2	237992920	237993364	445	ENSG00000227252	ENST00000418430	1096	AC105760.2	NA	NA	NA	0.00034	1	445,	0	-3.47	-2.57	12.9	Exon (ENST00000418430/ENSG00000227252, exon 1 of 2)	2	237968077	237994460	26384	2
chr3	35680497	35682457	1961	ENSG00000172995	ENST00000428373	0	ARPP21	cAMP-regulated phosphoprotein, 21kDa [Source:HGNC Symbol;Acc:16968]	GO:0003674(molecular_function);GO:0003676(nucleic acid binding);GO:0005516(calmodulin binding);GO:0005575(cellular_component);GO:0005737(cytoplasm);GO:0008150(biological_process);GO:0034605(cellular response to heat)	NA	2e-16	3	27,810,2,	0,584,1959	-15.7	-14.3	12.9	5' UTR	3	35681081	35727379	46299	1
chr3	129231493	129231941	449	ENSG00000163913	ENST00000347300	72525	IFT122	intraflagellar transport 122 homolog (Chlamydomonas) [Source:HGNC Symbol;Acc:13556]	GO:0001843(neural tube closure);GO:0005515(protein binding);GO:0005737(cytoplasm);GO:0005932(microtubule basal body);GO:0009953(dorsal/ventral pattern formation);GO:0010172(embryonic body morphogenesis);GO:0030991(intraciliary transport particle A);GO:0032391(photoreceptor connecting cilium);GO:0035050(embryonic heart tube development);GO:0035721(intraciliary retrograde transport);GO:0042733(embr…	NA	0.0003	1	449,	0	-3.53	-2.62	12.9	Exon (ENST00000513190/ENSG00000163913, exon 1 of 6)	3	129158968	129239194	80227	1
chr3	187871102	187871790	689	ENSG00000145012	ENST00000416784	0	LPP	LIM domain containing preferred translocation partner in lipoma [Source:HGNC Symbol;Acc:6679]	GO:0005515(protein binding);GO:0005634(nucleus);GO:0005737(cytoplasm);GO:0005886(plasma membrane);GO:0005925(focal adhesion);GO:0007155(cell adhesion);GO:0008150(biological_process);GO:0008270(zinc ion binding)	NA	0.00034	2	50,131,	0,558	-3.47	-2.57	12.9	5' UTR	3	187871660	188326972	455313	1
chr3	53857757	53878620	20864	ENSG00000016391	ENST00000315251	1797	CHDH	choline dehydrogenase [Source:HGNC Symbol;Acc:24288]	GO:0005739(mitochondrion);GO:0005743(mitochondrial inner membrane);GO:0006066(alcohol metabolic process);GO:0008812(choline dehydrogenase activity);GO:0016117(carotenoid biosynthetic process);GO:0016614(oxidoreductase activity, acting on CH-OH group of donors);GO:0016705(oxidoreductase activity, acting on paired donors, with incorporation or reduction of molecular oxygen);GO:0019285(glycine betai…	00260(Glycine, serine and threonine metabolism - Homo sapiens (human));01100(Metabolic pathways - Homo sapiens (human))	0.00034	3	338,71,12,	0,17199,20852	-3.47	-2.57	12.9	5' UTR	3	53846362	53880417	34056	2
chr4	2902367	2903087	721	ENSG00000087274	ENST00000264758	56783	ADD1	adducin 1 (alpha) [Source:HGNC Symbol;Acc:243]	GO:0000902(cell morphogenesis);GO:0001701(in utero embryonic development);GO:0003779(actin binding);GO:0005198(structural molecule activity);GO:0005515(protein binding);GO:0005516(calmodulin binding);GO:0005634(nucleus);GO:0005829(cytosol);GO:0005856(cytoskeleton);GO:0005886(plasma membrane);GO:0006884(cell volume homeostasis);GO:0006915(apoptotic process);GO:0006921(cellular component disassembl…	NA	7.9e-16	1	721,	0	-15.1	-13.7	12.9	Exon (ENST00000506157/ENSG00000087274, exon 4 of 4)	4	2845584	2931787	86204	1
chr4	53525842	53527715	1874	ENSG00000248866	ENST00000503051	269	USP46-AS1	USP46 antisense RNA 1 [Source:HGNC Symbol;Acc:43991]	NA	NA	3.9e-09	2	2,657,	0,1217	-8.41	-7.24	12.9	Exon (ENST00000503051/ENSG00000248866, exon 1 of 2)	4	53525573	53527835	2263	1
chr4	79602214	79602870	657	ENSG00000251442	ENST00000503539	34876	LINC01094	long intergenic non-protein coding RNA 1094 [Source:HGNC Symbol;Acc:49219]	NA	NA	0.00034	1	657,	0	-3.47	-2.57	12.9	Exon (ENST00000503539/ENSG00000251442, exon 4 of 4)	4	79567338	79603817	36480	1
chr4	119954195	119954404	210	ENSG00000172403	ENST00000307142	144199	SYNPO2	synaptopodin 2 [Source:HGNC Symbol;Acc:17732]	GO:0003779(actin binding);GO:0005515(protein binding);GO:0005634(nucleus);GO:0015629(actin cytoskeleton);GO:0030018(Z disc);GO:0051371(muscle alpha-actinin binding);GO:0071889(14-3-3 protein binding)	NA	0.00034	1	210,	0	-3.47	-2.57	12.9	3' UTR	4	119809996	119982402	172407	1
chr4	109733907	109734355	449	ENSG00000188517	ENST00000494183	489168	COL25A1	collagen, type XXV, alpha 1 [Source:HGNC Symbol;Acc:18603]	GO:0001540(beta-amyloid binding);GO:0005576(extracellular region);GO:0005581(collagen);GO:0005615(extracellular space);GO:0005788(endoplasmic reticulum lumen);GO:0005886(plasma membrane);GO:0005887(integral to plasma membrane);GO:0008201(heparin binding);GO:0016021(integral to membrane);GO:0022617(extracellular matrix disassembly);GO:0030198(extracellular matrix organization);GO:0030574(collagen …	NA	0.00034	1	449,	0	-3.47	-2.57	12.9	3' UTR	4	109731877	110223523	491647	2
chr4	186091468	186103368	11901	ENSG00000164323	ENST00000458385	21787	KIAA1430	KIAA1430 [Source:HGNC Symbol;Acc:29276]	NA	NA	1.3e-41	3	27,266,37,	0,5472,11864	-40.9	-39	12.9	Exon (ENST00000458385/ENSG00000164323, exon 3 of 5)	4	186080819	186125155	44337	2
chr5	435377	435947	571	ENSG00000063438	ENST00000316418	131086	AHRR	aryl-hydrocarbon receptor repressor [Source:HGNC Symbol;Acc:346]	GO:0000122(negative regulation of transcription from RNA polymerase II promoter);GO:0003677(DNA binding);GO:0004871(signal transducer activity);GO:0005634(nucleus);GO:0005737(cytoplasm);GO:0006351(transcription, DNA-templated);GO:0006355(regulation of transcription, DNA-dependent);GO:0007165(signal transduction);GO:0033235(positive regulation of protein sumoylation);GO:0045892(negative regulation…	NA	0.00034	1	571,	0	-3.47	-2.57	12.9	3' UTR	5	304291	438406	134116	1
chr5	14610551	14610820	270	ENSG00000145569	ENST00000274217	28667	FAM105A	family with sequence similarity 105, member A [Source:HGNC Symbol;Acc:25629]	NA	NA	0.00034	1	270,	0	-3.47	-2.57	12.9	3' UTR	5	14581884	14612829	30946	1
chr5	76442229	76442677	449	ENSG00000251566	ENST00000503360	0	HMGB1P35	high mobility group box 1 pseudogene 35 [Source:HGNC Symbol;Acc:39175]	NA	NA	0.00034	1	449,	0	-3.47	-2.57	12.9	Exon (ENST00000511547/ENSG00000250802, exon 2 of 2)	5	76442393	76442990	598	1
chr5	140501671	140501970	300	ENSG00000081818	ENST00000194152	90	PCDHB4	protocadherin beta 4 [Source:HGNC Symbol;Acc:8689]	GO:0005509(calcium ion binding);GO:0005737(cytoplasm);GO:0005886(plasma membrane);GO:0005887(integral to plasma membrane);GO:0007155(cell adhesion);GO:0007156(homophilic cell adhesion);GO:0007268(synaptic transmission);GO:0007399(nervous system development);GO:0007416(synapse assembly);GO:0016020(membrane);GO:0016021(integral to membrane);GO:0016339(calcium-dependent cell-cell adhesion);GO:004511…	NA	0.00034	1	300,	0	-3.47	-2.57	12.9	Exon (ENST00000194152/ENSG00000081818, exon 1 of 1)	5	140501581	140505201	3621	1
chr5	37286610	37286962	353	ENSG00000270558	ENST00000603896	117	CTD-2124B8.2	NA	NA	NA	0.00034	1	353,	0	-3.47	-2.57	12.9	Exon (ENST00000603896/ENSG00000270558, exon 1 of 1)	5	37286551	37287079	529	2
chr5	43496027	43496262	236	ENSG00000172244	ENST00000306862	18985	C5orf34	chromosome 5 open reading frame 34 [Source:HGNC Symbol;Acc:24738]	NA	NA	0.00034	1	236,	0	-3.47	-2.57	12.9	Exon (ENST00000513637/ENSG00000249855, exon 1 of 1)	5	43486803	43515247	28445	2
chr5	60187958	60188856	899	ENSG00000049167	ENST00000381118	52022	ERCC8	excision repair cross-complementing rodent repair deficiency, complementation group 8 [Source:HGNC Symbol;Acc:3439]	GO:0000109(nucleotide-excision repair complex);GO:0000209(protein polyubiquitination);GO:0004842(ubiquitin-protein ligase activity);GO:0005515(protein binding);GO:0005634(nucleus);GO:0005654(nucleoplasm);GO:0006281(DNA repair);GO:0006283(transcription-coupled nucleotide-excision repair);GO:0006289(nucleotide-excision repair);GO:0006974(cellular response to DNA damage stimulus);GO:0006979(response…	03420(Nucleotide excision repair - Homo sapiens (human));04120(Ubiquitin mediated proteolysis - Homo sapiens (human))	8.7e-06	1	899,	0	-5.06	-4.06	12.9	Exon (ENST00000462279/ENSG00000049167, exon 7 of 10)	5	60169658	60240878	71221	2
chr5	141024640	141025924	1285	ENSG00000197948	ENST00000435817	5062	FCHSD1	FCH and double SH3 domains 1 [Source:HGNC Symbol;Acc:25463]	GO:0005515(protein binding)	NA	3.7e-09	3	76,162,271,	0,698,1014	-8.43	-7.27	12.9	5' UTR	5	141018869	141030986	12118	2
chr6	106552810	106553109	300	ENSG00000057657	ENST00000369091	18615	PRDM1	PR domain containing 1, with ZNF domain [Source:HGNC Symbol;Acc:9346]	GO:0000122(negative regulation of transcription from RNA polymerase II promoter);GO:0001701(in utero embryonic development);GO:0001892(embryonic placenta development);GO:0001893(maternal placenta development);GO:0003700(sequence-specific DNA binding transcription factor activity);GO:0005515(protein binding);GO:0005634(nucleus);GO:0005737(cytoplasm);GO:0006351(transcription, DNA-templated);GO:0007…	NA	0.00034	1	300,	0	-3.47	-2.57	12.9	Exon (ENST00000369091/ENSG00000057657, exon 5 of 7)	6	106534195	106555383	21189	1
chr6	31164709	31164978	270	ENSG00000272501	ENST00000606367	836	XXbac-BPG299F13.17	NA	NA	NA	3.9e-05	1	270,	0	-4.41	-3.45	12.9	Exon (ENST00000606367/ENSG00000272501, exon 1 of 1)	6	31162977	31165814	2838	2
chr6	43422506	43423259	754	ENSG00000171462	ENST00000372485	69	DLK2	delta-like 2 homolog (Drosophila) [Source:HGNC Symbol;Acc:21113]	GO:0005509(calcium ion binding);GO:0005515(protein binding);GO:0016021(integral to membrane);GO:0042803(protein homodimerization activity);GO:0045598(regulation of fat cell differentiation);GO:0045746(negative regulation of Notch signaling pathway);GO:0046982(protein heterodimerization activity)	NA	0.00034	2	113,127,	0,627	-3.47	-2.57	12.9	5' UTR	6	43418090	43423328	5239	2
chr6	134350518	134350728	211	ENSG00000146411	ENST00000275230	23046	SLC2A12	solute carrier family 2 (facilitated glucose transporter), member 12 [Source:HGNC Symbol;Acc:18067]	GO:0005886(plasma membrane);GO:0012505(endomembrane system);GO:0015758(glucose transport);GO:0016020(membrane);GO:0016021(integral to membrane);GO:0022857(transmembrane transporter activity);GO:0022891(substrate-specific transmembrane transporter activity);GO:0048471(perinuclear region of cytoplasm);GO:0055085(transmembrane transport)	NA	0.00034	1	211,	0	-3.47	-2.57	12.9	Exon (ENST00000275230/ENSG00000146411, exon 2 of 5)	6	134309835	134373774	63940	2
chr7	6692368	6693498	1131	ENSG00000205903	ENST00000427912	15415	ZNF316	zinc finger protein 316 [Source:HGNC Symbol;Acc:13843]	NA	NA	6.3e-12	1	1131,	0	-11.2	-9.96	12.9	Exon (ENST00000427912/ENSG00000205903, exon 9 of 9)	7	6676953	6692595	15643	1
chr7	116437690	116438260	571	ENSG00000105976	ENST00000397752	125244	MET	met proto-oncogene [Source:HGNC Symbol;Acc:7029]	GO:0000187(activation of MAPK activity);GO:0001889(liver development);GO:0001890(placenta development);GO:0004672(protein kinase activity);GO:0004713(protein tyrosine kinase activity);GO:0004714(transmembrane receptor protein tyrosine kinase activity);GO:0004872(receptor activity);GO:0005008(hepatocyte growth factor-activated receptor activity);GO:0005515(protein binding);GO:0005524(ATP binding);…	01521(EGFR tyrosine kinase inhibitor resistance - Homo sapiens (human));04010(MAPK signaling pathway - Homo sapiens (human));04014(Ras signaling pathway - Homo sapiens (human));04015(Rap1 signaling pathway - Homo sapiens (human));04151(PI3K-Akt signaling pathway - Homo sapiens (human));04360(Axon guidance - Homo sapiens (human));04510(Focal adhesion - Homo sapiens (human));04520(Adherens junction…	2.1e-07	1	571,	0	-6.68	-5.59	12.9	3' UTR	7	116312446	116438440	125995	1
chr7	30597887	30598757	871	ENSG00000196295	ENST00000434399	3684	AC005154.6	NA	NA	NA	1.6e-15	1	871,	0	-14.8	-13.5	12.9	Exon (ENST00000355837/ENSG00000196295, exon 2 of 2)	7	30555925	30602441	46517	2
chr7	45767772	45768558	787	ENSG00000214765	ENST00000444755	0	SEPT7P2	septin 7 pseudogene 2 [Source:HGNC Symbol;Acc:32339]	NA	NA	1.4e-07	2	141,128,	0,659	-6.86	-5.76	12.9	Exon (ENST00000444755/ENSG00000214765, exon 1 of 3)	7	45763379	45767909	4531	2
chr7	112723925	112724883	959	ENSG00000164604	ENST00000610164	1261	GPR85	G protein-coupled receptor 85 [Source:HGNC Symbol;Acc:4536]	GO:0004930(G-protein coupled receptor activity);GO:0005886(plasma membrane);GO:0007165(signal transduction);GO:0007186(G-protein coupled receptor signaling pathway);GO:0016021(integral to membrane)	NA	0.00034	1	959,	0	-3.47	-2.57	12.9	5' UTR	7	112718386	112726144	7759	2
chr8	42048903	42053199	4297	ENSG00000104368	ENST00000520523	0	PLAT	plasminogen activator, tissue [Source:HGNC Symbol;Acc:9051]	GO:0001666(response to hypoxia);GO:0003824(catalytic activity);GO:0004252(serine-type endopeptidase activity);GO:0005515(protein binding);GO:0005576(extracellular region);GO:0005615(extracellular space);GO:0005737(cytoplasm);GO:0006464(cellular protein modification process);GO:0006508(proteolysis);GO:0007596(blood coagulation);GO:0009986(cell surface);GO:0014909(smooth muscle cell migration);GO:0…	04371(Apelin signaling pathway - Homo sapiens (human));04610(Complement and coagulation cascades - Homo sapiens (human));05202(Transcriptional misregulation in cancer - Homo sapiens (human));05215(Prostate cancer - Homo sapiens (human));05418(Fluid shear stress and atherosclerosis - Homo sapiens (human))	2e-06	4	30,98,108,34,	0,1729,2235,4263	-5.7	-4.66	12.9	5' UTR	8	42044919	42051245	6327	2
chr8	98289458	98289697	240	ENSG00000180543	ENST00000322128	479	TSPYL5	TSPY-like 5 [Source:HGNC Symbol;Acc:29367]	GO:0005515(protein binding);GO:0005634(nucleus);GO:0006334(nucleosome assembly);GO:0008284(positive regulation of cell proliferation);GO:0031398(positive regulation of protein ubiquitination);GO:0040008(regulation of growth);GO:0051897(positive regulation of protein kinase B signaling);GO:0071480(cellular response to gamma radiation)	NA	0.00034	1	240,	0	-3.47	-2.57	12.9	Exon (ENST00000322128/ENSG00000180543, exon 1 of 1)	8	98285717	98290176	4460	2
chr8	144363108	144363375	268	ENSG00000253716	ENST00000517411	455	RP13-582O9.5	NA	NA	NA	0.00034	2	60,180,	0,88	-3.47	-2.57	12.9	Exon (ENST00000517411/ENSG00000253716, exon 2 of 3)	8	144362336	144363830	1495	2
chr8	144681471	144681711	241	ENSG00000104529	ENST00000533749	0	EEF1D	eukaryotic translation elongation factor 1 delta (guanine nucleotide exchange protein) [Source:HGNC Symbol;Acc:3211]	GO:0003677(DNA binding);GO:0003746(translation elongation factor activity);GO:0004871(signal transducer activity);GO:0005515(protein binding);GO:0005634(nucleus);GO:0005829(cytosol);GO:0005853(eukaryotic translation elongation factor 1 complex);GO:0006351(transcription, DNA-templated);GO:0006355(regulation of transcription, DNA-dependent);GO:0006412(translation);GO:0006414(translational elongatio…	NA	1.9e-09	1	241,	0	-8.71	-7.53	12.9	5' UTR	8	144663249	144681711	18463	2
chr9	67793483	67793842	360	ENSG00000170215	ENST00000377484	269	FAM27B	family with sequence similarity 27, member B [Source:HGNC Symbol;Acc:23667]	NA	NA	1.3e-22	1	360,	0	-21.9	-20.3	12.9	Exon (ENST00000315762/ENSG00000236233, exon 1 of 1)	9	67792938	67794111	1174	2
chr9	16436038	16436518	481	ENSG00000173068	ENST00000411752	0	BNC2	basonuclin 2 [Source:HGNC Symbol;Acc:30988]	GO:0003416(endochondral bone growth);GO:0003677(DNA binding);GO:0005634(nucleus);GO:0005737(cytoplasm);GO:0005886(plasma membrane);GO:0006351(transcription, DNA-templated);GO:0006355(regulation of transcription, DNA-dependent);GO:0008270(zinc ion binding);GO:0043586(tongue development);GO:0046872(metal ion binding);GO:0060021(palate development);GO:0060485(mesenchyme development)	NA	0.00034	1	481,	0	-3.47	-2.57	12.9	Exon (ENST00000380672/ENSG00000173068, exon 6 of 7)	9	16418541	16436370	17830	2
chr10	98711946	98716110	4165	ENSG00000196233	ENST00000540664	119929	LCOR	ligand dependent nuclear receptor corepressor [Source:HGNC Symbol;Acc:29503]	GO:0000122(negative regulation of transcription from RNA polymerase II promoter);GO:0003677(DNA binding);GO:0003700(sequence-specific DNA binding transcription factor activity);GO:0005634(nucleus);GO:0006357(regulation of transcription from RNA polymerase II promoter);GO:0006366(transcription from RNA polymerase II promoter);GO:0008134(transcription factor binding)	NA	2e-35	2	8,1401,	0,2764	-34.7	-32.9	12.9	3' UTR	10	98592017	98724188	132172	1
chr10	12212481	12212811	331	ENSG00000165609	ENST00000491614	25312	NUDT5	nudix (nucleoside diphosphate linked moiety X)-type motif 5 [Source:HGNC Symbol;Acc:8052]	GO:0000287(magnesium ion binding);GO:0005622(intracellular);GO:0005829(cytosol);GO:0006139(nucleobase-containing compound metabolic process);GO:0009117(nucleotide metabolic process);GO:0009191(ribonucleoside diphosphate catabolic process);GO:0016787(hydrolase activity);GO:0017110(nucleoside-diphosphatase activity);GO:0019144(ADP-sugar diphosphatase activity);GO:0019303(D-ribose catabolic process)…	00230(Purine metabolism - Homo sapiens (human));01100(Metabolic pathways - Homo sapiens (human))	0.00034	1	331,	0	-3.47	-2.57	12.9	3' UTR	10	12207324	12238123	30800	2
chr10	61412018	61412436	419	ENSG00000165449	ENST00000395348	57401	SLC16A9	solute carrier family 16, member 9 [Source:HGNC Symbol;Acc:23520]	GO:0005886(plasma membrane);GO:0015293(symporter activity);GO:0016021(integral to membrane);GO:0046415(urate metabolic process);GO:0055085(transmembrane transport)	NA	3.2e-14	1	419,	0	-13.5	-12.1	12.9	3' UTR	10	61410523	61469837	59315	2
chr10	75532053	75532348	296	ENSG00000196968	ENST00000465695	0	FUT11	fucosyltransferase 11 (alpha (1,3) fucosyltransferase) [Source:HGNC Symbol;Acc:19233]	GO:0000139(Golgi membrane);GO:0006486(protein glycosylation);GO:0008417(fucosyltransferase activity);GO:0016020(membrane);GO:0016021(integral to membrane);GO:0032580(Golgi cisterna membrane);GO:0046920(alpha-(1->3)-fucosyltransferase activity)	NA	1e-07	1	296,	0	-7	-5.9	12.9	5' UTR	10	75532322	75534881	2560	1
chr11	72533546	72533725	180	ENSG00000168010	ENST00000321297	8193	ATG16L2	autophagy related 16-like 2 (S. cerevisiae) [Source:HGNC Symbol;Acc:25464]	GO:0005515(protein binding);GO:0005737(cytoplasm);GO:0006914(autophagy);GO:0015031(protein transport)	04140(Autophagy - animal - Homo sapiens (human))	0.00034	1	180,	0	-3.47	-2.57	12.9	3' UTR	11	72525353	72540680	15328	1
chr11	502559	502769	211	ENSG00000023191	ENST00000534797	801	RNH1	ribonuclease/angiogenin inhibitor 1 [Source:HGNC Symbol;Acc:10074]	GO:0005515(protein binding);GO:0005737(cytoplasm);GO:0006402(mRNA catabolic process);GO:0008428(ribonuclease inhibitor activity);GO:0032311(angiogenin-PRI complex);GO:0045765(regulation of angiogenesis)	NA	0.00034	1	211,	0	-3.47	-2.57	12.9	5' UTR	11	494512	503570	9059	2
[truncated: 32,626 more rows]
