# Supplementary material for: Rewired m6A epitranscriptomic networks link mutant p53 to neoplastic transformation
Source: Nat Commun. 2023 Mar 27;14:1694. doi: 10.1038/s41467-023-37398-9 (PMC10042811; doi:10.1038/s41467-023-37398-9)
Supplement: Supplementary file 8 — Supplementary Data 5 [file 41467_2023_37398_MOESM8_ESM.xlsx]

## Sheet: YTHDF2_eCLIP_Rep1
Supplementary Data 5: Peak annotation of YTHDF2 eCLIP targets in LFS astrocytes (Repcate #1 and #2)
Chr	Start	End	chr:position:strand:CLIPper_pvalue	IP_readnumber	Input_readnumber	IPvsInput_p-value	IPvsInput_ChiSquareValue	ChiSquare_or_FisherExactTest	Enriched_or_depleted	-log10(p-value)	log2(fold-enrichment)	All overlapping annotations	Primary annotation	ENSid	gene name	Annotation|BasesOverlapped
chr13	48835719	48835809	chr13:48835719-48835809:+:0.0	1003	393	5.9358e-88	395.257	C	enriched	87.2265	1.62234	3utr;ENSG00000136156.8	3utr||ENSG00000136156.8	ENSG00000136156.8	ITM2B	3utr|90
chr13	111164557	111164613	chr13:111164557-111164613:+:0.0	262	24	2.6534e-55	245.37	C	enriched	54.5762	3.71908	3utr;ENSG00000134871.13	3utr||ENSG00000134871.13	ENSG00000134871.13	COL4A2	3utr|56
chr13	48835905	48835965	chr13:48835905-48835965:+:0.0	645	275	2.619e-51	227.053	C	enriched	50.5819	1.50049	3utr;ENSG00000136156.8	3utr||ENSG00000136156.8	ENSG00000136156.8	ITM2B	3utr|60
chr13	111164765	111164876	chr13:111164765-111164876:+:0.0	370	97	9.7521e-49	215.266	C	enriched	48.0109	2.20209	3utr;ENSG00000134871.13	3utr||ENSG00000134871.13	ENSG00000134871.13	COL4A2	3utr|111
chr13	24249950	24250073	chr13:24249950-24250073:+:0.0	284	48	1.0712e-48	215.079	C	enriched	47.9701	2.8354	3utr;ENSG00000127863.11	3utr||ENSG00000127863.11	ENSG00000127863.11	TNFRSF19	3utr|123
chr13	48835872	48835905	chr13:48835872-48835905:+:0.0	578	248	9.5058e-46	201.567	C	enriched	45.022	1.49135	3utr;ENSG00000136156.8	3utr||ENSG00000136156.8	ENSG00000136156.8	ITM2B	3utr|33
chr13	21751357	21751607	chr13:21751357-21751607:+:1.4537487566092121e-95	201	17	1.5514e-43	191.428	C	enriched	42.8093	3.83421	CDS;ENSG00000173141.4	CDS||ENSG00000173141.4	ENSG00000173141.4	MRP63	3utr|242||CDS|8
chr13	24250073	24250200	chr13:24250073-24250200:+:5.5465896231505134e-263	214	31	1.7252e-39	172.895	C	enriched	38.7632	3.05789	3utr;ENSG00000127863.11	3utr||ENSG00000127863.11	ENSG00000127863.11	TNFRSF19	3utr|127
chr13	113873365	113873498	chr13:113873365-113873498:+:3.205306082009937e-147	143	5	1.3369e-35	155.092	C	enriched	34.8739	5.10856	5ss;ENSG00000139842.10	5ss||ENSG00000139842.10	ENSG00000139842.10	CUL4A	proxintron|35||5ss|98
chr13	110959634	110959763	chr13:110959634-110959763:+:2.3281925571514123e-278	245	59	9.647e-35	151.165	C	enriched	34.0156	2.32461	5utr;ENSG00000134871.13	5utr||ENSG00000134871.13	ENSG00000134871.13	COL4A2	5utr|129
chr13	24878964	24879085	chr13:24878964-24879085:+:6.480805967341332e-230	165	17	2.6987e-34	149.121	C	enriched	33.5688	3.54948	noncoding_distintron;ENSG00000273167.1||3utr;ENSG00000182957.11	3utr||ENSG00000182957.11	ENSG00000182957.11	SPATA13	3utr|121
chr13	48835809	48835839	chr13:48835809-48835839:+:0.0	329	115	7.125e-34	147.192	C	enriched	33.1472	1.78707	3utr;ENSG00000136156.8	3utr||ENSG00000136156.8	ENSG00000136156.8	ITM2B	3utr|30
chr13	98116580	98116706	chr13:98116580-98116706:+:1.8020439746941077e-103	113	4	9.98143e-34	F	F	enriched	33.0008	5.0908	CDS;ENSG00000125249.6	CDS||ENSG00000125249.6	ENSG00000125249.6	RAP2A	3utr|9||CDS|117
chr13	24880991	24881131	chr13:24880991-24881131:+:7.394344504686141e-213	159	18	3.1134e-32	139.689	C	enriched	31.5068	3.41358	noncoding_distintron;ENSG00000273167.1||3utr;ENSG00000182957.11	3utr||ENSG00000182957.11	ENSG00000182957.11	SPATA13	3utr|140
chr13	48835839	48835860	chr13:48835839-48835860:+:0.0	333	127	3.4648e-31	134.904	C	enriched	30.4603	1.66131	3utr;ENSG00000136156.8	3utr||ENSG00000136156.8	ENSG00000136156.8	ITM2B	3utr|21
chr13	48807560	48807600	chr13:48807560-48807600:+:1.5231013870954855e-214	214	50	4.0121e-31	134.613	C	enriched	30.3966	2.36823	CDS;ENSG00000136156.8	CDS||ENSG00000136156.8	ENSG00000136156.8	ITM2B	CDS|40
chr13	24880886	24880991	chr13:24880886-24880991:+:2.4023740435672645e-187	138	14	5.1925e-29	124.96	C	enriched	28.2846	3.57179	noncoding_distintron;ENSG00000273167.1||3utr;ENSG00000182957.11	3utr||ENSG00000182957.11	ENSG00000182957.11	SPATA13	3utr|105
chr13	95055495	95055588	chr13:95055495-95055588:+:8.017050886703576e-163	117	5	8.8461e-29	123.903	C	enriched	28.0532	4.81906	3utr;ENSG00000183098.6	3utr||ENSG00000183098.6	ENSG00000183098.6	GPC6	3utr|93
chr13	111165302	111165340	chr13:111165302-111165340:+:4.2728603294913605e-213	159	25	9.7872e-29	123.702	C	enriched	28.0093	2.93965	3utr;ENSG00000134871.13	3utr||ENSG00000134871.13	ENSG00000134871.13	COL4A2	3utr|38
chr13	52602743	52602840	chr13:52602743-52602840:+:2.9782661746502814e-96	97	4	1.74164e-28	F	F	enriched	27.759	4.87053	3utr;ENSG00000253710.1||5utr;ENSG00000253797.2	3utr||ENSG00000253710.1	ENSG00000253710.1	ALG11	3utr|97
chr13	24879085	24879177	chr13:24879085-24879177:+:4.4109308556864414e-181	132	13	5.1221e-28	120.419	C	enriched	27.2906	3.61457	3utr;ENSG00000182957.11||noncoding_distintron;ENSG00000273167.1	3utr||ENSG00000182957.11	ENSG00000182957.11	SPATA13	3utr|92
chr13	24247559	24247678	chr13:24247559-24247678:+:1.433437401341225e-116	116	6	6.6958e-28	119.887	C	enriched	27.1742	4.54364	3utr;ENSG00000127863.11	3utr||ENSG00000127863.11	ENSG00000127863.11	TNFRSF19	3utr|119
chr13	111164651	111164728	chr13:111164651-111164728:+:2.825828759771613e-187	163	29	7.2409e-28	119.732	C	enriched	27.1402	2.76137	3utr;ENSG00000134871.13	3utr||ENSG00000134871.13	ENSG00000134871.13	COL4A2	3utr|77
chr13	111164506	111164557	chr13:111164506-111164557:+:6.986022512544839e-164	136	17	6.3547e-27	115.424	C	enriched	26.1969	3.27062	CDS;ENSG00000134871.13	CDS||ENSG00000134871.13	ENSG00000134871.13	COL4A2	3utr|18||CDS|33
chr13	48835860	48835872	chr13:48835860-48835872:+:0.0	323	136	7.1758e-27	115.183	C	enriched	26.1441	1.51855	3utr;ENSG00000136156.8	3utr||ENSG00000136156.8	ENSG00000136156.8	ITM2B	3utr|12
chr13	111165271	111165302	chr13:111165271-111165302:+:5.010578633269915e-216	155	29	6.2971e-26	110.877	C	enriched	25.2009	2.68876	3utr;ENSG00000134871.13	3utr||ENSG00000134871.13	ENSG00000134871.13	COL4A2	3utr|31
chr13	48835443	48835507	chr13:48835443-48835507:+:0.0	380	193	8.9191e-24	101.061	C	enriched	23.0497	1.24802	3utr;ENSG00000136156.8	3utr||ENSG00000136156.8	ENSG00000136156.8	ITM2B	3utr|64
chr13	50586343	50586432	chr13:50586343-50586432:+:1.4576192034850167e-59	71	1	1.58318e-23	F	F	enriched	22.8005	6.42037	CDS;ENSG00000204977.5	CDS||ENSG00000204977.5	ENSG00000204977.5	TRIM13	CDS|89
chr13	27829202	27829206	chr13:27829202-27829206:+:1.2242884635969547e-79	175	47	2.2644e-23	99.2157	C	enriched	22.645	2.16724	proxintron;ENSG00000122026.6||noncoding_exon;ENSG00000207500.1	noncoding_exon||ENSG00000207500.1	ENSG00000207500.1	SNORD102	noncoding_exon|4
chr13	24878352	24878491	chr13:24878352-24878491:+:3.039934076032435e-131	110	12	6.3238e-23	97.182	C	enriched	22.199	3.46702	3utr;ENSG00000182957.11||noncoding_distintron;ENSG00000273167.1	3utr||ENSG00000182957.11	ENSG00000182957.11	SPATA13	3utr|139
chr13	31905044	31905182	chr13:31905044-31905182:+:5.247741343067448e-162	120	17	6.7054e-23	97.066	C	enriched	22.1736	3.09005	3utr;ENSG00000187676.7	3utr||ENSG00000187676.7	ENSG00000187676.7	B3GALTL	3utr|138
chr13	48835653	48835719	chr13:48835653-48835719:+:0.0	504	301	9.6119e-23	96.3531	C	enriched	22.0172	1.01428	3utr;ENSG00000136156.8	3utr||ENSG00000136156.8	ENSG00000136156.8	ITM2B	3utr|66
chr13	108882322	108882501	chr13:108882322-108882501:+:5.91848224641137e-81	105	10	1.0057e-22	96.2635	C	enriched	21.9975	3.66294	CDS;ENSG00000139826.5	CDS||ENSG00000139826.5	ENSG00000139826.5	ABHD13	CDS|179
chr13	24247775	24247854	chr13:24247775-24247854:+:1.7342806380174988e-110	102	9	1.6669e-22	95.2631	C	enriched	21.7781	3.77312	3utr;ENSG00000127863.11	3utr||ENSG00000127863.11	ENSG00000127863.11	TNFRSF19	3utr|79
chr13	48807603	48807611	chr13:48807603-48807611:+:1.6025431925991962e-180	137	27	1.8121e-22	95.0977	C	enriched	21.7418	2.61376	CDS;ENSG00000136156.8	CDS||ENSG00000136156.8	ENSG00000136156.8	ITM2B	CDS|8
chr13	48807363	48807395	chr13:48807363-48807395:+:2.517099266250836e-199	192	61	2.9266e-22	94.1489	C	enriched	21.5336	1.92484	5utr;ENSG00000136156.8	5utr||ENSG00000136156.8	ENSG00000136156.8	ITM2B	5utr|32
chr13	24248251	24248388	chr13:24248251-24248388:+:1.085649508699985e-170	158	41	9.3137e-22	91.8577	C	enriched	21.0309	2.21685	3utr;ENSG00000127863.11	3utr||ENSG00000127863.11	ENSG00000127863.11	TNFRSF19	3utr|137
chr13	110960211	110960284	chr13:110960211-110960284:+:2.375454570863926e-165	147	36	3.8044e-21	89.0733	C	enriched	20.4197	2.30037	CDS;ENSG00000134871.13	CDS||ENSG00000134871.13	ENSG00000134871.13	COL4A2	CDS|34||5utr|39
chr13	27829206	27829237	chr13:27829206-27829237:+:8.739086770058854e-26	251	106	4.1174e-21	88.9169	C	enriched	20.3854	1.51424	proxintron;ENSG00000122026.6||noncoding_exon;ENSG00000207500.1	noncoding_exon||ENSG00000207500.1	ENSG00000207500.1	SNORD102	noncoding_exon|31
chr13	49781354	49781499	chr13:49781354-49781499:+:4.0459223081642856e-78	75	4	4.28534e-21	F	F	enriched	20.368	4.49944	CDS;ENSG00000102531.12	CDS||ENSG00000102531.12	ENSG00000102531.12	FNDC3A	CDS|145
chr13	111164393	111164469	chr13:111164393-111164469:+:4.460147764226277e-174	154	41	7.4319e-21	87.7488	C	enriched	20.1289	2.17985	CDS;ENSG00000134871.13	CDS||ENSG00000134871.13	ENSG00000134871.13	COL4A2	CDS|76
chr13	114149990	114150120	chr13:114149990-114150120:+:3.584464902587316e-64	74	4	8.46613e-21	F	F	enriched	20.0723	4.48007	CDS;ENSG00000150403.13	CDS||ENSG00000150403.13	ENSG00000150403.13	TMCO3	CDS|130
chr13	111009822	111009886	chr13:111009822-111009886:+:9.323556360816093e-240	189	64	1.1187e-20	86.9399	C	enriched	19.9513	1.83286	CDS;ENSG00000134871.13	CDS||ENSG00000134871.13	ENSG00000134871.13	COL4A2	CDS|64
chr13	113918059	113918194	chr13:113918059-113918194:+:1.0803677817229903e-118	123	25	5.6339e-20	83.7433	C	enriched	19.2492	2.56928	3utr;ENSG00000139842.10	3utr||ENSG00000139842.10	ENSG00000139842.10	CUL4A	3utr|135
chr13	95055352	95055472	chr13:95055352-95055472:+:5.086875154710918e-72	65	3	3.90188e-19	F	F	enriched	18.4087	4.70802	CDS;ENSG00000183098.6	CDS||ENSG00000183098.6	ENSG00000183098.6	GPC6	CDS|120
chr13	31903899	31903984	chr13:31903899-31903984:+:1.1847079457904504e-78	65	3	3.90188e-19	F	F	enriched	18.4087	4.70802	3utr;ENSG00000187676.7	3utr||ENSG00000187676.7	ENSG00000187676.7	B3GALTL	3utr|85
chr13	113538202	113538354	chr13:113538202-113538354:+:4.192719120069013e-109	99	14	4.0605e-19	79.8397	C	enriched	18.3914	3.09262	3utr;ENSG00000068650.14	3utr||ENSG00000068650.14	ENSG00000068650.14	ATP11A	3utr|152
chr13	48835530	48835591	chr13:48835530-48835591:+:0.0	588	401	5.8701e-19	79.1115	C	enriched	18.2314	0.822832	3utr;ENSG00000136156.8	3utr||ENSG00000136156.8	ENSG00000136156.8	ITM2B	3utr|61
chr13	111164322	111164347	chr13:111164322-111164347:+:1.5346946380359516e-110	90	10	7.0531e-19	78.7488	C	enriched	18.1516	3.44054	CDS;ENSG00000134871.13	CDS||ENSG00000134871.13	ENSG00000134871.13	COL4A2	CDS|25
chr13	111164876	111164903	chr13:111164876-111164903:+:1.8536039008339722e-190	138	37	9.9992e-19	78.0593	C	enriched	18	2.16969	3utr;ENSG00000134871.13	3utr||ENSG00000134871.13	ENSG00000134871.13	COL4A2	3utr|27
chr13	113537613	113537723	chr13:113537613-113537723:+:9.961625369993913e-95	84	8	2.0477e-18	76.6436	C	enriched	17.6887	3.66294	3utr;ENSG00000068650.14	3utr||ENSG00000068650.14	ENSG00000068650.14	ATP11A	3utr|110
chr13	96443193	96443300	chr13:96443193-96443300:+:2.833170745981939e-101	85	9	3.9447e-18	75.3489	C	enriched	17.404	3.51008	CDS;ENSG00000102580.10	CDS||ENSG00000102580.10	ENSG00000102580.10	DNAJC3	CDS|92||3utr|15
chr13	48835591	48835627	chr13:48835591-48835627:+:0.0	474	306	6.1776e-18	74.4633	C	enriched	17.2092	0.901974	3utr;ENSG00000136156.8	3utr||ENSG00000136156.8	ENSG00000136156.8	ITM2B	3utr|36
chr13	111955779	111955875	chr13:111955779-111955875:+:2.8831513456881094e-66	61	3	7.70563e-18	F	F	enriched	17.1132	4.61639	3utr;ENSG00000102606.13	3utr||ENSG00000102606.13	ENSG00000102606.13	ARHGEF7	3utr|96
chr13	50586882	50586997	chr13:50586882-50586997:+:6.417507075019662e-56	73	5	2.9332e-17	71.3889	C	enriched	16.5327	4.13851	CDS;ENSG00000204977.5	CDS||ENSG00000204977.5	ENSG00000204977.5	TRIM13	CDS|115
chr13	113873333	113873365	chr13:113873333-113873365:+:1.2591897310720549e-88	75	7	1.2109e-16	68.592	C	enriched	15.9169	3.69208	CDS;ENSG00000139842.10	CDS||ENSG00000139842.10	ENSG00000139842.10	CUL4A	5ss|2||CDS|30
chr13	108882588	108882680	chr13:108882588-108882680:+:9.900236713196633e-44	57	3	1.50392e-16	F	F	enriched	15.8228	4.51855	3utr;ENSG00000139826.5	3utr||ENSG00000139826.5	ENSG00000139826.5	ABHD13	3utr|92
chr13	111082895	111082931	chr13:111082895-111082931:+:1.4869843715856654e-127	106	24	2.2795e-16	67.3447	C	enriched	15.6422	2.41358	CDS;ENSG00000134871.13	CDS||ENSG00000134871.13	ENSG00000134871.13	COL4A2	CDS|36
chr13	111955533	111955619	chr13:111955533-111955619:+:4.903045652163494e-86	73	7	3.9749e-16	66.2486	C	enriched	15.4007	3.65309	3utr;ENSG00000102606.13	3utr||ENSG00000102606.13	ENSG00000102606.13	ARHGEF7	3utr|86
chr13	94482556	94482615	chr13:94482556-94482615:+:2.0752111288788747e-60	52	2	5.94261e-16	F	F	enriched	15.226	4.97106	CDS;ENSG00000183098.6	CDS||ENSG00000183098.6	ENSG00000183098.6	GPC6	CDS|59
chr13	103498678	103498781	chr13:103498678-103498781:+:2.510370312961233e-62	70	6	6.6245e-16	65.2419	C	enriched	15.1788	3.81494	distintron;ENSG00000270181.1||CDS;ENSG00000134899.13	CDS||ENSG00000134899.13	ENSG00000134899.13	ERCC5	CDS|27||5ss|76
chr13	113540994	113541153	chr13:113540994-113541153:+:2.1703057107163616e-76	77	10	1.426e-15	63.7313	C	enriched	14.8459	3.21548	3utr;ENSG00000068650.14	3utr||ENSG00000068650.14	ENSG00000068650.14	ATP11A	3utr|159
chr13	113977512	113977643	chr13:113977512-113977643:+:2.7534082686506977e-188	204	94	1.673e-15	63.4166	C	enriched	14.7765	1.38845	3utr;ENSG00000185896.9||noncoding_distintron;lncRNA|GRTP1-AS1	3utr||ENSG00000185896.9	ENSG00000185896.9	LAMP1	3utr|131
chr13	53035828	53035936	chr13:53035828-53035936:+:1.015437537827072e-58	82	13	2.3212e-15	62.7717	C	enriched	14.6343	2.92773	CDS;ENSG00000136108.10	CDS||ENSG00000136108.10	ENSG00000136108.10	CKAP2	CDS|108
chr13	115089829	115089979	chr13:115089829-115089979:+:6.146068956124226e-33	67	6	3.9692e-15	61.7151	C	enriched	14.4013	3.75175	CDS;ENSG00000198824.4	CDS||ENSG00000198824.4	ENSG00000198824.4	CHAMP1	CDS|150
chr13	111372329	111372409	chr13:111372329-111372409:+:3.1344422774136907e-34	46	1	4.06139e-15	F	F	enriched	14.3913	5.79418	3utr;ENSG00000153487.11	3utr||ENSG00000153487.11	ENSG00000153487.11	ING1	3utr|80
chr13	50586656	50586757	chr13:50586656-50586757:+:8.827924120731304e-38	54	4	1.17677e-14	F	F	enriched	13.9293	4.02551	CDS;ENSG00000204977.5	CDS||ENSG00000204977.5	ENSG00000204977.5	TRIM13	CDS|101
chr13	24881131	24881182	chr13:24881131-24881182:+:5.718019018183423e-53	48	2	1.20854e-14	F	F	enriched	13.9177	4.85558	3utr;ENSG00000182957.11||noncoding_distintron;ENSG00000273167.1	3utr||ENSG00000182957.11	ENSG00000182957.11	SPATA13	3utr|51
chr13	113537088	113537172	chr13:113537088-113537172:+:2.7597222357922848e-71	65	6	1.3076e-14	59.3682	C	enriched	13.8835	3.70802	3utr;ENSG00000068650.14	3utr||ENSG00000068650.14	ENSG00000068650.14	ATP11A	3utr|84
chr13	24880817	24880886	chr13:24880817-24880886:+:3.284720651936418e-86	72	10	2.606e-14	58.0115	C	enriched	13.584	3.11862	noncoding_distintron;ENSG00000273167.1||3utr;ENSG00000182957.11	3utr||ENSG00000182957.11	ENSG00000182957.11	SPATA13	3utr|69
chr13	110960426	110960470	chr13:110960426-110960470:+:2.422566921236616e-171	137	50	2.9368e-14	57.7763	C	enriched	13.5321	1.72479	CDS;ENSG00000134871.13	CDS||ENSG00000134871.13	ENSG00000134871.13	COL4A2	CDS|44
chr13	111082770	111082783	chr13:111082770-111082783:+:2.5889965837204804e-118	88	19	3.6096e-14	57.3706	C	enriched	13.4425	2.48212	CDS;ENSG00000134871.13	CDS||ENSG00000134871.13	ENSG00000134871.13	COL4A2	CDS|13
chr13	98116836	98116926	chr13:98116836-98116926:+:4.206701597298897e-53	65	7	4.5548e-14	56.9132	C	enriched	13.3415	3.48563	3utr;ENSG00000125249.6	3utr||ENSG00000125249.6	ENSG00000125249.6	RAP2A	3utr|90
chr13	52607425	52607492	chr13:52607425-52607492:+:1.021690382156121e-45	69	9	4.7219e-14	56.8423	C	enriched	13.3259	3.20922	3utr;ENSG00000253797.2	3utr||ENSG00000253797.2	ENSG00000253797.2	UTP14C	3utr|67
chr13	113976596	113976676	chr13:113976596-113976676:+:3.9744785665972355e-69	89	20	5.3729e-14	56.5884	C	enriched	13.2698	2.42442	CDS;ENSG00000185896.9||noncoding_distintron;lncRNA|GRTP1-AS1	CDS||ENSG00000185896.9	ENSG00000185896.9	LAMP1	CDS|80
chr13	24876978	24877057	chr13:24876978-24877057:+:3.895408439745072e-46	46	2	5.425e-14	F	F	enriched	13.2656	4.79418	3utr;ENSG00000182957.11||noncoding_distintron;ENSG00000273167.1	3utr||ENSG00000182957.11	ENSG00000182957.11	SPATA13	3utr|79
chr13	53049161	53049231	chr13:53049161-53049231:+:4.772644017112177e-33	49	3	7.81091e-14	F	F	enriched	13.1073	4.30037	CDS;ENSG00000136108.10	CDS||ENSG00000136108.10	ENSG00000136108.10	CKAP2	CDS|70
chr13	24878764	24878816	chr13:24878764-24878816:+:3.344910260858006e-44	42	1	8.81913e-14	F	F	enriched	13.0546	5.66294	noncoding_distintron;ENSG00000273167.1||3utr;ENSG00000182957.11	3utr||ENSG00000182957.11	ENSG00000182957.11	SPATA13	3utr|52
chr13	103492217	103492417	chr13:103492217-103492417:+:3.278547045851017e-64	77	14	1.1365e-13	55.1156	C	enriched	12.9444	2.73005	5ss;ENSG00000270181.1||3utr;ENSG00000134897.9	3utr||ENSG00000134897.9	ENSG00000134897.9	BIVM	3utr|200
chr13	78337559	78337705	chr13:78337559-78337705:+:6.30245170472164e-85	77	14	1.1365e-13	55.1156	C	enriched	12.9444	2.73005	3utr;ENSG00000139737.17	3utr||ENSG00000139737.17	ENSG00000139737.17	SLAIN1	3utr|146
chr13	24242967	24243004	chr13:24242967-24243004:+:7.373259208331497e-44	45	2	1.14794e-13	F	F	enriched	12.9401	4.76247	CDS;ENSG00000127863.11	CDS||ENSG00000127863.11	ENSG00000127863.11	TNFRSF19	CDS|37
chr13	114150215	114150300	chr13:114150215-114150300:+:6.239692235888051e-59	63	7	1.4844e-13	54.5906	C	enriched	12.8284	3.44054	CDS;ENSG00000150403.13	CDS||ENSG00000150403.13	ENSG00000150403.13	TMCO3	CDS|85
chr13	111160393	111160421	chr13:111160393-111160421:+:1.9190159291361823e-89	78	15	1.7955e-13	54.2168	C	enriched	12.7458	2.64913	CDS;ENSG00000134871.13	CDS||ENSG00000134871.13	ENSG00000134871.13	COL4A2	CDS|28
chr13	113537469	113537613	chr13:113537469-113537613:+:2.00920359441325e-91	86	20	2.7076e-13	53.4097	C	enriched	12.5674	2.37496	3utr;ENSG00000068650.14	3utr||ENSG00000068650.14	ENSG00000068650.14	ATP11A	3utr|144
chr13	53050383	53050468	chr13:53050383-53050468:+:1.4298771607501888e-59	77	15	3.1318e-13	53.1238	C	enriched	12.5042	2.63051	3utr;ENSG00000136108.10	3utr||ENSG00000136108.10	ENSG00000136108.10	CKAP2	3utr|85
chr13	49781536	49781649	chr13:49781536-49781649:+:1.1173366958173934e-96	84	19	3.1663e-13	53.1022	C	enriched	12.4994	2.41501	3utr;ENSG00000102531.12	3utr||ENSG00000102531.12	ENSG00000102531.12	FNDC3A	3utr|113
chr13	52607492	52607580	chr13:52607492-52607580:+:3.150892193397822e-41	71	12	4.1655e-13	52.5635	C	enriched	12.3803	2.8354	3utr;ENSG00000253797.2	3utr||ENSG00000253797.2	ENSG00000253797.2	UTP14C	3utr|88
chr13	77574692	77574785	chr13:77574692-77574785:+:5.650212219660514e-28	43	2	5.12601e-13	F	F	enriched	12.2902	4.69688	noncoding_distintron;lncRNA|lnc-CLN5-5||CDS;ENSG00000102805.9	CDS||ENSG00000102805.9	ENSG00000102805.9	CLN5	CDS|93
chr13	111372252	111372329	chr13:111372252-111372329:+:1.7447902541163993e-31	43	2	5.12601e-13	F	F	enriched	12.2902	4.69688	CDS;ENSG00000153487.11	CDS||ENSG00000153487.11	ENSG00000153487.11	ING1	CDS|28||3utr|49
chr13	113976786	113976866	chr13:113976786-113976866:+:4.4819415029764397e-60	81	18	6.3276e-13	51.7426	C	enriched	12.1988	2.44054	noncoding_distintron;lncRNA|GRTP1-AS1||3utr;ENSG00000185896.9	3utr||ENSG00000185896.9	ENSG00000185896.9	LAMP1	3utr|80
chr13	110959848	110959874	chr13:110959848-110959874:+:2.4302961962762695e-103	86	21	6.6745e-13	51.6378	C	enriched	12.1756	2.30457	5utr;ENSG00000134871.13	5utr||ENSG00000134871.13	ENSG00000134871.13	COL4A2	5utr|26
chr13	31904968	31905044	chr13:31904968-31905044:+:8.023920963490534e-69	58	6	8.3991e-13	51.1866	C	enriched	12.0758	3.54364	3utr;ENSG00000187676.7	3utr||ENSG00000187676.7	ENSG00000187676.7	B3GALTL	3utr|76
chr13	31905318	31905376	chr13:31905318-31905376:+:4.4086493671185194e-51	45	3	1.28245e-12	F	F	enriched	11.892	4.17751	3utr;ENSG00000187676.7	3utr||ENSG00000187676.7	ENSG00000187676.7	B3GALTL	3utr|58
chr13	96446870	96446993	chr13:96446870-96446993:+:5.035577257522097e-103	88	23	1.332e-12	50.2814	C	enriched	11.8755	2.20649	3utr;ENSG00000102580.10	3utr||ENSG00000102580.10	ENSG00000102580.10	DNAJC3	3utr|123
chr13	110959817	110959848	chr13:110959817-110959848:+:7.67359015743416e-103	88	23	1.332e-12	50.2814	C	enriched	11.8755	2.20649	5utr;ENSG00000134871.13	5utr||ENSG00000134871.13	ENSG00000134871.13	COL4A2	5utr|31
chr13	103514744	103514894	chr13:103514744-103514894:+:7.91450493127047e-42	59	7	1.5677e-12	49.9618	C	enriched	11.8047	3.34591	CDS;ENSG00000270181.1||CDS;ENSG00000134899.13	CDS||ENSG00000134899.13||ENSG00000270181.1	ENSG00000134899.13||ENSG00000270181.1	BIVM-ERCC5|ERCC5	CDS|150
chr13	24249460	24249521	chr13:24249460-24249521:+:2.66275566074255e-57	60	8	2.8198e-12	48.8102	C	enriched	11.5498	3.17751	3utr;ENSG00000127863.11	3utr||ENSG00000127863.11	ENSG00000127863.11	TNFRSF19	3utr|61
chr13	98117191	98117314	chr13:98117191-98117314:+:1.1481031288729359e-82	96	29	2.9655e-12	48.7113	C	enriched	11.5279	1.9976	3utr;ENSG00000125249.6	3utr||ENSG00000125249.6	ENSG00000125249.6	RAP2A	3utr|123
chr13	113537856	113537945	chr13:113537856-113537945:+:7.052286308363476e-90	78	18	3.2041e-12	48.5595	C	enriched	11.4943	2.3861	3utr;ENSG00000068650.14	3utr||ENSG00000068650.14	ENSG00000068650.14	ATP11A	3utr|89
chr13	49781246	49781317	chr13:49781246-49781317:+:1.7831349074898857e-47	46	4	3.51159e-12	F	F	enriched	11.4545	3.79418	CDS;ENSG00000102531.12	CDS||ENSG00000102531.12	ENSG00000102531.12	FNDC3A	CDS|71
chr13	111082891	111082895	chr13:111082891-111082895:+:1.6641037643252444e-116	81	20	3.9082e-12	48.17	C	enriched	11.408	2.28854	CDS;ENSG00000134871.13	CDS||ENSG00000134871.13	ENSG00000134871.13	COL4A2	CDS|4
chr13	24878627	24878713	chr13:24878627-24878713:+:1.541440648515583e-60	57	7	5.078e-12	47.6566	C	enriched	11.2943	3.29615	noncoding_distintron;ENSG00000273167.1||3utr;ENSG00000182957.11	3utr||ENSG00000182957.11	ENSG00000182957.11	SPATA13	3utr|86
chr13	111955619	111955705	chr13:111955619-111955705:+:2.7120066752394854e-42	43	3	5.24939e-12	F	F	enriched	11.2799	4.11192	3utr;ENSG00000102606.13	3utr||ENSG00000102606.13	ENSG00000102606.13	ARHGEF7	3utr|86
chr13	20660200	20660358	chr13:20660200-20660358:+:6.731391677574453e-81	93	28	6.1127e-12	47.2931	C	enriched	11.2138	2.00242	3utr;ENSG00000121741.12	3utr||ENSG00000121741.12	ENSG00000121741.12	ZMYM2	3utr|158
chr13	113951710	113951808	chr13:113951710-113951808:+:2.1025041370384516e-92	115	43	7.1825e-12	46.977	C	enriched	11.1437	1.68984	CDS;ENSG00000185896.9	CDS||ENSG00000185896.9	ENSG00000185896.9	LAMP1	CDS|59||5utr|39
chr13	114204023	114204101	chr13:114204023-114204101:+:2.7121927686128404e-88	83	22	7.7202e-12	46.8355	C	enriched	11.1124	2.18623	3utr;ENSG00000150403.13	3utr||ENSG00000150403.13	ENSG00000150403.13	TMCO3	3utr|78
chr13	88330497	88330571	chr13:88330497-88330571:+:1.2142698824038924e-20	36	1	8.7803e-12	F	F	enriched	11.0565	5.44054	CDS;ENSG00000165300.6	CDS||ENSG00000165300.6	ENSG00000165300.6	SLITRK5	3utr|50||CDS|24
chr13	115037891	115038048	chr13:115037891-115038048:+:1.956422231786329e-56	69	14	9.8224e-12	46.3636	C	enriched	11.0078	2.57179	CDS;ENSG00000130177.10	CDS||ENSG00000130177.10	ENSG00000130177.10	CDC16	CDS|28||3utr|129
chr13	96443688	96443779	chr13:96443688-96443779:+:2.931647869711093e-79	69	14	9.8224e-12	46.3636	C	enriched	11.0078	2.57179	3utr;ENSG00000102580.10	3utr||ENSG00000102580.10	ENSG00000102580.10	DNAJC3	3utr|91
chr13	42873909	42874035	chr13:42873909-42874035:+:3.839775217161427e-61	80	21	1.5776e-11	45.4354	C	enriched	10.802	2.20023	CDS;ENSG00000023516.7	CDS||ENSG00000023516.7	ENSG00000023516.7	AKAP11	CDS|126
chr13	41892966	41893166	chr13:41892966-41893166:+:1.0778178966052406e-47	53	6	1.6223e-11	45.3807	C	enriched	10.7899	3.41358	CDS;ENSG00000172766.14	CDS||ENSG00000172766.14	ENSG00000172766.14	NAA16	5ss|100||CDS|81||proxintron|19
chr13	20660108	20660200	chr13:20660108-20660200:+:9.349692234702566e-63	68	14	1.7062e-11	45.2819	C	enriched	10.768	2.55073	CDS;ENSG00000121741.12	CDS||ENSG00000121741.12	ENSG00000121741.12	ZMYM2	3utr|45||CDS|47
chr13	111160463	111160481	chr13:111160463-111160481:+:1.0465109591698358e-77	66	13	1.9322e-11	45.0383	C	enriched	10.7139	2.61457	CDS;ENSG00000134871.13	CDS||ENSG00000134871.13	ENSG00000134871.13	COL4A2	CDS|18
chr13	52602695	52602743	chr13:52602695-52602743:+:3.280262365687169e-32	38	2	2.12169e-11	F	F	enriched	10.6733	4.51855	CDS;ENSG00000253710.1||5utr;ENSG00000253797.2	CDS||ENSG00000253710.1	ENSG00000253710.1	ALG11	3utr|16||CDS|32
chr13	113951584	113951631	chr13:113951584-113951631:+:3.135441845677162e-48	67	14	2.9598e-11	44.2033	C	enriched	10.5287	2.52935	5utr;ENSG00000185896.9	5utr||ENSG00000185896.9	ENSG00000185896.9	LAMP1	5utr|47
chr13	58298880	58299010	chr13:58298880-58299010:+:3.281457880242962e-33	34	1	4.04817e-11	F	F	enriched	10.3927	5.35808	CDS;ENSG00000118946.7	CDS||ENSG00000118946.7	ENSG00000118946.7	PCDH17	CDS|130
chr13	53035269	53035341	chr13:53035269-53035341:+:2.610224394779675e-45	61	11	4.1921e-11	43.5221	C	enriched	10.3776	2.74192	CDS;ENSG00000136108.10	CDS||ENSG00000136108.10	ENSG00000136108.10	CKAP2	CDS|72
chr13	97928363	97928619	chr13:97928363-97928619:+:9.537137873636798e-79	84	25	5.3635e-11	43.0399	C	enriched	10.2706	2.01908	CDS;ENSG00000139793.14	CDS||ENSG00000139793.14	ENSG00000139793.14	MBNL2	5utr|126||CDS|130
chr13	98117101	98117191	chr13:98117101-98117191:+:6.370359193948872e-52	64	13	5.8579e-11	42.8674	C	enriched	10.2323	2.57018	3utr;ENSG00000125249.6	3utr||ENSG00000125249.6	ENSG00000125249.6	RAP2A	3utr|90
chr13	111165244	111165271	chr13:111165244-111165271:+:3.6681173869830713e-112	92	31	9.4474e-11	41.9326	C	enriched	10.0247	1.83998	3utr;ENSG00000134871.13	3utr||ENSG00000134871.13	ENSG00000134871.13	COL4A2	3utr|27
chr13	33349246	33349350	chr13:33349246-33349350:+:6.013192085068537e-53	52	7	9.4815e-11	41.9256	C	enriched	10.0231	3.1637	3utr;ENSG00000083642.14	3utr||ENSG00000083642.14	ENSG00000083642.14	PDS5B	3utr|104
chr13	113960814	113960892	chr13:113960814-113960892:+:2.7007391366047276e-46	61	12	1.1543e-10	41.5409	C	enriched	9.93768	2.61639	CDS;ENSG00000185896.9	CDS||ENSG00000185896.9	ENSG00000185896.9	LAMP1	CDS|78
chr13	31904829	31904903	chr13:31904829-31904903:+:2.019350066063459e-64	55	9	1.5418e-10	40.9751	C	enriched	9.81197	2.88205	3utr;ENSG00000187676.7	3utr||ENSG00000187676.7	ENSG00000187676.7	B3GALTL	3utr|74
chr13	98674144	98674216	chr13:98674144-98674216:+:1.3127676695316025e-98	87	29	2.4958e-10	40.034	C	enriched	9.60279	1.85558	3utr;ENSG00000065150.14	3utr||ENSG00000065150.14	ENSG00000065150.14	IPO5	3utr|72
chr13	111372137	111372252	chr13:111372137-111372252:+:1.9743820133340258e-23	40	4	3.44813e-10	F	F	enriched	9.46242	3.59255	CDS;ENSG00000153487.11	CDS||ENSG00000153487.11	ENSG00000153487.11	ING1	CDS|115
chr13	95056590	95056693	chr13:95056590-95056693:+:3.882888749095009e-88	74	21	3.5175e-10	39.3639	C	enriched	9.45377	2.08775	3utr;ENSG00000183098.6	3utr||ENSG00000183098.6	ENSG00000183098.6	GPC6	3utr|103
chr13	110960207	110960211	chr13:110960207-110960211:+:7.622394129223295e-83	62	14	4.5514e-10	38.8608	C	enriched	9.34185	2.41746	5utr;ENSG00000134871.13	5utr||ENSG00000134871.13	ENSG00000134871.13	COL4A2	5utr|4
chr13	52607580	52607687	chr13:52607580-52607687:+:6.788722241418908e-18	47	6	5.5606e-10	38.4699	C	enriched	9.25488	3.24024	3utr;ENSG00000253797.2	3utr||ENSG00000253797.2	ENSG00000253797.2	UTP14C	3utr|107
chr13	42877506	42877575	chr13:42877506-42877575:+:2.7576898431105937e-27	39	4	6.68961e-10	F	F	enriched	9.1746	3.55602	CDS;ENSG00000023516.7	CDS||ENSG00000023516.7	ENSG00000023516.7	AKAP11	CDS|69
chr13	95366206	95366316	chr13:95366206-95366316:+:7.007380087725843e-11	36	3	7.38072e-10	F	F	enriched	9.1319	3.85558	noncoding_exon;lncRNA|SOX21-AS1||noncoding_exon;ENSG00000227640.2	noncoding_exon||lncRNA|SOX21-AS1||ENSG00000227640.2	lncRNA|SOX21-AS1||ENSG00000227640.2	SOX21-AS1	noncoding_exon|110
chr13	52293449	52293528	chr13:52293449-52293528:+:4.8002579112956003e-32	34	2	7.71635e-10	F	F	enriched	9.11259	4.35808	CDS;ENSG00000139668.7	CDS||ENSG00000139668.7	ENSG00000139668.7	WDFY2	5ss|43||CDS|36
chr13	111077204	111077209	chr13:111077204-111077209:+:2.9864678520661952e-65	52	9	8.5258e-10	37.636	C	enriched	9.06926	2.80113	CDS;ENSG00000134871.13	CDS||ENSG00000134871.13	ENSG00000134871.13	COL4A2	CDS|5
chr13	98117314	98117415	chr13:98117314-98117415:+:1.7560211721339498e-62	75	23	1.0326e-09	37.2624	C	enriched	8.98607	1.97588	3utr;ENSG00000125249.6	3utr||ENSG00000125249.6	ENSG00000125249.6	RAP2A	3utr|101
chr13	49783032	49783118	chr13:49783032-49783118:+:6.028202019734414e-61	57	12	1.0573e-09	37.2163	C	enriched	8.9758	2.51855	3utr;ENSG00000102531.12	3utr||ENSG00000102531.12	ENSG00000102531.12	FNDC3A	3utr|86
chr13	42875896	42875982	chr13:42875896-42875982:+:9.194228198813632e-24	38	4	1.29919e-09	F	F	enriched	8.88633	3.51855	CDS;ENSG00000023516.7	CDS||ENSG00000023516.7	ENSG00000023516.7	AKAP11	CDS|86
chr13	98116766	98116815	chr13:98116766-98116815:+:3.886504193187836e-27	35	3	1.49345e-09	F	F	enriched	8.82581	3.81494	3utr;ENSG00000125249.6	3utr||ENSG00000125249.6	ENSG00000125249.6	RAP2A	3utr|49
chr13	24243097	24243142	chr13:24243097-24243142:+:5.114554769650819e-47	49	8	1.6337e-09	36.368	C	enriched	8.78683	2.88533	CDS;ENSG00000127863.11	CDS||ENSG00000127863.11	ENSG00000127863.11	TNFRSF19	CDS|45
chr13	98116987	98117068	chr13:98116987-98117068:+:1.7755553698632644e-34	47	7	1.7355e-09	36.2502	C	enriched	8.76058	3.01785	3utr;ENSG00000125249.6	3utr||ENSG00000125249.6	ENSG00000125249.6	RAP2A	3utr|81
chr13	111164284	111164294	chr13:111164284-111164294:+:2.329710986900408e-69	57	13	2.7151e-09	35.3782	C	enriched	8.56621	2.40307	CDS;ENSG00000134871.13	CDS||ENSG00000134871.13	ENSG00000134871.13	COL4A2	CDS|10
chr13	113974663	113974749	chr13:113974663-113974749:+:1.663570525645895e-38	62	16	2.7274e-09	35.3694	C	enriched	8.56425	2.22481	CDS;ENSG00000185896.9||noncoding_distintron;lncRNA|GRTP1-AS1	CDS||ENSG00000185896.9	ENSG00000185896.9	LAMP1	CDS|86
chr13	50587139	50587173	chr13:50587139-50587173:+:6.8995641680086775e-22	28	1	3.88761e-09	F	F	enriched	8.41032	5.07797	CDS;ENSG00000204977.5	CDS||ENSG00000204977.5	ENSG00000204977.5	TRIM13	CDS|34
chr13	77574830	77574943	chr13:77574830-77574943:+:5.122551061403966e-33	51	10	4.1622e-09	34.5463	C	enriched	8.38068	2.62112	CDS;ENSG00000102805.9||noncoding_distintron;lncRNA|lnc-CLN5-5	CDS||ENSG00000102805.9	ENSG00000102805.9	CLN5	CDS|113
chr13	115091791	115091877	chr13:115091791-115091877:+:8.90231854879325e-30	51	10	4.1622e-09	34.5463	C	enriched	8.38068	2.62112	3utr;ENSG00000198824.4	3utr||ENSG00000198824.4	ENSG00000198824.4	CHAMP1	3utr|86
chr13	52598886	52598965	chr13:52598886-52598965:+:1.8930038580646029e-19	36	4	4.90896e-09	F	F	enriched	8.30901	3.44054	CDS;ENSG00000253710.1||5utr;ENSG00000253797.2	CDS||ENSG00000253710.1	ENSG00000253710.1	ALG11	CDS|79
chr13	113541266	113541403	chr13:113541266-113541403:+:8.986037561883283e-62	64	18	5.1627e-09	34.1271	C	enriched	8.28712	2.10069	3utr;ENSG00000068650.14	3utr||ENSG00000068650.14	ENSG00000068650.14	ATP11A	3utr|137
chr13	78337471	78337559	chr13:78337471-78337559:+:5.872149475271387e-46	45	7	5.5136e-09	33.9992	C	enriched	8.25856	2.95512	3utr;ENSG00000139737.17	3utr||ENSG00000139737.17	ENSG00000139737.17	SLAIN1	3utr|88
chr13	28866606	28866703	chr13:28866606-28866703:+:1.7603166005908963e-25	31	2	5.91371e-09	F	F	enriched	8.22814	4.22481	CDS;ENSG00000152520.9	CDS||ENSG00000152520.9	ENSG00000152520.9	PAN3	CDS|54||3utr|43
chr13	24247730	24247766	chr13:24247730-24247766:+:3.6402435558833322e-40	42	6	1.0356e-08	32.7733	C	enriched	7.98481	3.07797	3utr;ENSG00000127863.11	3utr||ENSG00000127863.11	ENSG00000127863.11	TNFRSF19	3utr|36
chr13	50587311	50587384	chr13:50587311-50587384:+:1.4851549715681492e-45	56	14	1.1441e-08	32.5797	C	enriched	7.94154	2.27062	3utr;ENSG00000204977.5	3utr||ENSG00000204977.5	ENSG00000204977.5	TRIM13	3utr|73
chr13	113975876	113975940	chr13:113975876-113975940:+:3.4248138948525226e-38	56	14	1.1441e-08	32.5797	C	enriched	7.94154	2.27062	CDS;ENSG00000185896.9||noncoding_distintron;lncRNA|GRTP1-AS1	CDS||ENSG00000185896.9	ENSG00000185896.9	LAMP1	CDS|64
chr13	113541153	113541266	chr13:113541153-113541266:+:2.41725012657781e-62	62	18	1.4378e-08	32.1355	C	enriched	7.8423	2.05489	3utr;ENSG00000068650.14	3utr||ENSG00000068650.14	ENSG00000068650.14	ATP11A	3utr|113
chr13	53049302	53049381	chr13:53049302-53049381:+:8.007070002522554e-48	65	20	1.5186e-08	32.0293	C	enriched	7.81856	1.97106	3utr;ENSG00000136108.10	3utr||ENSG00000136108.10	ENSG00000136108.10	CKAP2	3utr|79
chr13	49782682	49782772	chr13:49782682-49782772:+:8.529078832235489e-44	45	8	1.5994e-08	31.9287	C	enriched	7.79604	2.76247	3utr;ENSG00000102531.12	3utr||ENSG00000102531.12	ENSG00000102531.12	FNDC3A	3utr|90
chr13	111156271	111156280	chr13:111156271-111156280:+:3.275791156723025e-62	52	12	1.6244e-08	31.8985	C	enriched	7.78931	2.3861	CDS;ENSG00000134871.13	CDS||ENSG00000134871.13	ENSG00000134871.13	COL4A2	CDS|9
chr13	20567327	20567491	chr13:20567327-20567491:+:1.3174896842099889e-73	88	36	1.642e-08	31.8776	C	enriched	7.78463	1.56013	CDS;ENSG00000121741.12	CDS||ENSG00000121741.12	ENSG00000121741.12	ZMYM2	CDS|164
chr13	31904251	31904321	chr13:31904251-31904321:+:3.291342888518466e-41	39	5	1.9109e-08	31.583	C	enriched	7.71876	3.23409	3utr;ENSG00000187676.7	3utr||ENSG00000187676.7	ENSG00000187676.7	B3GALTL	3utr|70
chr13	31904693	31904758	chr13:31904693-31904758:+:1.1827862790131066e-41	39	5	1.9109e-08	31.583	C	enriched	7.71876	3.23409	3utr;ENSG00000187676.7	3utr||ENSG00000187676.7	ENSG00000187676.7	B3GALTL	3utr|65
chr13	95055619	95055699	chr13:95055619-95055699:+:3.7036299856149924e-62	55	14	1.9447e-08	31.549	C	enriched	7.71115	2.24462	3utr;ENSG00000183098.6	3utr||ENSG00000183098.6	ENSG00000183098.6	GPC6	3utr|80
chr13	113951631	113951710	chr13:113951631-113951710:+:4.249919196529222e-80	98	44	2.3167e-08	31.2092	C	enriched	7.63513	1.4259	5utr;ENSG00000185896.9	5utr||ENSG00000185896.9	ENSG00000185896.9	LAMP1	5utr|79
chr13	115091092	115091190	chr13:115091092-115091190:+:1.0770257030948892e-21	44	8	2.8192e-08	30.8281	C	enriched	7.54987	2.73005	CDS;ENSG00000198824.4	CDS||ENSG00000198824.4	ENSG00000198824.4	CHAMP1	CDS|98
chr13	111102048	111102074	chr13:111102048-111102074:+:1.2174557023963286e-84	74	27	3.0027e-08	30.7058	C	enriched	7.52249	1.72518	CDS;ENSG00000134871.13	CDS||ENSG00000134871.13	ENSG00000134871.13	COL4A2	CDS|26
chr13	97928200	97928295	chr13:97928200-97928295:+:1.9586914220385623e-37	40	6	3.3128e-08	30.5151	C	enriched	7.4798	3.00758	5utr;ENSG00000139793.14	5utr||ENSG00000139793.14	ENSG00000139793.14	MBNL2	5utr|95
chr13	31233493	31233604	chr13:31233493-31233604:+:9.881377830244313e-30	38	5	3.4414e-08	30.4412	C	enriched	7.46326	3.19662	3utr;ENSG00000132952.7	3utr||ENSG00000132952.7	ENSG00000132952.7	USPL1	3utr|111
chr13	20577201	20577273	chr13:20577201-20577273:+:2.4441037625353156e-40	47	10	3.8317e-08	30.2328	C	enriched	7.41661	2.50328	CDS;ENSG00000121741.12	CDS||ENSG00000121741.12	ENSG00000121741.12	ZMYM2	CDS|72
chr13	113537195	113537227	chr13:113537195-113537227:+:2.4340085880435014e-27	28	2	4.64282e-08	F	F	enriched	7.33322	4.07797	3utr;ENSG00000068650.14	3utr||ENSG00000068650.14	ENSG00000068650.14	ATP11A	3utr|32
chr13	100037795	100037848	chr13:100037795-100037848:+:5.926904596517913e-30	30	3	4.95823e-08	F	F	enriched	7.30467	3.59255	3utr;ENSG00000134882.11	3utr||ENSG00000134882.11	ENSG00000134882.11	UBAC2	3utr|53
chr13	110960416	110960426	chr13:110960416-110960426:+:2.424557087171853e-97	74	28	5.8313e-08	29.4187	C	enriched	7.23423	1.67272	CDS;ENSG00000134871.13	CDS||ENSG00000134871.13	ENSG00000134871.13	COL4A2	CDS|10
chr13	24879177	24879231	chr13:24879177-24879231:+:2.1547813784239782e-64	56	16	6.1831e-08	29.3052	C	enriched	7.20879	2.07797	3utr;ENSG00000182957.11||noncoding_distintron;ENSG00000273167.1	3utr||ENSG00000182957.11	ENSG00000182957.11	SPATA13	3utr|54
chr13	98666275	98666336	chr13:98666275-98666336:+:6.802419857082435e-32	37	5	6.1917e-08	29.3025	C	enriched	7.20819	3.15814	CDS;ENSG00000065150.14	CDS||ENSG00000065150.14	ENSG00000065150.14	IPO5	3ss|20||CDS|41
chr13	111160565	111160566	chr13:111160565-111160566:+:4.275362352787416e-67	51	13	6.7849e-08	29.1252	C	enriched	7.16846	2.2426	CDS;ENSG00000134871.13	CDS||ENSG00000134871.13	ENSG00000134871.13	COL4A2	CDS|1
chr13	24248424	24248504	chr13:24248424-24248504:+:1.7165429457269338e-77	79	32	7.6611e-08	28.8899	C	enriched	7.11571	1.5744	3utr;ENSG00000127863.11	3utr||ENSG00000127863.11	ENSG00000127863.11	TNFRSF19	3utr|80
chr13	113536487	113536512	chr13:113536487-113536512:+:5.355225244298817e-23	24	1	7.97684e-08	F	F	enriched	7.09817	4.85558	3utr;ENSG00000068650.14	3utr||ENSG00000068650.14	ENSG00000068650.14	ATP11A	3utr|25
chr13	98675191	98675281	chr13:98675191-98675281:+:4.614204201605388e-52	57	17	8.2485e-08	28.7468	C	enriched	7.08363	2.01605	3utr;ENSG00000065150.14	3utr||ENSG00000065150.14	ENSG00000065150.14	IPO5	3utr|90
chr13	20567491	20567662	chr13:20567491-20567662:+:4.571809785093983e-44	63	21	8.6023e-08	28.6655	C	enriched	7.06539	1.85558	CDS;ENSG00000121741.12	CDS||ENSG00000121741.12	ENSG00000121741.12	ZMYM2	CDS|171
chr13	113976723	113976756	chr13:113976723-113976756:+:8.425096663457967e-33	42	8	8.7174e-08	28.6398	C	enriched	7.05961	2.66294	CDS;ENSG00000185896.9||noncoding_distintron;lncRNA|GRTP1-AS1	CDS||ENSG00000185896.9	ENSG00000185896.9	LAMP1	CDS|14||3utr|19
chr13	20567958	20568048	chr13:20567958-20568048:+:2.201103757031591e-37	47	11	9.7522e-08	28.4226	C	enriched	7.0109	2.36578	CDS;ENSG00000121741.12	CDS||ENSG00000121741.12	ENSG00000121741.12	ZMYM2	CDS|90
chr13	113873591	113873649	chr13:113873591-113873649:+:2.5141488513866925e-20	29	3	9.9316e-08	F	F	enriched	7.00298	3.54364	proxintron;ENSG00000139842.10	proxintron||ENSG00000139842.10	ENSG00000139842.10	CUL4A	proxintron|58
chr13	24871671	24871722	chr13:24871671-24871722:+:5.748643586798326e-27	29	3	9.9316e-08	F	F	enriched	7.00298	3.54364	CDS;ENSG00000182957.11||noncoding_exon;ENSG00000273167.1	CDS||ENSG00000182957.11	ENSG00000182957.11	SPATA13	CDS|51
chr13	114150147	114150185	chr13:114150147-114150185:+:5.397608564295968e-25	29	3	9.9316e-08	F	F	enriched	7.00298	3.54364	CDS;ENSG00000150403.13	CDS||ENSG00000150403.13	ENSG00000150403.13	TMCO3	CDS|38
chr13	98658474	98658537	chr13:98658474-98658537:+:2.2852352374434146e-45	48	12	1.3948e-07	27.73	C	enriched	6.85549	2.27062	CDS;ENSG00000065150.14	CDS||ENSG00000065150.14	ENSG00000065150.14	IPO5	CDS|63
chr13	42875623	42875715	chr13:42875623-42875715:+:5.586690059353545e-48	62	21	1.3972e-07	27.7267	C	enriched	6.85474	1.8325	CDS;ENSG00000023516.7	CDS||ENSG00000023516.7	ENSG00000023516.7	AKAP11	CDS|92
chr13	98674090	98674144	chr13:98674090-98674144:+:3.367199291839513e-51	51	14	1.587e-07	27.4804	C	enriched	6.79942	2.13569	3utr;ENSG00000065150.14	3utr||ENSG00000065150.14	ENSG00000065150.14	IPO5	3utr|54
chr13	28866834	28866920	chr13:28866834-28866920:+:2.2367140610497742e-17	23	1	1.69181e-07	F	F	enriched	6.77165	4.79418	3utr;ENSG00000152520.9	3utr||ENSG00000152520.9	ENSG00000152520.9	PAN3	3utr|86
chr13	80127604	80127770	chr13:80127604-80127770:+:4.417814017271033e-66	63	22	1.7541e-07	27.2868	C	enriched	6.75595	1.78847	3utr;ENSG00000102471.9	3utr||ENSG00000102471.9	ENSG00000102471.9	NDFIP2	3utr|166
chr13	95055277	95055318	chr13:95055277-95055318:+:2.550377658777892e-25	26	2	1.84935e-07	F	F	enriched	6.73298	3.97106	CDS;ENSG00000183098.6	CDS||ENSG00000183098.6	ENSG00000183098.6	GPC6	CDS|41
chr13	24249266	24249316	chr13:24249266-24249316:+:9.704059318111239e-46	49	13	1.9488e-07	27.0832	C	enriched	6.71023	2.18489	3utr;ENSG00000127863.11	3utr||ENSG00000127863.11	ENSG00000127863.11	TNFRSF19	3utr|50
chr13	103493771	103493847	chr13:103493771-103493847:+:8.237684007844526e-21	28	3	1.98443e-07	F	F	enriched	6.70236	3.49301	3utr;ENSG00000134897.9||distintron;ENSG00000270181.1	3utr||ENSG00000134897.9	ENSG00000134897.9	BIVM	3utr|76
chr13	49781731	49781798	chr13:49781731-49781798:+:3.1829788979631186e-45	44	10	1.9852e-07	27.0475	C	enriched	6.7022	2.40812	3utr;ENSG00000102531.12	3utr||ENSG00000102531.12	ENSG00000102531.12	FNDC3A	3utr|67
chr13	98662134	98662262	chr13:98662134-98662262:+:7.575625398359044e-44	55	17	2.2586e-07	26.7981	C	enriched	6.64616	1.96452	CDS;ENSG00000065150.14	CDS||ENSG00000065150.14	ENSG00000065150.14	IPO5	CDS|128
chr13	111009893	111009896	chr13:111009893-111009896:+:1.184720008258036e-63	50	14	2.6656e-07	26.478	C	enriched	6.57421	2.10712	CDS;ENSG00000134871.13	CDS||ENSG00000134871.13	ENSG00000134871.13	COL4A2	CDS|3
chr13	33349464	33349532	chr13:33349464-33349532:+:1.5659019700529223e-40	40	8	2.6765e-07	26.4701	C	enriched	6.57243	2.59255	3utr;ENSG00000083642.14	3utr||ENSG00000083642.14	ENSG00000083642.14	PDS5B	3utr|68
chr13	98675123	98675191	chr13:98675123-98675191:+:1.8875075654108702e-44	48	13	3.2903e-07	26.0713	C	enriched	6.48276	2.15514	3utr;ENSG00000065150.14	3utr||ENSG00000065150.14	ENSG00000065150.14	IPO5	3utr|68
chr13	111009818	111009822	chr13:111009818-111009822:+:7.514218722871442e-124	85	39	3.3107e-07	26.0594	C	enriched	6.48008	1.39461	CDS;ENSG00000134871.13	CDS||ENSG00000134871.13	ENSG00000134871.13	COL4A2	CDS|4
chr13	50587237	50587292	chr13:50587237-50587292:+:1.0703199813670618e-26	36	6	3.3394e-07	26.0428	C	enriched	6.47633	2.85558	CDS;ENSG00000204977.5	CDS||ENSG00000204977.5	ENSG00000204977.5	TRIM13	CDS|55
chr13	112723371	112723436	chr13:112723371-112723436:+:3.503301435722137e-10	22	1	3.58235e-07	F	F	enriched	6.44583	4.73005	noncoding_distintron;lncRNA|SOX1-OT||3utr;ENSG00000182968.3	3utr||ENSG00000182968.3	ENSG00000182968.3	SOX1	3utr|65
chr13	113538486	113538511	chr13:113538486-113538511:+:1.6956928865319495e-20	22	1	3.58235e-07	F	F	enriched	6.44583	4.73005	3utr;ENSG00000068650.14	3utr||ENSG00000068650.14	ENSG00000068650.14	ATP11A	3utr|25
chr13	111957613	111957686	chr13:111957613-111957686:+:1.2687765978863728e-25	29	4	5.05524e-07	F	F	enriched	6.29626	3.1286	3utr;ENSG00000102606.13	3utr||ENSG00000102606.13	ENSG00000102606.13	ARHGEF7	3utr|73
chr13	103330632	103330728	chr13:103330632-103330728:+:5.440911792093265e-34	37	7	5.3255e-07	25.1422	C	enriched	6.27364	2.67272	CDS;ENSG00000134900.7	CDS||ENSG00000134900.7	ENSG00000134900.7	TPP2	CDS|35||3utr|61
chr13	100193861	100193913	chr13:100193861-100193913:+:2.2241163167229807e-23	27	3	7.33885e-07	F	F	enriched	6.13437	3.44054	CDS;ENSG00000125304.8	CDS||ENSG00000125304.8	ENSG00000125304.8	TM9SF2	CDS|52
chr13	50586580	50586615	chr13:50586580-50586615:+:1.2971698425549925e-20	27	3	7.33885e-07	F	F	enriched	6.13437	3.44054	CDS;ENSG00000204977.5	CDS||ENSG00000204977.5	ENSG00000204977.5	TRIM13	CDS|35
chr13	99101423	99101495	chr13:99101423-99101495:+:7.414967450890494e-17	21	1	7.57215e-07	F	F	enriched	6.12078	4.66294	3utr;ENSG00000152767.11||noncoding_exon;lncRNA|lnc-IPO5-10	3utr||ENSG00000152767.11	ENSG00000152767.11	FARP1	3utr|72
chr13	112722356	112722421	chr13:112722356-112722421:+:1.8529502210030395e-09	21	1	7.57215e-07	F	F	enriched	6.12078	4.66294	noncoding_distintron;lncRNA|SOX1-OT||CDS;ENSG00000182968.3	CDS||ENSG00000182968.3	ENSG00000182968.3	SOX1	CDS|65
chr13	52598699	52598756	chr13:52598699-52598756:+:5.725383079316391e-13	21	1	7.57215e-07	F	F	enriched	6.12078	4.66294	CDS;ENSG00000253710.1	CDS||ENSG00000253710.1	ENSG00000253710.1	ALG11	CDS|57
chr13	24797820	24797845	chr13:24797820-24797845:+:1.773959138260752e-19	21	1	7.57215e-07	F	F	enriched	6.12078	4.66294	CDS;ENSG00000182957.11||noncoding_exon;ENSG00000273167.1	CDS||ENSG00000182957.11	ENSG00000182957.11	SPATA13	CDS|25
chr13	98667978	98668035	chr13:98667978-98668035:+:4.204612576535297e-79	71	30	7.7473e-07	24.4197	C	enriched	6.11085	1.51347	CDS;ENSG00000065150.14	CDS||ENSG00000065150.14	ENSG00000065150.14	IPO5	CDS|56||3ss|1
chr13	113976866	113976919	chr13:113976866-113976919:+:3.1781710215094836e-55	68	28	8.7327e-07	24.1891	C	enriched	6.05885	1.55073	3utr;ENSG00000185896.9||noncoding_distintron;lncRNA|GRTP1-AS1	3utr||ENSG00000185896.9	ENSG00000185896.9	LAMP1	3utr|53
chr13	113537262	113537305	chr13:113537262-113537305:+:4.1239263717195944e-26	28	4	9.73276e-07	F	F	enriched	6.01176	3.07797	3utr;ENSG00000068650.14	3utr||ENSG00000068650.14	ENSG00000068650.14	ATP11A	3utr|43
chr13	111114714	111114724	chr13:111114714-111114724:+:3.380399968245893e-66	55	19	9.8521e-07	23.9568	C	enriched	6.00647	1.80405	CDS;ENSG00000134871.13	CDS||ENSG00000134871.13	ENSG00000134871.13	COL4A2	CDS|10
chr13	49781649	49781714	chr13:49781649-49781714:+:1.7468472735175306e-45	44	12	1.1523e-06	23.6553	C	enriched	5.93843	2.14509	3utr;ENSG00000102531.12	3utr||ENSG00000102531.12	ENSG00000102531.12	FNDC3A	3utr|65
chr13	98675076	98675123	chr13:98675076-98675123:+:2.13261781800633e-51	50	16	1.2791e-06	23.4543	C	enriched	5.8931	1.91447	3utr;ENSG00000065150.14	3utr||ENSG00000065150.14	ENSG00000065150.14	IPO5	3utr|47
chr13	31904173	31904213	chr13:31904173-31904213:+:7.266440440151931e-26	26	3	1.38401e-06	F	F	enriched	5.85886	3.3861	3utr;ENSG00000187676.7	3utr||ENSG00000187676.7	ENSG00000187676.7	B3GALTL	3utr|40
chr13	24798407	24798445	chr13:24798407-24798445:+:1.823644093629017e-24	26	3	1.38401e-06	F	F	enriched	5.85886	3.3861	CDS;ENSG00000182957.11||noncoding_exon;ENSG00000273167.1	CDS||ENSG00000182957.11	ENSG00000182957.11	SPATA13	CDS|38
chr13	24148288	24148303	chr13:24148288-24148303:+:8.555090759824426e-26	26	3	1.38401e-06	F	F	enriched	5.85886	3.3861	distintron;ENSG00000127863.11	distintron||ENSG00000127863.11	ENSG00000127863.11	TNFRSF19	distintron|15
chr13	24148278	24148288	chr13:24148278-24148288:+:9.626924595626574e-27	26	3	1.38401e-06	F	F	enriched	5.85886	3.3861	distintron;ENSG00000127863.11	distintron||ENSG00000127863.11	ENSG00000127863.11	TNFRSF19	distintron|10
chr13	114295241	114295314	chr13:114295241-114295314:+:3.7200089740514075e-34	37	8	1.4181e-06	23.256	C	enriched	5.84829	2.48007	3utr;ENSG00000198176.8	3utr||ENSG00000198176.8	ENSG00000198176.8	TFDP1	3utr|73
chr13	112723171	112723241	chr13:112723171-112723241:+:2.4296498505466678e-08	20	1	1.59748e-06	F	F	enriched	5.79656	4.59255	noncoding_distintron;lncRNA|SOX1-OT||3utr;ENSG00000182968.3	3utr||ENSG00000182968.3	ENSG00000182968.3	SOX1	3utr|70
chr13	42874348	42874371	chr13:42874348-42874371:+:3.4470616454739888e-15	20	1	1.59748e-06	F	F	enriched	5.79656	4.59255	CDS;ENSG00000023516.7	CDS||ENSG00000023516.7	ENSG00000023516.7	AKAP11	CDS|23
chr13	113965023	113965046	chr13:113965023-113965046:+:2.374494841413125e-34	40	10	1.7232e-06	22.8813	C	enriched	5.76366	2.27062	noncoding_distintron;lncRNA|GRTP1-AS1||CDS;ENSG00000185896.9	CDS||ENSG00000185896.9	ENSG00000185896.9	LAMP1	CDS|23
chr13	100215367	100215408	chr13:100215367-100215408:+:1.5360898757778097e-63	55	20	1.9679e-06	22.6262	C	enriched	5.706	1.73005	3utr;ENSG00000125304.8	3utr||ENSG00000125304.8	ENSG00000125304.8	TM9SF2	3utr|41
chr13	20567258	20567327	chr13:20567258-20567327:+:1.0577132790882348e-33	41	11	2.3982e-06	22.2463	C	enriched	5.62011	2.16874	CDS;ENSG00000121741.12	CDS||ENSG00000121741.12	ENSG00000121741.12	ZMYM2	CDS|69
chr13	49054429	49054516	chr13:49054429-49054516:+:7.048780826296743e-61	56	21	2.4062e-06	22.2399	C	enriched	5.61867	1.68566	3utr;ENSG00000139687.9	3utr||ENSG00000139687.9	ENSG00000139687.9	RB1	3utr|87
chr13	31903827	31903876	chr13:31903827-31903876:+:7.597443006589265e-39	36	8	2.4607e-06	22.1969	C	enriched	5.60894	2.44054	3utr;ENSG00000187676.7	3utr||ENSG00000187676.7	ENSG00000187676.7	B3GALTL	3utr|49
chr13	92002870	92002895	chr13:92002870-92002895:+:3.7352815360601544e-19	22	2	2.94725e-06	F	F	enriched	5.53058	3.73005	miRNA_proximal;MI0000072||miRNA_proximal;MI0000073||noncoding_exon;ENSG00000215417.6||miRNA;MI0000071||miRNA_proximal;MI0000076||noncoding_exon;lncRNA|MIR17HG	miRNA||MI0000071	MI0000071	hsa-mir-17	miRNA|25
chr13	31904903	31904946	chr13:31904903-31904946:+:9.54314634915823e-34	32	6	3.2811e-06	21.6447	C	enriched	5.48398	2.68566	3utr;ENSG00000187676.7	3utr||ENSG00000187676.7	ENSG00000187676.7	B3GALTL	3utr|43
chr13	113960892	113960917	chr13:113960892-113960917:+:3.0610146200799686e-27	32	6	3.2811e-06	21.6447	C	enriched	5.48398	2.68566	CDS;ENSG00000185896.9	CDS||ENSG00000185896.9	ENSG00000185896.9	LAMP1	CDS|25
chr13	96443856	96443925	chr13:96443856-96443925:+:2.873549538364013e-27	30	5	3.6518e-06	21.4395	C	enriched	5.43749	2.85558	3utr;ENSG00000102580.10	3utr||ENSG00000102580.10	ENSG00000102580.10	DNAJC3	3utr|69
chr13	24877467	24877519	chr13:24877467-24877519:+:3.9595414916457513e-28	30	5	3.6518e-06	21.4395	C	enriched	5.43749	2.85558	noncoding_distintron;ENSG00000273167.1||3utr;ENSG00000182957.11	3utr||ENSG00000182957.11	ENSG00000182957.11	SPATA13	3utr|52
chr13	24249042	24249101	chr13:24249042-24249101:+:1.6437292108369906e-71	70	32	3.6869e-06	21.4211	C	enriched	5.43334	1.3999	3utr;ENSG00000127863.11	3utr||ENSG00000127863.11	ENSG00000127863.11	TNFRSF19	3utr|59
chr13	113917830	113917872	chr13:113917830-113917872:+:2.3799704026582122e-17	24	3	4.93364e-06	F	F	enriched	5.30683	3.27062	CDS;ENSG00000139842.10	CDS||ENSG00000139842.10	ENSG00000139842.10	CUL4A	CDS|42
chr13	115089353	115089415	chr13:115089353-115089415:+:5.6806628661737384e-18	33	7	5.0118e-06	20.8328	C	enriched	5.30001	2.50766	CDS;ENSG00000198824.4	CDS||ENSG00000198824.4	ENSG00000198824.4	CHAMP1	CDS|62
chr13	96447067	96447154	chr13:96447067-96447154:+:1.075738969910484e-43	44	14	5.6261e-06	20.6114	C	enriched	5.24979	1.9227	3utr;ENSG00000102580.10	3utr||ENSG00000102580.10	ENSG00000102580.10	DNAJC3	3utr|87
chr13	33349579	33349631	chr13:33349579-33349631:+:7.301299387913368e-18	21	2	5.87821e-06	F	F	enriched	5.23076	3.66294	3utr;ENSG00000083642.14	3utr||ENSG00000083642.14	ENSG00000083642.14	PDS5B	3utr|52
chr13	50586521	50586545	chr13:50586521-50586545:+:3.9037964092437894e-16	21	2	5.87821e-06	F	F	enriched	5.23076	3.66294	CDS;ENSG00000204977.5	CDS||ENSG00000204977.5	ENSG00000204977.5	TRIM13	CDS|24
chr13	49055779	49055956	chr13:49055779-49055956:+:1.2020503760277226e-114	101	58	5.9023e-06	20.5196	C	enriched	5.22898	1.07085	3utr;ENSG00000139687.9	3utr||ENSG00000139687.9	ENSG00000139687.9	RB1	3utr|177
chr13	103514968	103515063	chr13:103514968-103515063:+:3.75195085363175e-14	25	4	6.81803e-06	F	F	enriched	5.16634	2.91447	CDS;ENSG00000270181.1||CDS;ENSG00000134899.13	CDS||ENSG00000134899.13||ENSG00000270181.1	ENSG00000134899.13||ENSG00000270181.1	BIVM-ERCC5|ERCC5	CDS|95
chr13	103524714	103524776	chr13:103524714-103524776:+:1.432361756101769e-10	18	1	7.06387e-06	F	F	enriched	5.15096	4.44054	CDS;ENSG00000134899.13||CDS;ENSG00000270181.1	CDS||ENSG00000134899.13||ENSG00000270181.1	ENSG00000134899.13||ENSG00000270181.1	ERCC5|BIVM-ERCC5	5ss|27||CDS|35
chr13	98666406	98666435	chr13:98666406-98666435:+:3.4070884535085096e-14	18	1	7.06387e-06	F	F	enriched	5.15096	4.44054	CDS;ENSG00000065150.14	CDS||ENSG00000065150.14	ENSG00000065150.14	IPO5	CDS|29
chr13	111142089	111142108	chr13:111142089-111142108:+:7.181569034534002e-68	60	26	8.7814e-06	19.7597	C	enriched	5.05644	1.47707	CDS;ENSG00000134871.13	CDS||ENSG00000134871.13	ENSG00000134871.13	COL4A2	CDS|19
chr13	42877653	42877732	chr13:42877653-42877732:+:1.0173630213198211e-26	40	12	9.0788e-06	19.6961	C	enriched	5.04197	2.00758	CDS;ENSG00000023516.7	CDS||ENSG00000023516.7	ENSG00000023516.7	AKAP11	CDS|79
chr13	28197044	28197162	chr13:28197044-28197162:+:7.184487769353653e-30	35	9	1.0408e-05	19.4351	C	enriched	4.98263	2.22998	CDS;ENSG00000186184.11	CDS||ENSG00000186184.11	ENSG00000186184.11	POLR1D	CDS|118
chr13	112723249	112723309	chr13:112723249-112723309:+:3.3726465229386254e-09	20	2	1.17042e-05	F	F	enriched	4.93166	3.59255	noncoding_distintron;lncRNA|SOX1-OT||3utr;ENSG00000182968.3	3utr||ENSG00000182968.3	ENSG00000182968.3	SOX1	3utr|60
chr13	108883141	108883177	chr13:108883141-108883177:+:1.264160250033022e-13	20	2	1.17042e-05	F	F	enriched	4.93166	3.59255	3utr;ENSG00000139826.5	3utr||ENSG00000139826.5	ENSG00000139826.5	ABHD13	3utr|36
chr13	113973916	113973951	chr13:113973916-113973951:+:1.4333703597032028e-22	33	8	1.2649e-05	19.0628	C	enriched	4.89794	2.31501	CDS;ENSG00000185896.9||noncoding_distintron;lncRNA|GRTP1-AS1	CDS||ENSG00000185896.9	ENSG00000185896.9	LAMP1	CDS|35
chr13	100037736	100037795	chr13:100037736-100037795:+:6.885833633350528e-22	24	4	1.2948e-05	F	F	enriched	4.8878	2.85558	3utr;ENSG00000134882.11	3utr||ENSG00000134882.11	ENSG00000134882.11	UBAC2	3utr|59
chr13	115089530	115089567	chr13:115089530-115089567:+:2.687184150253146e-14	24	4	1.2948e-05	F	F	enriched	4.8878	2.85558	CDS;ENSG00000198824.4	CDS||ENSG00000198824.4	ENSG00000198824.4	CHAMP1	CDS|37
chr13	103501523	103501613	chr13:103501523-103501613:+:1.8092281798911905e-09	17	1	1.47992e-05	F	F	enriched	4.82976	4.35808	distintron;ENSG00000270181.1||distintron;ENSG00000134899.13	distintron||ENSG00000134899.13||ENSG00000270181.1	ENSG00000134899.13||ENSG00000270181.1	BIVM-ERCC5|ERCC5	distintron|90
chr13	111291622	111291686	chr13:111291622-111291686:+:1.3028156593165733e-10	17	1	1.47992e-05	F	F	enriched	4.82976	4.35808	noncoding_exon;lncRNA|lnc-NAXD-4||noncoding_exon;ENSG00000255831.1||3utr;ENSG00000213995.7	3utr||ENSG00000213995.7	ENSG00000213995.7	CARKD	3utr|64
chr13	111957739	111957792	chr13:111957739-111957792:+:2.765412837995278e-13	17	1	1.47992e-05	F	F	enriched	4.82976	4.35808	3utr;ENSG00000102606.13	3utr||ENSG00000102606.13	ENSG00000102606.13	ARHGEF7	3utr|53
chr13	28866970	28867019	chr13:28866970-28867019:+:3.2420900068538267e-13	17	1	1.47992e-05	F	F	enriched	4.82976	4.35808	3utr;ENSG00000152520.9	3utr||ENSG00000152520.9	ENSG00000152520.9	PAN3	3utr|49
chr13	113963968	113963997	chr13:113963968-113963997:+:1.6602439836181398e-23	31	7	1.5148e-05	18.7188	C	enriched	4.81964	2.41746	CDS;ENSG00000185896.9||noncoding_distintron;lncRNA|GRTP1-AS1	CDS||ENSG00000185896.9	ENSG00000185896.9	LAMP1	CDS|29
chr13	111077172	111077188	chr13:111077172-111077188:+:8.529345770700113e-70	60	27	1.5465e-05	18.6793	C	enriched	4.81065	1.42262	CDS;ENSG00000134871.13	CDS||ENSG00000134871.13	ENSG00000134871.13	COL4A2	CDS|16
chr13	52598605	52598679	chr13:52598605-52598679:+:2.300602825848061e-12	22	3	1.75849e-05	F	F	enriched	4.75486	3.14509	CDS;ENSG00000253710.1	CDS||ENSG00000253710.1	ENSG00000253710.1	ALG11	CDS|74
chr13	115090976	115091014	chr13:115090976-115091014:+:2.1349769882914524e-12	22	3	1.75849e-05	F	F	enriched	4.75486	3.14509	CDS;ENSG00000198824.4	CDS||ENSG00000198824.4	ENSG00000198824.4	CHAMP1	CDS|38
chr13	98671834	98671879	chr13:98671834-98671879:+:1.1181369051177085e-30	34	9	1.7707e-05	18.4212	C	enriched	4.75186	2.18816	CDS;ENSG00000065150.14	CDS||ENSG00000065150.14	ENSG00000065150.14	IPO5	CDS|45
chr13	111291459	111291520	chr13:111291459-111291520:+:1.2185838473819498e-12	19	2	2.32532e-05	F	F	enriched	4.63352	3.51855	3utr;ENSG00000213995.7	3utr||ENSG00000213995.7	ENSG00000213995.7	CARKD	3utr|61
chr13	24798689	24798709	chr13:24798689-24798709:+:1.7407632381659916e-17	19	2	2.32532e-05	F	F	enriched	4.63352	3.51855	CDS;ENSG00000182957.11||noncoding_exon;ENSG00000273167.1	CDS||ENSG00000182957.11	ENSG00000182957.11	SPATA13	CDS|20
chr13	99101587	99101646	chr13:99101587-99101646:+:6.837639216715885e-20	23	4	2.44796e-05	F	F	enriched	4.6112	2.79418	noncoding_exon;lncRNA|lnc-IPO5-10||3utr;ENSG00000152767.11	3utr||ENSG00000152767.11	ENSG00000152767.11	FARP1	3utr|59
chr13	111292260	111292306	chr13:111292260-111292306:+:1.2057059226988728e-07	23	4	2.44796e-05	F	F	enriched	4.6112	2.79418	noncoding_exon;lncRNA|lnc-NAXD-4||3utr;ENSG00000213995.7||noncoding_exon;ENSG00000255831.1	3utr||ENSG00000213995.7	ENSG00000213995.7	CARKD	3utr|46
chr13	113976015	113976042	chr13:113976015-113976042:+:6.818230138469794e-34	41	14	2.4664e-05	17.7903	C	enriched	4.60794	1.82082	noncoding_distintron;lncRNA|GRTP1-AS1||CDS;ENSG00000185896.9	CDS||ENSG00000185896.9	ENSG00000185896.9	LAMP1	CDS|27
chr13	111291060	111291159	chr13:111291060-111291159:+:2.249358020299922e-20	30	7	2.622e-05	17.6739	C	enriched	4.58137	2.37015	3utr;ENSG00000213995.7	3utr||ENSG00000213995.7	ENSG00000213995.7	CARKD	3utr|99
chr13	98670786	98670841	chr13:98670786-98670841:+:1.693376099147746e-24	30	7	2.622e-05	17.6739	C	enriched	4.58137	2.37015	CDS;ENSG00000065150.14	CDS||ENSG00000065150.14	ENSG00000065150.14	IPO5	CDS|55
chr13	96443300	96443423	chr13:96443300-96443423:+:1.638610282567276e-61	60	28	2.6659e-05	17.6423	C	enriched	4.57416	1.37015	3utr;ENSG00000102580.10	3utr||ENSG00000102580.10	ENSG00000102580.10	DNAJC3	3utr|123
chr13	110960289	110960292	chr13:110960289-110960292:+:1.2557294530867003e-73	56	25	2.7486e-05	17.5842	C	enriched	4.56089	1.43412	CDS;ENSG00000134871.13	CDS||ENSG00000134871.13	ENSG00000134871.13	COL4A2	CDS|3
chr13	100038605	100038654	chr13:100038605-100038654:+:3.879080003995895e-13	16	1	3.09178e-05	F	F	enriched	4.50979	4.27062	3utr;ENSG00000134882.11	3utr||ENSG00000134882.11	ENSG00000134882.11	UBAC2	3utr|49
chr13	24798261	24798273	chr13:24798261-24798273:+:1.4294382804151928e-14	16	1	3.09178e-05	F	F	enriched	4.50979	4.27062	noncoding_exon;ENSG00000273167.1||CDS;ENSG00000182957.11	CDS||ENSG00000182957.11	ENSG00000182957.11	SPATA13	CDS|12
chr13	25914123	25914246	chr13:25914123-25914246:+:1.2038378753536563e-17	28	6	3.1134e-05	17.3473	C	enriched	4.50677	2.49301	CDS;ENSG00000139496.11	CDS||ENSG00000139496.11	ENSG00000139496.11	NUPL1	CDS|123
chr13	24798040	24798078	chr13:24798040-24798078:+:5.191635648314086e-27	28	6	3.1134e-05	17.3473	C	enriched	4.50677	2.49301	CDS;ENSG00000182957.11||noncoding_exon;ENSG00000273167.1	CDS||ENSG00000182957.11	ENSG00000182957.11	SPATA13	CDS|38
chr13	49762653	49762676	chr13:49762653-49762676:+:9.998406959444511e-20	21	3	3.31515e-05	F	F	enriched	4.4795	3.07797	CDS;ENSG00000102531.12	CDS||ENSG00000102531.12	ENSG00000102531.12	FNDC3A	CDS|23
chr13	20660380	20660447	chr13:20660380-20660447:+:5.048648003613559e-40	46	18	3.4538e-05	17.1501	C	enriched	4.4617	1.62426	3utr;ENSG00000121741.12	3utr||ENSG00000121741.12	ENSG00000121741.12	ZMYM2	3utr|67
chr13	103498507	103498579	chr13:103498507-103498579:+:4.566062851112298e-19	26	5	3.6138e-05	17.0642	C	enriched	4.44204	2.64913	5utr;ENSG00000134899.13||distintron;ENSG00000270181.1	5utr||ENSG00000134899.13	ENSG00000134899.13	ERCC5	5utr|72
chr13	29233279	29233324	chr13:29233279-29233324:+:1.4417128078059888e-23	26	5	3.6138e-05	17.0642	C	enriched	4.44204	2.64913	CDS;ENSG00000132963.7	CDS||ENSG00000132963.7	ENSG00000132963.7	POMP	CDS|3||5utr|42
chr13	98649790	98649851	chr13:98649790-98649851:+:6.841016735097681e-25	31	8	3.709e-05	17.0148	C	enriched	4.43074	2.22481	noncoding_distintron;lncRNA|lnc-FARP1-2||CDS;ENSG00000065150.14	CDS||ENSG00000065150.14	ENSG00000065150.14	IPO5	CDS|61
chr13	113964146	113964177	chr13:113964146-113964177:+:2.9584816169317657e-31	40	14	4.0037e-05	16.8696	C	enriched	4.39754	1.78519	CDS;ENSG00000185896.9||noncoding_distintron;lncRNA|GRTP1-AS1	CDS||ENSG00000185896.9	ENSG00000185896.9	LAMP1	CDS|31
chr13	20577002	20577079	chr13:20577002-20577079:+:4.0717240255101306e-29	38	13	5.2047e-05	16.372	C	enriched	4.2836	1.81811	CDS;ENSG00000121741.12	CDS||ENSG00000121741.12	ENSG00000121741.12	ZMYM2	CDS|77
chr13	53035661	53035741	chr13:53035661-53035741:+:3.752535622752544e-27	45	18	5.4455e-05	16.2863	C	enriched	4.26396	1.59255	CDS;ENSG00000136108.10	CDS||ENSG00000136108.10	ENSG00000136108.10	CKAP2	CDS|80
chr13	103457774	103457852	chr13:103457774-103457852:+:4.878419517597779e-13	20	3	6.23869e-05	F	F	enriched	4.20491	3.00758	5ss;ENSG00000134897.9	5ss||ENSG00000134897.9	ENSG00000134897.9	BIVM	proxintron|11||5ss|67
chr13	88331236	88331301	chr13:88331236-88331301:+:1.574052650957281e-12	25	5	6.3708e-05	15.9891	C	enriched	4.19581	2.59255	3utr;ENSG00000165300.6	3utr||ENSG00000165300.6	ENSG00000165300.6	SLITRK5	3utr|65
chr13	98086827	98086867	chr13:98086827-98086867:+:5.742596605366226e-18	25	5	6.3708e-05	15.9891	C	enriched	4.19581	2.59255	CDS;ENSG00000125249.6	CDS||ENSG00000125249.6	ENSG00000125249.6	RAP2A	CDS|40
chr13	92003324	92003349	chr13:92003324-92003349:+:1.8312230357248454e-11	15	1	6.43886e-05	F	F	enriched	4.19119	4.17751	miRNA_proximal;MI0000074||noncoding_exon;ENSG00000215417.6||miRNA;MI0000076||miRNA_proximal;MI0000093||miRNA_proximal;MI0000071||miRNA_proximal;MI0000072||miRNA_proximal;MI0000073||noncoding_exon;lncRNA|MIR17HG	miRNA||MI0000076	MI0000076	hsa-mir-20a	miRNA|25
chr13	111077136	111077149	chr13:111077136-111077149:+:1.859971693545545e-73	61	31	8.2271e-05	15.5054	C	enriched	4.08475	1.24716	CDS;ENSG00000134871.13	CDS||ENSG00000134871.13	ENSG00000134871.13	COL4A2	CDS|13
chr13	103492161	103492217	chr13:103492161-103492217:+:1.342815138054221e-11	17	2	9.09752e-05	F	F	enriched	4.04108	3.35808	CDS;ENSG00000134897.9||5ss;ENSG00000270181.1	CDS||ENSG00000134897.9	ENSG00000134897.9	BIVM	3utr|1||CDS|55
chr13	100638664	100638747	chr13:100638664-100638747:+:7.395417322418676e-10	26	6	9.4275e-05	15.248	C	enriched	4.0256	2.3861	3utr;ENSG00000043355.6	3utr||ENSG00000043355.6	ENSG00000043355.6	ZIC2	3utr|83
chr13	49710697	49710724	chr13:49710697-49710724:+:1.0788936693695553e-25	26	6	9.4275e-05	15.248	C	enriched	4.0256	2.3861	CDS;ENSG00000102531.12	CDS||ENSG00000102531.12	ENSG00000102531.12	FNDC3A	CDS|27
chr13	27829237	27829258	chr13:27829237-27829258:+:1.978536449850027e-194	146	107	9.8781e-05	15.1599	C	enriched	4.00533	0.718976	noncoding_exon;ENSG00000207500.1||proxintron;ENSG00000122026.6	noncoding_exon||ENSG00000207500.1	ENSG00000207500.1	SNORD102	noncoding_exon|21
chr13	113977643	113977702	chr13:113977643-113977702:+:2.944711756578715e-47	63	33	9.8962e-05	15.1564	C	enriched	4.00453	1.2035	noncoding_distintron;lncRNA|GRTP1-AS1||3utr;ENSG00000185896.9	3utr||ENSG00000185896.9	ENSG00000185896.9	LAMP1	3utr|59
chr13	100037989	100038077	chr13:100037989-100038077:+:2.8809297218147654e-26	29	8	0.00010716	15.0062	C	enriched	3.96997	2.1286	3utr;ENSG00000134882.11	3utr||ENSG00000134882.11	ENSG00000134882.11	UBAC2	3utr|88
chr13	98119950	98120008	chr13:98119950-98120008:+:1.500905168278671e-25	35	12	0.00011014	14.9544	C	enriched	3.95805	1.81494	3utr;ENSG00000125249.6	3utr||ENSG00000125249.6	ENSG00000125249.6	RAP2A	3utr|58
chr13	98675033	98675076	chr13:98675033-98675076:+:2.9549139143174764e-32	35	12	0.00011014	14.9544	C	enriched	3.95805	1.81494	3utr;ENSG00000065150.14	3utr||ENSG00000065150.14	ENSG00000065150.14	IPO5	3utr|43
chr13	78320837	78320929	chr13:78320837-78320929:+:1.2616694830436062e-28	32	10	0.00011184	14.9255	C	enriched	3.9514	1.94869	CDS;ENSG00000139737.17	CDS||ENSG00000139737.17	ENSG00000139737.17	SLAIN1	CDS|92
chr13	20660009	20660058	chr13:20660009-20660058:+:1.3380779397332636e-17	24	5	0.00011198	14.9231	C	enriched	3.95086	2.53365	CDS;ENSG00000121741.12	CDS||ENSG00000121741.12	ENSG00000121741.12	ZMYM2	CDS|49
chr13	100638339	100638392	chr13:100638339-100638392:+:4.4618650322163606e-08	19	3	0.000117115	F	F	enriched	3.93139	2.93358	3utr;ENSG00000043355.6	3utr||ENSG00000043355.6	ENSG00000043355.6	ZIC2	3utr|53
chr13	50587049	50587062	chr13:50587049-50587062:+:5.401565832244079e-16	19	3	0.000117115	F	F	enriched	3.93139	2.93358	CDS;ENSG00000204977.5	CDS||ENSG00000204977.5	ENSG00000204977.5	TRIM13	CDS|13
chr13	98667822	98667860	chr13:98667822-98667860:+:3.008238987019204e-23	27	7	0.00013318	14.5962	C	enriched	3.87556	2.21815	CDS;ENSG00000065150.14	CDS||ENSG00000065150.14	ENSG00000065150.14	IPO5	CDS|38
chr13	42875715	42875793	chr13:42875715-42875793:+:6.14930777485006e-30	43	18	0.00013345	14.5924	C	enriched	3.87468	1.52696	CDS;ENSG00000023516.7	CDS||ENSG00000023516.7	ENSG00000023516.7	AKAP11	CDS|78
chr13	50587612	50587666	chr13:50587612-50587666:+:1.2903198500396777e-20	30	9	0.00014282	14.4646	C	enriched	3.84521	2.00758	3utr;ENSG00000204977.5	3utr||ENSG00000204977.5	ENSG00000204977.5	TRIM13	3utr|54
chr13	97928081	97928165	chr13:97928081-97928165:+:1.3296065660824587e-29	33	11	0.00014304	14.4616	C	enriched	3.84454	1.85558	5utr;ENSG00000139793.14	5utr||ENSG00000139793.14	ENSG00000139793.14	MBNL2	5utr|84
chr13	98654944	98654983	chr13:98654944-98654983:+:2.307622601935949e-16	21	4	0.000143586	F	F	enriched	3.84289	2.66294	CDS;ENSG00000065150.14	CDS||ENSG00000065150.14	ENSG00000065150.14	IPO5	CDS|39
chr13	31904526	31904560	chr13:31904526-31904560:+:7.381388100386358e-20	21	4	0.000143586	F	F	enriched	3.84289	2.66294	3utr;ENSG00000187676.7	3utr||ENSG00000187676.7	ENSG00000187676.7	B3GALTL	3utr|34
chr13	42873626	42873645	chr13:42873626-42873645:+:5.510260660275786e-17	21	4	0.000143586	F	F	enriched	3.84289	2.66294	CDS;ENSG00000023516.7	CDS||ENSG00000023516.7	ENSG00000023516.7	AKAP11	CDS|19
chr13	98670937	98670959	chr13:98670937-98670959:+:3.391561365104326e-23	25	6	0.00016319	14.2136	C	enriched	3.78731	2.32951	CDS;ENSG00000065150.14	CDS||ENSG00000065150.14	ENSG00000065150.14	IPO5	CDS|22
chr13	98667860	98667896	chr13:98667860-98667896:+:5.3243282821769425e-47	45	20	0.00017882	14.0415	C	enriched	3.74758	1.44054	CDS;ENSG00000065150.14	CDS||ENSG00000065150.14	ENSG00000065150.14	IPO5	CDS|36
chr13	99061600	99061780	chr13:99061600-99061780:+:2.9147937047960987e-25	34	12	0.00017899	14.0397	C	enriched	3.74717	1.77312	CDS;ENSG00000152767.11	CDS||ENSG00000152767.11	ENSG00000152767.11	FARP1	CDS|180
chr13	97927985	97928042	chr13:97927985-97928042:+:1.1050892101705906e-19	23	5	0.0001962	13.8671	C	enriched	3.7073	2.47225	5utr;ENSG00000139793.14	5utr||ENSG00000139793.14	ENSG00000139793.14	MBNL2	5utr|57
chr13	50571231	50571268	chr13:50571231-50571268:+:3.9451578337224397e-16	23	5	0.0001962	13.8671	C	enriched	3.7073	2.47225	5utr;ENSG00000204977.5	5utr||ENSG00000204977.5	ENSG00000204977.5	TRIM13	5utr|37
chr13	112722023	112722083	chr13:112722023-112722083:+:8.481211784386062e-08	18	3	0.000219148	F	F	enriched	3.65926	2.85558	noncoding_distintron;lncRNA|SOX1-OT||CDS;ENSG00000182968.3	CDS||ENSG00000182968.3	ENSG00000182968.3	SOX1	CDS|60
chr13	31205445	31205501	chr13:31205445-31205501:+:7.330697878220783e-13	18	3	0.000219148	F	F	enriched	3.65926	2.85558	CDS;ENSG00000132952.7	CDS||ENSG00000132952.7	ENSG00000132952.7	USPL1	CDS|56
chr13	20656926	20656948	chr13:20656926-20656948:+:1.752283892135727e-14	18	3	0.000219148	F	F	enriched	3.65926	2.85558	CDS;ENSG00000121741.12	CDS||ENSG00000121741.12	ENSG00000121741.12	ZMYM2	CDS|22
chr13	115037722	115037807	chr13:115037722-115037807:+:1.320682451429586e-26	35	13	0.00021973	13.6543	C	enriched	3.65811	1.69946	CDS;ENSG00000130177.10	CDS||ENSG00000130177.10	ENSG00000130177.10	CDC16	CDS|85
chr13	100215040	100215225	chr13:100215040-100215225:+:1.2531748103222492e-88	91	59	0.00022193	13.6357	C	enriched	3.65378	0.89577	3utr;ENSG00000125304.8	3utr||ENSG00000125304.8	ENSG00000125304.8	TM9SF2	3utr|185
chr13	95057310	95057396	chr13:95057310-95057396:+:5.63700742985216e-72	62	34	0.00022593	13.6021	C	enriched	3.64603	1.13735	3utr;ENSG00000183098.6	3utr||ENSG00000183098.6	ENSG00000183098.6	GPC6	3utr|86
chr13	98043647	98043723	chr13:98043647-98043723:+:7.571358160004105e-22	26	7	0.00022713	13.5922	C	enriched	3.64373	2.1637	CDS;ENSG00000139793.14	CDS||ENSG00000139793.14	ENSG00000139793.14	MBNL2	CDS|57||3utr|19
chr13	77575039	77575097	chr13:77575039-77575097:+:2.7431221924300396e-16	26	7	0.00022713	13.5922	C	enriched	3.64373	2.1637	noncoding_distintron;lncRNA|lnc-CLN5-5||CDS;ENSG00000102805.9	CDS||ENSG00000102805.9	ENSG00000102805.9	CLN5	CDS|58
chr13	20580582	20580649	chr13:20580582-20580649:+:6.866120329097917e-24	32	11	0.00023386	13.5374	C	enriched	3.63104	1.81119	CDS;ENSG00000121741.12	CDS||ENSG00000121741.12	ENSG00000121741.12	ZMYM2	CDS|67
chr13	24248976	24249000	chr13:24248976-24249000:+:1.961362137472359e-39	39	16	0.00023681	13.5138	C	enriched	3.6256	1.55602	3utr;ENSG00000127863.11	3utr||ENSG00000127863.11	ENSG00000127863.11	TNFRSF19	3utr|24
chr13	111953825	111953882	chr13:111953825-111953882:+:6.050849514368653e-27	29	9	0.00023806	13.504	C	enriched	3.62331	1.95867	CDS;ENSG00000102606.13	CDS||ENSG00000102606.13	ENSG00000102606.13	ARHGEF7	5ss|2||CDS|55
chr13	111957912	111957957	chr13:111957912-111957957:+:1.3530771826412325e-10	14	1	0.00025028	F	F	enriched	3.60157	4.07797	3utr;ENSG00000102606.13	3utr||ENSG00000102606.13	ENSG00000102606.13	ARHGEF7	3utr|45
chr13	20632489	20632503	chr13:20632489-20632503:+:3.421367620233332e-11	14	1	0.00025028	F	F	enriched	3.60157	4.07797	proxintron;ENSG00000121741.12	proxintron||ENSG00000121741.12	ENSG00000121741.12	ZMYM2	proxintron|14
chr13	58299762	58299835	chr13:58299762-58299835:+:6.7111779439175526e-18	20	4	0.000256872	F	F	enriched	3.59028	2.59255	3utr;ENSG00000118946.7	3utr||ENSG00000118946.7	ENSG00000118946.7	PCDH17	3utr|73
chr13	115007624	115007657	chr13:115007624-115007657:+:6.023976364527673e-16	20	4	0.000256872	F	F	enriched	3.59028	2.59255	CDS;ENSG00000130177.10	CDS||ENSG00000130177.10	ENSG00000130177.10	CDC16	CDS|33
chr13	25881943	25882045	chr13:25881943-25882045:+:3.1498417164115013e-15	24	6	0.00028136	13.1906	C	enriched	3.55074	2.27062	CDS;ENSG00000139496.11	CDS||ENSG00000139496.11	ENSG00000139496.11	NUPL1	CDS|102
chr13	111291232	111291334	chr13:111291232-111291334:+:3.7705493176284095e-23	33	12	0.00028938	13.1379	C	enriched	3.53853	1.73005	3utr;ENSG00000213995.7	3utr||ENSG00000213995.7	ENSG00000213995.7	CARKD	3utr|102
chr13	49055515	49055641	chr13:49055515-49055641:+:2.2092224084891674e-92	81	51	0.00030107	13.0637	C	enriched	3.52133	0.938043	3utr;ENSG00000139687.9	3utr||ENSG00000139687.9	ENSG00000139687.9	RB1	3utr|126
chr13	52593057	52593153	chr13:52593057-52593153:+:4.348866050985924e-16	27	8	0.00030428	13.0439	C	enriched	3.51673	2.02551	CDS;ENSG00000253710.1	CDS||ENSG00000253710.1	ENSG00000253710.1	ALG11	CDS|96
chr13	20638627	20638681	chr13:20638627-20638681:+:3.698447338466119e-20	27	8	0.00030428	13.0439	C	enriched	3.51673	2.02551	CDS;ENSG00000121741.12	CDS||ENSG00000121741.12	ENSG00000121741.12	ZMYM2	CDS|54
chr13	29236546	29236578	chr13:29236546-29236578:+:6.468560676588071e-20	22	5	0.00034253	12.8222	C	enriched	3.4653	2.40812	CDS;ENSG00000132963.7	CDS||ENSG00000132963.7	ENSG00000132963.7	POMP	CDS|32
chr13	114294638	114294714	chr13:114294638-114294714:+:1.456896000906086e-45	46	22	0.00034892	12.7876	C	enriched	3.45727	1.33475	3utr;ENSG00000198176.8	3utr||ENSG00000198176.8	ENSG00000198176.8	TFDP1	3utr|76
chr13	31232187	31232225	chr13:31232187-31232225:+:4.489002984057877e-11	15	2	0.000350295	F	F	enriched	3.45557	3.17751	CDS;ENSG00000132952.7	CDS||ENSG00000132952.7	ENSG00000132952.7	USPL1	CDS|38
chr13	88330462	88330497	chr13:88330462-88330497:+:5.74596414979081e-08	15	2	0.000350295	F	F	enriched	3.45557	3.17751	CDS;ENSG00000165300.6	CDS||ENSG00000165300.6	ENSG00000165300.6	SLITRK5	CDS|35
chr13	20657873	20657889	chr13:20657873-20657889:+:5.205390606548124e-12	15	2	0.000350295	F	F	enriched	3.45557	3.17751	CDS;ENSG00000121741.12	CDS||ENSG00000121741.12	ENSG00000121741.12	ZMYM2	CDS|16
chr13	112723623	112723662	chr13:112723623-112723662:+:4.692861035554294e-09	17	3	0.000408437	F	F	enriched	3.38888	2.77312	noncoding_distintron;lncRNA|SOX1-OT||3utr;ENSG00000182968.3	3utr||ENSG00000182968.3	ENSG00000182968.3	SOX1	3utr|39
chr13	92003190	92003217	chr13:92003190-92003217:+:2.389631471489956e-13	17	3	0.000408437	F	F	enriched	3.38888	2.77312	miRNA;MI0000073||miRNA_proximal;MI0000072||miRNA_proximal;MI0000071||miRNA_proximal;MI0000093||noncoding_exon;lncRNA|MIR17HG||noncoding_exon;ENSG00000215417.6||miRNA_proximal;MI0000074||miRNA_proximal;MI0000076	miRNA||MI0000073	MI0000073	hsa-mir-19a	miRNA|27
chr13	49761315	49761324	chr13:49761315-49761324:+:4.842400666336513e-16	17	3	0.000408437	F	F	enriched	3.38888	2.77312	CDS;ENSG00000102531.12	CDS||ENSG00000102531.12	ENSG00000102531.12	FNDC3A	CDS|9
chr13	20567784	20567859	chr13:20567784-20567859:+:4.172422271234704e-26	35	14	0.00041997	12.4412	C	enriched	3.37678	1.59255	CDS;ENSG00000121741.12	CDS||ENSG00000121741.12	ENSG00000121741.12	ZMYM2	CDS|75
chr13	35733867	35733951	chr13:35733867-35733951:+:2.487601138261669e-17	19	4	0.000458064	F	F	enriched	3.33907	2.51855	CDS;ENSG00000172915.14	CDS||ENSG00000172915.14	ENSG00000172915.14	NBEA	CDS|84
chr13	31233425	31233482	chr13:31233425-31233482:+:8.611750288838482e-14	19	4	0.000458064	F	F	enriched	3.33907	2.51855	CDS;ENSG00000132952.7	CDS||ENSG00000132952.7	ENSG00000132952.7	USPL1	CDS|57
chr13	114152746	114152807	chr13:114152746-114152807:+:3.6411289504252392e-25	32	12	0.00046525	12.25	C	enriched	3.33231	1.68566	CDS;ENSG00000150403.13	CDS||ENSG00000150403.13	ENSG00000150403.13	TMCO3	CDS|61
chr13	113977442	113977466	chr13:113977442-113977466:+:9.672691578647913e-25	32	12	0.00046525	12.25	C	enriched	3.33231	1.68566	noncoding_distintron;lncRNA|GRTP1-AS1||3utr;ENSG00000185896.9	3utr||ENSG00000185896.9	ENSG00000185896.9	LAMP1	3utr|24
chr13	53196171	53196267	chr13:53196171-53196267:+:2.2174551979061257e-08	13	1	0.000489553	F	F	enriched	3.3102	3.97106	noncoding_exon;ENSG00000250299.1||5utr;ENSG00000139675.10||noncoding_exon;lncRNA|lnc-HNRNPA1L2-2	5utr||ENSG00000139675.10	ENSG00000139675.10	HNRNPA1L2	5utr|96
chr13	26971073	26971140	chr13:26971073-26971140:+:3.1035098362599646e-10	13	1	0.000489553	F	F	enriched	3.3102	3.97106	proxintron;ENSG00000132964.7	proxintron||ENSG00000132964.7	ENSG00000132964.7	CDK8	proxintron|67
chr13	33309403	33309450	chr13:33309403-33309450:+:1.3336914492648989e-09	13	1	0.000489553	F	F	enriched	3.3102	3.97106	CDS;ENSG00000083642.14	CDS||ENSG00000083642.14	ENSG00000083642.14	PDS5B	CDS|47
chr13	88329334	88329379	chr13:88329334-88329379:+:1.1181086634494275e-05	13	1	0.000489553	F	F	enriched	3.3102	3.97106	CDS;ENSG00000165300.6	CDS||ENSG00000165300.6	ENSG00000165300.6	SLITRK5	CDS|45
chr13	100634432	100634465	chr13:100634432-100634465:+:5.493910738153555e-06	13	1	0.000489553	F	F	enriched	3.3102	3.97106	CDS;ENSG00000043355.6	CDS||ENSG00000043355.6	ENSG00000043355.6	ZIC2	CDS|33
chr13	50587448	50587496	chr13:50587448-50587496:+:1.5911617538983752e-20	29	10	0.00049849	12.1213	C	enriched	3.30234	1.80667	3utr;ENSG00000204977.5	3utr||ENSG00000204977.5	ENSG00000204977.5	TRIM13	3utr|48
chr13	77570195	77570263	chr13:77570195-77570263:+:8.826707587568547e-17	26	8	0.00050897	12.0825	C	enriched	3.29331	1.97106	CDS;ENSG00000102805.9||noncoding_distintron;lncRNA|lnc-CLN5-5	CDS||ENSG00000102805.9	ENSG00000102805.9	CLN5	CDS|68
chr13	49710724	49710737	chr13:49710724-49710737:+:2.6882088240651237e-27	26	8	0.00050897	12.0825	C	enriched	3.29331	1.97106	CDS;ENSG00000102531.12	CDS||ENSG00000102531.12	ENSG00000102531.12	FNDC3A	CDS|13
chr13	113919274	113919309	chr13:113919274-113919309:+:3.241669215698904e-15	21	5	0.00059557	11.7898	C	enriched	3.22507	2.34101	3utr;ENSG00000139842.10	3utr||ENSG00000139842.10	ENSG00000139842.10	CUL4A	3utr|35
chr13	98655201	98655235	chr13:98655201-98655235:+:6.638755218690142e-17	21	5	0.00059557	11.7898	C	enriched	3.22507	2.34101	CDS;ENSG00000065150.14	CDS||ENSG00000065150.14	ENSG00000065150.14	IPO5	CDS|34
chr13	115061957	115062049	chr13:115061957-115062049:+:8.463593653877473e-18	30	11	0.00061496	11.7301	C	enriched	3.21115	1.71808	distintron;ENSG00000169062.10	distintron||ENSG00000169062.10	ENSG00000169062.10	UPF3A	distintron|92
chr13	113976919	113976954	chr13:113976919-113976954:+:2.1241823430185017e-70	73	46	0.0006296	11.6864	C	enriched	3.20094	0.936881	3utr;ENSG00000185896.9||noncoding_distintron;lncRNA|GRTP1-AS1	3utr||ENSG00000185896.9	ENSG00000185896.9	LAMP1	3utr|35
chr13	77575157	77575220	chr13:77575157-77575220:+:6.36967789037105e-14	24	7	0.00065131	11.6233	C	enriched	3.18621	2.04823	noncoding_distintron;lncRNA|lnc-CLN5-5||3utr;ENSG00000102805.9	3utr||ENSG00000102805.9	ENSG00000102805.9	CLN5	3utr|63
chr13	50587535	50587569	chr13:50587535-50587569:+:1.302155907519136e-17	24	7	0.00065131	11.6233	C	enriched	3.18621	2.04823	3utr;ENSG00000204977.5	3utr||ENSG00000204977.5	ENSG00000204977.5	TRIM13	3utr|34
chr13	50579239	50579332	chr13:50579239-50579332:+:3.5415960875025403e-09	14	2	0.00068203	F	F	enriched	3.1662	3.07797	distintron;ENSG00000204977.5	distintron||ENSG00000204977.5	ENSG00000204977.5	TRIM13	distintron|93
chr13	58207183	58207247	chr13:58207183-58207247:+:2.1159102092953943e-11	14	2	0.00068203	F	F	enriched	3.1662	3.07797	CDS;ENSG00000118946.7	CDS||ENSG00000118946.7	ENSG00000118946.7	PCDH17	CDS|64
chr13	114165243	114165299	chr13:114165243-114165299:+:5.436041363365893e-08	14	2	0.00068203	F	F	enriched	3.1662	3.07797	distintron;ENSG00000150403.13	distintron||ENSG00000150403.13	ENSG00000150403.13	TMCO3	distintron|56
chr13	111957546	111957593	chr13:111957546-111957593:+:1.667065972621284e-10	14	2	0.00068203	F	F	enriched	3.1662	3.07797	3utr;ENSG00000102606.13	3utr||ENSG00000102606.13	ENSG00000102606.13	ARHGEF7	3utr|47
chr13	31205245	31205273	chr13:31205245-31205273:+:9.532074688548572e-11	14	2	0.00068203	F	F	enriched	3.1662	3.07797	CDS;ENSG00000132952.7	CDS||ENSG00000132952.7	ENSG00000132952.7	USPL1	CDS|28
chr13	99042214	99042302	chr13:99042214-99042302:+:5.12498195655311e-11	16	3	0.000757519	F	F	enriched	3.12061	2.68566	CDS;ENSG00000152767.11	CDS||ENSG00000152767.11	ENSG00000152767.11	FARP1	CDS|88
chr13	33349718	33349757	chr13:33349718-33349757:+:4.6492598842334e-13	16	3	0.000757519	F	F	enriched	3.12061	2.68566	3utr;ENSG00000083642.14	3utr||ENSG00000083642.14	ENSG00000083642.14	PDS5B	3utr|39
chr13	98086712	98086730	chr13:98086712-98086730:+:4.781498986767446e-12	16	3	0.000757519	F	F	enriched	3.12061	2.68566	CDS;ENSG00000125249.6	CDS||ENSG00000125249.6	ENSG00000125249.6	RAP2A	CDS|6||5utr|12
chr13	98642774	98642788	chr13:98642774-98642788:+:1.194677623654969e-13	16	3	0.000757519	F	F	enriched	3.12061	2.68566	CDS;ENSG00000065150.14	CDS||ENSG00000065150.14	ENSG00000065150.14	IPO5	CDS|14
chr13	103493394	103493555	chr13:103493394-103493555:+:3.222218361834113e-21	35	15	0.00077101	11.3098	C	enriched	3.11294	1.49301	3utr;ENSG00000134897.9||distintron;ENSG00000270181.1	3utr||ENSG00000134897.9	ENSG00000134897.9	BIVM	3utr|161
chr13	20605548	20605573	chr13:20605548-20605573:+:1.761607921447929e-14	18	4	0.000813549	F	F	enriched	3.08962	2.44054	CDS;ENSG00000121741.12	CDS||ENSG00000121741.12	ENSG00000121741.12	ZMYM2	CDS|25
chr13	33349960	33350013	chr13:33349960-33350013:+:5.962739314703818e-19	22	6	0.00082513	11.1838	C	enriched	3.08348	2.14509	3utr;ENSG00000083642.14	3utr||ENSG00000083642.14	ENSG00000083642.14	PDS5B	3utr|53
chr13	108882041	108882076	chr13:108882041-108882076:+:9.848425293271004e-16	22	6	0.00082513	11.1838	C	enriched	3.08348	2.14509	CDS;ENSG00000139826.5	CDS||ENSG00000139826.5	ENSG00000139826.5	ABHD13	CDS|35
chr13	58209141	58209189	chr13:58209141-58209189:+:1.106910739483571e-09	12	1	0.000958504	F	F	enriched	3.01841	3.85558	CDS;ENSG00000118946.7	CDS||ENSG00000118946.7	ENSG00000118946.7	PCDH17	CDS|48
chr13	88330610	88330627	chr13:88330610-88330627:+:1.2789378321088627e-07	12	1	0.000958504	F	F	enriched	3.01841	3.85558	3utr;ENSG00000165300.6	3utr||ENSG00000165300.6	ENSG00000165300.6	SLITRK5	3utr|17
chr13	73636368	73636441	chr13:73636368-73636441:+:1.671465174955807e-14	20	5	0.0010309	10.7713	C	enriched	2.98678	2.27062	CDS;ENSG00000102554.9	CDS||ENSG00000102554.9	ENSG00000102554.9	KLF5	CDS|73
chr13	78337797	78337851	chr13:78337797-78337851:+:7.016404948640311e-17	20	5	0.0010309	10.7713	C	enriched	2.98678	2.27062	3utr;ENSG00000139737.17	3utr||ENSG00000139737.17	ENSG00000139737.17	SLAIN1	3utr|54
chr13	49712918	49712937	chr13:49712918-49712937:+:7.554214693930688e-19	20	5	0.0010309	10.7713	C	enriched	2.98678	2.27062	CDS;ENSG00000102531.12	CDS||ENSG00000102531.12	ENSG00000102531.12	FNDC3A	CDS|19
chr13	98673273	98673341	chr13:98673273-98673341:+:4.392237930736076e-32	38	18	0.0011418	10.5823	C	enriched	2.94241	1.34862	CDS;ENSG00000065150.14	CDS||ENSG00000065150.14	ENSG00000065150.14	IPO5	CDS|68
chr13	98795566	98795716	chr13:98795566-98795716:+:2.3309306170924504e-19	27	10	0.0013122	10.3253	C	enriched	2.882	1.70358	5utr;ENSG00000152767.11||noncoding_exon;lncRNA|lnc-IPO5-3	5utr||ENSG00000152767.11	ENSG00000152767.11	FARP1	5utr|150
chr13	93879738	93879784	chr13:93879738-93879784:+:3.1756572461132683e-26	27	10	0.0013122	10.3253	C	enriched	2.882	1.70358	CDS;ENSG00000183098.6	CDS||ENSG00000183098.6	ENSG00000183098.6	GPC6	CDS|46
chr13	45582963	45583016	chr13:45582963-45583016:+:1.1717874755874947e-09	13	2	0.00131952	F	F	enriched	2.87958	2.97106	CDS;ENSG00000133114.13	CDS||ENSG00000133114.13	ENSG00000133114.13	GPALPP1	CDS|52||5ss|1
chr13	41656961	41656981	chr13:41656961-41656981:+:1.124622719127663e-10	13	2	0.00131952	F	F	enriched	2.87958	2.97106	CDS;ENSG00000120688.7	CDS||ENSG00000120688.7	ENSG00000120688.7	WBP4	CDS|20
chr13	52607303	52607321	chr13:52607303-52607321:+:1.838344924786406e-08	15	3	0.00139678	F	F	enriched	2.85487	2.59255	3utr;ENSG00000253797.2	3utr||ENSG00000253797.2	ENSG00000253797.2	UTP14C	3utr|18
chr13	21721406	21721475	chr13:21721406-21721475:+:7.700717526495829e-14	24	8	0.0014	10.2058	C	enriched	2.85387	1.85558	CDS;ENSG00000150459.8||noncoding_distintron;lncRNA|lnc-SAP18-2	CDS||ENSG00000150459.8	ENSG00000150459.8	SAP18	CDS|69
chr13	115038065	115038114	chr13:115038065-115038114:+:2.0739264528932665e-15	21	6	0.0014021	10.203	C	enriched	2.85322	2.07797	3utr;ENSG00000130177.10	3utr||ENSG00000130177.10	ENSG00000130177.10	CDC16	3utr|49
chr13	99064225	99064299	chr13:99064225-99064299:+:1.504186634909732e-12	17	4	0.00143779	F	F	enriched	2.8423	2.35808	CDS;ENSG00000152767.11	CDS||ENSG00000152767.11	ENSG00000152767.11	FARP1	5ss|10||CDS|64
chr13	103504406	103504469	chr13:103504406-103504469:+:1.1611583619920117e-09	17	4	0.00143779	F	F	enriched	2.8423	2.35808	CDS;ENSG00000270181.1||CDS;ENSG00000134899.13	CDS||ENSG00000134899.13||ENSG00000270181.1	ENSG00000134899.13||ENSG00000270181.1	BIVM-ERCC5|ERCC5	3ss|61||CDS|2
chr13	100634690	100634745	chr13:100634690-100634745:+:1.3383427761825535e-06	17	4	0.00143779	F	F	enriched	2.8423	2.35808	CDS;ENSG00000043355.6	CDS||ENSG00000043355.6	ENSG00000043355.6	ZIC2	CDS|55
chr13	114290891	114290935	chr13:114290891-114290935:+:3.0826413997474376e-13	17	4	0.00143779	F	F	enriched	2.8423	2.35808	CDS;ENSG00000198176.8	CDS||ENSG00000198176.8	ENSG00000198176.8	TFDP1	CDS|44
chr13	98664585	98664592	chr13:98664585-98664592:+:1.0507895507325202e-15	17	4	0.00143779	F	F	enriched	2.8423	2.35808	CDS;ENSG00000065150.14	CDS||ENSG00000065150.14	ENSG00000065150.14	IPO5	CDS|7
chr13	20656158	20656205	chr13:20656158-20656205:+:6.943351210554523e-19	25	9	0.0017392	9.8062	C	enriched	2.75965	1.74455	CDS;ENSG00000121741.12	CDS||ENSG00000121741.12	ENSG00000121741.12	ZMYM2	CDS|47
chr13	42875504	42875548	chr13:42875504-42875548:+:5.2785405926243527e-17	25	9	0.0017392	9.8062	C	enriched	2.75965	1.74455	CDS;ENSG00000023516.7	CDS||ENSG00000023516.7	ENSG00000023516.7	AKAP11	CDS|44
chr13	52602597	52602648	chr13:52602597-52602648:+:9.899790598838331e-12	19	5	0.0017754	9.76838	C	enriched	2.7507	2.19662	CDS;ENSG00000253710.1||5utr;ENSG00000253797.2	CDS||ENSG00000253710.1	ENSG00000253710.1	ALG11	CDS|51
chr13	49054555	49054574	chr13:49054555-49054574:+:8.033261467388413e-18	19	5	0.0017754	9.76838	C	enriched	2.7507	2.19662	3utr;ENSG00000139687.9	3utr||ENSG00000139687.9	ENSG00000139687.9	RB1	3utr|19
chr13	99896776	99896871	chr13:99896776-99896871:+:1.0301063989857012e-17	22	7	0.0018271	9.71563	C	enriched	2.73824	1.9227	CDS;ENSG00000134882.11	CDS||ENSG00000134882.11	ENSG00000134882.11	UBAC2	CDS|95
chr13	98664509	98664535	chr13:98664509-98664535:+:5.243581893125352e-19	22	7	0.0018271	9.71563	C	enriched	2.73824	1.9227	CDS;ENSG00000065150.14	CDS||ENSG00000065150.14	ENSG00000065150.14	IPO5	CDS|26
chr13	52598992	52599022	chr13:52598992-52599022:+:1.2680500015102223e-06	11	1	0.00187685	F	F	enriched	2.72657	3.73005	CDS;ENSG00000253710.1||5utr;ENSG00000253797.2	CDS||ENSG00000253710.1	ENSG00000253710.1	ALG11	CDS|30
chr13	29613560	29613588	chr13:29613560-29613588:+:8.697504909240809e-10	11	1	0.00187685	F	F	enriched	2.72657	3.73005	distintron;ENSG00000132938.14	distintron||ENSG00000132938.14	ENSG00000132938.14	MTUS2	distintron|28
chr13	21714687	21714806	chr13:21714687-21714806:+:3.4543932076639666e-21	38	19	0.0019106	9.63349	C	enriched	2.71883	1.27062	CDS;ENSG00000150459.8||noncoding_distintron;lncRNA|lnc-SAP18-2	CDS||ENSG00000150459.8	ENSG00000150459.8	SAP18	5utr|4||CDS|115
chr13	20579227	20579280	chr13:20579227-20579280:+:3.786211477120651e-16	23	8	0.0022998	9.29338	C	enriched	2.63831	1.79418	CDS;ENSG00000121741.12	CDS||ENSG00000121741.12	ENSG00000121741.12	ZMYM2	CDS|53
chr13	20641074	20641124	chr13:20641074-20641124:+:1.8288706877363727e-16	23	8	0.0022998	9.29338	C	enriched	2.63831	1.79418	CDS;ENSG00000121741.12	CDS||ENSG00000121741.12	ENSG00000121741.12	ZMYM2	CDS|50
chr13	93879440	93879484	chr13:93879440-93879484:+:2.556963031426828e-21	23	8	0.0022998	9.29338	C	enriched	2.63831	1.79418	5utr;ENSG00000183098.6	5utr||ENSG00000183098.6	ENSG00000183098.6	GPC6	5utr|44
chr13	115091322	115091364	chr13:115091322-115091364:+:1.257672231595708e-12	23	8	0.0022998	9.29338	C	enriched	2.63831	1.79418	CDS;ENSG00000198824.4	CDS||ENSG00000198824.4	ENSG00000198824.4	CHAMP1	CDS|42
chr13	80127147	80127256	chr13:80127147-80127256:+:3.365441552904117e-39	40	21	0.0023006	9.29275	C	enriched	2.63816	1.20023	3utr;ENSG00000102471.9	3utr||ENSG00000102471.9	ENSG00000102471.9	NDFIP2	3utr|109
chr13	28240299	28240384	chr13:28240299-28240384:+:5.172740722152322e-15	20	6	0.0023684	9.23957	C	enriched	2.62554	2.00758	3utr;ENSG00000186184.11	3utr||ENSG00000186184.11	ENSG00000186184.11	POLR1D	3utr|85
chr13	95059595	95059620	chr13:95059595-95059620:+:6.884960349593359e-19	20	6	0.0023684	9.23957	C	enriched	2.62554	2.00758	3utr;ENSG00000183098.6	3utr||ENSG00000183098.6	ENSG00000183098.6	GPC6	3utr|25
chr13	114156163	114156184	chr13:114156163-114156184:+:5.083318853022198e-17	20	6	0.0023684	9.23957	C	enriched	2.62554	2.00758	CDS;ENSG00000150403.13	CDS||ENSG00000150403.13	ENSG00000150403.13	TMCO3	CDS|21
chr13	80127838	80127936	chr13:80127838-80127936:+:2.3784138632156196e-28	31	14	0.0024804	9.15498	C	enriched	2.60548	1.41746	3utr;ENSG00000102471.9	3utr||ENSG00000102471.9	ENSG00000102471.9	NDFIP2	3utr|98
chr13	76395498	76395667	chr13:76395498-76395667:+:5.067472079087351e-12	16	4	0.00252597	F	F	enriched	2.59757	2.27062	CDS;ENSG00000136153.15	CDS||ENSG00000136153.15	ENSG00000136153.15	LMO7	CDS|169
chr13	100638457	100638510	chr13:100638457-100638510:+:3.7779704427553406e-06	16	4	0.00252597	F	F	enriched	2.59757	2.27062	3utr;ENSG00000043355.6	3utr||ENSG00000043355.6	ENSG00000043355.6	ZIC2	3utr|53
chr13	88331071	88331117	chr13:88331071-88331117:+:1.204014081762569e-07	16	4	0.00252597	F	F	enriched	2.59757	2.27062	3utr;ENSG00000165300.6	3utr||ENSG00000165300.6	ENSG00000165300.6	SLITRK5	3utr|46
chr13	29236612	29236637	chr13:29236612-29236637:+:1.604540847885292e-13	16	4	0.00252597	F	F	enriched	2.59757	2.27062	CDS;ENSG00000132963.7	CDS||ENSG00000132963.7	ENSG00000132963.7	POMP	CDS|25
chr13	111372535	111372571	chr13:111372535-111372571:+:9.894004693295067e-07	12	2	0.0025341	F	F	enriched	2.59618	2.85558	3utr;ENSG00000153487.11	3utr||ENSG00000153487.11	ENSG00000153487.11	ING1	3utr|36
chr13	100037632	100037667	chr13:100037632-100037667:+:1.7870509214311074e-09	12	2	0.0025341	F	F	enriched	2.59618	2.85558	3utr;ENSG00000134882.11	3utr||ENSG00000134882.11	ENSG00000134882.11	UBAC2	3utr|35
chr13	97995328	97995344	chr13:97995328-97995344:+:5.993612387042251e-10	12	2	0.0025341	F	F	enriched	2.59618	2.85558	CDS;ENSG00000139793.14	CDS||ENSG00000139793.14	ENSG00000139793.14	MBNL2	CDS|16
chr13	33281082	33281137	chr13:33281082-33281137:+:3.0083614029035217e-10	14	3	0.00255777	F	F	enriched	2.59214	2.49301	CDS;ENSG00000083642.14	CDS||ENSG00000083642.14	ENSG00000083642.14	PDS5B	CDS|55
chr13	99101496	99101540	chr13:99101496-99101540:+:8.212766169400734e-11	14	3	0.00255777	F	F	enriched	2.59214	2.49301	noncoding_5ss;lncRNA|lnc-IPO5-10||3utr;ENSG00000152767.11	3utr||ENSG00000152767.11	ENSG00000152767.11	FARP1	3utr|44
chr13	42860442	42860449	chr13:42860442-42860449:+:3.3317541091562877e-12	14	3	0.00255777	F	F	enriched	2.59214	2.49301	5utr;ENSG00000023516.7	5utr||ENSG00000023516.7	ENSG00000023516.7	AKAP11	5utr|7
chr13	99087835	99087958	chr13:99087835-99087958:+:1.6532529310961068e-17	24	9	0.0028138	8.92446	C	enriched	2.55071	1.68566	CDS;ENSG00000152767.11	CDS||ENSG00000152767.11	ENSG00000152767.11	FARP1	CDS|123
chr13	113965128	113965146	chr13:113965128-113965146:+:2.1978458367666623e-19	24	9	0.0028138	8.92446	C	enriched	2.55071	1.68566	noncoding_distintron;lncRNA|GRTP1-AS1||CDS;ENSG00000185896.9	CDS||ENSG00000185896.9	ENSG00000185896.9	LAMP1	CDS|18
chr13	45857762	45857809	chr13:45857762-45857809:+:1.820254607949743e-18	21	7	0.0030308	8.78884	C	enriched	2.51844	1.85558	3utr;ENSG00000188342.7	3utr||ENSG00000188342.7	ENSG00000188342.7	GTF2F2	3utr|47
chr13	98628930	98628967	chr13:98628930-98628967:+:1.4159970778425821e-16	21	7	0.0030308	8.78884	C	enriched	2.51844	1.85558	CDS;ENSG00000065150.14	CDS||ENSG00000065150.14	ENSG00000065150.14	IPO5	5utr|16||CDS|21
chr13	78320706	78320757	chr13:78320706-78320757:+:8.25368986990424e-15	18	5	0.0030402	8.78319	C	enriched	2.5171	2.11862	CDS;ENSG00000139737.17	CDS||ENSG00000139737.17	ENSG00000139737.17	SLAIN1	CDS|51
chr13	98660352	98660376	chr13:98660352-98660376:+:2.4129290174181724e-15	18	5	0.0030402	8.78319	C	enriched	2.5171	2.11862	CDS;ENSG00000065150.14	CDS||ENSG00000065150.14	ENSG00000065150.14	IPO5	CDS|24
chr13	99020369	99020450	chr13:99020369-99020450:+:1.615460444805073e-25	29	13	0.0033521	8.60516	C	enriched	2.47468	1.42816	CDS;ENSG00000152767.11	CDS||ENSG00000152767.11	ENSG00000152767.11	FARP1	CDS|80||3ss|1
chr13	39624014	39624151	chr13:39624014-39624151:+:3.6795797820281895e-09	25	10	0.0033622	8.59972	C	enriched	2.47338	1.59255	3utr;ENSG00000188811.8	3utr||ENSG00000188811.8	ENSG00000188811.8	NHLRC3	3utr|137
chr13	20532926	20532977	chr13:20532926-20532977:+:2.0711036135074137e-18	25	10	0.0033622	8.59972	C	enriched	2.47338	1.59255	5utr;ENSG00000121741.12	5utr||ENSG00000121741.12	ENSG00000121741.12	ZMYM2	5utr|51
chr13	52333984	52334097	chr13:52333984-52334097:+:1.8307055337207045e-29	34	17	0.0034882	8.53272	C	enriched	2.4574	1.27062	3utr;ENSG00000139668.7	3utr||ENSG00000139668.7	ENSG00000139668.7	WDFY2	3utr|113
chr13	20610893	20610975	chr13:20610893-20610975:+:1.2044261032016332e-30	40	22	0.0036365	8.45697	C	enriched	2.43932	1.13311	CDS;ENSG00000121741.12	CDS||ENSG00000121741.12	ENSG00000121741.12	ZMYM2	CDS|82
chr13	113752614	113752685	chr13:113752614-113752685:+:3.94602697469936e-08	10	1	0.00367157	F	F	enriched	2.43515	3.59255	3utr;ENSG00000126217.16	3utr||ENSG00000126217.16	ENSG00000126217.16	MCF2L	3utr|71
chr13	32870041	32870091	chr13:32870041-32870091:+:2.370864881251372e-08	10	1	0.00367157	F	F	enriched	2.43515	3.59255	3utr;ENSG00000073910.15	3utr||ENSG00000073910.15	ENSG00000073910.15	FRY	3utr|50
chr13	58299515	58299548	chr13:58299515-58299548:+:5.5985451920794134e-08	10	1	0.00367157	F	F	enriched	2.43515	3.59255	3utr;ENSG00000118946.7	3utr||ENSG00000118946.7	ENSG00000118946.7	PCDH17	3utr|33
chr13	99098920	99099016	chr13:99098920-99099016:+:1.0608852173919878e-16	22	8	0.0037511	8.40055	C	enriched	2.42584	1.73005	CDS;ENSG00000152767.11	CDS||ENSG00000152767.11	ENSG00000152767.11	FARP1	CDS|96
chr13	21715039	21715102	chr13:21715039-21715102:+:1.1136548015591613e-12	22	8	0.0037511	8.40055	C	enriched	2.42584	1.73005	CDS;ENSG00000150459.8||noncoding_distintron;lncRNA|lnc-SAP18-2	CDS||ENSG00000150459.8	ENSG00000150459.8	SAP18	CDS|63
chr13	42896473	42896519	chr13:42896473-42896519:+:6.980381067381767e-14	22	8	0.0037511	8.40055	C	enriched	2.42584	1.73005	3utr;ENSG00000023516.7	3utr||ENSG00000023516.7	ENSG00000023516.7	AKAP11	3utr|46
chr13	49712883	49712902	chr13:49712883-49712902:+:2.3585492455932285e-21	22	8	0.0037511	8.40055	C	enriched	2.42584	1.73005	CDS;ENSG00000102531.12	CDS||ENSG00000102531.12	ENSG00000102531.12	FNDC3A	CDS|19
chr13	20610994	20611051	chr13:20610994-20611051:+:1.2906509106201403e-28	35	18	0.0038372	8.35928	C	enriched	2.41599	1.22998	CDS;ENSG00000121741.12	CDS||ENSG00000121741.12	ENSG00000121741.12	ZMYM2	CDS|56||5ss|1
chr13	37393656	37393811	chr13:37393656-37393811:+:5.728408905191746e-15	26	11	0.0039384	8.31199	C	enriched	2.40468	1.51163	CDS;ENSG00000133111.3	CDS||ENSG00000133111.3	ENSG00000133111.3	RFXAP	CDS|155
chr13	53050251	53050262	chr13:53050251-53050262:+:1.3557794507507232e-23	26	11	0.0039384	8.31199	C	enriched	2.40468	1.51163	3utr;ENSG00000136108.10	3utr||ENSG00000136108.10	ENSG00000136108.10	CKAP2	3utr|11
chr13	26828309	26828417	chr13:26828309-26828417:+:1.3943881850623382e-15	19	6	0.0039743	8.29554	C	enriched	2.40074	1.93358	5utr;ENSG00000132964.7	5utr||ENSG00000132964.7	ENSG00000132964.7	CDK8	5utr|108
chr13	99100539	99100605	chr13:99100539-99100605:+:5.302273296072562e-15	19	6	0.0039743	8.29554	C	enriched	2.40074	1.93358	CDS;ENSG00000152767.11	CDS||ENSG00000152767.11	ENSG00000152767.11	FARP1	CDS|33||3utr|33
chr13	115092244	115092302	chr13:115092244-115092302:+:6.674060243126485e-17	31	15	0.0042577	8.1705	C	enriched	2.37082	1.31792	3utr;ENSG00000198824.4	3utr||ENSG00000198824.4	ENSG00000198824.4	CHAMP1	3utr|58
chr13	58206571	58206641	chr13:58206571-58206641:+:2.5443200887909683e-12	15	4	0.00440654	F	F	enriched	2.3559	2.17751	noncoding_exon;ENSG00000118946.7	noncoding_exon||ENSG00000118946.7	ENSG00000118946.7	PCDH17	noncoding_exon|70
chr13	20207860	20207926	chr13:20207860-20207926:+:6.348512908021441e-11	15	4	0.00440654	F	F	enriched	2.3559	2.17751	CDS;ENSG00000196199.9	CDS||ENSG00000196199.9	ENSG00000196199.9	MPHOSPH8	5utr|28||CDS|38
chr13	100764251	100764312	chr13:100764251-100764312:+:1.8674420977069232e-12	15	4	0.00440654	F	F	enriched	2.3559	2.17751	CDS;ENSG00000175198.10	CDS||ENSG00000175198.10	ENSG00000175198.10	PCCA	CDS|61
chr13	100638929	100638970	chr13:100638929-100638970:+:1.4736803487811453e-06	15	4	0.00440654	F	F	enriched	2.3559	2.17751	3utr;ENSG00000043355.6	3utr||ENSG00000043355.6	ENSG00000043355.6	ZIC2	3utr|41
chr13	49719915	49719921	chr13:49719915-49719921:+:6.911672349103549e-14	15	4	0.00440654	F	F	enriched	2.3559	2.17751	CDS;ENSG00000102531.12	CDS||ENSG00000102531.12	ENSG00000102531.12	FNDC3A	CDS|6
chr13	103330728	103330787	chr13:103330728-103330787:+:9.220665003434979e-20	23	9	0.0045178	8.06301	C	enriched	2.34507	1.62426	3utr;ENSG00000134900.7	3utr||ENSG00000134900.7	ENSG00000134900.7	TPP2	3utr|59
chr13	40261657	40261729	chr13:40261657-40261729:+:3.089453456210606e-10	13	3	0.00464598	F	F	enriched	2.33292	2.3861	CDS;ENSG00000133103.12	CDS||ENSG00000133103.12	ENSG00000133103.12	COG6	CDS|72
chr13	100634272	100634322	chr13:100634272-100634322:+:0.00012500515579105288	13	3	0.00464598	F	F	enriched	2.33292	2.3861	CDS;ENSG00000043355.6	CDS||ENSG00000043355.6	ENSG00000043355.6	ZIC2	5utr|46||CDS|4
chr13	100764097	100764141	chr13:100764097-100764141:+:9.286900534614845e-11	13	3	0.00464598	F	F	enriched	2.33292	2.3861	CDS;ENSG00000175198.10	CDS||ENSG00000175198.10	ENSG00000175198.10	PCCA	CDS|44
chr13	52277749	52277785	chr13:52277749-52277785:+:3.4827699051065596e-10	13	3	0.00464598	F	F	enriched	2.33292	2.3861	CDS;ENSG00000139668.7	CDS||ENSG00000139668.7	ENSG00000139668.7	WDFY2	CDS|36
chr13	31194460	31194486	chr13:31194460-31194486:+:7.037041045789851e-10	13	3	0.00464598	F	F	enriched	2.33292	2.3861	distintron;ENSG00000132952.7	distintron||ENSG00000132952.7	ENSG00000132952.7	USPL1	distintron|26
chr13	88330701	88330726	chr13:88330701-88330726:+:1.763818520572989e-07	13	3	0.00464598	F	F	enriched	2.33292	2.3861	3utr;ENSG00000165300.6	3utr||ENSG00000165300.6	ENSG00000165300.6	SLITRK5	3utr|25
chr13	96375584	96375595	chr13:96375584-96375595:+:2.554947173381225e-11	13	3	0.00464598	F	F	enriched	2.33292	2.3861	CDS;ENSG00000102580.10	CDS||ENSG00000102580.10	ENSG00000102580.10	DNAJC3	CDS|11
chr13	98086958	98086967	chr13:98086958-98086967:+:2.61951835270153e-10	13	3	0.00464598	F	F	enriched	2.33292	2.3861	CDS;ENSG00000125249.6	CDS||ENSG00000125249.6	ENSG00000125249.6	RAP2A	CDS|9
chr13	32972782	32972884	chr13:32972782-32972884:+:7.267580504175719e-08	11	2	0.00482502	F	F	enriched	2.3165	2.73005	CDS;ENSG00000139618.10	CDS||ENSG00000139618.10	ENSG00000139618.10	BRCA2	CDS|102
chr13	76427308	76427394	chr13:76427308-76427394:+:2.443925346653664e-08	11	2	0.00482502	F	F	enriched	2.3165	2.73005	CDS;ENSG00000136153.15	CDS||ENSG00000136153.15	ENSG00000136153.15	LMO7	CDS|86
chr13	28009743	28009783	chr13:28009743-28009783:+:2.0101318448835045e-07	11	2	0.00482502	F	F	enriched	2.3165	2.73005	3utr;ENSG00000122034.8	3utr||ENSG00000122034.8	ENSG00000122034.8	GTF3A	3utr|40
chr13	98045385	98045405	chr13:98045385-98045405:+:9.986046661830713e-09	11	2	0.00482502	F	F	enriched	2.3165	2.73005	3utr;ENSG00000139793.14	3utr||ENSG00000139793.14	ENSG00000139793.14	MBNL2	3utr|20
chr13	113918834	113918928	chr13:113918834-113918928:+:8.990186080697793e-25	38	21	0.0048981	7.91667	C	enriched	2.30997	1.12623	3utr;ENSG00000139842.10	3utr||ENSG00000139842.10	ENSG00000139842.10	CUL4A	3utr|94
chr13	98668982	98668996	chr13:98668982-98668996:+:2.6681943799686023e-18	20	7	0.0049908	7.88276	C	enriched	2.30183	1.78519	CDS;ENSG00000065150.14	CDS||ENSG00000065150.14	ENSG00000065150.14	IPO5	CDS|14
chr13	98117512	98117556	chr13:98117512-98117556:+:1.874544821749363e-20	28	13	0.0051503	7.82591	C	enriched	2.28817	1.37753	3utr;ENSG00000125249.6	3utr||ENSG00000125249.6	ENSG00000125249.6	RAP2A	3utr|44
chr13	41902858	41902917	chr13:41902858-41902917:+:1.518040243640604e-13	17	5	0.0051726	7.8181	C	enriched	2.28629	2.03615	CDS;ENSG00000172766.14	CDS||ENSG00000172766.14	ENSG00000172766.14	NAA16	CDS|58||3ss|1
chr13	31211958	31211994	chr13:31211958-31211994:+:2.937344296521836e-13	17	5	0.0051726	7.8181	C	enriched	2.28629	2.03615	CDS;ENSG00000132952.7	CDS||ENSG00000132952.7	ENSG00000132952.7	USPL1	CDS|36
chr13	31195929	31195991	chr13:31195929-31195991:+:1.799385274808112e-15	21	8	0.0060702	7.52934	C	enriched	2.2168	1.66294	CDS;ENSG00000132952.7	CDS||ENSG00000132952.7	ENSG00000132952.7	USPL1	CDS|62
chr13	42874215	42874250	chr13:42874215-42874250:+:2.2933113344090835e-14	21	8	0.0060702	7.52934	C	enriched	2.2168	1.66294	CDS;ENSG00000023516.7	CDS||ENSG00000023516.7	ENSG00000023516.7	AKAP11	CDS|35
chr13	99042302	99042380	chr13:99042302-99042380:+:2.1812727880607503e-13	18	6	0.0066197	7.37337	C	enriched	2.17916	1.85558	CDS;ENSG00000152767.11	CDS||ENSG00000152767.11	ENSG00000152767.11	FARP1	5ss|5||CDS|73
chr13	100638251	100638311	chr13:100638251-100638311:+:8.36488844817576e-07	18	6	0.0066197	7.37337	C	enriched	2.17916	1.85558	3utr;ENSG00000043355.6	3utr||ENSG00000043355.6	ENSG00000043355.6	ZIC2	3utr|60
chr13	115004940	115004966	chr13:115004940-115004966:+:9.431655487121247e-15	18	6	0.0066197	7.37337	C	enriched	2.17916	1.85558	CDS;ENSG00000130177.10	CDS||ENSG00000130177.10	ENSG00000130177.10	CDC16	CDS|26
chr13	42896923	42896993	chr13:42896923-42896993:+:2.5112321800795305e-31	43	26	0.0066302	7.37051	C	enriched	2.17847	0.996443	3utr;ENSG00000023516.7	3utr||ENSG00000023516.7	ENSG00000023516.7	AKAP11	3utr|70
chr13	25914548	25914580	chr13:25914548-25914580:+:8.906232862298558e-06	9	1	0.00716673	F	F	enriched	2.14468	3.44054	3utr;ENSG00000139496.11	3utr||ENSG00000139496.11	ENSG00000139496.11	NUPL1	3utr|32
chr13	35864561	35864584	chr13:35864561-35864584:+:2.3629541383211257e-07	9	1	0.00716673	F	F	enriched	2.14468	3.44054	CDS;ENSG00000172915.14	CDS||ENSG00000172915.14	ENSG00000172915.14	NBEA	CDS|23
chr13	88328267	88328287	chr13:88328267-88328287:+:6.116836432046146e-05	9	1	0.00716673	F	F	enriched	2.14468	3.44054	CDS;ENSG00000165300.6	CDS||ENSG00000165300.6	ENSG00000165300.6	SLITRK5	CDS|20
chr13	33334841	33334859	chr13:33334841-33334859:+:6.712405709778549e-07	9	1	0.00716673	F	F	enriched	2.14468	3.44054	CDS;ENSG00000083642.14	CDS||ENSG00000083642.14	ENSG00000083642.14	PDS5B	CDS|18
chr13	33338626	33338643	chr13:33338626-33338643:+:6.164363205099749e-07	9	1	0.00716673	F	F	enriched	2.14468	3.44054	CDS;ENSG00000083642.14	CDS||ENSG00000083642.14	ENSG00000083642.14	PDS5B	CDS|17
chr13	33330041	33330055	chr13:33330041-33330055:+:4.7477035792352837e-07	9	1	0.00716673	F	F	enriched	2.14468	3.44054	CDS;ENSG00000083642.14	CDS||ENSG00000083642.14	ENSG00000083642.14	PDS5B	CDS|14
chr13	27259983	27260100	chr13:27259983-27260100:+:6.613184967717908e-20	22	9	0.0071943	7.2238	C	enriched	2.14301	1.56013	3utr;ENSG00000132970.8	3utr||ENSG00000132970.8	ENSG00000132970.8	WASF3	3utr|117
chr13	53042416	53042432	chr13:53042416-53042432:+:2.987305186897813e-20	22	9	0.0071943	7.2238	C	enriched	2.14301	1.56013	CDS;ENSG00000136108.10	CDS||ENSG00000136108.10	ENSG00000136108.10	CKAP2	CDS|16
chr13	25895168	25895230	chr13:25895168-25895230:+:1.5576007641079797e-08	14	4	0.00762366	F	F	enriched	2.11784	2.07797	CDS;ENSG00000139496.11	CDS||ENSG00000139496.11	ENSG00000139496.11	NUPL1	CDS|62
chr13	111940719	111940776	chr13:111940719-111940776:+:4.499239914796364e-10	14	4	0.00762366	F	F	enriched	2.11784	2.07797	CDS;ENSG00000102606.13	CDS||ENSG00000102606.13	ENSG00000102606.13	ARHGEF7	CDS|57
chr13	103498795	103498844	chr13:103498795-103498844:+:4.615830142779296e-09	14	4	0.00762366	F	F	enriched	2.11784	2.07797	5ss;ENSG00000134899.13||distintron;ENSG00000270181.1	5ss||ENSG00000134899.13	ENSG00000134899.13	ERCC5	5ss|10||proxintron|39
chr13	111372093	111372137	chr13:111372093-111372137:+:1.0631634722838844e-07	14	4	0.00762366	F	F	enriched	2.11784	2.07797	CDS;ENSG00000153487.11	CDS||ENSG00000153487.11	ENSG00000153487.11	ING1	CDS|44
chr13	114294523	114294555	chr13:114294523-114294555:+:7.286969742455529e-11	14	4	0.00762366	F	F	enriched	2.11784	2.07797	CDS;ENSG00000198176.8	CDS||ENSG00000198176.8	ENSG00000198176.8	TFDP1	CDS|32
chr13	98652889	98652893	chr13:98652889-98652893:+:1.1774888312890261e-12	14	4	0.00762366	F	F	enriched	2.11784	2.07797	CDS;ENSG00000065150.14	CDS||ENSG00000065150.14	ENSG00000065150.14	IPO5	CDS|4
chr13	21721556	21721713	chr13:21721556-21721713:+:1.1325645271695537e-53	76	57	0.008028	7.02721	C	enriched	2.09539	0.685656	noncoding_distintron;lncRNA|lnc-SAP18-2||3utr;ENSG00000150459.8	3utr||ENSG00000150459.8	ENSG00000150459.8	SAP18	3utr|157
chr13	100172303	100172336	chr13:100172303-100172336:+:6.670459242029264e-16	19	7	0.008152	6.99977	C	enriched	2.08874	1.71119	CDS;ENSG00000125304.8	CDS||ENSG00000125304.8	ENSG00000125304.8	TM9SF2	CDS|33
chr13	48921963	48921987	chr13:48921963-48921987:+:1.8975916706671687e-17	19	7	0.008152	6.99977	C	enriched	2.08874	1.71119	CDS;ENSG00000139687.9	CDS||ENSG00000139687.9	ENSG00000139687.9	RB1	CDS|24
chr13	114294714	114294772	chr13:114294714-114294772:+:9.613367722542403e-31	33	18	0.0082956	6.96851	C	enriched	2.08115	1.14509	3utr;ENSG00000198176.8	3utr||ENSG00000198176.8	ENSG00000198176.8	TFDP1	3utr|58
chr13	29242643	29242693	chr13:29242643-29242693:+:1.4477285452062097e-19	23	10	0.0083471	6.95744	C	enriched	2.07846	1.47225	CDS;ENSG00000132963.7	CDS||ENSG00000132963.7	ENSG00000132963.7	POMP	CDS|50
chr13	58208329	58208375	chr13:58208329-58208375:+:9.984795964417806e-10	12	3	0.00835948	F	F	enriched	2.07782	2.27062	CDS;ENSG00000118946.7	CDS||ENSG00000118946.7	ENSG00000118946.7	PCDH17	CDS|46
chr13	100925454	100925499	chr13:100925454-100925499:+:1.0944067245710501e-09	12	3	0.00835948	F	F	enriched	2.07782	2.27062	CDS;ENSG00000175198.10	CDS||ENSG00000175198.10	ENSG00000175198.10	PCCA	CDS|45
chr13	73651585	73651624	chr13:73651585-73651624:+:1.6374934056649843e-08	12	3	0.00835948	F	F	enriched	2.07782	2.27062	3utr;ENSG00000102554.9	3utr||ENSG00000102554.9	ENSG00000102554.9	KLF5	3utr|39
chr13	103527959	103527996	chr13:103527959-103527996:+:2.901140983586452e-07	12	3	0.00835948	F	F	enriched	2.07782	2.27062	CDS;ENSG00000134899.13	CDS||ENSG00000134899.13	ENSG00000134899.13	ERCC5	CDS|37
chr13	111290924	111290958	chr13:111290924-111290958:+:5.085268553113772e-08	12	3	0.00835948	F	F	enriched	2.07782	2.27062	3utr;ENSG00000213995.7	3utr||ENSG00000213995.7	ENSG00000213995.7	CARKD	3utr|34
chr13	103317148	103317179	chr13:103317148-103317179:+:2.643798573382538e-09	12	3	0.00835948	F	F	enriched	2.07782	2.27062	CDS;ENSG00000134900.7	CDS||ENSG00000134900.7	ENSG00000134900.7	TPP2	CDS|31
chr13	103289503	103289521	chr13:103289503-103289521:+:6.755394696779702e-10	12	3	0.00835948	F	F	enriched	2.07782	2.27062	CDS;ENSG00000134900.7	CDS||ENSG00000134900.7	ENSG00000134900.7	TPP2	CDS|18
chr13	115007597	115007624	chr13:115007597-115007624:+:2.6037578100220635e-12	16	5	0.0087361	6.87599	C	enriched	2.05868	1.94869	CDS;ENSG00000130177.10	CDS||ENSG00000130177.10	ENSG00000130177.10	CDC16	CDS|27
chr13	115092716	115092730	chr13:115092716-115092730:+:2.8390343721325743e-11	16	5	0.0087361	6.87599	C	enriched	2.05868	1.94869	3utr;ENSG00000198824.4	3utr||ENSG00000198824.4	ENSG00000198824.4	CHAMP1	3utr|14
chr13	45589081	45589162	chr13:45589081-45589162:+:1.028160400763238e-15	20	8	0.0097388	6.68207	C	enriched	2.01149	1.59255	CDS;ENSG00000133114.13	CDS||ENSG00000133114.13	ENSG00000133114.13	GPALPP1	CDS|76||3ss|5
chr13	20625571	20625585	chr13:20625571-20625585:+:6.60608874936745e-18	20	8	0.0097388	6.68207	C	enriched	2.01149	1.59255	CDS;ENSG00000121741.12	CDS||ENSG00000121741.12	ENSG00000121741.12	ZMYM2	3ss|1||CDS|13
chr13	41657052	41657120	chr13:41657052-41657120:+:9.789770350748371e-21	25	12	0.010686	6.51682	C	enriched	1.97118	1.32951	3utr;ENSG00000120688.7	3utr||ENSG00000120688.7	ENSG00000120688.7	WBP4	3utr|68
chr13	98671900	98671945	chr13:98671900-98671945:+:4.5256387714683736e-20	25	12	0.010686	6.51682	C	enriched	1.97118	1.32951	CDS;ENSG00000065150.14	CDS||ENSG00000065150.14	ENSG00000065150.14	IPO5	CDS|45
chr13	95279738	95279833	chr13:95279738-95279833:+:4.9698203137067844e-11	17	6	0.010935	6.4759	C	enriched	1.96118	1.77312	3utr;ENSG00000152749.7	3utr||ENSG00000152749.7	ENSG00000152749.7	GPR180	3utr|95
chr13	35733176	35733256	chr13:35733176-35733256:+:4.630037040080804e-15	17	6	0.010935	6.4759	C	enriched	1.96118	1.77312	CDS;ENSG00000172915.14	CDS||ENSG00000172915.14	ENSG00000172915.14	NBEA	CDS|80
chr13	73401951	73402020	chr13:73401951-73402020:+:2.198093640041931e-14	17	6	0.010935	6.4759	C	enriched	1.96118	1.77312	CDS;ENSG00000083535.11	CDS||ENSG00000083535.11	ENSG00000083535.11	PIBF1	CDS|69
chr13	98664535	98664555	chr13:98664535-98664555:+:4.494353600113939e-14	17	6	0.010935	6.4759	C	enriched	1.96118	1.77312	CDS;ENSG00000065150.14	CDS||ENSG00000065150.14	ENSG00000065150.14	IPO5	CDS|20
chr13	20608403	20608417	chr13:20608403-20608417:+:1.9153610805140595e-14	17	6	0.010935	6.4759	C	enriched	1.96118	1.77312	CDS;ENSG00000121741.12	CDS||ENSG00000121741.12	ENSG00000121741.12	ZMYM2	CDS|14
chr13	77575273	77575317	chr13:77575273-77575317:+:2.3988158117382016e-13	21	9	0.011354	6.40907	C	enriched	1.94485	1.49301	noncoding_distintron;lncRNA|lnc-CLN5-5||3utr;ENSG00000102805.9	3utr||ENSG00000102805.9	ENSG00000102805.9	CLN5	3utr|44
chr13	93879299	93879321	chr13:93879299-93879321:+:2.3921217828051032e-20	21	9	0.011354	6.40907	C	enriched	1.94485	1.49301	5utr;ENSG00000183098.6	5utr||ENSG00000183098.6	ENSG00000183098.6	GPC6	5utr|22
chr13	95058675	95058732	chr13:95058675-95058732:+:3.1732733984124826e-33	33	19	0.012845	6.19028	C	enriched	1.89127	1.06709	3utr;ENSG00000183098.6	3utr||ENSG00000183098.6	ENSG00000183098.6	GPC6	3utr|57
chr13	42895266	42895333	chr13:42895266-42895333:+:9.91988214195365e-30	41	26	0.012892	6.18381	C	enriched	1.88968	0.927731	3utr;ENSG00000023516.7	3utr||ENSG00000023516.7	ENSG00000023516.7	AKAP11	3utr|67
chr13	113918680	113918706	chr13:113918680-113918706:+:1.4260893991987975e-17	22	10	0.012976	6.17241	C	enriched	1.88686	1.40812	3utr;ENSG00000139842.10	3utr||ENSG00000139842.10	ENSG00000139842.10	CUL4A	3utr|26
chr13	21206343	21206447	chr13:21206343-21206447:+:4.38969166280026e-09	13	4	0.0130623	F	F	enriched	1.88398	1.97106	distintron;ENSG00000032742.13	distintron||ENSG00000032742.13	ENSG00000032742.13	IFT88	distintron|104
chr13	95279454	95279521	chr13:95279454-95279521:+:1.6238640603447714e-08	13	4	0.0130623	F	F	enriched	1.88398	1.97106	3utr;ENSG00000152749.7	3utr||ENSG00000152749.7	ENSG00000152749.7	GPR180	3utr|67
chr13	42752280	42752341	chr13:42752280-42752341:+:5.356714566353788e-10	13	4	0.0130623	F	F	enriched	1.88398	1.97106	CDS;ENSG00000102780.12	CDS||ENSG00000102780.12	ENSG00000102780.12	DGKH	CDS|61
chr13	99099016	99099069	chr13:99099016-99099069:+:1.8601050616765233e-09	13	4	0.0130623	F	F	enriched	1.88398	1.97106	CDS;ENSG00000152767.11	CDS||ENSG00000152767.11	ENSG00000152767.11	FARP1	CDS|53
chr13	103266497	103266538	chr13:103266497-103266538:+:7.124061660555209e-10	13	4	0.0130623	F	F	enriched	1.88398	1.97106	CDS;ENSG00000134900.7	CDS||ENSG00000134900.7	ENSG00000134900.7	TPP2	CDS|41
chr13	113909063	113909072	chr13:113909063-113909072:+:1.7877992424768784e-10	13	4	0.0130623	F	F	enriched	1.88398	1.97106	CDS;ENSG00000139842.10	CDS||ENSG00000139842.10	ENSG00000139842.10	CUL4A	CDS|9
chr13	98672055	98672060	chr13:98672055-98672060:+:2.408698550618403e-11	13	4	0.0130623	F	F	enriched	1.88398	1.97106	CDS;ENSG00000065150.14	CDS||ENSG00000065150.14	ENSG00000065150.14	IPO5	CDS|5
chr13	49771089	49771094	chr13:49771089-49771094:+:1.2034026038219084e-11	13	4	0.0130623	F	F	enriched	1.88398	1.97106	CDS;ENSG00000102531.12	CDS||ENSG00000102531.12	ENSG00000102531.12	FNDC3A	CDS|5
chr13	20567214	20567219	chr13:20567214-20567219:+:3.202004457353429e-11	13	4	0.0130623	F	F	enriched	1.88398	1.97106	CDS;ENSG00000121741.12	CDS||ENSG00000121741.12	ENSG00000121741.12	ZMYM2	CDS|5
chr13	33344588	33344666	chr13:33344588-33344666:+:3.155095334683116e-13	18	7	0.013196	6.14265	C	enriched	1.87956	1.63319	CDS;ENSG00000083642.14	CDS||ENSG00000083642.14	ENSG00000083642.14	PDS5B	CDS|78
chr13	113907438	113907475	chr13:113907438-113907475:+:9.432677022934913e-13	18	7	0.013196	6.14265	C	enriched	1.87956	1.63319	CDS;ENSG00000139842.10	CDS||ENSG00000139842.10	ENSG00000139842.10	CUL4A	CDS|37
chr13	114295387	114295422	chr13:114295387-114295422:+:6.276353613371509e-15	18	7	0.013196	6.14265	C	enriched	1.87956	1.63319	3utr;ENSG00000198176.8	3utr||ENSG00000198176.8	ENSG00000198176.8	TFDP1	3utr|35
chr13	98660376	98660394	chr13:98660376-98660394:+:6.144105098608018e-16	18	7	0.013196	6.14265	C	enriched	1.87956	1.63319	CDS;ENSG00000065150.14	CDS||ENSG00000065150.14	ENSG00000065150.14	IPO5	CDS|18
chr13	93895116	93895229	chr13:93895116-93895229:+:0.00035424313050269146	8	1	0.0139375	F	F	enriched	1.85582	3.27062	distintron;ENSG00000183098.6	distintron||ENSG00000183098.6	ENSG00000183098.6	GPC6	distintron|113
chr13	32907115	32907191	chr13:32907115-32907191:+:1.4603563692033747e-05	8	1	0.0139375	F	F	enriched	1.85582	3.27062	CDS;ENSG00000139618.10	CDS||ENSG00000139618.10	ENSG00000139618.10	BRCA2	CDS|76
chr13	95273348	95273411	chr13:95273348-95273411:+:6.317453812201386e-05	8	1	0.0139375	F	F	enriched	1.85582	3.27062	CDS;ENSG00000152749.7	CDS||ENSG00000152749.7	ENSG00000152749.7	GPR180	CDS|63
chr13	39454650	39454697	chr13:39454650-39454697:+:1.9053269362517478e-06	8	1	0.0139375	F	F	enriched	1.85582	3.27062	CDS;ENSG00000150893.9	CDS||ENSG00000150893.9	ENSG00000150893.9	FREM2	CDS|47
chr13	41893252	41893280	chr13:41893252-41893280:+:8.433238229185208e-06	8	1	0.0139375	F	F	enriched	1.85582	3.27062	proxintron;ENSG00000172766.14	proxintron||ENSG00000172766.14	ENSG00000172766.14	NAA16	proxintron|28
chr13	58301865	58301887	chr13:58301865-58301887:+:2.940480391185022e-06	8	1	0.0139375	F	F	enriched	1.85582	3.27062	3utr;ENSG00000118946.7	3utr||ENSG00000118946.7	ENSG00000118946.7	PCDH17	3utr|22
chr13	78272160	78272181	chr13:78272160-78272181:+:6.090562787958918e-06	8	1	0.0139375	F	F	enriched	1.85582	3.27062	CDS;ENSG00000139737.17	CDS||ENSG00000139737.17	ENSG00000139737.17	SLAIN1	CDS|21
chr13	103249516	103249533	chr13:103249516-103249533:+:5.073968074239982e-06	8	1	0.0139375	F	F	enriched	1.85582	3.27062	CDS;ENSG00000134900.7	CDS||ENSG00000134900.7	ENSG00000134900.7	TPP2	CDS|17
chr13	33347446	33347459	chr13:33347446-33347459:+:3.7791090073432352e-06	8	1	0.0139375	F	F	enriched	1.85582	3.27062	CDS;ENSG00000083642.14	CDS||ENSG00000083642.14	ENSG00000083642.14	PDS5B	CDS|13
chr13	77566377	77566386	chr13:77566377-77566386:+:3.009217602593089e-06	8	1	0.0139375	F	F	enriched	1.85582	3.27062	CDS;ENSG00000102805.9||noncoding_distintron;lncRNA|lnc-CLN5-5	CDS||ENSG00000102805.9	ENSG00000102805.9	CLN5	CDS|9
chr13	95057396	95057452	chr13:95057396-95057452:+:4.971219146616605e-36	35	21	0.014376	5.99138	C	enriched	1.84236	1.00758	3utr;ENSG00000183098.6	3utr||ENSG00000183098.6	ENSG00000183098.6	GPC6	3utr|56
chr13	98795361	98795451	chr13:98795361-98795451:+:5.163834156466106e-10	15	5	0.014632	5.9603	C	enriched	1.8347	1.85558	5utr;ENSG00000152767.11||noncoding_exon;lncRNA|lnc-IPO5-3	5utr||ENSG00000152767.11	ENSG00000152767.11	FARP1	5utr|18||proxintron|72
chr13	25899124	25899180	chr13:25899124-25899180:+:4.69898084670267e-10	15	5	0.014632	5.9603	C	enriched	1.8347	1.85558	CDS;ENSG00000139496.11	CDS||ENSG00000139496.11	ENSG00000139496.11	NUPL1	3ss|2||CDS|54
chr13	73650447	73650502	chr13:73650447-73650502:+:1.455605305104931e-10	15	5	0.014632	5.9603	C	enriched	1.8347	1.85558	3utr;ENSG00000102554.9	3utr||ENSG00000102554.9	ENSG00000102554.9	KLF5	3utr|55
chr13	53239813	53239861	chr13:53239813-53239861:+:1.0948686040940197e-11	15	5	0.014632	5.9603	C	enriched	1.8347	1.85558	CDS;ENSG00000165416.10	CDS||ENSG00000165416.10	ENSG00000165416.10	SUGT1	CDS|48
chr13	33349163	33349188	chr13:33349163-33349188:+:9.605551391902308e-13	15	5	0.014632	5.9603	C	enriched	1.8347	1.85558	CDS;ENSG00000083642.14	CDS||ENSG00000083642.14	ENSG00000083642.14	PDS5B	CDS|25
chr13	96439380	96439397	chr13:96439380-96439397:+:3.3881500764242433e-13	15	5	0.014632	5.9603	C	enriched	1.8347	1.85558	CDS;ENSG00000102580.10	CDS||ENSG00000102580.10	ENSG00000102580.10	DNAJC3	CDS|17
chr13	96439336	96439350	chr13:96439336-96439350:+:2.1752670838860454e-13	15	5	0.014632	5.9603	C	enriched	1.8347	1.85558	CDS;ENSG00000102580.10	CDS||ENSG00000102580.10	ENSG00000102580.10	DNAJC3	CDS|14
chr13	99076853	99076908	chr13:99076853-99076908:+:1.5576813293471997e-07	11	3	0.0148759	F	F	enriched	1.82752	2.14509	CDS;ENSG00000152767.11	CDS||ENSG00000152767.11	ENSG00000152767.11	FARP1	5ss|3||CDS|52
chr13	28008976	28009026	chr13:28008976-28009026:+:5.275441430548767e-07	11	3	0.0148759	F	F	enriched	1.82752	2.14509	CDS;ENSG00000122034.8	CDS||ENSG00000122034.8	ENSG00000122034.8	GTF3A	CDS|50
chr13	95279321	95279368	chr13:95279321-95279368:+:1.7424175635428966e-07	11	3	0.0148759	F	F	enriched	1.82752	2.14509	CDS;ENSG00000152749.7	CDS||ENSG00000152749.7	ENSG00000152749.7	GPR180	CDS|47
chr13	35923244	35923290	chr13:35923244-35923290:+:4.656511004330357e-09	11	3	0.0148759	F	F	enriched	1.82752	2.14509	CDS;ENSG00000172915.14	CDS||ENSG00000172915.14	ENSG00000172915.14	NBEA	CDS|46
chr13	103316076	103316094	chr13:103316076-103316094:+:6.138575231538639e-09	11	3	0.0148759	F	F	enriched	1.82752	2.14509	CDS;ENSG00000134900.7	CDS||ENSG00000134900.7	ENSG00000134900.7	TPP2	CDS|18
chr13	49782895	49782965	chr13:49782895-49782965:+:1.824939673793002e-35	37	23	0.015812	5.82371	C	enriched	1.80101	0.95651	3utr;ENSG00000102531.12	3utr||ENSG00000102531.12	ENSG00000102531.12	FNDC3A	3utr|70
chr13	45857809	45857862	chr13:45857809-45857862:+:1.1914209559806952e-21	24	12	0.016174	5.78385	C	enriched	1.79118	1.27062	3utr;ENSG00000188342.7	3utr||ENSG00000188342.7	ENSG00000188342.7	GTF2F2	3utr|53
chr13	50098290	50098353	chr13:50098290-50098353:+:1.6641313758245068e-07	10	2	0.0161951	F	F	enriched	1.79062	2.59255	CDS;ENSG00000136147.12	CDS||ENSG00000136147.12	ENSG00000136147.12	PHF11	CDS|63
chr13	58299993	58300021	chr13:58299993-58300021:+:4.4344361180401715e-08	10	2	0.0161951	F	F	enriched	1.79062	2.59255	3utr;ENSG00000118946.7	3utr||ENSG00000118946.7	ENSG00000118946.7	PCDH17	3utr|28
chr13	35516454	35516477	chr13:35516454-35516477:+:2.3629541383211257e-07	10	2	0.0161951	F	F	enriched	1.79062	2.59255	5utr;ENSG00000172915.14	5utr||ENSG00000172915.14	ENSG00000172915.14	NBEA	5utr|23
chr13	111956714	111956734	chr13:111956714-111956734:+:9.596725891948739e-08	10	2	0.0161951	F	F	enriched	1.79062	2.59255	3utr;ENSG00000102606.13	3utr||ENSG00000102606.13	ENSG00000102606.13	ARHGEF7	3utr|20
chr13	103474094	103474113	chr13:103474094-103474113:+:2.455382702380951e-07	10	2	0.0161951	F	F	enriched	1.79062	2.59255	CDS;ENSG00000270181.1||CDS;ENSG00000134897.9	CDS||ENSG00000270181.1||ENSG00000134897.9	ENSG00000270181.1||ENSG00000134897.9	BIVM|BIVM-ERCC5	CDS|19
chr13	112722858	112722873	chr13:112722858-112722873:+:2.144697490502992e-05	10	2	0.0161951	F	F	enriched	1.79062	2.59255	CDS;ENSG00000182968.3||noncoding_distintron;lncRNA|SOX1-OT	CDS||ENSG00000182968.3	ENSG00000182968.3	SOX1	CDS|15
chr13	95366385	95366395	chr13:95366385-95366395:+:5.3895127115858595e-06	10	2	0.0161951	F	F	enriched	1.79062	2.59255	noncoding_exon;ENSG00000227640.2||noncoding_exon;lncRNA|SOX21-AS1	noncoding_exon||lncRNA|SOX21-AS1||ENSG00000227640.2	lncRNA|SOX21-AS1||ENSG00000227640.2	SOX21-AS1	noncoding_exon|10
chr13	113976954	113977026	chr13:113976954-113977026:+:9.77142034520173e-81	96	80	0.017232	5.67264	C	enriched	1.76366	0.533653	3utr;ENSG00000185896.9||noncoding_distintron;lncRNA|GRTP1-AS1	3utr||ENSG00000185896.9	ENSG00000185896.9	LAMP1	3utr|72
chr13	48951111	48951157	chr13:48951111-48951157:+:4.288999951345016e-23	25	13	0.017726	5.62304	C	enriched	1.75139	1.21403	CDS;ENSG00000139687.9	CDS||ENSG00000139687.9	ENSG00000139687.9	RB1	CDS|46
chr13	98642433	98642473	chr13:98642433-98642473:+:1.1372130894619419e-20	25	13	0.017726	5.62304	C	enriched	1.75139	1.21403	CDS;ENSG00000065150.14	CDS||ENSG00000065150.14	ENSG00000065150.14	IPO5	CDS|40
chr13	111956312	111956357	chr13:111956312-111956357:+:4.773443248783467e-17	20	9	0.017743	5.62135	C	enriched	1.75097	1.42262	3utr;ENSG00000102606.13	3utr||ENSG00000102606.13	ENSG00000102606.13	ARHGEF7	3utr|45
chr13	58300473	58300554	chr13:58300473-58300554:+:4.039729626703874e-13	16	6	0.017894	5.60652	C	enriched	1.74729	1.68566	3utr;ENSG00000118946.7	3utr||ENSG00000118946.7	ENSG00000118946.7	PCDH17	3utr|81
chr13	95366572	95366625	chr13:95366572-95366625:+:5.78870030825138e-05	16	6	0.017894	5.60652	C	enriched	1.74729	1.68566	noncoding_exon;ENSG00000227640.2||noncoding_exon;lncRNA|SOX21-AS1	noncoding_exon||lncRNA|SOX21-AS1||ENSG00000227640.2	lncRNA|SOX21-AS1||ENSG00000227640.2	SOX21-AS1	noncoding_exon|53
chr13	50571874	50571898	chr13:50571874-50571898:+:4.313815394157118e-11	16	6	0.017894	5.60652	C	enriched	1.74729	1.68566	5utr;ENSG00000204977.5	5utr||ENSG00000204977.5	ENSG00000204977.5	TRIM13	5utr|24
chr13	49772257	49772269	chr13:49772257-49772269:+:1.3285469311645472e-14	16	6	0.017894	5.60652	C	enriched	1.74729	1.68566	CDS;ENSG00000102531.12	CDS||ENSG00000102531.12	ENSG00000102531.12	FNDC3A	CDS|12
chr13	99992662	99992745	chr13:99992662-99992745:+:7.241348383181199e-13	17	7	0.021147	5.31464	C	enriched	1.67475	1.55073	CDS;ENSG00000134882.11	CDS||ENSG00000134882.11	ENSG00000134882.11	UBAC2	CDS|83
chr13	100638747	100638802	chr13:100638747-100638802:+:1.3383427761825535e-06	17	7	0.021147	5.31464	C	enriched	1.67475	1.55073	3utr;ENSG00000043355.6	3utr||ENSG00000043355.6	ENSG00000043355.6	ZIC2	3utr|55
chr13	111372438	111372489	chr13:111372438-111372489:+:1.4926516958312255e-09	17	7	0.021147	5.31464	C	enriched	1.67475	1.55073	3utr;ENSG00000153487.11	3utr||ENSG00000153487.11	ENSG00000153487.11	ING1	3utr|51
chr13	111927879	111927922	chr13:111927879-111927922:+:7.900841673252131e-14	17	7	0.021147	5.31464	C	enriched	1.67475	1.55073	CDS;ENSG00000102606.13	CDS||ENSG00000102606.13	ENSG00000102606.13	ARHGEF7	CDS|43
chr13	98669050	98669082	chr13:98669050-98669082:+:7.41365831172418e-13	17	7	0.021147	5.31464	C	enriched	1.67475	1.55073	CDS;ENSG00000065150.14	CDS||ENSG00000065150.14	ENSG00000065150.14	IPO5	CDS|32
chr13	48620235	48620317	chr13:48620235-48620317:+:7.414558380389538e-08	12	4	0.0221299	F	F	enriched	1.65502	1.85558	3utr;ENSG00000136159.3	3utr||ENSG00000136159.3	ENSG00000136159.3	NUDT15	3utr|82
chr13	99090719	99090774	chr13:99090719-99090774:+:1.9242055333609557e-08	12	4	0.0221299	F	F	enriched	1.65502	1.85558	proxintron;ENSG00000152767.11	proxintron||ENSG00000152767.11	ENSG00000152767.11	FARP1	proxintron|55
chr13	114295631	114295660	chr13:114295631-114295660:+:4.941554622041721e-09	12	4	0.0221299	F	F	enriched	1.65502	1.85558	3utr;ENSG00000198176.8	3utr||ENSG00000198176.8	ENSG00000198176.8	TFDP1	3utr|29
chr13	78277736	78277864	chr13:78277736-78277864:+:3.625372570810041e-08	14	5	0.02427	5.07521	C	enriched	1.61493	1.75605	distintron;ENSG00000139737.17	distintron||ENSG00000139737.17	ENSG00000139737.17	SLAIN1	distintron|128
chr13	52334504	52334547	chr13:52334504-52334547:+:6.637633539606645e-11	14	5	0.02427	5.07521	C	enriched	1.61493	1.75605	3utr;ENSG00000139668.7	3utr||ENSG00000139668.7	ENSG00000139668.7	WDFY2	3utr|43
chr13	99100850	99100888	chr13:99100850-99100888:+:4.4201911345095e-11	14	5	0.02427	5.07521	C	enriched	1.61493	1.75605	3utr;ENSG00000152767.11	3utr||ENSG00000152767.11	ENSG00000152767.11	FARP1	3utr|38
chr13	98086654	98086661	chr13:98086654-98086661:+:1.1080728019254169e-11	14	5	0.02427	5.07521	C	enriched	1.61493	1.75605	5utr;ENSG00000125249.6	5utr||ENSG00000125249.6	ENSG00000125249.6	RAP2A	5utr|7
chr13	26971284	26971332	chr13:26971284-26971332:+:1.1728355972177593e-07	10	3	0.0261328	F	F	enriched	1.58281	2.00758	CDS;ENSG00000132964.7	CDS||ENSG00000132964.7	ENSG00000132964.7	CDK8	CDS|43||3ss|5
chr13	115070413	115070460	chr13:115070413-115070460:+:1.099395366864498e-05	10	3	0.0261328	F	F	enriched	1.58281	2.00758	3utr;ENSG00000169062.10	3utr||ENSG00000169062.10	ENSG00000169062.10	UPF3A	3utr|47
chr13	35517167	35517210	chr13:35517167-35517210:+:4.3920987691671076e-08	10	3	0.0261328	F	F	enriched	1.58281	2.00758	CDS;ENSG00000172915.14	CDS||ENSG00000172915.14	ENSG00000172915.14	NBEA	CDS|43
chr13	77566232	77566256	chr13:77566232-77566256:+:1.3692042126822656e-07	10	3	0.0261328	F	F	enriched	1.58281	2.00758	noncoding_distintron;lncRNA|lnc-CLN5-5||CDS;ENSG00000102805.9	CDS||ENSG00000102805.9	ENSG00000102805.9	CLN5	CDS|24
chr13	33241396	33241447	chr13:33241396-33241447:+:0.0002649368584631192	7	1	0.0269544	F	F	enriched	1.56937	3.07797	proxintron;ENSG00000083642.14	proxintron||ENSG00000083642.14	ENSG00000083642.14	PDS5B	distintron|4||proxintron|47
chr13	26828799	26828839	chr13:26828799-26828839:+:4.485854114446532e-05	7	1	0.0269544	F	F	enriched	1.56937	3.07797	CDS;ENSG00000132964.7	CDS||ENSG00000132964.7	ENSG00000132964.7	CDK8	CDS|40
chr13	113656276	113656306	chr13:113656276-113656306:+:1.5804608634212737e-05	7	1	0.0269544	F	F	enriched	1.56937	3.07797	CDS;ENSG00000126217.16	CDS||ENSG00000126217.16	ENSG00000126217.16	MCF2L	5ss|8||CDS|22
chr13	24781679	24781707	chr13:24781679-24781707:+:8.229880377388713e-05	7	1	0.0269544	F	F	enriched	1.56937	3.07797	noncoding_distintron;ENSG00000273167.1||distintron;ENSG00000182957.11	distintron||ENSG00000182957.11	ENSG00000182957.11	SPATA13	distintron|28
chr13	46110153	46110174	chr13:46110153-46110174:+:4.053861751291393e-05	7	1	0.0269544	F	F	enriched	1.56937	3.07797	3utr;ENSG00000136152.10	3utr||ENSG00000136152.10	ENSG00000136152.10	COG3	3utr|21
chr13	112721952	112721966	chr13:112721952-112721966:+:0.009628860492611142	7	1	0.0269544	F	F	enriched	1.56937	3.07797	5utr;ENSG00000182968.3||noncoding_distintron;lncRNA|SOX1-OT	5utr||ENSG00000182968.3	ENSG00000182968.3	SOX1	5utr|14
chr13	99062987	99062996	chr13:99062987-99062996:+:2.076922386078238e-05	7	1	0.0269544	F	F	enriched	1.56937	3.07797	CDS;ENSG00000152767.11	CDS||ENSG00000152767.11	ENSG00000152767.11	FARP1	CDS|9
chr13	115061028	115061093	chr13:115061028-115061093:+:1.4186668129876654e-10	19	9	0.02743	4.86353	C	enriched	1.56177	1.34862	distintron;ENSG00000169062.10	distintron||ENSG00000169062.10	ENSG00000169062.10	UPF3A	distintron|65
chr13	50571801	50571848	chr13:50571801-50571848:+:1.1102105371390329e-16	25	14	0.028171	4.8176	C	enriched	1.5502	1.10712	5utr;ENSG00000204977.5	5utr||ENSG00000204977.5	ENSG00000204977.5	TRIM13	5utr|47
chr13	50592492	50592554	chr13:50592492-50592554:+:0.0002091620174247047	9	2	0.0288467	F	F	enriched	1.5399	2.44054	3utr;ENSG00000204977.5||proxintron;ENSG00000198553.4	3utr||ENSG00000204977.5	ENSG00000204977.5	TRIM13	3utr|62
chr13	47325261	47325307	chr13:47325261-47325307:+:9.722951361583811e-07	9	2	0.0288467	F	F	enriched	1.5399	2.44054	3utr;ENSG00000136141.10	3utr||ENSG00000136141.10	ENSG00000136141.10	LRCH1	3utr|46
chr13	111366065	111366108	chr13:111366065-111366108:+:6.34484972849776e-05	9	2	0.0288467	F	F	enriched	1.5399	2.44054	5utr;ENSG00000153487.11	5utr||ENSG00000153487.11	ENSG00000153487.11	ING1	5utr|43
chr13	42773975	42774018	chr13:42773975-42774018:+:1.3290902875445216e-06	9	2	0.0288467	F	F	enriched	1.5399	2.44054	CDS;ENSG00000102780.12	CDS||ENSG00000102780.12	ENSG00000102780.12	DGKH	CDS|43
chr13	95279660	95279698	chr13:95279660-95279698:+:4.576782604151733e-06	9	2	0.0288467	F	F	enriched	1.5399	2.44054	3utr;ENSG00000152749.7	3utr||ENSG00000152749.7	ENSG00000152749.7	GPR180	3utr|38
chr13	100807232	100807252	chr13:100807232-100807252:+:3.172533448485706e-07	9	2	0.0288467	F	F	enriched	1.5399	2.44054	CDS;ENSG00000175198.10	CDS||ENSG00000175198.10	ENSG00000175198.10	PCCA	CDS|20
chr13	20233165	20233185	chr13:20233165-20233185:+:7.20524637876383e-07	9	2	0.0288467	F	F	enriched	1.5399	2.44054	CDS;ENSG00000196199.9	CDS||ENSG00000196199.9	ENSG00000196199.9	MPHOSPH8	CDS|20
chr13	103525674	103525691	chr13:103525674-103525691:+:4.161671967451918e-06	9	2	0.0288467	F	F	enriched	1.5399	2.44054	CDS;ENSG00000134899.13	CDS||ENSG00000134899.13	ENSG00000134899.13	ERCC5	CDS|17
chr13	95365403	95365413	chr13:95365403-95365413:+:2.8721007048638455e-05	9	2	0.0288467	F	F	enriched	1.5399	2.44054	noncoding_exon;ENSG00000227640.2||noncoding_exon;lncRNA|SOX21-AS1	noncoding_exon||lncRNA|SOX21-AS1||ENSG00000227640.2	lncRNA|SOX21-AS1||ENSG00000227640.2	SOX21-AS1	noncoding_exon|10
chr13	114204157	114204217	chr13:114204157-114204217:+:2.370356907917606e-43	47	34	0.028922	4.77224	C	enriched	1.53877	0.737744	3utr;ENSG00000150403.13	3utr||ENSG00000150403.13	ENSG00000150403.13	TMCO3	3utr|60
chr13	33273900	33273975	chr13:33273900-33273975:+:2.04080891407249e-10	15	6	0.028973	4.76922	C	enriched	1.53801	1.59255	CDS;ENSG00000083642.14	CDS||ENSG00000083642.14	ENSG00000083642.14	PDS5B	CDS|75
chr13	111371712	111371761	chr13:111371712-111371761:+:4.14247613237646e-08	15	6	0.028973	4.76922	C	enriched	1.53801	1.59255	CDS;ENSG00000153487.11	CDS||ENSG00000153487.11	ENSG00000153487.11	ING1	CDS|49
chr13	42893550	42893563	chr13:42893550-42893563:+:1.2261767320706113e-11	15	6	0.028973	4.76922	C	enriched	1.53801	1.59255	3utr;ENSG00000023516.7	3utr||ENSG00000023516.7	ENSG00000023516.7	AKAP11	3utr|13
chr13	98675281	98675313	chr13:98675281-98675313:+:4.953381444884935e-16	20	10	0.030398	4.68661	C	enriched	1.51715	1.27062	3utr;ENSG00000065150.14	3utr||ENSG00000065150.14	ENSG00000065150.14	IPO5	3utr|32
chr13	42895568	42895589	chr13:42895568-42895589:+:1.5620952077285412e-15	20	10	0.030398	4.68661	C	enriched	1.51715	1.27062	3utr;ENSG00000023516.7	3utr||ENSG00000023516.7	ENSG00000023516.7	AKAP11	3utr|21
chr13	53050020	53050122	chr13:53050020-53050122:+:2.3808694355507617e-39	62	49	0.032877	4.55219	C	enriched	1.48311	0.610105	3utr;ENSG00000136108.10	3utr||ENSG00000136108.10	ENSG00000136108.10	CKAP2	3utr|102
chr13	53039577	53039595	chr13:53039577-53039595:+:3.333387434778884e-17	21	11	0.033227	4.53402	C	enriched	1.47851	1.2035	CDS;ENSG00000136108.10	CDS||ENSG00000136108.10	ENSG00000136108.10	CKAP2	CDS|18
chr13	50592347	50592428	chr13:50592347-50592428:+:9.754016430694449e-09	16	7	0.03351	4.51951	C	enriched	1.47483	1.46326	3utr;ENSG00000204977.5||distintron;ENSG00000198553.4	3utr||ENSG00000204977.5	ENSG00000204977.5	TRIM13	3utr|81
chr13	53262351	53262394	chr13:53262351-53262394:+:6.4476438077176795e-12	16	7	0.03351	4.51951	C	enriched	1.47483	1.46326	3utr;ENSG00000165416.10	3utr||ENSG00000165416.10	ENSG00000165416.10	SUGT1	3utr|43
chr13	20656240	20656259	chr13:20656240-20656259:+:1.0350988702242167e-12	16	7	0.03351	4.51951	C	enriched	1.47483	1.46326	CDS;ENSG00000121741.12	CDS||ENSG00000121741.12	ENSG00000121741.12	ZMYM2	CDS|19
chr13	45563727	45563784	chr13:45563727-45563784:+:1.1978767371685284e-07	11	4	0.0370047	F	F	enriched	1.43174	1.73005	noncoding_distintron;lncRNA|lnc-GPALPP1-5||5utr;ENSG00000133114.13	5utr||ENSG00000133114.13	ENSG00000133114.13	GPALPP1	5utr|57
chr13	40229980	40230028	chr13:40229980-40230028:+:1.0496459803047869e-08	11	4	0.0370047	F	F	enriched	1.43174	1.73005	CDS;ENSG00000133103.12	CDS||ENSG00000133103.12	ENSG00000133103.12	COG6	CDS|37||5ss|11
chr13	73650086	73650128	chr13:73650086-73650128:+:1.7989514316562554e-07	11	4	0.0370047	F	F	enriched	1.43174	1.73005	3utr;ENSG00000102554.9	3utr||ENSG00000102554.9	ENSG00000102554.9	KLF5	3utr|42
chr13	111927101	111927136	chr13:111927101-111927136:+:4.255602143884559e-08	11	4	0.0370047	F	F	enriched	1.43174	1.73005	CDS;ENSG00000102606.13	CDS||ENSG00000102606.13	ENSG00000102606.13	ARHGEF7	CDS|35
chr13	48919321	48919325	chr13:48919321-48919325:+:1.543601673488078e-09	11	4	0.0370047	F	F	enriched	1.43174	1.73005	CDS;ENSG00000139687.9	CDS||ENSG00000139687.9	ENSG00000139687.9	RB1	CDS|4
chr13	42614727	42614898	chr13:42614727-42614898:+:3.947126305348469e-11	17	8	0.037831	4.31259	C	enriched	1.42215	1.35808	proxintron;ENSG00000102780.12	proxintron||ENSG00000102780.12	ENSG00000102780.12	DGKH	proxintron|36||distintron|135
chr13	99100953	99101016	chr13:99100953-99101016:+:1.2320557456709552e-19	23	13	0.038437	4.28558	C	enriched	1.41525	1.09374	3utr;ENSG00000152767.11	3utr||ENSG00000152767.11	ENSG00000152767.11	FARP1	3utr|63
chr13	113751689	113751771	chr13:113751689-113751771:+:3.4208034932787084e-11	13	5	0.039814	4.2258	C	enriched	1.39996	1.64913	3utr;ENSG00000126217.16	3utr||ENSG00000126217.16	ENSG00000126217.16	MCF2L	3utr|82
chr13	28830607	28830655	chr13:28830607-28830655:+:2.8506583491121565e-09	13	5	0.039814	4.2258	C	enriched	1.39996	1.64913	CDS;ENSG00000152520.9	CDS||ENSG00000152520.9	ENSG00000152520.9	PAN3	CDS|48
chr13	99017648	99017692	chr13:99017648-99017692:+:6.554623970784728e-10	13	5	0.039814	4.2258	C	enriched	1.39996	1.64913	CDS;ENSG00000152767.11	CDS||ENSG00000152767.11	ENSG00000152767.11	FARP1	CDS|44
chr13	98674357	98674442	chr13:98674357-98674442:+:1.563840286089283e-59	62	50	0.041549	4.15348	C	enriched	1.38144	0.580959	3utr;ENSG00000065150.14	3utr||ENSG00000065150.14	ENSG00000065150.14	IPO5	3utr|85
chr13	45606453	45606523	chr13:45606453-45606523:+:4.444051567196877e-14	18	9	0.041908	4.13893	C	enriched	1.3777	1.27062	noncoding_proxintron;lncRNA|lnc-GTF2F2-14||proxintron;ENSG00000133114.13	proxintron||ENSG00000133114.13	ENSG00000133114.13	GPALPP1	proxintron|70
chr13	45857653	45857698	chr13:45857653-45857698:+:3.8481226616567864e-15	18	9	0.041908	4.13893	C	enriched	1.3777	1.27062	CDS;ENSG00000188342.7	CDS||ENSG00000188342.7	ENSG00000188342.7	GTF2F2	3utr|1||CDS|44
chr13	98670741	98670768	chr13:98670741-98670768:+:2.1096087516065247e-14	18	9	0.041908	4.13893	C	enriched	1.3777	1.27062	CDS;ENSG00000065150.14	CDS||ENSG00000065150.14	ENSG00000065150.14	IPO5	CDS|27
chr13	100192969	100192993	chr13:100192969-100192993:+:1.4881885529072456e-15	18	9	0.041908	4.13893	C	enriched	1.3777	1.27062	CDS;ENSG00000125304.8	CDS||ENSG00000125304.8	ENSG00000125304.8	TM9SF2	CDS|24
chr13	114157811	114157821	chr13:114157811-114157821:+:2.6739232361632197e-16	18	9	0.041908	4.13893	C	enriched	1.3777	1.27062	CDS;ENSG00000150403.13	CDS||ENSG00000150403.13	ENSG00000150403.13	TMCO3	CDS|10
chr13	76397743	76397806	chr13:76397743-76397806:+:9.323621409099043e-07	9	3	0.0452208	F	F	enriched	1.34466	1.85558	CDS;ENSG00000136153.15	CDS||ENSG00000136153.15	ENSG00000136153.15	LMO7	CDS|63
chr13	32869747	32869807	chr13:32869747-32869807:+:2.7886089848252447e-07	9	3	0.0452208	F	F	enriched	1.34466	1.85558	3utr;ENSG00000073910.15	3utr||ENSG00000073910.15	ENSG00000073910.15	FRY	3utr|60
chr13	113533886	113533942	chr13:113533886-113533942:+:2.252555442505029e-05	9	3	0.0452208	F	F	enriched	1.34466	1.85558	distintron;ENSG00000068650.14	distintron||ENSG00000068650.14	ENSG00000068650.14	ATP11A	distintron|56
chr13	28009087	28009133	chr13:28009087-28009133:+:1.5933255972253913e-05	9	3	0.0452208	F	F	enriched	1.34466	1.85558	CDS;ENSG00000122034.8	CDS||ENSG00000122034.8	ENSG00000122034.8	GTF3A	CDS|46
chr13	99853126	99853168	chr13:99853126-99853168:+:2.0483276589514837e-06	9	3	0.0452208	F	F	enriched	1.34466	1.85558	CDS;ENSG00000134882.11	CDS||ENSG00000134882.11	ENSG00000134882.11	UBAC2	5utr|36||CDS|6
chr13	33344466	33344508	chr13:33344466-33344508:+:4.087764224395804e-06	9	3	0.0452208	F	F	enriched	1.34466	1.85558	CDS;ENSG00000083642.14	CDS||ENSG00000083642.14	ENSG00000083642.14	PDS5B	CDS|42
chr13	99063037	99063076	chr13:99063037-99063076:+:2.5417387494838824e-06	9	3	0.0452208	F	F	enriched	1.34466	1.85558	CDS;ENSG00000152767.11	CDS||ENSG00000152767.11	ENSG00000152767.11	FARP1	CDS|39
chr13	39613781	39613816	chr13:39613781-39613816:+:9.013333351817364e-05	9	3	0.0452208	F	F	enriched	1.34466	1.85558	CDS;ENSG00000188811.8	CDS||ENSG00000188811.8	ENSG00000188811.8	NHLRC3	CDS|35
chr13	37577070	37577102	chr13:37577070-37577102:+:4.662798812346833e-06	9	3	0.0452208	F	F	enriched	1.34466	1.85558	CDS;ENSG00000120699.8	CDS||ENSG00000120699.8	ENSG00000120699.8	EXOSC8	CDS|32
chr13	98865501	98865632	chr13:98865501-98865632:+:2.7255387694431846e-12	19	10	0.045726	3.99166	C	enriched	1.33984	1.19662	CDS;ENSG00000152767.11	CDS||ENSG00000152767.11	ENSG00000152767.11	FARP1	CDS|131
chr13	99043063	99043118	chr13:99043063-99043118:+:2.3720334436584336e-10	14	6	0.04635	3.96882	C	enriched	1.33395	1.49301	CDS;ENSG00000152767.11	CDS||ENSG00000152767.11	ENSG00000152767.11	FARP1	3ss|2||CDS|53
chr13	58299632	58299681	chr13:58299632-58299681:+:8.914296204589314e-12	14	6	0.04635	3.96882	C	enriched	1.33395	1.49301	3utr;ENSG00000118946.7	3utr||ENSG00000118946.7	ENSG00000118946.7	PCDH17	3utr|49
chr13	100215532	100215580	chr13:100215532-100215580:+:8.706783140163497e-24	27	17	0.047054	3.94346	C	enriched	1.3274	0.938043	3utr;ENSG00000125304.8	3utr||ENSG00000125304.8	ENSG00000125304.8	TM9SF2	3utr|48
chr13	100215332	100215367	chr13:100215332-100215367:+:1.655077259343361e-45	42	31	0.04792	3.91278	C	enriched	1.31948	0.70874	3utr;ENSG00000125304.8	3utr||ENSG00000125304.8	ENSG00000125304.8	TM9SF2	3utr|35
chr13	77575871	77575936	chr13:77575871-77575936:+:2.7080835572304077e-17	28	18	0.048854	3.88036	C	enriched	1.3111	0.908048	3utr;ENSG00000102805.9||noncoding_distintron;lncRNA|lnc-CLN5-5	3utr||ENSG00000102805.9	ENSG00000102805.9	CLN5	3utr|65
chr13	20637039	20637083	chr13:20637039-20637083:+:4.228114612022026e-14	20	11	0.049284	3.86567	C	enriched	1.30729	1.13311	CDS;ENSG00000121741.12	CDS||ENSG00000121741.12	ENSG00000121741.12	ZMYM2	CDS|44
chr13	35937133	35937203	chr13:35937133-35937203:+:6.9659664877076325e-06	8	2	0.0509162	F	F	enriched	1.29314	2.27062	distintron;ENSG00000172915.14	distintron||ENSG00000172915.14	ENSG00000172915.14	NBEA	distintron|70
chr13	39455283	39455339	chr13:39455283-39455339:+:2.0944242312194156e-06	8	2	0.0509162	F	F	enriched	1.29314	2.27062	3utr;ENSG00000150893.9	3utr||ENSG00000150893.9	ENSG00000150893.9	FREM2	3utr|56
chr13	61116956	61117007	chr13:61116956-61117007:+:7.250081489679496e-06	8	2	0.0509162	F	F	enriched	1.29314	2.27062	distintron;ENSG00000083544.9	distintron||ENSG00000083544.9	ENSG00000083544.9	TDRD3	distintron|51
chr13	99092930	99092975	chr13:99092930-99092975:+:2.9295230126089568e-05	8	2	0.0509162	F	F	enriched	1.29314	2.27062	CDS;ENSG00000152767.11	CDS||ENSG00000152767.11	ENSG00000152767.11	FARP1	CDS|45
chr13	48615180	48615221	chr13:48615180-48615221:+:9.987007358679842e-06	8	2	0.0509162	F	F	enriched	1.29314	2.27062	CDS;ENSG00000136159.3	CDS||ENSG00000136159.3	ENSG00000136159.3	NUDT15	CDS|41
chr13	99076825	99076853	chr13:99076825-99076853:+:1.0419968843284602e-05	8	2	0.0509162	F	F	enriched	1.29314	2.27062	CDS;ENSG00000152767.11	CDS||ENSG00000152767.11	ENSG00000152767.11	FARP1	CDS|28
chr13	28854640	28854666	chr13:28854640-28854666:+:1.3077659741712325e-05	8	2	0.0509162	F	F	enriched	1.29314	2.27062	CDS;ENSG00000152520.9	CDS||ENSG00000152520.9	ENSG00000152520.9	PAN3	CDS|26
chr13	21153338	21153422	chr13:21153338-21153422:+:0.0008159865037895809	6	1	0.0517163	F	F	enriched	1.28637	2.85558	distintron;ENSG00000032742.13	distintron||ENSG00000032742.13	ENSG00000032742.13	IFT88	distintron|84
chr13	78282526	78282608	chr13:78282526-78282608:+:0.003307581339349342	6	1	0.0517163	F	F	enriched	1.28637	2.85558	distintron;ENSG00000139737.17	distintron||ENSG00000139737.17	ENSG00000139737.17	SLAIN1	distintron|82
chr13	94487017	94487093	chr13:94487017-94487093:+:0.0007985703334421289	6	1	0.0517163	F	F	enriched	1.28637	2.85558	distintron;ENSG00000183098.6	distintron||ENSG00000183098.6	ENSG00000183098.6	GPC6	distintron|76
chr13	51854730	51854802	chr13:51854730-51854802:+:0.0003330463673404888	6	1	0.0517163	F	F	enriched	1.28637	2.85558	CDS;ENSG00000150510.11	CDS||ENSG00000150510.11	ENSG00000150510.11	FAM124A	CDS|72
chr13	113450015	113450084	chr13:113450015-113450084:+:0.002893078154619717	6	1	0.0517163	F	F	enriched	1.28637	2.85558	distintron;ENSG00000068650.14	distintron||ENSG00000068650.14	ENSG00000068650.14	ATP11A	distintron|69
chr13	49675081	49675147	chr13:49675081-49675147:+:0.001514643826414964	6	1	0.0517163	F	F	enriched	1.28637	2.85558	distintron;ENSG00000102531.12	distintron||ENSG00000102531.12	ENSG00000102531.12	FNDC3A	distintron|66
chr13	42779560	42779615	chr13:42779560-42779615:+:0.0006366445907678317	6	1	0.0517163	F	F	enriched	1.28637	2.85558	distintron;ENSG00000102780.12	distintron||ENSG00000102780.12	ENSG00000102780.12	DGKH	distintron|55
chr13	111290130	111290182	chr13:111290130-111290182:+:0.006774833390518322	6	1	0.0517163	F	F	enriched	1.28637	2.85558	proxintron;ENSG00000213995.7	proxintron||ENSG00000213995.7	ENSG00000213995.7	CARKD	proxintron|52
chr13	21186371	21186411	chr13:21186371-21186411:+:0.00034575695204327425	6	1	0.0517163	F	F	enriched	1.28637	2.85558	distintron;ENSG00000032742.13||noncoding_exon;ENSG00000222726.1	noncoding_exon||ENSG00000222726.1	ENSG00000222726.1	RNU2-7P	noncoding_exon|40
chr13	53205475	53205509	chr13:53205475-53205509:+:0.00044896620340458037	6	1	0.0517163	F	F	enriched	1.28637	2.85558	distintron;ENSG00000139675.10||noncoding_distintron;ENSG00000250299.1||noncoding_distintron;lncRNA|lnc-HNRNPA1L2-2	distintron||ENSG00000139675.10	ENSG00000139675.10	HNRNPA1L2	distintron|34
chr13	28754295	28754323	chr13:28754295-28754323:+:0.0005913696951709965	6	1	0.0517163	F	F	enriched	1.28637	2.85558	distintron;ENSG00000152520.9	distintron||ENSG00000152520.9	ENSG00000152520.9	PAN3	distintron|28
chr13	39454987	39455014	chr13:39454987-39455014:+:0.00010539099746173545	6	1	0.0517163	F	F	enriched	1.28637	2.85558	3utr;ENSG00000150893.9	3utr||ENSG00000150893.9	ENSG00000150893.9	FREM2	3utr|27
chr13	26020228	26020255	chr13:26020228-26020255:+:8.554242362959211e-05	6	1	0.0517163	F	F	enriched	1.28637	2.85558	distintron;ENSG00000132932.12	distintron||ENSG00000132932.12	ENSG00000132932.12	ATP8A2	distintron|27
chr13	26978367	26978393	chr13:26978367-26978393:+:0.00019873610726459516	6	1	0.0517163	F	F	enriched	1.28637	2.85558	3utr;ENSG00000132964.7	3utr||ENSG00000132964.7	ENSG00000132964.7	CDK8	3utr|26
chr13	58209085	58209106	chr13:58209085-58209106:+:0.00016700159816184938	6	1	0.0517163	F	F	enriched	1.28637	2.85558	CDS;ENSG00000118946.7	CDS||ENSG00000118946.7	ENSG00000118946.7	PCDH17	CDS|21
chr13	58207865	58207884	chr13:58207865-58207884:+:0.00015733320358624617	6	1	0.0517163	F	F	enriched	1.28637	2.85558	CDS;ENSG00000118946.7	CDS||ENSG00000118946.7	ENSG00000118946.7	PCDH17	CDS|19
chr13	109509303	109509321	chr13:109509303-109509321:+:9.525095772558589e-05	6	1	0.0517163	F	F	enriched	1.28637	2.85558	distintron;ENSG00000041515.11	distintron||ENSG00000041515.11	ENSG00000041515.11	MYO16	distintron|18
chr13	58300691	58300697	chr13:58300691-58300697:+:0.00010493311533319679	6	1	0.0517163	F	F	enriched	1.28637	2.85558	3utr;ENSG00000118946.7	3utr||ENSG00000118946.7	ENSG00000118946.7	PCDH17	3utr|6
chr13	21721503	21721556	chr13:21721503-21721556:+:1.7409575141674983e-21	30	20	0.05207	3.77353	C	enriched	1.28341	0.855581	noncoding_distintron;lncRNA|lnc-SAP18-2||3utr;ENSG00000150459.8	3utr||ENSG00000150459.8	ENSG00000150459.8	SAP18	3utr|53
chr13	40326419	40326506	chr13:40326419-40326506:+:5.550334630410185e-12	15	7	0.052437	3.76178	C	enriched	1.28036	1.37015	3utr;ENSG00000133103.12	3utr||ENSG00000133103.12	ENSG00000133103.12	COG6	3utr|87
chr13	80127058	80127101	chr13:80127058-80127101:+:2.2479722035048073e-12	15	7	0.052437	3.76178	C	enriched	1.28036	1.37015	3utr;ENSG00000102471.9	3utr||ENSG00000102471.9	ENSG00000102471.9	NDFIP2	3utr|43
chr13	103527683	103527722	chr13:103527683-103527722:+:1.0692889425275175e-09	15	7	0.052437	3.76178	C	enriched	1.28036	1.37015	CDS;ENSG00000134899.13	CDS||ENSG00000134899.13	ENSG00000134899.13	ERCC5	CDS|39
chr13	115092110	115092135	chr13:115092110-115092135:+:1.653392636642522e-08	15	7	0.052437	3.76178	C	enriched	1.28036	1.37015	3utr;ENSG00000198824.4	3utr||ENSG00000198824.4	ENSG00000198824.4	CHAMP1	3utr|25
chr13	20534139	20534162	chr13:20534139-20534162:+:3.074044584872992e-11	15	7	0.052437	3.76178	C	enriched	1.28036	1.37015	5utr;ENSG00000121741.12	5utr||ENSG00000121741.12	ENSG00000121741.12	ZMYM2	5utr|23
chr13	113538382	113538408	chr13:113538382-113538408:+:3.523529636258524e-19	21	12	0.052584	3.75708	C	enriched	1.27915	1.07797	3utr;ENSG00000068650.14	3utr||ENSG00000068650.14	ENSG00000068650.14	ATP11A	3utr|26
chr13	95056485	95056537	chr13:95056485-95056537:+:2.540510207434868e-32	32	22	0.054813	3.68776	C	enriched	1.26112	0.811187	3utr;ENSG00000183098.6	3utr||ENSG00000183098.6	ENSG00000183098.6	GPC6	3utr|52
chr13	39622424	39622515	chr13:39622424-39622515:+:6.538854260860746e-10	22	13	0.055636	3.66293	C	enriched	1.25464	1.02961	3utr;ENSG00000188811.8	3utr||ENSG00000188811.8	ENSG00000188811.8	NHLRC3	3utr|91
chr13	99091057	99091118	chr13:99091057-99091118:+:4.219397115855561e-12	16	8	0.058052	3.59218	C	enriched	1.23618	1.27062	CDS;ENSG00000152767.11	CDS||ENSG00000152767.11	ENSG00000152767.11	FARP1	CDS|61
chr13	114295143	114295195	chr13:114295143-114295195:+:3.0464042617564893e-19	23	14	0.058449	3.58086	C	enriched	1.23322	0.986825	3utr;ENSG00000198176.8	3utr||ENSG00000198176.8	ENSG00000198176.8	TFDP1	3utr|52
chr13	76397893	76398005	chr13:76397893-76398005:+:4.569896875305715e-07	10	4	0.0609464	F	F	enriched	1.21505	1.59255	CDS;ENSG00000136153.15	CDS||ENSG00000136153.15	ENSG00000136153.15	LMO7	CDS|112
chr13	113440018	113440105	chr13:113440018-113440105:+:2.7846469052480918e-05	10	4	0.0609464	F	F	enriched	1.21505	1.59255	proxintron;ENSG00000068650.14	proxintron||ENSG00000068650.14	ENSG00000068650.14	ATP11A	distintron|33||proxintron|54
chr13	73321004	73321068	chr13:73321004-73321068:+:1.053243210107408e-06	10	4	0.0609464	F	F	enriched	1.21505	1.59255	CDS;ENSG00000136122.11	CDS||ENSG00000136122.11	ENSG00000136122.11	BORA	CDS|64
chr13	61109241	61109289	chr13:61109241-61109289:+:9.112607834393554e-08	10	4	0.0609464	F	F	enriched	1.21505	1.59255	CDS;ENSG00000083544.9	CDS||ENSG00000083544.9	ENSG00000083544.9	TDRD3	CDS|48
chr13	39618254	39618300	chr13:39618254-39618300:+:5.279060316878393e-05	10	4	0.0609464	F	F	enriched	1.21505	1.59255	CDS;ENSG00000188811.8	CDS||ENSG00000188811.8	ENSG00000188811.8	NHLRC3	CDS|46
chr13	33233291	33233317	chr13:33233291-33233317:+:1.5192151620429142e-07	10	4	0.0609464	F	F	enriched	1.21505	1.59255	CDS;ENSG00000083642.14	CDS||ENSG00000083642.14	ENSG00000083642.14	PDS5B	CDS|26
chr13	100888095	100888120	chr13:100888095-100888120:+:4.143874962234222e-08	10	4	0.0609464	F	F	enriched	1.21505	1.59255	CDS;ENSG00000175198.10	CDS||ENSG00000175198.10	ENSG00000175198.10	PCCA	CDS|25
chr13	33327634	33327658	chr13:33327634-33327658:+:1.2750587398908267e-07	10	4	0.0609464	F	F	enriched	1.21505	1.59255	CDS;ENSG00000083642.14	CDS||ENSG00000083642.14	ENSG00000083642.14	PDS5B	CDS|24
chr13	31216766	31216773	chr13:31216766-31216773:+:3.3623083814650096e-08	10	4	0.0609464	F	F	enriched	1.21505	1.59255	CDS;ENSG00000132952.7	CDS||ENSG00000132952.7	ENSG00000132952.7	USPL1	CDS|7
chr13	20534098	20534115	chr13:20534098-20534115:+:4.8772792623243205e-14	17	9	0.063199	3.45139	C	enriched	1.19929	1.18816	5utr;ENSG00000121741.12	5utr||ENSG00000121741.12	ENSG00000121741.12	ZMYM2	5utr|17
chr13	113918253	113918305	chr13:113918253-113918305:+:4.449588237907217e-17	25	16	0.063409	3.44591	C	enriched	1.19785	0.914475	3utr;ENSG00000139842.10	3utr||ENSG00000139842.10	ENSG00000139842.10	CUL4A	3utr|52
chr13	113973814	113973843	chr13:113973814-113973843:+:3.4630252855041244e-16	25	16	0.063409	3.44591	C	enriched	1.19785	0.914475	noncoding_distintron;lncRNA|GRTP1-AS1||CDS;ENSG00000185896.9	CDS||ENSG00000185896.9	ENSG00000185896.9	LAMP1	CDS|29
chr13	103513963	103514008	chr13:103513963-103514008:+:9.005969591237521e-07	12	5	0.064474	3.41839	C	enriched	1.19062	1.53365	CDS;ENSG00000270181.1||CDS;ENSG00000134899.13	CDS||ENSG00000270181.1||ENSG00000134899.13	ENSG00000270181.1||ENSG00000134899.13	BIVM-ERCC5|ERCC5	CDS|45
chr13	45604223	45604264	chr13:45604223-45604264:+:4.165128825465078e-09	12	5	0.064474	3.41839	C	enriched	1.19062	1.53365	3utr;ENSG00000133114.13	3utr||ENSG00000133114.13	ENSG00000133114.13	GPALPP1	3utr|41
chr13	29252176	29252194	chr13:29252176-29252194:+:1.101517932358075e-09	12	5	0.064474	3.41839	C	enriched	1.19062	1.53365	CDS;ENSG00000132963.7	CDS||ENSG00000132963.7	ENSG00000132963.7	POMP	CDS|18
chr13	98658422	98658474	chr13:98658422-98658474:+:1.76143631018297e-21	27	18	0.067565	3.34122	C	enriched	1.17028	0.855581	CDS;ENSG00000065150.14	CDS||ENSG00000065150.14	ENSG00000065150.14	IPO5	CDS|52
chr13	99030071	99030124	chr13:99030071-99030124:+:1.3561695939632628e-14	18	10	0.067894	3.33323	C	enriched	1.16817	1.11862	CDS;ENSG00000152767.11||noncoding_proxintron;lncRNA|lnc-IPO5-5	CDS||ENSG00000152767.11	ENSG00000152767.11	FARP1	3ss|3||CDS|50
chr13	45781573	45781616	chr13:45781573-45781616:+:2.98785016437041e-15	18	10	0.067894	3.33323	C	enriched	1.16817	1.11862	CDS;ENSG00000188342.7	CDS||ENSG00000188342.7	ENSG00000188342.7	GTF2F2	CDS|43
chr13	98662358	98662384	chr13:98662358-98662384:+:1.6509235834799437e-14	18	10	0.067894	3.33323	C	enriched	1.16817	1.11862	CDS;ENSG00000065150.14	CDS||ENSG00000065150.14	ENSG00000065150.14	IPO5	CDS|26
chr13	20593731	20593758	chr13:20593731-20593758:+:6.1888889536516194e-15	19	11	0.072161	3.23318	C	enriched	1.1417	1.05911	CDS;ENSG00000121741.12	CDS||ENSG00000121741.12	ENSG00000121741.12	ZMYM2	CDS|27
chr13	115070959	115071020	chr13:115070959-115071020:+:2.016074949272833e-06	13	6	0.073138	3.21116	C	enriched	1.13586	1.3861	3utr;ENSG00000169062.10	3utr||ENSG00000169062.10	ENSG00000169062.10	UPF3A	3utr|61
chr13	25916002	25916061	chr13:25916002-25916061:+:7.71894629721104e-08	13	6	0.073138	3.21116	C	enriched	1.13586	1.3861	3utr;ENSG00000139496.11	3utr||ENSG00000139496.11	ENSG00000139496.11	NUPL1	3utr|59
chr13	73409390	73409434	chr13:73409390-73409434:+:9.865490247341599e-11	13	6	0.073138	3.21116	C	enriched	1.13586	1.3861	CDS;ENSG00000083535.11	CDS||ENSG00000083535.11	ENSG00000083535.11	PIBF1	CDS|44
chr13	28241449	28241492	chr13:28241449-28241492:+:8.490728518329131e-10	13	6	0.073138	3.21116	C	enriched	1.13586	1.3861	3utr;ENSG00000186184.11	3utr||ENSG00000186184.11	ENSG00000186184.11	POLR1D	3utr|43
chr13	45710887	45710921	chr13:45710887-45710921:+:2.675953980025835e-10	13	6	0.073138	3.21116	C	enriched	1.13586	1.3861	CDS;ENSG00000188342.7	CDS||ENSG00000188342.7	ENSG00000188342.7	GTF2F2	CDS|34
chr13	28869418	28869452	chr13:28869418-28869452:+:6.071190643653945e-09	13	6	0.073138	3.21116	C	enriched	1.13586	1.3861	3utr;ENSG00000152520.9	3utr||ENSG00000152520.9	ENSG00000152520.9	PAN3	3utr|34
chr13	115010213	115010236	chr13:115010213-115010236:+:1.208435069173784e-09	13	6	0.073138	3.21116	C	enriched	1.13586	1.3861	proxintron;ENSG00000130177.10||miRNA_proximal;MI0019131	miRNA_proximal||MI0019131	MI0019131	hsa-mir-548ar	miRNA_proximal|23
chr13	39622220	39622326	chr13:39622220-39622326:+:1.3034050589561932e-15	31	22	0.073854	3.19523	C	enriched	1.13163	0.765383	3utr;ENSG00000188811.8	3utr||ENSG00000188811.8	ENSG00000188811.8	NHLRC3	3utr|106
chr13	111904422	111904535	chr13:111904422-111904535:+:0.0008075862184920688	8	3	0.0768767	F	F	enriched	1.11421	1.68566	distintron;ENSG00000102606.13	distintron||ENSG00000102606.13	ENSG00000102606.13	ARHGEF7	distintron|113
chr13	109475498	109475609	chr13:109475498-109475609:+:3.033326034540963e-06	8	3	0.0768767	F	F	enriched	1.11421	1.68566	CDS;ENSG00000041515.11	CDS||ENSG00000041515.11	ENSG00000041515.11	MYO16	CDS|111
chr13	113350740	113350832	chr13:113350740-113350832:+:0.0007403930603079614	8	3	0.0768767	F	F	enriched	1.11421	1.68566	distintron;ENSG00000068650.14	distintron||ENSG00000068650.14	ENSG00000068650.14	ATP11A	distintron|92
chr13	24166421	24166489	chr13:24166421-24166489:+:0.00014095815217936465	8	3	0.0768767	F	F	enriched	1.11421	1.68566	distintron;ENSG00000127863.11	distintron||ENSG00000127863.11	ENSG00000127863.11	TNFRSF19	distintron|68
chr13	24835565	24835630	chr13:24835565-24835630:+:0.0001545758915000672	8	3	0.0768767	F	F	enriched	1.11421	1.68566	distintron;ENSG00000182957.11||noncoding_distintron;ENSG00000273167.1	distintron||ENSG00000182957.11	ENSG00000182957.11	SPATA13	distintron|65
chr13	37582869	37582917	chr13:37582869-37582917:+:9.933081952199653e-05	8	3	0.0768767	F	F	enriched	1.11421	1.68566	CDS;ENSG00000120699.8	CDS||ENSG00000120699.8	ENSG00000120699.8	EXOSC8	CDS|48
chr13	40261847	40261889	chr13:40261847-40261889:+:5.840782440438291e-06	8	3	0.0768767	F	F	enriched	1.11421	1.68566	CDS;ENSG00000133103.12	CDS||ENSG00000133103.12	ENSG00000133103.12	COG6	CDS|42
chr13	111157788	111157822	chr13:111157788-111157822:+:0.0015783151988738283	8	3	0.0768767	F	F	enriched	1.11421	1.68566	distintron;ENSG00000134871.13	distintron||ENSG00000134871.13	ENSG00000134871.13	COL4A2	distintron|34
chr13	40325473	40325504	chr13:40325473-40325504:+:3.968904444720371e-06	8	3	0.0768767	F	F	enriched	1.11421	1.68566	3utr;ENSG00000133103.12	3utr||ENSG00000133103.12	ENSG00000133103.12	COG6	3utr|31
chr13	103289041	103289069	chr13:103289041-103289069:+:1.1106207521125194e-05	8	3	0.0768767	F	F	enriched	1.11421	1.68566	proxintron;ENSG00000134900.7	proxintron||ENSG00000134900.7	ENSG00000134900.7	TPP2	proxintron|28
chr13	33261274	33261292	chr13:33261274-33261292:+:5.565727250426623e-06	8	3	0.0768767	F	F	enriched	1.11421	1.68566	CDS;ENSG00000083642.14	CDS||ENSG00000083642.14	ENSG00000083642.14	PDS5B	CDS|18
chr13	103473476	103473484	chr13:103473476-103473484:+:4.068653584706097e-06	8	3	0.0768767	F	F	enriched	1.11421	1.68566	CDS;ENSG00000270181.1||CDS;ENSG00000134897.9	CDS||ENSG00000134897.9||ENSG00000270181.1	ENSG00000134897.9||ENSG00000270181.1	BIVM-ERCC5|BIVM	CDS|7||5ss|1
chr13	103486828	103486833	chr13:103486828-103486833:+:2.305073793304086e-06	8	3	0.0768767	F	F	enriched	1.11421	1.68566	CDS;ENSG00000270181.1||CDS;ENSG00000134897.9	CDS||ENSG00000270181.1||ENSG00000134897.9	ENSG00000270181.1||ENSG00000134897.9	BIVM|BIVM-ERCC5	CDS|5
chr13	20220609	20220666	chr13:20220609-20220666:+:2.682643034786898e-10	14	7	0.080898	3.04676	C	enriched	1.09206	1.27062	CDS;ENSG00000196199.9	CDS||ENSG00000196199.9	ENSG00000196199.9	MPHOSPH8	CDS|57
chr13	77574608	77574640	chr13:77574608-77574640:+:1.9087332110268745e-08	14	7	0.080898	3.04676	C	enriched	1.09206	1.27062	CDS;ENSG00000102805.9||noncoding_distintron;lncRNA|lnc-CLN5-5	CDS||ENSG00000102805.9	ENSG00000102805.9	CLN5	CDS|32
chr13	49710555	49710561	chr13:49710555-49710561:+:1.0179174844511376e-12	14	7	0.080898	3.04676	C	enriched	1.09206	1.27062	CDS;ENSG00000102531.12	CDS||ENSG00000102531.12	ENSG00000102531.12	FNDC3A	CDS|6
chr13	113864387	113864391	chr13:113864387-113864391:+:2.5283655868409143e-12	14	7	0.080898	3.04676	C	enriched	1.09206	1.27062	CDS;ENSG00000139842.10	CDS||ENSG00000139842.10	ENSG00000139842.10	CUL4A	CDS|4
chr13	35516590	35516656	chr13:35516590-35516656:+:4.744337175403551e-13	15	8	0.087813	2.91402	C	enriched	1.05644	1.17751	5utr;ENSG00000172915.14	5utr||ENSG00000172915.14	ENSG00000172915.14	NBEA	5utr|66
chr13	98672007	98672022	chr13:98672007-98672022:+:1.948318803654758e-12	15	8	0.087813	2.91402	C	enriched	1.05644	1.17751	CDS;ENSG00000065150.14	CDS||ENSG00000065150.14	ENSG00000065150.14	IPO5	CDS|15
chr13	24174728	24174795	chr13:24174728-24174795:+:0.002530798612781905	7	2	0.0888029	F	F	enriched	1.05157	2.07797	distintron;ENSG00000127863.11	distintron||ENSG00000127863.11	ENSG00000127863.11	TNFRSF19	distintron|67
chr13	45844505	45844570	chr13:45844505-45844570:+:0.00038952261662080845	7	2	0.0888029	F	F	enriched	1.05157	2.07797	distintron;ENSG00000188342.7	distintron||ENSG00000188342.7	ENSG00000188342.7	GTF2F2	distintron|65
chr13	24553971	24554035	chr13:24553971-24554035:+:0.0001024832300145484	7	2	0.0888029	F	F	enriched	1.05157	2.07797	5utr;ENSG00000182957.11||noncoding_exon;ENSG00000228741.2||noncoding_exon;lncRNA|lnc-PCOTH-2||noncoding_exon;ENSG00000273167.1	5utr||ENSG00000182957.11	ENSG00000182957.11	SPATA13	5utr|64
chr13	35617159	35617220	chr13:35617159-35617220:+:4.230172911021227e-05	7	2	0.0888029	F	F	enriched	1.05157	2.07797	distintron;ENSG00000172915.14	distintron||ENSG00000172915.14	ENSG00000172915.14	NBEA	distintron|61
chr13	45959250	45959310	chr13:45959250-45959310:+:0.001688261729489636	7	2	0.0888029	F	F	enriched	1.05157	2.07797	noncoding_distintron;ENSG00000170919.11||noncoding_exon;lncRNA|TPT1-AS1	noncoding_exon||lncRNA|TPT1-AS1	lncRNA|TPT1-AS1	TPT1-AS1	noncoding_exon|60
chr13	76408454	76408507	chr13:76408454-76408507:+:4.268540795773075e-05	7	2	0.0888029	F	F	enriched	1.05157	2.07797	CDS;ENSG00000136153.15	CDS||ENSG00000136153.15	ENSG00000136153.15	LMO7	CDS|53
chr13	45953845	45953889	chr13:45953845-45953889:+:0.0002444148049985426	7	2	0.0888029	F	F	enriched	1.05157	2.07797	noncoding_exon;lncRNA|TPT1-AS1||noncoding_exon;ENSG00000170919.11	noncoding_exon||ENSG00000170919.11||lncRNA|TPT1-AS1	ENSG00000170919.11||lncRNA|TPT1-AS1	TPT1-AS1	noncoding_exon|44
chr13	53216644	53216684	chr13:53216644-53216684:+:0.00010838372188940163	7	2	0.0888029	F	F	enriched	1.05157	2.07797	CDS;ENSG00000139675.10	CDS||ENSG00000139675.10	ENSG00000139675.10	HNRNPA1L2	CDS|40
chr13	73505367	73505391	chr13:73505367-73505391:+:2.7372815292584934e-05	7	2	0.0888029	F	F	enriched	1.05157	2.07797	CDS;ENSG00000083535.11	CDS||ENSG00000083535.11	ENSG00000083535.11	PIBF1	CDS|24
chr13	42761185	42761206	chr13:42761185-42761206:+:2.4602455291998614e-05	7	2	0.0888029	F	F	enriched	1.05157	2.07797	CDS;ENSG00000102780.12	CDS||ENSG00000102780.12	ENSG00000102780.12	DGKH	CDS|21
chr13	61041386	61041403	chr13:61041386-61041403:+:1.8968752515360025e-05	7	2	0.0888029	F	F	enriched	1.05157	2.07797	CDS;ENSG00000083544.9	CDS||ENSG00000083544.9	ENSG00000083544.9	TDRD3	CDS|17
chr13	103271078	103271091	chr13:103271078-103271091:+:2.931817048200932e-05	7	2	0.0888029	F	F	enriched	1.05157	2.07797	CDS;ENSG00000134900.7	CDS||ENSG00000134900.7	ENSG00000134900.7	TPP2	CDS|13
chr13	21157095	21157107	chr13:21157095-21157107:+:1.8671002769074613e-05	7	2	0.0888029	F	F	enriched	1.05157	2.07797	CDS;ENSG00000032742.13	CDS||ENSG00000032742.13	ENSG00000032742.13	IFT88	CDS|12
chr13	80095079	80095085	chr13:80095079-80095085:+:1.5534113543203943e-05	7	2	0.0888029	F	F	enriched	1.05157	2.07797	CDS;ENSG00000102471.9	CDS||ENSG00000102471.9	ENSG00000102471.9	NDFIP2	CDS|6
chr13	103299556	103299558	chr13:103299556-103299558:+:1.30366535804772e-05	7	2	0.0888029	F	F	enriched	1.05157	2.07797	CDS;ENSG00000134900.7	CDS||ENSG00000134900.7	ENSG00000134900.7	TPP2	CDS|2
chr13	103281355	103281451	chr13:103281355-103281451:+:0.017221689028946146	5	1	0.0981329	F	F	enriched	1.00819	2.59255	proxintron;ENSG00000134900.7	proxintron||ENSG00000134900.7	ENSG00000134900.7	TPP2	proxintron|96
chr13	21236013	21236094	chr13:21236013-21236094:+:0.00532065018366801	5	1	0.0981329	F	F	enriched	1.00819	2.59255	distintron;ENSG00000032742.13	distintron||ENSG00000032742.13	ENSG00000032742.13	IFT88	distintron|81
chr13	41383678	41383747	chr13:41383678-41383747:+:0.0015614979996584344	5	1	0.0981329	F	F	enriched	1.00819	2.59255	CDS;ENSG00000102743.10	CDS||ENSG00000102743.10	ENSG00000102743.10	SLC25A15	CDS|69
chr13	42622144	42622210	chr13:42622144-42622210:+:0.0042500398397888285	5	1	0.0981329	F	F	enriched	1.00819	2.59255	distintron;ENSG00000102780.12	distintron||ENSG00000102780.12	ENSG00000102780.12	DGKH	distintron|66
chr13	28827154	28827218	chr13:28827154-28827218:+:0.01228964836230552	5	1	0.0981329	F	F	enriched	1.00819	2.59255	distintron;ENSG00000152520.9	distintron||ENSG00000152520.9	ENSG00000152520.9	PAN3	distintron|64
chr13	28735470	28735533	chr13:28735470-28735533:+:0.010367634317330144	5	1	0.0981329	F	F	enriched	1.00819	2.59255	distintron;ENSG00000152520.9	distintron||ENSG00000152520.9	ENSG00000152520.9	PAN3	distintron|63
chr13	76212441	76212503	chr13:76212441-76212503:+:0.0015845673593325677	5	1	0.0981329	F	F	enriched	1.00819	2.59255	noncoding_distintron;ENSG00000261553.1||distintron;ENSG00000136153.15	distintron||ENSG00000136153.15	ENSG00000136153.15	LMO7	distintron|62
chr13	39263233	39263294	chr13:39263233-39263294:+:0.0009111410606158815	5	1	0.0981329	F	F	enriched	1.00819	2.59255	CDS;ENSG00000150893.9	CDS||ENSG00000150893.9	ENSG00000150893.9	FREM2	CDS|61
chr13	100020476	100020536	chr13:100020476-100020536:+:0.005147187175307269	5	1	0.0981329	F	F	enriched	1.00819	2.59255	proxintron;ENSG00000134882.11	proxintron||ENSG00000134882.11	ENSG00000134882.11	UBAC2	proxintron|60
chr13	73439965	73440024	chr13:73439965-73440024:+:0.0027651308534755365	5	1	0.0981329	F	F	enriched	1.00819	2.59255	distintron;ENSG00000083535.11	distintron||ENSG00000083535.11	ENSG00000083535.11	PIBF1	distintron|59
chr13	51825904	51825962	chr13:51825904-51825962:+:0.0015561121721023722	5	1	0.0981329	F	F	enriched	1.00819	2.59255	CDS;ENSG00000150510.11	CDS||ENSG00000150510.11	ENSG00000150510.11	FAM124A	CDS|58
chr13	33340205	33340261	chr13:33340205-33340261:+:0.003187913692239574	5	1	0.0981329	F	F	enriched	1.00819	2.59255	distintron;ENSG00000083642.14	distintron||ENSG00000083642.14	ENSG00000083642.14	PDS5B	distintron|56
chr13	46107794	46107849	chr13:46107794-46107849:+:0.005200954751352086	5	1	0.0981329	F	F	enriched	1.00819	2.59255	distintron;ENSG00000136152.10	distintron||ENSG00000136152.10	ENSG00000136152.10	COG3	distintron|55
chr13	42769824	42769878	chr13:42769824-42769878:+:0.0031820213081668373	5	1	0.0981329	F	F	enriched	1.00819	2.59255	distintron;ENSG00000102780.12	distintron||ENSG00000102780.12	ENSG00000102780.12	DGKH	distintron|54
chr13	76129548	76129601	chr13:76129548-76129601:+:0.001499406787030232	5	1	0.0981329	F	F	enriched	1.00819	2.59255	noncoding_distintron;ENSG00000261553.1||distintron;ENSG00000118939.13	distintron||ENSG00000118939.13	ENSG00000118939.13	UCHL3	distintron|53
chr13	111840713	111840765	chr13:111840713-111840765:+:0.006784013959486808	5	1	0.0981329	F	F	enriched	1.00819	2.59255	distintron;ENSG00000102606.13	distintron||ENSG00000102606.13	ENSG00000102606.13	ARHGEF7	distintron|52
chr13	100171181	100171232	chr13:100171181-100171232:+:0.0028195105141789324	5	1	0.0981329	F	F	enriched	1.00819	2.59255	distintron;ENSG00000125304.8	distintron||ENSG00000125304.8	ENSG00000125304.8	TM9SF2	distintron|51
chr13	52036461	52036510	chr13:52036461-52036510:+:0.0007899120119546848	5	1	0.0981329	F	F	enriched	1.00819	2.59255	noncoding_exon;ENSG00000236778.3||noncoding_exon;lncRNA|INTS6-AS1	noncoding_exon||ENSG00000236778.3||lncRNA|INTS6-AS1	ENSG00000236778.3||lncRNA|INTS6-AS1	INTS6-AS1	noncoding_exon|49
chr13	61109872	61109919	chr13:61109872-61109919:+:0.0017814491335171382	5	1	0.0981329	F	F	enriched	1.00819	2.59255	distintron;ENSG00000083544.9	distintron||ENSG00000083544.9	ENSG00000083544.9	TDRD3	distintron|47
chr13	32910602	32910649	chr13:32910602-32910649:+:0.0017463438276385205	5	1	0.0981329	F	F	enriched	1.00819	2.59255	CDS;ENSG00000139618.10	CDS||ENSG00000139618.10	ENSG00000139618.10	BRCA2	CDS|47
chr13	99979820	99979865	chr13:99979820-99979865:+:0.0033361820715939847	5	1	0.0981329	F	F	enriched	1.00819	2.59255	distintron;ENSG00000134882.11	distintron||ENSG00000134882.11	ENSG00000134882.11	UBAC2	distintron|45
chr13	76335099	76335143	chr13:76335099-76335143:+:0.0012240960423554304	5	1	0.0981329	F	F	enriched	1.00819	2.59255	CDS;ENSG00000136153.15||noncoding_exon;ENSG00000261553.1	CDS||ENSG00000136153.15	ENSG00000136153.15	LMO7	CDS|44
chr13	51528046	51528090	chr13:51528046-51528090:+:0.001850735643695804	5	1	0.0981329	F	F	enriched	1.00819	2.59255	CDS;ENSG00000136104.14	CDS||ENSG00000136104.14	ENSG00000136104.14	RNASEH2B	CDS|44
chr13	114195636	114195679	chr13:114195636-114195679:+:0.002921338046237369	5	1	0.0981329	F	F	enriched	1.00819	2.59255	distintron;ENSG00000150403.13	distintron||ENSG00000150403.13	ENSG00000150403.13	TMCO3	distintron|43
chr13	114277870	114277912	chr13:114277870-114277912:+:0.00666105486559009	5	1	0.0981329	F	F	enriched	1.00819	2.59255	proxintron;ENSG00000198176.8	proxintron||ENSG00000198176.8	ENSG00000198176.8	TFDP1	proxintron|42
chr13	49841939	49841979	chr13:49841939-49841979:+:0.0010205687273715143	5	1	0.0981329	F	F	enriched	1.00819	2.59255	CDS;ENSG00000102543.10	CDS||ENSG00000102543.10	ENSG00000102543.10	CDADC1	CDS|40
chr13	52328507	52328546	chr13:52328507-52328546:+:0.003582316254932827	5	1	0.0981329	F	F	enriched	1.00819	2.59255	distintron;ENSG00000139668.7	distintron||ENSG00000139668.7	ENSG00000139668.7	WDFY2	distintron|39
chr13	103273379	103273411	chr13:103273379-103273411:+:0.0026477288535625278	5	1	0.0981329	F	F	enriched	1.00819	2.59255	distintron;ENSG00000134900.7	distintron||ENSG00000134900.7	ENSG00000134900.7	TPP2	distintron|32
chr13	20234791	20234823	chr13:20234791-20234823:+:0.002803553626077272	5	1	0.0981329	F	F	enriched	1.00819	2.59255	distintron;ENSG00000196199.9	distintron||ENSG00000196199.9	ENSG00000196199.9	MPHOSPH8	distintron|32
chr13	76432744	76432774	chr13:76432744-76432774:+:0.0011052794514840446	5	1	0.0981329	F	F	enriched	1.00819	2.59255	3utr;ENSG00000136153.15	3utr||ENSG00000136153.15	ENSG00000136153.15	LMO7	3utr|30
chr13	33314855	33314882	chr13:33314855-33314882:+:0.002451860544896695	5	1	0.0981329	F	F	enriched	1.00819	2.59255	proxintron;ENSG00000083642.14	proxintron||ENSG00000083642.14	ENSG00000083642.14	PDS5B	proxintron|27
chr13	73320808	73320832	chr13:73320808-73320832:+:0.0017140893481820442	5	1	0.0981329	F	F	enriched	1.00819	2.59255	CDS;ENSG00000136122.11	CDS||ENSG00000136122.11	ENSG00000136122.11	BORA	CDS|24
chr13	47303096	47303120	chr13:47303096-47303120:+:0.0011859895544122354	5	1	0.0981329	F	F	enriched	1.00819	2.59255	CDS;ENSG00000136141.10	CDS||ENSG00000136141.10	ENSG00000136141.10	LRCH1	CDS|24
chr13	48947930	48947949	chr13:48947930-48947949:+:0.0016976668771199676	5	1	0.0981329	F	F	enriched	1.00819	2.59255	proxintron;ENSG00000139687.9	proxintron||ENSG00000139687.9	ENSG00000139687.9	RB1	proxintron|19
chr13	32912550	32912569	chr13:32912550-32912569:+:0.0009625899091229334	5	1	0.0981329	F	F	enriched	1.00819	2.59255	CDS;ENSG00000139618.10	CDS||ENSG00000139618.10	ENSG00000139618.10	BRCA2	CDS|19
chr13	113751482	113751499	chr13:113751482-113751499:+:0.0007147035275056943	5	1	0.0981329	F	F	enriched	1.00819	2.59255	3utr;ENSG00000126217.16	3utr||ENSG00000126217.16	ENSG00000126217.16	MCF2L	3utr|17
chr13	39455090	39455107	chr13:39455090-39455107:+:0.0006756283911463543	5	1	0.0981329	F	F	enriched	1.00819	2.59255	3utr;ENSG00000150893.9	3utr||ENSG00000150893.9	ENSG00000150893.9	FREM2	3utr|17
chr13	47308055	47308067	chr13:47308055-47308067:+:0.0008628550277150004	5	1	0.0981329	F	F	enriched	1.00819	2.59255	CDS;ENSG00000136141.10	CDS||ENSG00000136141.10	ENSG00000136141.10	LRCH1	CDS|12
chr13	46110319	46110330	chr13:46110319-46110330:+:0.001049992063749209	5	1	0.0981329	F	F	enriched	1.00819	2.59255	3utr;ENSG00000136152.10	3utr||ENSG00000136152.10	ENSG00000136152.10	COG3	3utr|11
chr13	35615136	35615147	chr13:35615136-35615147:+:0.0007387228175531583	5	1	0.0981329	F	F	enriched	1.00819	2.59255	CDS;ENSG00000172915.14	CDS||ENSG00000172915.14	ENSG00000172915.14	NBEA	CDS|11
chr13	42772624	42772632	chr13:42772624-42772632:+:0.0008216046320105502	5	1	0.0981329	F	F	enriched	1.00819	2.59255	CDS;ENSG00000102780.12	CDS||ENSG00000102780.12	ENSG00000102780.12	DGKH	CDS|8
chr13	58206248	58206251	chr13:58206248-58206251:+:0.0006647585821433865	5	1	0.0981329	F	F	enriched	1.00819	2.59255	noncoding_exon;ENSG00000118946.7	noncoding_exon||ENSG00000118946.7	ENSG00000118946.7	PCDH17	noncoding_exon|3
chr13	93880400	93880465	chr13:93880400-93880465:+:9.062296497851416e-06	9	4	0.0986272	F	F	enriched	1.006	1.44054	distintron;ENSG00000183098.6	distintron||ENSG00000183098.6	ENSG00000183098.6	GPC6	distintron|65
chr13	47326829	47326893	chr13:47326829-47326893:+:1.9480002414938458e-06	9	4	0.0986272	F	F	enriched	1.006	1.44054	3utr;ENSG00000136141.10	3utr||ENSG00000136141.10	ENSG00000136141.10	LRCH1	3utr|64
chr13	32972462	32972526	chr13:32972462-32972526:+:1.351886034025937e-06	9	4	0.0986272	F	F	enriched	1.006	1.44054	CDS;ENSG00000139618.10	CDS||ENSG00000139618.10	ENSG00000139618.10	BRCA2	CDS|64
chr13	113890634	113890683	chr13:113890634-113890683:+:0.00042927616520200776	9	4	0.0986272	F	F	enriched	1.006	1.44054	proxintron;ENSG00000139842.10	proxintron||ENSG00000139842.10	ENSG00000139842.10	CUL4A	proxintron|47||distintron|2
chr13	61084786	61084832	chr13:61084786-61084832:+:7.555167834838419e-07	9	4	0.0986272	F	F	enriched	1.006	1.44054	CDS;ENSG00000083544.9	CDS||ENSG00000083544.9	ENSG00000083544.9	TDRD3	CDS|46
chr13	73633154	73633192	chr13:73633154-73633192:+:6.560923327444494e-06	9	4	0.0986272	F	F	enriched	1.006	1.44054	5utr;ENSG00000102554.9	5utr||ENSG00000102554.9	ENSG00000102554.9	KLF5	5utr|38
chr13	41950903	41950936	chr13:41950903-41950936:+:1.494078142108248e-06	9	4	0.0986272	F	F	enriched	1.006	1.44054	3utr;ENSG00000172766.14	3utr||ENSG00000172766.14	ENSG00000172766.14	NAA16	3utr|33
chr13	35730320	35730344	chr13:35730320-35730344:+:2.434607535317225e-07	9	4	0.0986272	F	F	enriched	1.006	1.44054	CDS;ENSG00000172915.14	CDS||ENSG00000172915.14	ENSG00000172915.14	NBEA	CDS|24
chr13	50588810	50588820	chr13:50588810-50588820:+:2.62265230279617e-06	9	4	0.0986272	F	F	enriched	1.006	1.44054	3utr;ENSG00000204977.5	3utr||ENSG00000204977.5	ENSG00000204977.5	TRIM13	3utr|10
chr13	45827018	45827027	chr13:45827018-45827027:+:2.779073852300919e-07	9	4	0.0986272	F	F	enriched	1.006	1.44054	CDS;ENSG00000188342.7	CDS||ENSG00000188342.7	ENSG00000188342.7	GTF2F2	CDS|9
chr13	24248110	24248125	chr13:24248110-24248125:+:3.473322000740121e-31	31	23	0.09956	2.71258	C	enriched	1.00192	0.701253	3utr;ENSG00000127863.11	3utr||ENSG00000127863.11	ENSG00000127863.11	TNFRSF19	3utr|15
chr13	100215262	100215332	chr13:100215262-100215332:+:2.7248121213276855e-56	54	46	0.10052	2.69732	C	enriched	0.997748	0.501944	3utr;ENSG00000125304.8	3utr||ENSG00000125304.8	ENSG00000125304.8	TM9SF2	3utr|70
chr13	115047725	115047777	chr13:115047725-115047777:+:2.485803673689906e-05	11	5	0.10285	2.66084	C	enriched	0.987796	1.40812	proxintron;ENSG00000169062.10	proxintron||ENSG00000169062.10	ENSG00000169062.10	UPF3A	proxintron|52
chr13	21148561	21148612	chr13:21148561-21148612:+:2.271885252657784e-08	11	5	0.10285	2.66084	C	enriched	0.987796	1.40812	CDS;ENSG00000032742.13	CDS||ENSG00000032742.13	ENSG00000032742.13	IFT88	CDS|51
chr13	103528084	103528134	chr13:103528084-103528134:+:9.331632064097563e-06	11	5	0.10285	2.66084	C	enriched	0.987796	1.40812	CDS;ENSG00000134899.13	CDS||ENSG00000134899.13	ENSG00000134899.13	ERCC5	CDS|50
chr13	20242588	20242630	chr13:20242588-20242630:+:5.584131059111294e-08	11	5	0.10285	2.66084	C	enriched	0.987796	1.40812	CDS;ENSG00000196199.9	CDS||ENSG00000196199.9	ENSG00000196199.9	MPHOSPH8	CDS|42
chr13	33233367	33233404	chr13:33233367-33233404:+:4.466490741297864e-08	11	5	0.10285	2.66084	C	enriched	0.987796	1.40812	CDS;ENSG00000083642.14	CDS||ENSG00000083642.14	ENSG00000083642.14	PDS5B	CDS|37
chr13	103506106	103506155	chr13:103506106-103506155:+:1.3828674035590415e-11	18	11	0.10419	2.64026	C	enriched	0.982174	0.981112	CDS;ENSG00000270181.1||CDS;ENSG00000134899.13	CDS||ENSG00000134899.13||ENSG00000270181.1	ENSG00000134899.13||ENSG00000270181.1	BIVM-ERCC5|ERCC5	CDS|49
chr13	98674292	98674324	chr13:98674292-98674324:+:3.9366087380298346e-17	21	14	0.11541	2.47851	C	enriched	0.937757	0.855581	3utr;ENSG00000065150.14	3utr||ENSG00000065150.14	ENSG00000065150.14	IPO5	3utr|32
chr13	115000489	115000535	chr13:115000489-115000535:+:9.709669423312877e-17	22	15	0.11827	2.44006	C	enriched	0.927125	0.823159	5utr;ENSG00000130177.10	5utr||ENSG00000130177.10	ENSG00000130177.10	CDC16	5utr|46
chr13	96444724	96444765	chr13:96444724-96444765:+:1.0121293535283308e-19	22	15	0.11827	2.44006	C	enriched	0.927125	0.823159	3utr;ENSG00000102580.10	3utr||ENSG00000102580.10	ENSG00000102580.10	DNAJC3	3utr|41
chr13	76393544	76393642	chr13:76393544-76393642:+:3.883525097197103e-10	13	7	0.12283	2.38088	C	enriched	0.910696	1.1637	CDS;ENSG00000136153.15	CDS||ENSG00000136153.15	ENSG00000136153.15	LMO7	CDS|98
chr13	45578501	45578573	chr13:45578501-45578573:+:5.022212458955016e-09	13	7	0.12283	2.38088	C	enriched	0.910696	1.1637	CDS;ENSG00000133114.13	CDS||ENSG00000133114.13	ENSG00000133114.13	GPALPP1	CDS|72
chr13	99047520	99047583	chr13:99047520-99047583:+:4.294449483684222e-09	13	7	0.12283	2.38088	C	enriched	0.910696	1.1637	CDS;ENSG00000152767.11	CDS||ENSG00000152767.11	ENSG00000152767.11	FARP1	CDS|63
chr13	33344282	33344343	chr13:33344282-33344343:+:4.60794289591629e-09	13	7	0.12283	2.38088	C	enriched	0.910696	1.1637	CDS;ENSG00000083642.14	CDS||ENSG00000083642.14	ENSG00000083642.14	PDS5B	CDS|61
chr13	25887752	25887796	chr13:25887752-25887796:+:1.3350801010389275e-08	13	7	0.12283	2.38088	C	enriched	0.910696	1.1637	CDS;ENSG00000139496.11	CDS||ENSG00000139496.11	ENSG00000139496.11	NUPL1	CDS|44
chr13	52606466	52606515	chr13:52606466-52606515:+:7.402636289675617e-11	25	18	0.1248	2.35604	C	enriched	0.903785	0.74455	3utr;ENSG00000253797.2	3utr||ENSG00000253797.2	ENSG00000253797.2	UTP14C	3utr|49
chr13	99101079	99101156	chr13:99101079-99101156:+:3.143051104574503e-22	26	19	0.1264	2.33614	C	enriched	0.898253	0.723131	noncoding_exon;lncRNA|lnc-IPO5-10||3utr;ENSG00000152767.11	3utr||ENSG00000152767.11	ENSG00000152767.11	FARP1	3utr|77
chr13	27829258	27829273	chr13:27829258-27829273:+:1.1241090401207296e-78	70	64	0.12823	2.3138	C	enriched	0.89201	0.399901	noncoding_exon;ENSG00000207500.1||proxintron;ENSG00000122026.6	noncoding_exon||ENSG00000207500.1	ENSG00000207500.1	SNORD102	noncoding_exon|15
chr13	113882302	113882353	chr13:113882302-113882353:+:3.017909385708398e-20	28	21	0.12891	2.30555	C	enriched	0.889713	0.685656	CDS;ENSG00000139842.10	CDS||ENSG00000139842.10	ENSG00000139842.10	CUL4A	CDS|51
chr13	37576616	37576680	chr13:37576616-37576680:+:4.687291546684018e-09	14	8	0.13072	2.28388	C	enriched	0.883658	1.07797	CDS;ENSG00000120699.8	CDS||ENSG00000120699.8	ENSG00000120699.8	EXOSC8	3ss|8||CDS|56
chr13	53232561	53232594	chr13:53232561-53232594:+:2.450070949381658e-11	14	8	0.13072	2.28388	C	enriched	0.883658	1.07797	CDS;ENSG00000165416.10	CDS||ENSG00000165416.10	ENSG00000165416.10	SUGT1	CDS|33
chr13	95056245	95056309	chr13:95056245-95056309:+:5.103039164216508e-38	37	30	0.13231	2.26523	C	enriched	0.878407	0.573181	3utr;ENSG00000183098.6	3utr||ENSG00000183098.6	ENSG00000183098.6	GPC6	3utr|64
chr13	25895057	25895130	chr13:25895057-25895130:+:7.636773897434875e-09	15	9	0.13748	2.20599	C	enriched	0.86176	1.00758	CDS;ENSG00000139496.11	CDS||ENSG00000139496.11	ENSG00000139496.11	NUPL1	CDS|73
chr13	99047764	99047835	chr13:99047764-99047835:+:1.067305639250523e-10	15	9	0.13748	2.20599	C	enriched	0.86176	1.00758	5ss;ENSG00000152767.11	5ss||ENSG00000152767.11	ENSG00000152767.11	FARP1	proxintron|4||5ss|67
chr13	99037011	99037097	chr13:99037011-99037097:+:4.3233185178777795e-11	16	10	0.14324	2.1428	C	enriched	0.843936	0.94869	CDS;ENSG00000152767.11	CDS||ENSG00000152767.11	ENSG00000152767.11	FARP1	CDS|86
chr13	45725911	45725949	chr13:45725911-45725949:+:2.6885044285400135e-13	16	10	0.14324	2.1428	C	enriched	0.843936	0.94869	CDS;ENSG00000188342.7	CDS||ENSG00000188342.7	ENSG00000188342.7	GTF2F2	CDS|38
chr13	28197212	28197278	chr13:28197212-28197278:+:8.183951958316817e-13	17	11	0.14815	2.09116	C	enriched	0.829298	0.89865	CDS;ENSG00000186184.11	CDS||ENSG00000186184.11	ENSG00000186184.11	POLR1D	CDS|66
chr13	103510681	103510741	chr13:103510681-103510741:+:1.807879000425358e-12	17	11	0.14815	2.09116	C	enriched	0.829298	0.89865	CDS;ENSG00000134899.13||CDS;ENSG00000270181.1	CDS||ENSG00000270181.1||ENSG00000134899.13	ENSG00000270181.1||ENSG00000134899.13	BIVM-ERCC5|ERCC5	CDS|60
chr13	28868654	28868712	chr13:28868654-28868712:+:1.0137932821232676e-12	17	11	0.14815	2.09116	C	enriched	0.829298	0.89865	3utr;ENSG00000152520.9	3utr||ENSG00000152520.9	ENSG00000152520.9	PAN3	3utr|58
chr13	21720954	21721004	chr13:21720954-21721004:+:1.2679372210441671e-09	17	11	0.14815	2.09116	C	enriched	0.829298	0.89865	CDS;ENSG00000150459.8||noncoding_distintron;lncRNA|lnc-SAP18-2	CDS||ENSG00000150459.8	ENSG00000150459.8	SAP18	CDS|50
chr13	49765458	49765490	chr13:49765458-49765490:+:2.5001112074187013e-14	17	11	0.14815	2.09116	C	enriched	0.829298	0.89865	CDS;ENSG00000102531.12	CDS||ENSG00000102531.12	ENSG00000102531.12	FNDC3A	CDS|32
chr13	111955349	111955378	chr13:111955349-111955378:+:1.1274890986034793e-14	17	11	0.14815	2.09116	C	enriched	0.829298	0.89865	CDS;ENSG00000102606.13	CDS||ENSG00000102606.13	ENSG00000102606.13	ARHGEF7	CDS|29
chr13	99921047	99921143	chr13:99921047-99921143:+:0.0031517663640820326	6	2	0.152484	F	F	enriched	0.816775	1.85558	distintron;ENSG00000134882.11	distintron||ENSG00000134882.11	ENSG00000134882.11	UBAC2	distintron|96
chr13	94759355	94759430	chr13:94759355-94759430:+:0.002152863439032819	6	2	0.152484	F	F	enriched	0.816775	1.85558	distintron;ENSG00000183098.6||noncoding_exon;lncRNA|lnc-GPR180-8	noncoding_exon||lncRNA|lnc-GPR180-8	lncRNA|lnc-GPR180-8	lnc-GPR180-8	noncoding_exon|75
chr13	113531904	113531978	chr13:113531904-113531978:+:0.005795778852352271	6	2	0.152484	F	F	enriched	0.816775	1.85558	distintron;ENSG00000068650.14||noncoding_exon;lncRNA|lnc-MCF2L-4	noncoding_exon||lncRNA|lnc-MCF2L-4	lncRNA|lnc-MCF2L-4	lnc-MCF2L-4	noncoding_exon|74
chr13	42762247	42762320	chr13:42762247-42762320:+:0.0010595128401622049	6	2	0.152484	F	F	enriched	0.816775	1.85558	distintron;ENSG00000102780.12	distintron||ENSG00000102780.12	ENSG00000102780.12	DGKH	distintron|73
chr13	33336587	33336657	chr13:33336587-33336657:+:0.0019348721725537807	6	2	0.152484	F	F	enriched	0.816775	1.85558	distintron;ENSG00000083642.14	distintron||ENSG00000083642.14	ENSG00000083642.14	PDS5B	distintron|70
chr13	94236700	94236769	chr13:94236700-94236769:+:0.001780877277819236	6	2	0.152484	F	F	enriched	0.816775	1.85558	distintron;ENSG00000183098.6	distintron||ENSG00000183098.6	ENSG00000183098.6	GPC6	distintron|69
chr13	41941425	41941492	chr13:41941425-41941492:+:0.0017124248877246403	6	2	0.152484	F	F	enriched	0.816775	1.85558	3ss;ENSG00000172766.14	3ss||ENSG00000172766.14	ENSG00000172766.14	NAA16	proxintron|49||3ss|18
chr13	98027992	98028055	chr13:98027992-98028055:+:0.0012252558945619798	6	2	0.152484	F	F	enriched	0.816775	1.85558	distintron;ENSG00000139793.14	distintron||ENSG00000139793.14	ENSG00000139793.14	MBNL2	distintron|63
chr13	39262997	39263059	chr13:39262997-39263059:+:0.00013957912398725015	6	2	0.152484	F	F	enriched	0.816775	1.85558	CDS;ENSG00000150893.9	CDS||ENSG00000150893.9	ENSG00000150893.9	FREM2	CDS|62
chr13	78273815	78273874	chr13:78273815-78273874:+:0.0015355679145897239	6	2	0.152484	F	F	enriched	0.816775	1.85558	proxintron;ENSG00000139737.17	proxintron||ENSG00000139737.17	ENSG00000139737.17	SLAIN1	distintron|15||proxintron|44
chr13	31212626	31212682	chr13:31212626-31212682:+:0.004711099789974568	6	2	0.152484	F	F	enriched	0.816775	1.85558	distintron;ENSG00000132952.7	distintron||ENSG00000132952.7	ENSG00000132952.7	USPL1	distintron|56
chr13	42779615	42779670	chr13:42779615-42779670:+:0.0006366445907678317	6	2	0.152484	F	F	enriched	0.816775	1.85558	distintron;ENSG00000102780.12	distintron||ENSG00000102780.12	ENSG00000102780.12	DGKH	distintron|55
chr13	24150665	24150720	chr13:24150665-24150720:+:0.0011564936259459413	6	2	0.152484	F	F	enriched	0.816775	1.85558	distintron;ENSG00000127863.11	distintron||ENSG00000127863.11	ENSG00000127863.11	TNFRSF19	distintron|55
chr13	103332083	103332137	chr13:103332083-103332137:+:0.004856313238228198	6	2	0.152484	F	F	enriched	0.816775	1.85558	noncoding_exon;ENSG00000269942.1||noncoding_exon;lncRNA|lnc-TPP2-2	noncoding_exon||lncRNA|lnc-TPP2-2||ENSG00000269942.1	lncRNA|lnc-TPP2-2||ENSG00000269942.1	RP11-29B2.5|lnc-TPP2-2	noncoding_exon|54
chr13	76134920	76134968	chr13:76134920-76134968:+:0.00021126297317204665	6	2	0.152484	F	F	enriched	0.816775	1.85558	CDS;ENSG00000118939.13||noncoding_exon;ENSG00000261553.1	CDS||ENSG00000118939.13	ENSG00000118939.13	UCHL3	CDS|48
chr13	23490272	23490318	chr13:23490272-23490318:+:0.004135733897593926	6	2	0.152484	F	F	enriched	0.816775	1.85558	noncoding_exon;lncRNA|lnc-SGCG-6||noncoding_exon;ENSG00000234685.1	noncoding_exon||lncRNA|lnc-SGCG-6||ENSG00000234685.1	lncRNA|lnc-SGCG-6||ENSG00000234685.1	lnc-SGCG-6|NUS1P2	noncoding_exon|46
chr13	47324945	47324983	chr13:47324945-47324983:+:0.0002857980590935824	6	2	0.152484	F	F	enriched	0.816775	1.85558	3utr;ENSG00000136141.10	3utr||ENSG00000136141.10	ENSG00000136141.10	LRCH1	3utr|38
chr13	114007925	114007953	chr13:114007925-114007953:+:9.718501362659441e-05	6	2	0.152484	F	F	enriched	0.816775	1.85558	noncoding_distintron;ENSG00000225083.1||noncoding_distintron;lncRNA|GRTP1-AS1	noncoding_distintron||ENSG00000225083.1||lncRNA|GRTP1-AS1	ENSG00000225083.1||lncRNA|GRTP1-AS1	GRTP1-AS1	noncoding_distintron|28
chr13	28004012	28004038	chr13:28004012-28004038:+:0.00044904778079574506	6	2	0.152484	F	F	enriched	0.816775	1.85558	CDS;ENSG00000122034.8	CDS||ENSG00000122034.8	ENSG00000122034.8	GTF3A	CDS|26
chr13	110967185	110967210	chr13:110967185-110967210:+:0.000904146230586802	6	2	0.152484	F	F	enriched	0.816775	1.85558	distintron;ENSG00000134871.13	distintron||ENSG00000134871.13	ENSG00000134871.13	COL4A2	distintron|25
chr13	58301987	58302012	chr13:58301987-58302012:+:0.00018777972447583434	6	2	0.152484	F	F	enriched	0.816775	1.85558	3utr;ENSG00000118946.7	3utr||ENSG00000118946.7	ENSG00000118946.7	PCDH17	3utr|25
chr13	111127626	111127645	chr13:111127626-111127645:+:0.0026452174763829757	6	2	0.152484	F	F	enriched	0.816775	1.85558	distintron;ENSG00000134871.13	distintron||ENSG00000134871.13	ENSG00000134871.13	COL4A2	distintron|19
chr13	46077387	46077406	chr13:46077387-46077406:+:0.00024659540987622335	6	2	0.152484	F	F	enriched	0.816775	1.85558	CDS;ENSG00000136152.10	CDS||ENSG00000136152.10	ENSG00000136152.10	COG3	CDS|19
chr13	100925546	100925564	chr13:100925546-100925564:+:0.00015803140441078033	6	2	0.152484	F	F	enriched	0.816775	1.85558	CDS;ENSG00000175198.10	CDS||ENSG00000175198.10	ENSG00000175198.10	PCCA	CDS|18
chr13	27261714	27261729	chr13:27261714-27261729:+:0.00012136195033294476	6	2	0.152484	F	F	enriched	0.816775	1.85558	3utr;ENSG00000132970.8	3utr||ENSG00000132970.8	ENSG00000132970.8	WASF3	3utr|15
chr13	61102685	61102694	chr13:61102685-61102694:+:0.00011248022760985519	6	2	0.152484	F	F	enriched	0.816775	1.85558	CDS;ENSG00000083544.9	CDS||ENSG00000083544.9	ENSG00000083544.9	TDRD3	CDS|9
chr13	111022057	111022061	chr13:111022057-111022061:+:0.0001727154868021203	6	2	0.152484	F	F	enriched	0.816775	1.85558	distintron;ENSG00000134871.13	distintron||ENSG00000134871.13	ENSG00000134871.13	COL4A2	distintron|4
chr13	111366151	111366153	chr13:111366151-111366153:+:0.00012834140713433953	6	2	0.152484	F	F	enriched	0.816775	1.85558	5utr;ENSG00000153487.11	5utr||ENSG00000153487.11	ENSG00000153487.11	ING1	5utr|2
chr13	98674955	98674977	chr13:98674955-98674977:+:4.5261224848039245e-16	19	13	0.15587	2.01386	C	enriched	0.807237	0.818106	3utr;ENSG00000065150.14	3utr||ENSG00000065150.14	ENSG00000065150.14	IPO5	3utr|22
chr13	97932401	97932510	chr13:97932401-97932510:+:0.0007062994501339184	8	4	0.156374	F	F	enriched	0.805836	1.27062	distintron;ENSG00000139793.14	distintron||ENSG00000139793.14	ENSG00000139793.14	MBNL2	distintron|109
chr13	28799457	28799524	chr13:28799457-28799524:+:0.00016934228089237263	8	4	0.156374	F	F	enriched	0.805836	1.27062	distintron;ENSG00000152520.9	distintron||ENSG00000152520.9	ENSG00000152520.9	PAN3	distintron|67
chr13	24745480	24745540	chr13:24745480-24745540:+:0.00011837424857144014	8	4	0.156374	F	F	enriched	0.805836	1.27062	distintron;ENSG00000182957.11||noncoding_distintron;ENSG00000273167.1	distintron||ENSG00000182957.11	ENSG00000182957.11	SPATA13	distintron|60
chr13	99090371	99090422	chr13:99090371-99090422:+:4.0722114646334e-05	8	4	0.156374	F	F	enriched	0.805836	1.27062	proxintron;ENSG00000152767.11	proxintron||ENSG00000152767.11	ENSG00000152767.11	FARP1	proxintron|51
chr13	41948904	41948941	chr13:41948904-41948941:+:1.4226058514853704e-05	8	4	0.156374	F	F	enriched	0.805836	1.27062	CDS;ENSG00000172766.14	CDS||ENSG00000172766.14	ENSG00000172766.14	NAA16	CDS|37
chr13	25915296	25915332	chr13:25915296-25915332:+:7.811745990572743e-05	8	4	0.156374	F	F	enriched	0.805836	1.27062	3utr;ENSG00000139496.11	3utr||ENSG00000139496.11	ENSG00000139496.11	NUPL1	3utr|36
chr13	21722398	21722423	chr13:21722398-21722423:+:0.00017602832161265822	8	4	0.156374	F	F	enriched	0.805836	1.27062	noncoding_distintron;lncRNA|lnc-SAP18-2||3utr;ENSG00000150459.8	3utr||ENSG00000150459.8	ENSG00000150459.8	SAP18	3utr|25
chr13	45580336	45580360	chr13:45580336-45580360:+:6.194370697636655e-06	8	4	0.156374	F	F	enriched	0.805836	1.27062	CDS;ENSG00000133114.13	CDS||ENSG00000133114.13	ENSG00000133114.13	GPALPP1	CDS|24
chr13	35734101	35734120	chr13:35734101-35734120:+:1.9743528287654087e-06	8	4	0.156374	F	F	enriched	0.805836	1.27062	CDS;ENSG00000172915.14	CDS||ENSG00000172915.14	ENSG00000172915.14	NBEA	CDS|19
chr13	33344864	33344882	chr13:33344864-33344882:+:5.565727250426623e-06	8	4	0.156374	F	F	enriched	0.805836	1.27062	CDS;ENSG00000083642.14	CDS||ENSG00000083642.14	ENSG00000083642.14	PDS5B	CDS|18
chr13	35716405	35716407	chr13:35716405-35716407:+:1.2276813470183447e-06	8	4	0.156374	F	F	enriched	0.805836	1.27062	CDS;ENSG00000172915.14	CDS||ENSG00000172915.14	ENSG00000172915.14	NBEA	CDS|2
chr13	33161973	33162059	chr13:33161973-33162059:+:8.729439845322547e-06	10	5	0.16118	1.96313	C	enriched	0.792689	1.27062	distintron;ENSG00000083642.14	distintron||ENSG00000083642.14	ENSG00000083642.14	PDS5B	distintron|86
chr13	113877253	113877306	chr13:113877253-113877306:+:0.00015277209572518464	10	5	0.16118	1.96313	C	enriched	0.792689	1.27062	distintron;ENSG00000139842.10	distintron||ENSG00000139842.10	ENSG00000139842.10	CUL4A	distintron|53
chr13	115064415	115064467	chr13:115064415-115064467:+:0.00011351227755840637	10	5	0.16118	1.96313	C	enriched	0.792689	1.27062	CDS;ENSG00000169062.10	CDS||ENSG00000169062.10	ENSG00000169062.10	UPF3A	CDS|52
chr13	20221194	20221238	chr13:20221194-20221238:+:5.306537590512263e-07	10	5	0.16118	1.96313	C	enriched	0.792689	1.27062	CDS;ENSG00000196199.9	CDS||ENSG00000196199.9	ENSG00000196199.9	MPHOSPH8	CDS|44
chr13	100038504	100038542	chr13:100038504-100038542:+:1.9743594195149397e-07	10	5	0.16118	1.96313	C	enriched	0.792689	1.27062	3utr;ENSG00000134882.11	3utr||ENSG00000134882.11	ENSG00000134882.11	UBAC2	3utr|38
chr13	33232569	33232597	chr13:33232569-33232597:+:1.8039110880256177e-07	10	5	0.16118	1.96313	C	enriched	0.792689	1.27062	CDS;ENSG00000083642.14	CDS||ENSG00000083642.14	ENSG00000083642.14	PDS5B	CDS|27||3ss|1
chr13	38937034	38937061	chr13:38937034-38937061:+:2.1522084285963353e-06	10	5	0.16118	1.96313	C	enriched	0.792689	1.27062	3utr;ENSG00000120686.7	3utr||ENSG00000120686.7	ENSG00000120686.7	UFM1	3utr|27
chr13	31211915	31211935	chr13:31211915-31211935:+:2.352613245167532e-07	10	5	0.16118	1.96313	C	enriched	0.792689	1.27062	CDS;ENSG00000132952.7	CDS||ENSG00000132952.7	ENSG00000132952.7	USPL1	CDS|20
chr13	49783230	49783262	chr13:49783230-49783262:+:1.2296323937899174e-22	24	18	0.16647	1.91443	C	enriched	0.778664	0.685656	3utr;ENSG00000102531.12	3utr||ENSG00000102531.12	ENSG00000102531.12	FNDC3A	3utr|32
chr13	49054605	49054654	chr13:49054605-49054654:+:6.8577560624345095e-28	29	23	0.16952	1.88717	C	enriched	0.770779	0.605037	3utr;ENSG00000139687.9	3utr||ENSG00000139687.9	ENSG00000139687.9	RB1	3utr|49
chr13	37581137	37581202	chr13:37581137-37581202:+:4.4068264476888765e-07	11	6	0.1733	1.85418	C	enriched	0.761201	1.14509	CDS;ENSG00000120699.8	CDS||ENSG00000120699.8	ENSG00000120699.8	EXOSC8	CDS|65
chr13	20216292	20216343	chr13:20216292-20216343:+:1.1123382547552872e-07	11	6	0.1733	1.85418	C	enriched	0.761201	1.14509	CDS;ENSG00000196199.9	CDS||ENSG00000196199.9	ENSG00000196199.9	MPHOSPH8	CDS|51
chr13	41899940	41899986	chr13:41899940-41899986:+:4.6272406317925025e-08	11	6	0.1733	1.85418	C	enriched	0.761201	1.14509	CDS;ENSG00000172766.14	CDS||ENSG00000172766.14	ENSG00000172766.14	NAA16	CDS|46
chr13	21172788	21172876	chr13:21172788-21172876:+:1.705651839631558e-08	12	7	0.18315	1.77188	C	enriched	0.737193	1.04823	CDS;ENSG00000032742.13	CDS||ENSG00000032742.13	ENSG00000032742.13	IFT88	3ss|1||CDS|87
chr13	28867989	28868019	chr13:28867989-28868019:+:3.936810045104276e-09	12	7	0.18315	1.77188	C	enriched	0.737193	1.04823	3utr;ENSG00000152520.9	3utr||ENSG00000152520.9	ENSG00000152520.9	PAN3	3utr|30
chr13	45841486	45841504	chr13:45841486-45841504:+:5.762278452572025e-10	12	7	0.18315	1.77188	C	enriched	0.737193	1.04823	CDS;ENSG00000188342.7	CDS||ENSG00000188342.7	ENSG00000188342.7	GTF2F2	CDS|18
chr13	40289729	40289796	chr13:40289729-40289796:+:0.012765288135283822	4	1	0.183358	F	F	enriched	0.7367	2.27062	distintron;ENSG00000133103.12	distintron||ENSG00000133103.12	ENSG00000133103.12	COG6	distintron|67
chr13	50051123	50051183	chr13:50051123-50051183:+:0.008547358821233173	4	1	0.183358	F	F	enriched	0.7367	2.27062	CDS;ENSG00000136169.12	CDS||ENSG00000136169.12	ENSG00000136169.12	SETDB2	CDS|53||5ss|7
chr13	26860886	26860946	chr13:26860886-26860946:+:0.009853515976167834	4	1	0.183358	F	F	enriched	0.7367	2.27062	distintron;ENSG00000132964.7	distintron||ENSG00000132964.7	ENSG00000132964.7	CDK8	distintron|60
chr13	28786986	28787044	chr13:28786986-28787044:+:0.03560839006309919	4	1	0.183358	F	F	enriched	0.7367	2.27062	distintron;ENSG00000152520.9	distintron||ENSG00000152520.9	ENSG00000152520.9	PAN3	distintron|58
chr13	34513655	34513712	chr13:34513655-34513712:+:0.01017491845625628	4	1	0.183358	F	F	enriched	0.7367	2.27062	distintron;ENSG00000133119.8	distintron||ENSG00000133119.8	ENSG00000133119.8	RFC3	distintron|57
chr13	113355078	113355134	chr13:113355078-113355134:+:0.013113618763731886	4	1	0.183358	F	F	enriched	0.7367	2.27062	noncoding_distintron;lncRNA|lnc-MCF2L-9||distintron;ENSG00000068650.14	distintron||ENSG00000068650.14	ENSG00000068650.14	ATP11A	distintron|56
chr13	39264007	39264063	chr13:39264007-39264063:+:0.005039604610573275	4	1	0.183358	F	F	enriched	0.7367	2.27062	CDS;ENSG00000150893.9	CDS||ENSG00000150893.9	ENSG00000150893.9	FREM2	CDS|56
chr13	35551814	35551870	chr13:35551814-35551870:+:0.007888817208741558	4	1	0.183358	F	F	enriched	0.7367	2.27062	distintron;ENSG00000172915.14	distintron||ENSG00000172915.14	ENSG00000172915.14	NBEA	distintron|56
chr13	94068748	94068803	chr13:94068748-94068803:+:0.01875289888153958	4	1	0.183358	F	F	enriched	0.7367	2.27062	distintron;ENSG00000183098.6	distintron||ENSG00000183098.6	ENSG00000183098.6	GPC6	distintron|55
chr13	76180864	76180919	chr13:76180864-76180919:+:0.00747672265630459	4	1	0.183358	F	F	enriched	0.7367	2.27062	noncoding_distintron;ENSG00000261553.1	noncoding_distintron||ENSG00000261553.1	ENSG00000261553.1	RP11-29G8.3	noncoding_distintron|55
chr13	51289421	51289476	chr13:51289421-51289476:+:0.0064745476480572136	4	1	0.183358	F	F	enriched	0.7367	2.27062	noncoding_distintron;ENSG00000176124.7||noncoding_exon;lncRNA|lnc-RNASEH2B-4||noncoding_distintron;lncRNA|DLEU1	noncoding_exon||lncRNA|lnc-RNASEH2B-4	lncRNA|lnc-RNASEH2B-4	lnc-RNASEH2B-4	noncoding_exon|55
chr13	51486414	51486468	chr13:51486414-51486468:+:0.01091384431580848	4	1	0.183358	F	F	enriched	0.7367	2.27062	distintron;ENSG00000136104.14	distintron||ENSG00000136104.14	ENSG00000136104.14	RNASEH2B	distintron|54
chr13	24669862	24669916	chr13:24669862-24669916:+:0.012634716401715162	4	1	0.183358	F	F	enriched	0.7367	2.27062	distintron;ENSG00000182957.11||noncoding_distintron;ENSG00000273167.1	distintron||ENSG00000182957.11	ENSG00000182957.11	SPATA13	distintron|54
chr13	98852787	98852840	chr13:98852787-98852840:+:0.010561256233201576	4	1	0.183358	F	F	enriched	0.7367	2.27062	noncoding_distintron;lncRNA|lnc-IPO5-3||distintron;ENSG00000152767.11	distintron||ENSG00000152767.11	ENSG00000152767.11	FARP1	distintron|53
chr13	50065956	50066009	chr13:50065956-50066009:+:0.007834404366578911	4	1	0.183358	F	F	enriched	0.7367	2.27062	CDS;ENSG00000136169.12	CDS||ENSG00000136169.12	ENSG00000136169.12	SETDB2	CDS|30||3utr|23
chr13	48930404	48930456	chr13:48930404-48930456:+:0.011252443022902358	4	1	0.183358	F	F	enriched	0.7367	2.27062	distintron;ENSG00000139687.9	distintron||ENSG00000139687.9	ENSG00000139687.9	RB1	distintron|52
chr13	101709701	101709752	chr13:101709701-101709752:+:0.006320681766136897	4	1	0.183358	F	F	enriched	0.7367	2.27062	noncoding_exon;lncRNA|NALCN-AS1||noncoding_exon;ENSG00000233009.1	noncoding_exon||ENSG00000233009.1||lncRNA|NALCN-AS1	ENSG00000233009.1||lncRNA|NALCN-AS1	NALCN-AS1	noncoding_exon|51
chr13	94128872	94128923	chr13:94128872-94128923:+:0.014885818609298565	4	1	0.183358	F	F	enriched	0.7367	2.27062	distintron;ENSG00000183098.6	distintron||ENSG00000183098.6	ENSG00000183098.6	GPC6	distintron|51
chr13	31780979	31781030	chr13:31780979-31781030:+:0.008662835619432378	4	1	0.183358	F	F	enriched	0.7367	2.27062	distintron;ENSG00000187676.7	distintron||ENSG00000187676.7	ENSG00000187676.7	B3GALTL	distintron|51
chr13	113521973	113522023	chr13:113521973-113522023:+:0.019038337490858395	4	1	0.183358	F	F	enriched	0.7367	2.27062	distintron;ENSG00000068650.14	distintron||ENSG00000068650.14	ENSG00000068650.14	ATP11A	distintron|50
chr13	61105595	61105645	chr13:61105595-61105645:+:0.008536995225446717	4	1	0.183358	F	F	enriched	0.7367	2.27062	distintron;ENSG00000083544.9	distintron||ENSG00000083544.9	ENSG00000083544.9	TDRD3	distintron|50
chr13	60849799	60849849	chr13:60849799-60849849:+:0.009065365379890772	4	1	0.183358	F	F	enriched	0.7367	2.27062	noncoding_exon;ENSG00000238213.1	noncoding_exon||ENSG00000238213.1	ENSG00000238213.1	TARDBPP2	noncoding_exon|50
chr13	33313731	33313781	chr13:33313731-33313781:+:0.013566411680319478	4	1	0.183358	F	F	enriched	0.7367	2.27062	distintron;ENSG00000083642.14	distintron||ENSG00000083642.14	ENSG00000083642.14	PDS5B	distintron|50
chr13	94749134	94749183	chr13:94749134-94749183:+:0.018053378669161936	4	1	0.183358	F	F	enriched	0.7367	2.27062	distintron;ENSG00000183098.6	distintron||ENSG00000183098.6	ENSG00000183098.6	GPC6	distintron|49
chr13	114285357	114285405	chr13:114285357-114285405:+:0.02871179932364316	4	1	0.183358	F	F	enriched	0.7367	2.27062	distintron;ENSG00000198176.8	distintron||ENSG00000198176.8	ENSG00000198176.8	TFDP1	distintron|48
chr13	101178174	101178222	chr13:101178174-101178222:+:0.010221008087280518	4	1	0.183358	F	F	enriched	0.7367	2.27062	distintron;ENSG00000175198.10	distintron||ENSG00000175198.10	ENSG00000175198.10	PCCA	distintron|48
chr13	76210684	76210732	chr13:76210684-76210732:+:0.006891838063009232	4	1	0.183358	F	F	enriched	0.7367	2.27062	noncoding_distintron;ENSG00000261553.1||5utr;ENSG00000136153.15	5utr||ENSG00000136153.15	ENSG00000136153.15	LMO7	5utr|48
chr13	49617640	49617688	chr13:49617640-49617688:+:0.01925427801548401	4	1	0.183358	F	F	enriched	0.7367	2.27062	distintron;ENSG00000102531.12	distintron||ENSG00000102531.12	ENSG00000102531.12	FNDC3A	distintron|48
chr13	21223028	21223076	chr13:21223028-21223076:+:0.011771181204019349	4	1	0.183358	F	F	enriched	0.7367	2.27062	noncoding_distintron;lncRNA|lnc-IL17D-3||distintron;ENSG00000032742.13	distintron||ENSG00000032742.13	ENSG00000032742.13	IFT88	distintron|48
chr13	113500869	113500916	chr13:113500869-113500916:+:0.026405372407853962	4	1	0.183358	F	F	enriched	0.7367	2.27062	distintron;ENSG00000068650.14	distintron||ENSG00000068650.14	ENSG00000068650.14	ATP11A	distintron|47
chr13	101130139	101130186	chr13:101130139-101130186:+:0.010038129687622093	4	1	0.183358	F	F	enriched	0.7367	2.27062	distintron;ENSG00000175198.10	distintron||ENSG00000175198.10	ENSG00000175198.10	PCCA	distintron|47
chr13	100943912	100943959	chr13:100943912-100943959:+:0.010038129687622093	4	1	0.183358	F	F	enriched	0.7367	2.27062	distintron;ENSG00000175198.10	distintron||ENSG00000175198.10	ENSG00000175198.10	PCCA	distintron|47
chr13	47289613	47289660	chr13:47289613-47289660:+:0.00998358396204464	4	1	0.183358	F	F	enriched	0.7367	2.27062	3ss;ENSG00000136141.10	3ss||ENSG00000136141.10	ENSG00000136141.10	LRCH1	3ss|47
chr13	28741069	28741115	chr13:28741069-28741115:+:0.010085700214731316	4	1	0.183358	F	F	enriched	0.7367	2.27062	distintron;ENSG00000152520.9	distintron||ENSG00000152520.9	ENSG00000152520.9	PAN3	distintron|46
chr13	111812070	111812114	chr13:111812070-111812114:+:0.01730049678996013	4	1	0.183358	F	F	enriched	0.7367	2.27062	distintron;ENSG00000102606.13	distintron||ENSG00000102606.13	ENSG00000102606.13	ARHGEF7	distintron|44
chr13	28773720	28773764	chr13:28773720-28773764:+:0.023775621567343558	4	1	0.183358	F	F	enriched	0.7367	2.27062	distintron;ENSG00000152520.9	distintron||ENSG00000152520.9	ENSG00000152520.9	PAN3	distintron|44
chr13	44455426	44455469	chr13:44455426-44455469:+:0.005602166517119319	4	1	0.183358	F	F	enriched	0.7367	2.27062	CDS;ENSG00000179630.6	CDS||ENSG00000179630.6	ENSG00000179630.6	LACC1	CDS|43
chr13	113744012	113744054	chr13:113744012-113744054:+:0.005181969669514508	4	1	0.183358	F	F	enriched	0.7367	2.27062	CDS;ENSG00000126217.16	CDS||ENSG00000126217.16	ENSG00000126217.16	MCF2L	CDS|31||5ss|11
chr13	27847713	27847754	chr13:27847713-27847754:+:0.009863050167414492	4	1	0.183358	F	F	enriched	0.7367	2.27062	3utr;ENSG00000122035.6	3utr||ENSG00000122035.6	ENSG00000122035.6	RASL11A	3utr|41
chr13	113504743	113504783	chr13:113504743-113504783:+:0.023618195377838148	4	1	0.183358	F	F	enriched	0.7367	2.27062	distintron;ENSG00000068650.14	distintron||ENSG00000068650.14	ENSG00000068650.14	ATP11A	distintron|40
chr13	98796408	98796446	chr13:98796408-98796446:+:0.015596960898223298	4	1	0.183358	F	F	enriched	0.7367	2.27062	distintron;ENSG00000152767.11||noncoding_distintron;lncRNA|lnc-IPO5-3	distintron||ENSG00000152767.11	ENSG00000152767.11	FARP1	distintron|38
chr13	42743615	42743653	chr13:42743615-42743653:+:0.010102798338424028	4	1	0.183358	F	F	enriched	0.7367	2.27062	distintron;ENSG00000102780.12	distintron||ENSG00000102780.12	ENSG00000102780.12	DGKH	distintron|38
chr13	40320591	40320629	chr13:40320591-40320629:+:0.007124119755803038	4	1	0.183358	F	F	enriched	0.7367	2.27062	distintron;ENSG00000133103.12	distintron||ENSG00000133103.12	ENSG00000133103.12	COG6	distintron|38
chr13	51826086	51826123	chr13:51826086-51826123:+:0.006168165751874311	4	1	0.183358	F	F	enriched	0.7367	2.27062	CDS;ENSG00000150510.11	CDS||ENSG00000150510.11	ENSG00000150510.11	FAM124A	CDS|37
chr13	28840184	28840221	chr13:28840184-28840221:+:0.0127624694174814	4	1	0.183358	F	F	enriched	0.7367	2.27062	distintron;ENSG00000152520.9	distintron||ENSG00000152520.9	ENSG00000152520.9	PAN3	distintron|37
chr13	21879423	21879460	chr13:21879423-21879460:+:0.00718641835289324	4	1	0.183358	F	F	enriched	0.7367	2.27062	noncoding_distintron;ENSG00000233325.3||noncoding_exon;lncRNA|lnc-MRPL57-5	noncoding_exon||lncRNA|lnc-MRPL57-5	lncRNA|lnc-MRPL57-5	lnc-MRPL57-5	noncoding_exon|37
chr13	94412142	94412177	chr13:94412142-94412177:+:0.012439562247660149	4	1	0.183358	F	F	enriched	0.7367	2.27062	distintron;ENSG00000183098.6	distintron||ENSG00000183098.6	ENSG00000183098.6	GPC6	distintron|35
chr13	47152297	47152332	chr13:47152297-47152332:+:0.007980675576836427	4	1	0.183358	F	F	enriched	0.7367	2.27062	noncoding_exon;lncRNA|lnc-LRRC63-4||distintron;ENSG00000136141.10	noncoding_exon||lncRNA|lnc-LRRC63-4	lncRNA|lnc-LRRC63-4	lnc-LRRC63-4	noncoding_exon|35
chr13	45952712	45952747	chr13:45952712-45952747:+:0.01709928554759659	4	1	0.183358	F	F	enriched	0.7367	2.27062	noncoding_exon;ENSG00000170919.11||noncoding_exon;lncRNA|TPT1-AS1	noncoding_exon||lncRNA|TPT1-AS1||ENSG00000170919.11	lncRNA|TPT1-AS1||ENSG00000170919.11	TPT1-AS1	noncoding_exon|35
chr13	94040169	94040203	chr13:94040169-94040203:+:0.012090856417640275	4	1	0.183358	F	F	enriched	0.7367	2.27062	distintron;ENSG00000183098.6	distintron||ENSG00000183098.6	ENSG00000183098.6	GPC6	distintron|34
chr13	52313412	52313446	chr13:52313412-52313446:+:0.013437660256795181	4	1	0.183358	F	F	enriched	0.7367	2.27062	proxintron;ENSG00000139668.7	proxintron||ENSG00000139668.7	ENSG00000139668.7	WDFY2	proxintron|34
chr13	49774446	49774479	chr13:49774446-49774479:+:0.015980883857153932	4	1	0.183358	F	F	enriched	0.7367	2.27062	distintron;ENSG00000102531.12	distintron||ENSG00000102531.12	ENSG00000102531.12	FNDC3A	distintron|33
chr13	20573261	20573294	chr13:20573261-20573294:+:0.013244614656492727	4	1	0.183358	F	F	enriched	0.7367	2.27062	distintron;ENSG00000121741.12	distintron||ENSG00000121741.12	ENSG00000121741.12	ZMYM2	distintron|33
chr13	114153373	114153405	chr13:114153373-114153405:+:0.03946480390290351	4	1	0.183358	F	F	enriched	0.7367	2.27062	distintron;ENSG00000150403.13	distintron||ENSG00000150403.13	ENSG00000150403.13	TMCO3	distintron|32
chr13	52275240	52275272	chr13:52275240-52275272:+:0.00857880070559237	4	1	0.183358	F	F	enriched	0.7367	2.27062	distintron;ENSG00000139668.7	distintron||ENSG00000139668.7	ENSG00000139668.7	WDFY2	distintron|32
chr13	33220754	33220786	chr13:33220754-33220786:+:0.009534656062898666	4	1	0.183358	F	F	enriched	0.7367	2.27062	distintron;ENSG00000083642.14	distintron||ENSG00000083642.14	ENSG00000083642.14	PDS5B	distintron|32
chr13	51855525	51855555	chr13:51855525-51855555:+:0.0056352383966572946	4	1	0.183358	F	F	enriched	0.7367	2.27062	3utr;ENSG00000150510.11	3utr||ENSG00000150510.11	ENSG00000150510.11	FAM124A	3utr|30
chr13	37012860	37012890	chr13:37012860-37012890:+:0.004493919922029176	4	1	0.183358	F	F	enriched	0.7367	2.27062	CDS;ENSG00000133101.5||noncoding_distintron;lncRNA|lnc-CCNA1-1	CDS||ENSG00000133101.5	ENSG00000133101.5	CCNA1	CDS|30
chr13	21181653	21181683	chr13:21181653-21181683:+:0.00802742031769162	4	1	0.183358	F	F	enriched	0.7367	2.27062	noncoding_exon;ENSG00000238286.1||distintron;ENSG00000032742.13	noncoding_exon||ENSG00000238286.1	ENSG00000238286.1	SLC35E1P1	noncoding_exon|30
chr13	114161938	114161967	chr13:114161938-114161967:+:0.024501247715225005	4	1	0.183358	F	F	enriched	0.7367	2.27062	distintron;ENSG00000150403.13	distintron||ENSG00000150403.13	ENSG00000150403.13	TMCO3	distintron|29
chr13	39262711	39262739	chr13:39262711-39262739:+:0.00432260935475045	4	1	0.183358	F	F	enriched	0.7367	2.27062	CDS;ENSG00000150893.9	CDS||ENSG00000150893.9	ENSG00000150893.9	FREM2	CDS|28
chr13	49604099	49604126	chr13:49604099-49604126:+:0.012882530703212788	4	1	0.183358	F	F	enriched	0.7367	2.27062	distintron;ENSG00000102531.12	distintron||ENSG00000102531.12	ENSG00000102531.12	FNDC3A	distintron|27
chr13	49745171	49745196	chr13:49745171-49745196:+:0.011947459815440976	4	1	0.183358	F	F	enriched	0.7367	2.27062	distintron;ENSG00000102531.12	distintron||ENSG00000102531.12	ENSG00000102531.12	FNDC3A	distintron|25
chr13	28762310	28762334	chr13:28762310-28762334:+:0.011068525496869616	4	1	0.183358	F	F	enriched	0.7367	2.27062	distintron;ENSG00000152520.9	distintron||ENSG00000152520.9	ENSG00000152520.9	PAN3	distintron|24
chr13	111816567	111816589	chr13:111816567-111816589:+:0.009962832179499623	4	1	0.183358	F	F	enriched	0.7367	2.27062	distintron;ENSG00000102606.13	distintron||ENSG00000102606.13	ENSG00000102606.13	ARHGEF7	distintron|22
chr13	103286530	103286551	chr13:103286530-103286551:+:0.009196745221543335	4	1	0.183358	F	F	enriched	0.7367	2.27062	5ss;ENSG00000134900.7	5ss||ENSG00000134900.7	ENSG00000134900.7	TPP2	proxintron|2||5ss|19
chr13	32915128	32915149	chr13:32915128-32915149:+:0.005613995235717736	4	1	0.183358	F	F	enriched	0.7367	2.27062	CDS;ENSG00000139618.10	CDS||ENSG00000139618.10	ENSG00000139618.10	BRCA2	CDS|21
chr13	31847807	31847826	chr13:31847807-31847826:+:0.006289593487404004	4	1	0.183358	F	F	enriched	0.7367	2.27062	distintron;ENSG00000187676.7	distintron||ENSG00000187676.7	ENSG00000187676.7	B3GALTL	distintron|19
chr13	114189807	114189825	chr13:114189807-114189825:+:0.007486167555926661	4	1	0.183358	F	F	enriched	0.7367	2.27062	distintron;ENSG00000150403.13	distintron||ENSG00000150403.13	ENSG00000150403.13	TMCO3	distintron|18
chr13	113699808	113699826	chr13:113699808-113699826:+:0.004286178512966972	4	1	0.183358	F	F	enriched	0.7367	2.27062	proxintron;ENSG00000126217.16	proxintron||ENSG00000126217.16	ENSG00000126217.16	MCF2L	proxintron|18
chr13	113669076	113669093	chr13:113669076-113669093:+:0.004251436256651914	4	1	0.183358	F	F	enriched	0.7367	2.27062	CDS;ENSG00000126217.16	CDS||ENSG00000126217.16	ENSG00000126217.16	MCF2L	CDS|17
chr13	31457343	31457356	chr13:31457343-31457356:+:0.010571513442560607	4	1	0.183358	F	F	enriched	0.7367	2.27062	noncoding_exon;ENSG00000236094.1||noncoding_exon;lncRNA|LINC00545	noncoding_exon||ENSG00000236094.1||lncRNA|LINC00545	ENSG00000236094.1||lncRNA|LINC00545	LINC00545	noncoding_exon|13
chr13	24219195	24219208	chr13:24219195-24219208:+:0.006289593487404004	4	1	0.183358	F	F	enriched	0.7367	2.27062	distintron;ENSG00000127863.11	distintron||ENSG00000127863.11	ENSG00000127863.11	TNFRSF19	distintron|13
chr13	50087194	50087204	chr13:50087194-50087204:+:0.004593021754123593	4	1	0.183358	F	F	enriched	0.7367	2.27062	CDS;ENSG00000136147.12	CDS||ENSG00000136147.12	ENSG00000136147.12	PHF11	CDS|10
chr13	27262864	27262937	chr13:27262864-27262937:+:1.2735101431642536e-10	13	8	0.19116	1.70862	C	enriched	0.718603	0.971058	3utr;ENSG00000132970.8	3utr||ENSG00000132970.8	ENSG00000132970.8	WASF3	3utr|73
chr13	100920973	100921029	chr13:100920973-100921029:+:1.8536592999156994e-10	13	8	0.19116	1.70862	C	enriched	0.718603	0.971058	CDS;ENSG00000175198.10	CDS||ENSG00000175198.10	ENSG00000175198.10	PCCA	CDS|56
chr13	108883423	108883474	chr13:108883423-108883474:+:2.2580906916275682e-06	13	8	0.19116	1.70862	C	enriched	0.718603	0.971058	3utr;ENSG00000139826.5	3utr||ENSG00000139826.5	ENSG00000139826.5	ABHD13	3utr|51
chr13	33225951	33226002	chr13:33225951-33226002:+:1.92796601186151e-09	13	8	0.19116	1.70862	C	enriched	0.718603	0.971058	CDS;ENSG00000083642.14	CDS||ENSG00000083642.14	ENSG00000083642.14	PDS5B	CDS|51
chr13	20580696	20580705	chr13:20580696-20580705:+:1.0084761560012388e-10	13	8	0.19116	1.70862	C	enriched	0.718603	0.971058	CDS;ENSG00000121741.12	CDS||ENSG00000121741.12	ENSG00000121741.12	ZMYM2	CDS|9
chr13	114294811	114294908	chr13:114294811-114294908:+:4.1746620453083104e-39	43	38	0.19645	1.6686	C	enriched	0.706748	0.448956	3utr;ENSG00000198176.8	3utr||ENSG00000198176.8	ENSG00000198176.8	TFDP1	3utr|97
chr13	99091403	99091451	chr13:99091403-99091451:+:1.2207907774153217e-10	14	9	0.19768	1.65942	C	enriched	0.704037	0.908048	CDS;ENSG00000152767.11	CDS||ENSG00000152767.11	ENSG00000152767.11	FARP1	CDS|48
chr13	33249980	33250026	chr13:33249980-33250026:+:1.2425170981738329e-10	14	9	0.19768	1.65942	C	enriched	0.704037	0.908048	CDS;ENSG00000083642.14	CDS||ENSG00000083642.14	ENSG00000083642.14	PDS5B	CDS|46
chr13	20601387	20601409	chr13:20601387-20601409:+:2.4002468576650076e-10	14	9	0.19768	1.65942	C	enriched	0.704037	0.908048	CDS;ENSG00000121741.12	CDS||ENSG00000121741.12	ENSG00000121741.12	ZMYM2	CDS|22
chr13	98674468	98674485	chr13:98674468-98674485:+:3.603735360785575e-11	14	9	0.19768	1.65942	C	enriched	0.704037	0.908048	3utr;ENSG00000065150.14	3utr||ENSG00000065150.14	ENSG00000065150.14	IPO5	3utr|17
chr13	78281923	78282014	chr13:78281923-78282014:+:0.0010350107121196892	7	3	0.201815	F	F	enriched	0.695047	1.49301	distintron;ENSG00000139737.17	distintron||ENSG00000139737.17	ENSG00000139737.17	SLAIN1	distintron|91
chr13	45853677	45853750	chr13:45853677-45853750:+:0.0005343543429206041	7	3	0.201815	F	F	enriched	0.695047	1.49301	distintron;ENSG00000188342.7	distintron||ENSG00000188342.7	ENSG00000188342.7	GTF2F2	distintron|73
chr13	51515983	51516050	chr13:51515983-51516050:+:9.682469819774133e-05	7	3	0.201815	F	F	enriched	0.695047	1.49301	distintron;ENSG00000136104.14	distintron||ENSG00000136104.14	ENSG00000136104.14	RNASEH2B	distintron|67
chr13	94726039	94726099	chr13:94726039-94726099:+:0.00025651544271157955	7	3	0.201815	F	F	enriched	0.695047	1.49301	distintron;ENSG00000183098.6	distintron||ENSG00000183098.6	ENSG00000183098.6	GPC6	distintron|60
chr13	45961643	45961702	chr13:45961643-45961702:+:0.0012776021723871474	7	3	0.201815	F	F	enriched	0.695047	1.49301	noncoding_distintron;ENSG00000170919.11||noncoding_exon;lncRNA|TPT1-AS1	noncoding_exon||lncRNA|TPT1-AS1	lncRNA|TPT1-AS1	TPT1-AS1	noncoding_exon|59
chr13	20644967	20645023	chr13:20644967-20645023:+:0.00286246863386067	7	3	0.201815	F	F	enriched	0.695047	1.49301	distintron;ENSG00000121741.12	distintron||ENSG00000121741.12	ENSG00000121741.12	ZMYM2	distintron|56
chr13	28790112	28790166	chr13:28790112-28790166:+:0.0004433724197698165	7	3	0.201815	F	F	enriched	0.695047	1.49301	distintron;ENSG00000152520.9	distintron||ENSG00000152520.9	ENSG00000152520.9	PAN3	distintron|54
chr13	52027997	52028049	chr13:52027997-52028049:+:1.5541024389598735e-05	7	3	0.201815	F	F	enriched	0.695047	1.49301	noncoding_3ss;ENSG00000236778.3||noncoding_exon;lncRNA|INTS6-AS1	noncoding_exon||lncRNA|INTS6-AS1	lncRNA|INTS6-AS1	INTS6-AS1	noncoding_exon|52
chr13	45576344	45576392	chr13:45576344-45576392:+:0.00016327727364717106	7	3	0.201815	F	F	enriched	0.695047	1.49301	noncoding_exon;ENSG00000265802.1||distintron;ENSG00000133114.13||noncoding_exon;lncRNA|lnc-GTF2F2-10	noncoding_exon||ENSG00000265802.1||lncRNA|lnc-GTF2F2-10	ENSG00000265802.1||lncRNA|lnc-GTF2F2-10	lnc-GTF2F2-10|RN7SL49P	noncoding_exon|48
chr13	26923264	26923309	chr13:26923264-26923309:+:5.252953887638267e-05	7	3	0.201815	F	F	enriched	0.695047	1.49301	CDS;ENSG00000132964.7	CDS||ENSG00000132964.7	ENSG00000132964.7	CDK8	CDS|45
chr13	45915875	45915918	chr13:45915875-45915918:+:0.0006138177722215295	7	3	0.201815	F	F	enriched	0.695047	1.49301	noncoding_proxintron;lncRNA|TPT1-AS1||noncoding_proxintron;ENSG00000170919.11	noncoding_proxintron||ENSG00000170919.11||lncRNA|TPT1-AS1	ENSG00000170919.11||lncRNA|TPT1-AS1	TPT1-AS1	noncoding_proxintron|43
chr13	76378653	76378690	chr13:76378653-76378690:+:2.891843564348056e-05	7	3	0.201815	F	F	enriched	0.695047	1.49301	CDS;ENSG00000136153.15||noncoding_exon;ENSG00000261553.1	CDS||ENSG00000136153.15	ENSG00000136153.15	LMO7	noncoding_exon|12||CDS|25
chr13	34405400	34405436	chr13:34405400-34405436:+:3.3214673731846765e-05	7	3	0.201815	F	F	enriched	0.695047	1.49301	CDS;ENSG00000133119.8	CDS||ENSG00000133119.8	ENSG00000133119.8	RFC3	CDS|36
chr13	53191775	53191810	chr13:53191775-53191810:+:8.504197431261565e-05	7	3	0.201815	F	F	enriched	0.695047	1.49301	5utr;ENSG00000139675.10||noncoding_exon;ENSG00000250299.1||noncoding_exon;lncRNA|lnc-HNRNPA1L2-2	5utr||ENSG00000139675.10	ENSG00000139675.10	HNRNPA1L2	5utr|35
chr13	100959443	100959474	chr13:100959443-100959474:+:3.425876642916144e-05	7	3	0.201815	F	F	enriched	0.695047	1.49301	CDS;ENSG00000175198.10	CDS||ENSG00000175198.10	ENSG00000175198.10	PCCA	3ss|2||CDS|29
chr13	45793842	45793873	chr13:45793842-45793873:+:7.908233337536662e-05	7	3	0.201815	F	F	enriched	0.695047	1.49301	distintron;ENSG00000188342.7	distintron||ENSG00000188342.7	ENSG00000188342.7	GTF2F2	distintron|31
chr13	73468021	73468039	chr13:73468021-73468039:+:2.1923328964331565e-05	7	3	0.201815	F	F	enriched	0.695047	1.49301	CDS;ENSG00000083535.11	CDS||ENSG00000083535.11	ENSG00000083535.11	PIBF1	CDS|18
chr13	33258137	33258155	chr13:33258137-33258155:+:3.8925121450808954e-05	7	3	0.201815	F	F	enriched	0.695047	1.49301	CDS;ENSG00000083642.14	CDS||ENSG00000083642.14	ENSG00000083642.14	PDS5B	CDS|18
chr13	115047285	115047300	chr13:115047285-115047300:+:0.0001756326265528222	7	3	0.201815	F	F	enriched	0.695047	1.49301	CDS;ENSG00000169062.10	CDS||ENSG00000169062.10	ENSG00000169062.10	UPF3A	CDS|15
chr13	35747600	35747611	chr13:35747600-35747611:+:1.3845847765818277e-05	7	3	0.201815	F	F	enriched	0.695047	1.49301	CDS;ENSG00000172915.14	CDS||ENSG00000172915.14	ENSG00000172915.14	NBEA	CDS|11
chr13	99896096	99896101	chr13:99896096-99896101:+:1.4861947692865017e-05	7	3	0.201815	F	F	enriched	0.695047	1.49301	CDS;ENSG00000134882.11	CDS||ENSG00000134882.11	ENSG00000134882.11	UBAC2	CDS|5
chr13	96446822	96446842	chr13:96446822-96446842:+:5.20510075285285e-13	15	10	0.20296	1.62092	C	enriched	0.69259	0.855581	3utr;ENSG00000102580.10	3utr||ENSG00000102580.10	ENSG00000102580.10	DNAJC3	3utr|20
chr13	42860499	42860517	chr13:42860499-42860517:+:4.505090074873954e-12	15	10	0.20296	1.62092	C	enriched	0.69259	0.855581	CDS;ENSG00000023516.7	CDS||ENSG00000023516.7	ENSG00000023516.7	AKAP11	CDS|18
chr13	45857896	45857961	chr13:45857896-45857961:+:6.0904584642233675e-27	29	24	0.21659	1.52685	C	enriched	0.664362	0.543637	3utr;ENSG00000188342.7	3utr||ENSG00000188342.7	ENSG00000188342.7	GTF2F2	3utr|65
chr13	94082734	94082820	chr13:94082734-94082820:+:0.0006705944001960902	7	4	0.242094	F	F	enriched	0.616016	1.07797	distintron;ENSG00000183098.6	distintron||ENSG00000183098.6	ENSG00000183098.6	GPC6	distintron|86
chr13	24872680	24872763	chr13:24872680-24872763:+:0.001608506481891866	7	4	0.242094	F	F	enriched	0.616016	1.07797	noncoding_distintron;ENSG00000273167.1||distintron;ENSG00000182957.11	distintron||ENSG00000182957.11	ENSG00000182957.11	SPATA13	distintron|83
chr13	21170322	21170368	chr13:21170322-21170368:+:7.115392440180994e-05	7	4	0.242094	F	F	enriched	0.616016	1.07797	CDS;ENSG00000032742.13	CDS||ENSG00000032742.13	ENSG00000032742.13	IFT88	CDS|46
chr13	53216571	53216609	chr13:53216571-53216609:+:9.848273223300205e-05	7	4	0.242094	F	F	enriched	0.616016	1.07797	5utr;ENSG00000139675.10	5utr||ENSG00000139675.10	ENSG00000139675.10	HNRNPA1L2	5utr|38
chr13	21173665	21173701	chr13:21173665-21173701:+:4.946364052480633e-05	7	4	0.242094	F	F	enriched	0.616016	1.07797	CDS;ENSG00000032742.13	CDS||ENSG00000032742.13	ENSG00000032742.13	IFT88	CDS|36
chr13	45958764	45958792	chr13:45958764-45958792:+:0.00020549197109008118	7	4	0.242094	F	F	enriched	0.616016	1.07797	noncoding_exon;lncRNA|TPT1-AS1||noncoding_distintron;ENSG00000170919.11	noncoding_exon||lncRNA|TPT1-AS1	lncRNA|TPT1-AS1	TPT1-AS1	noncoding_exon|28
chr13	33222965	33222987	chr13:33222965-33222987:+:5.392152192171703e-05	7	4	0.242094	F	F	enriched	0.616016	1.07797	CDS;ENSG00000083642.14	CDS||ENSG00000083642.14	ENSG00000083642.14	PDS5B	CDS|22
chr13	111933034	111933054	chr13:111933034-111933054:+:5.008754483099182e-05	7	4	0.242094	F	F	enriched	0.616016	1.07797	5ss;ENSG00000102606.13	5ss||ENSG00000102606.13	ENSG00000102606.13	ARHGEF7	5ss|20
chr13	36245399	36245408	chr13:36245399-36245408:+:1.3181834929017154e-05	7	4	0.242094	F	F	enriched	0.616016	1.07797	noncoding_5ss;lncRNA|lnc-NBEA-5||3utr;ENSG00000172915.14	3utr||ENSG00000172915.14	ENSG00000172915.14	NBEA	3utr|9
chr13	20233338	20233344	chr13:20233338-20233344:+:1.732183115128005e-05	7	4	0.242094	F	F	enriched	0.616016	1.07797	CDS;ENSG00000196199.9	CDS||ENSG00000196199.9	ENSG00000196199.9	MPHOSPH8	3ss|2||CDS|4
chr13	113977168	113977311	chr13:113977168-113977311:+:3.812084585035948e-139	170	180	0.24335	1.36108	C	enriched	0.613769	0.188156	noncoding_distintron;lncRNA|GRTP1-AS1||3utr;ENSG00000185896.9	3utr||ENSG00000185896.9	ENSG00000185896.9	LAMP1	3utr|143
chr13	24151745	24151822	chr13:24151745-24151822:+:0.00011968276495755684	9	5	0.24737	1.33808	C	enriched	0.606653	1.11862	distintron;ENSG00000127863.11	distintron||ENSG00000127863.11	ENSG00000127863.11	TNFRSF19	distintron|77
chr13	45948968	45949026	chr13:45948968-45949026:+:7.100498180182731e-05	9	5	0.24737	1.33808	C	enriched	0.606653	1.11862	noncoding_distintron;lncRNA|TPT1-AS1||noncoding_distintron;ENSG00000170919.11	noncoding_distintron||ENSG00000170919.11||lncRNA|TPT1-AS1	ENSG00000170919.11||lncRNA|TPT1-AS1	TPT1-AS1	noncoding_distintron|58
chr13	115067253	115067306	chr13:115067253-115067306:+:1.0539985020242468e-05	9	5	0.24737	1.33808	C	enriched	0.606653	1.11862	CDS;ENSG00000169062.10	CDS||ENSG00000169062.10	ENSG00000169062.10	UPF3A	CDS|53
chr13	21175973	21176022	chr13:21175973-21176022:+:1.52956184401945e-06	9	5	0.24737	1.33808	C	enriched	0.606653	1.11862	CDS;ENSG00000032742.13	CDS||ENSG00000032742.13	ENSG00000032742.13	IFT88	CDS|49
chr13	35684987	35685033	chr13:35684987-35685033:+:4.5748291236288005e-07	9	5	0.24737	1.33808	C	enriched	0.606653	1.11862	CDS;ENSG00000172915.14	CDS||ENSG00000172915.14	ENSG00000172915.14	NBEA	CDS|46
chr13	99091361	99091403	chr13:99091361-99091403:+:3.5932075895021983e-06	9	5	0.24737	1.33808	C	enriched	0.606653	1.11862	CDS;ENSG00000152767.11	CDS||ENSG00000152767.11	ENSG00000152767.11	FARP1	CDS|42
chr13	111896577	111896614	chr13:111896577-111896614:+:3.225055832303594e-06	9	5	0.24737	1.33808	C	enriched	0.606653	1.11862	noncoding_distintron;lncRNA|lnc-TEX29-7||CDS;ENSG00000102606.13	CDS||ENSG00000102606.13	ENSG00000102606.13	ARHGEF7	CDS|37
chr13	45601946	45601983	chr13:45601946-45601983:+:1.997719816449219e-06	9	5	0.24737	1.33808	C	enriched	0.606653	1.11862	CDS;ENSG00000133114.13	CDS||ENSG00000133114.13	ENSG00000133114.13	GPALPP1	CDS|37
chr13	40254149	40254183	chr13:40254149-40254183:+:5.179036060019151e-07	9	5	0.24737	1.33808	C	enriched	0.606653	1.11862	CDS;ENSG00000133103.12	CDS||ENSG00000133103.12	ENSG00000133103.12	COG6	CDS|34
chr13	115064027	115064058	chr13:115064027-115064058:+:4.960179963166265e-05	9	5	0.24737	1.33808	C	enriched	0.606653	1.11862	proxintron;ENSG00000169062.10	proxintron||ENSG00000169062.10	ENSG00000169062.10	UPF3A	proxintron|31
chr13	99047682	99047706	chr13:99047682-99047706:+:1.00526864809616e-06	9	5	0.24737	1.33808	C	enriched	0.606653	1.11862	CDS;ENSG00000152767.11	CDS||ENSG00000152767.11	ENSG00000152767.11	FARP1	CDS|24
chr13	31858596	31858686	chr13:31858596-31858686:+:0.009419062739816547	5	2	0.256555	F	F	enriched	0.590819	1.59255	3ss;ENSG00000187676.7	3ss||ENSG00000187676.7	ENSG00000187676.7	B3GALTL	proxintron|88||3ss|2
chr13	21221869	21221945	chr13:21221869-21221945:+:0.004459510028666783	5	2	0.256555	F	F	enriched	0.590819	1.59255	noncoding_distintron;lncRNA|lnc-IL17D-3||distintron;ENSG00000032742.13	distintron||ENSG00000032742.13	ENSG00000032742.13	IFT88	distintron|76
chr13	94842965	94843031	chr13:94842965-94843031:+:0.002864998885432767	5	2	0.256555	F	F	enriched	0.590819	1.59255	distintron;ENSG00000183098.6	distintron||ENSG00000183098.6	ENSG00000183098.6	GPC6	distintron|66
chr13	73583449	73583514	chr13:73583449-73583514:+:0.0031375925808082307	5	2	0.256555	F	F	enriched	0.590819	1.59255	distintron;ENSG00000083535.11	distintron||ENSG00000083535.11	ENSG00000083535.11	PIBF1	distintron|65
chr13	37270473	37270537	chr13:37270473-37270537:+:0.0008765574932641076	5	2	0.256555	F	F	enriched	0.590819	1.59255	3utr;ENSG00000180440.3	3utr||ENSG00000180440.3	ENSG00000180440.3	SERTM1	3utr|64
chr13	24696099	24696163	chr13:24696099-24696163:+:0.0019110721498915224	5	2	0.256555	F	F	enriched	0.590819	1.59255	noncoding_distintron;ENSG00000273167.1||distintron;ENSG00000182957.11	distintron||ENSG00000182957.11	ENSG00000182957.11	SPATA13	distintron|64
chr13	32745301	32745364	chr13:32745301-32745364:+:0.001022195801354908	5	2	0.256555	F	F	enriched	0.590819	1.59255	CDS;ENSG00000073910.15	CDS||ENSG00000073910.15	ENSG00000073910.15	FRY	CDS|63
chr13	31209709	31209772	chr13:31209709-31209772:+:0.006770311561599427	5	2	0.256555	F	F	enriched	0.590819	1.59255	distintron;ENSG00000132952.7	distintron||ENSG00000132952.7	ENSG00000132952.7	USPL1	distintron|63
chr13	100004093	100004154	chr13:100004093-100004154:+:0.005289202163249763	5	2	0.256555	F	F	enriched	0.590819	1.59255	noncoding_exon;lncRNA|lnc-TM9SF2-5||distintron;ENSG00000134882.11	noncoding_exon||lncRNA|lnc-TM9SF2-5	lncRNA|lnc-TM9SF2-5	lnc-TM9SF2-5	noncoding_exon|61
chr13	76179864	76179925	chr13:76179864-76179925:+:0.0015626478374280472	5	2	0.256555	F	F	enriched	0.590819	1.59255	CDS;ENSG00000118939.13||noncoding_distintron;ENSG00000261553.1	CDS||ENSG00000118939.13	ENSG00000118939.13	UCHL3	CDS|61
chr13	24855931	24855992	chr13:24855931-24855992:+:0.005843416534107609	5	2	0.256555	F	F	enriched	0.590819	1.59255	noncoding_distintron;ENSG00000273167.1||distintron;ENSG00000182957.11	distintron||ENSG00000182957.11	ENSG00000182957.11	SPATA13	distintron|61
chr13	24668290	24668351	chr13:24668290-24668351:+:0.002595396165394035	5	2	0.256555	F	F	enriched	0.590819	1.59255	noncoding_distintron;ENSG00000273167.1||distintron;ENSG00000182957.11	distintron||ENSG00000182957.11	ENSG00000182957.11	SPATA13	distintron|61
chr13	51110663	51110723	chr13:51110663-51110723:+:0.0012728624813876975	5	2	0.256555	F	F	enriched	0.590819	1.59255	noncoding_distintron;ENSG00000176124.7||noncoding_distintron;lncRNA|DLEU1	noncoding_distintron||ENSG00000176124.7||lncRNA|DLEU1	ENSG00000176124.7||lncRNA|DLEU1	DLEU1	noncoding_distintron|60
chr13	99093797	99093854	chr13:99093797-99093854:+:0.00685305782481754	5	2	0.256555	F	F	enriched	0.590819	1.59255	distintron;ENSG00000152767.11	distintron||ENSG00000152767.11	ENSG00000152767.11	FARP1	distintron|57
chr13	94313190	94313247	chr13:94313190-94313247:+:0.005478246109895991	5	2	0.256555	F	F	enriched	0.590819	1.59255	distintron;ENSG00000183098.6	distintron||ENSG00000183098.6	ENSG00000183098.6	GPC6	distintron|57
chr13	76179976	76180033	chr13:76179976-76180033:+:0.0014772656408659935	5	2	0.256555	F	F	enriched	0.590819	1.59255	3utr;ENSG00000118939.13||noncoding_distintron;ENSG00000261553.1	3utr||ENSG00000118939.13	ENSG00000118939.13	UCHL3	3utr|57
chr13	32731480	32731537	chr13:32731480-32731537:+:0.0009742078372994472	5	2	0.256555	F	F	enriched	0.590819	1.59255	CDS;ENSG00000073910.15	CDS||ENSG00000073910.15	ENSG00000073910.15	FRY	CDS|57
chr13	47127473	47127528	chr13:47127473-47127528:+:0.0024490865084566328	5	2	0.256555	F	F	enriched	0.590819	1.59255	5utr;ENSG00000136141.10	5utr||ENSG00000136141.10	ENSG00000136141.10	LRCH1	5utr|55
chr13	101178004	101178058	chr13:101178004-101178058:+:0.0024149672301550405	5	2	0.256555	F	F	enriched	0.590819	1.59255	distintron;ENSG00000175198.10	distintron||ENSG00000175198.10	ENSG00000175198.10	PCCA	distintron|54
chr13	100774279	100774333	chr13:100774279-100774333:+:0.0022504774548732314	5	2	0.256555	F	F	enriched	0.590819	1.59255	distintron;ENSG00000175198.10	distintron||ENSG00000175198.10	ENSG00000175198.10	PCCA	distintron|54
chr13	31855993	31856047	chr13:31855993-31856047:+:0.0030364940977399596	5	2	0.256555	F	F	enriched	0.590819	1.59255	distintron;ENSG00000187676.7	distintron||ENSG00000187676.7	ENSG00000187676.7	B3GALTL	distintron|54
chr13	98925982	98926034	chr13:98925982-98926034:+:0.005839244759242759	5	2	0.256555	F	F	enriched	0.590819	1.59255	distintron;ENSG00000152767.11	distintron||ENSG00000152767.11	ENSG00000152767.11	FARP1	distintron|52
chr13	41382594	41382646	chr13:41382594-41382646:+:0.0012589135984970453	5	2	0.256555	F	F	enriched	0.590819	1.59255	CDS;ENSG00000102743.10	CDS||ENSG00000102743.10	ENSG00000102743.10	SLC25A15	CDS|52
chr13	21181382	21181433	chr13:21181382-21181433:+:0.0027163492665232027	5	2	0.256555	F	F	enriched	0.590819	1.59255	distintron;ENSG00000032742.13||noncoding_exon;ENSG00000238286.1	noncoding_exon||ENSG00000238286.1	ENSG00000238286.1	SLC35E1P1	noncoding_exon|27||distintron|24
chr13	101039867	101039914	chr13:101039867-101039914:+:0.002069350333184604	5	2	0.256555	F	F	enriched	0.590819	1.59255	distintron;ENSG00000175198.10	distintron||ENSG00000175198.10	ENSG00000175198.10	PCCA	distintron|47
chr13	21157323	21157369	chr13:21157323-21157369:+:0.00239903919756711	5	2	0.256555	F	F	enriched	0.590819	1.59255	proxintron;ENSG00000032742.13	proxintron||ENSG00000032742.13	ENSG00000032742.13	IFT88	proxintron|46
chr13	53215190	53215235	chr13:53215190-53215235:+:0.003824735377295252	5	2	0.256555	F	F	enriched	0.590819	1.59255	distintron;ENSG00000139675.10	distintron||ENSG00000139675.10	ENSG00000139675.10	HNRNPA1L2	distintron|45
chr13	28801231	28801276	chr13:28801231-28801276:+:0.006310290757833501	5	2	0.256555	F	F	enriched	0.590819	1.59255	distintron;ENSG00000152520.9	distintron||ENSG00000152520.9	ENSG00000152520.9	PAN3	distintron|45
chr13	28786198	28786243	chr13:28786198-28786243:+:0.006310290757833501	5	2	0.256555	F	F	enriched	0.590819	1.59255	distintron;ENSG00000152520.9	distintron||ENSG00000152520.9	ENSG00000152520.9	PAN3	distintron|45
chr13	94819915	94819959	chr13:94819915-94819959:+:0.0036653963197677305	5	2	0.256555	F	F	enriched	0.590819	1.59255	distintron;ENSG00000183098.6	distintron||ENSG00000183098.6	ENSG00000183098.6	GPC6	distintron|44
chr13	24177614	24177657	chr13:24177614-24177657:+:0.010736141897605548	5	2	0.256555	F	F	enriched	0.590819	1.59255	distintron;ENSG00000127863.11	distintron||ENSG00000127863.11	ENSG00000127863.11	TNFRSF19	distintron|43
chr13	50095388	50095430	chr13:50095388-50095430:+:0.0016225509105506073	5	2	0.256555	F	F	enriched	0.590819	1.59255	proxintron;ENSG00000136147.12	proxintron||ENSG00000136147.12	ENSG00000136147.12	PHF11	proxintron|42
chr13	45953363	45953402	chr13:45953363-45953402:+:0.008889459080587145	5	2	0.256555	F	F	enriched	0.590819	1.59255	noncoding_exon;lncRNA|TPT1-AS1||noncoding_exon;ENSG00000170919.11	noncoding_exon||ENSG00000170919.11||lncRNA|TPT1-AS1	ENSG00000170919.11||lncRNA|TPT1-AS1	TPT1-AS1	noncoding_exon|39
chr13	25879203	25879242	chr13:25879203-25879242:+:0.006035002845601725	5	2	0.256555	F	F	enriched	0.590819	1.59255	distintron;ENSG00000139496.11	distintron||ENSG00000139496.11	ENSG00000139496.11	NUPL1	distintron|39
chr13	76429434	76429472	chr13:76429434-76429472:+:0.0012798843444357126	5	2	0.256555	F	F	enriched	0.590819	1.59255	CDS;ENSG00000136153.15	CDS||ENSG00000136153.15	ENSG00000136153.15	LMO7	CDS|38
chr13	53239509	53239547	chr13:53239509-53239547:+:0.0035144122578738388	5	2	0.256555	F	F	enriched	0.590819	1.59255	proxintron;ENSG00000165416.10	proxintron||ENSG00000165416.10	ENSG00000165416.10	SUGT1	proxintron|38
chr13	21206710	21206747	chr13:21206710-21206747:+:0.0018990441176946352	5	2	0.256555	F	F	enriched	0.590819	1.59255	distintron;ENSG00000032742.13	distintron||ENSG00000032742.13	ENSG00000032742.13	IFT88	distintron|37
chr13	49841710	49841746	chr13:49841710-49841746:+:0.0009708813376511075	5	2	0.256555	F	F	enriched	0.590819	1.59255	CDS;ENSG00000102543.10	CDS||ENSG00000102543.10	ENSG00000102543.10	CDADC1	CDS|36
chr13	76370853	76370887	chr13:76370853-76370887:+:0.0010530574653808682	5	2	0.256555	F	F	enriched	0.590819	1.59255	noncoding_exon;ENSG00000261553.1||CDS;ENSG00000136153.15	CDS||ENSG00000136153.15	ENSG00000136153.15	LMO7	CDS|33||5ss|1
chr13	73302082	73302115	chr13:73302082-73302115:+:0.0019255218337152745	5	2	0.256555	F	F	enriched	0.590819	1.59255	CDS;ENSG00000136122.11	CDS||ENSG00000136122.11	ENSG00000136122.11	BORA	CDS|33
chr13	50592234	50592267	chr13:50592234-50592267:+:0.009414351961440198	5	2	0.256555	F	F	enriched	0.590819	1.59255	3utr;ENSG00000204977.5||distintron;ENSG00000198553.4	3utr||ENSG00000204977.5	ENSG00000204977.5	TRIM13	3utr|33
chr13	45949354	45949386	chr13:45949354-45949386:+:0.006379295454832589	5	2	0.256555	F	F	enriched	0.590819	1.59255	noncoding_exon;ENSG00000170919.11||noncoding_exon;lncRNA|TPT1-AS1	noncoding_exon||ENSG00000170919.11||lncRNA|TPT1-AS1	ENSG00000170919.11||lncRNA|TPT1-AS1	TPT1-AS1	noncoding_exon|32
chr13	94043974	94044005	chr13:94043974-94044005:+:0.002340762044364128	5	2	0.256555	F	F	enriched	0.590819	1.59255	distintron;ENSG00000183098.6	distintron||ENSG00000183098.6	ENSG00000183098.6	GPC6	distintron|31
chr13	20540883	20540913	chr13:20540883-20540913:+:0.003063131425667297	5	2	0.256555	F	F	enriched	0.590819	1.59255	distintron;ENSG00000121741.12	distintron||ENSG00000121741.12	ENSG00000121741.12	ZMYM2	distintron|30
chr13	47128865	47128892	chr13:47128865-47128892:+:0.0012795828055423176	5	2	0.256555	F	F	enriched	0.590819	1.59255	distintron;ENSG00000136141.10	distintron||ENSG00000136141.10	ENSG00000136141.10	LRCH1	distintron|27
chr13	37399626	37399651	chr13:37399626-37399651:+:0.002113725471204998	5	2	0.256555	F	F	enriched	0.590819	1.59255	CDS;ENSG00000133111.3	CDS||ENSG00000133111.3	ENSG00000133111.3	RFXAP	CDS|25
chr13	20624119	20624142	chr13:20624119-20624142:+:0.006975874447025877	5	2	0.256555	F	F	enriched	0.590819	1.59255	distintron;ENSG00000121741.12	distintron||ENSG00000121741.12	ENSG00000121741.12	ZMYM2	distintron|23
chr13	114200871	114200893	chr13:114200871-114200893:+:0.003226631632859213	5	2	0.256555	F	F	enriched	0.590819	1.59255	distintron;ENSG00000150403.13	distintron||ENSG00000150403.13	ENSG00000150403.13	TMCO3	distintron|22
chr13	76141424	76141444	chr13:76141424-76141444:+:0.0008451126433422364	5	2	0.256555	F	F	enriched	0.590819	1.59255	noncoding_exon;ENSG00000261553.1||CDS;ENSG00000118939.13	CDS||ENSG00000118939.13	ENSG00000118939.13	UCHL3	CDS|20
chr13	61117032	61117048	chr13:61117032-61117048:+:0.0009058129304011776	5	2	0.256555	F	F	enriched	0.590819	1.59255	distintron;ENSG00000083544.9	distintron||ENSG00000083544.9	ENSG00000083544.9	TDRD3	distintron|16
chr13	111106393	111106408	chr13:111106393-111106408:+:0.002700848116466229	5	2	0.256555	F	F	enriched	0.590819	1.59255	distintron;ENSG00000134871.13	distintron||ENSG00000134871.13	ENSG00000134871.13	COL4A2	distintron|15
chr13	93904839	93904853	chr13:93904839-93904853:+:0.0011940803418382868	5	2	0.256555	F	F	enriched	0.590819	1.59255	distintron;ENSG00000183098.6	distintron||ENSG00000183098.6	ENSG00000183098.6	GPC6	distintron|14
chr13	99083296	99083303	chr13:99083296-99083303:+:0.0009189135729642265	5	2	0.256555	F	F	enriched	0.590819	1.59255	CDS;ENSG00000152767.11	CDS||ENSG00000152767.11	ENSG00000152767.11	FARP1	CDS|7
chr13	42803503	42803508	chr13:42803503-42803508:+:0.0007394201187137596	5	2	0.256555	F	F	enriched	0.590819	1.59255	3utr;ENSG00000102780.12	3utr||ENSG00000102780.12	ENSG00000102780.12	DGKH	3utr|5
chr13	45965489	45965575	chr13:45965489-45965575:+:9.6226389727604e-05	10	6	0.25889	1.27466	C	enriched	0.586885	1.00758	noncoding_exon;lncRNA|TPT1-AS1||noncoding_exon;ENSG00000170919.11	noncoding_exon||lncRNA|TPT1-AS1||ENSG00000170919.11	lncRNA|TPT1-AS1||ENSG00000170919.11	TPT1-AS1	noncoding_exon|86
chr13	34411544	34411591	chr13:34411544-34411591:+:8.312352971140312e-08	10	6	0.25889	1.27466	C	enriched	0.586885	1.00758	3utr;ENSG00000133119.8	3utr||ENSG00000133119.8	ENSG00000133119.8	RFC3	3utr|47
chr13	41635713	41635733	chr13:41635713-41635733:+:1.1935024838588375e-07	10	6	0.25889	1.27466	C	enriched	0.586885	1.00758	5utr;ENSG00000120688.7	5utr||ENSG00000120688.7	ENSG00000120688.7	WBP4	5utr|20
chr13	103491056	103491062	chr13:103491056-103491062:+:3.863737697801417e-08	10	6	0.25889	1.27466	C	enriched	0.586885	1.00758	CDS;ENSG00000134897.9||CDS;ENSG00000270181.1	CDS||ENSG00000270181.1||ENSG00000134897.9	ENSG00000270181.1||ENSG00000134897.9	BIVM-ERCC5|BIVM	CDS|6
chr13	52603507	52603550	chr13:52603507-52603550:+:8.417928495364923e-06	11	7	0.26755	1.22925	C	enriched	0.572595	0.922695	3utr;ENSG00000253710.1||CDS;ENSG00000253797.2	CDS||ENSG00000253797.2	ENSG00000253797.2	UTP14C	CDS|43
chr13	78318523	78318558	chr13:78318523-78318558:+:2.071072553278077e-08	11	7	0.26755	1.22925	C	enriched	0.572595	0.922695	CDS;ENSG00000139737.17	CDS||ENSG00000139737.17	ENSG00000139737.17	SLAIN1	CDS|35
chr13	45694723	45694743	chr13:45694723-45694743:+:7.597033993014552e-09	11	7	0.26755	1.22925	C	enriched	0.572595	0.922695	5utr;ENSG00000188342.7	5utr||ENSG00000188342.7	ENSG00000188342.7	GTF2F2	5utr|20
chr13	80127550	80127572	chr13:80127550-80127572:+:5.56291557582555e-10	12	8	0.27403	1.19646	C	enriched	0.562202	0.855581	3utr;ENSG00000102471.9	3utr||ENSG00000102471.9	ENSG00000102471.9	NDFIP2	3utr|22
chr13	20660614	20660713	chr13:20660614-20660713:+:1.1265502328624127e-31	43	40	0.28183	1.15823	C	enriched	0.550013	0.374955	3utr;ENSG00000121741.12	3utr||ENSG00000121741.12	ENSG00000121741.12	ZMYM2	3utr|99
chr13	25894661	25894720	chr13:25894661-25894720:+:1.1038424902625608e-08	14	10	0.28228	1.15608	C	enriched	0.54932	0.756045	CDS;ENSG00000139496.11	CDS||ENSG00000139496.11	ENSG00000139496.11	NUPL1	3ss|6||CDS|53
chr13	99030124	99030175	chr13:99030124-99030175:+:1.6300548865734267e-10	14	10	0.28228	1.15608	C	enriched	0.54932	0.756045	noncoding_proxintron;lncRNA|lnc-IPO5-5||CDS;ENSG00000152767.11	CDS||ENSG00000152767.11	ENSG00000152767.11	FARP1	5ss|2||CDS|49
chr13	53261995	53262035	chr13:53261995-53262035:+:5.156710029507698e-11	14	10	0.28228	1.15608	C	enriched	0.54932	0.756045	3utr;ENSG00000165416.10	3utr||ENSG00000165416.10	ENSG00000165416.10	SUGT1	3utr|40
chr13	103504607	103504632	chr13:103504607-103504632:+:1.1175850845517685e-10	14	10	0.28228	1.15608	C	enriched	0.54932	0.756045	CDS;ENSG00000270181.1||CDS;ENSG00000134899.13	CDS||ENSG00000270181.1||ENSG00000134899.13	ENSG00000270181.1||ENSG00000134899.13	BIVM-ERCC5|ERCC5	CDS|25
chr13	95280706	95280809	chr13:95280706-95280809:+:1.7066881434551754e-13	20	16	0.28653	1.13585	C	enriched	0.54283	0.592547	3utr;ENSG00000152749.7	3utr||ENSG00000152749.7	ENSG00000152749.7	GPR180	3utr|103
chr13	49055352	49055478	chr13:49055352-49055478:+:5.057034888949929e-63	61	60	0.30151	1.06749	C	enriched	0.520698	0.294465	3utr;ENSG00000139687.9	3utr||ENSG00000139687.9	ENSG00000139687.9	RB1	3utr|126
chr13	52184169	52184254	chr13:52184169-52184254:+:0.0037601726536435043	6	3	0.315856	F	F	enriched	0.500511	1.27062	distintron;ENSG00000139668.7	distintron||ENSG00000139668.7	ENSG00000139668.7	WDFY2	distintron|85
chr13	98040816	98040897	chr13:98040816-98040897:+:0.002116748902472211	6	3	0.315856	F	F	enriched	0.500511	1.27062	distintron;ENSG00000139793.14	distintron||ENSG00000139793.14	ENSG00000139793.14	MBNL2	distintron|81
chr13	50018487	50018558	chr13:50018487-50018558:+:0.000353613220712157	6	3	0.315856	F	F	enriched	0.500511	1.27062	5utr;ENSG00000136169.12	5utr||ENSG00000136169.12	ENSG00000136169.12	SETDB2	5utr|71
chr13	94384060	94384130	chr13:94384060-94384130:+:0.0018391284039987667	6	3	0.315856	F	F	enriched	0.500511	1.27062	distintron;ENSG00000183098.6	distintron||ENSG00000183098.6	ENSG00000183098.6	GPC6	distintron|70
chr13	94042277	94042342	chr13:94042277-94042342:+:0.001562039511179158	6	3	0.315856	F	F	enriched	0.500511	1.27062	distintron;ENSG00000183098.6	distintron||ENSG00000183098.6	ENSG00000183098.6	GPC6	distintron|65
chr13	33193264	33193324	chr13:33193264-33193324:+:0.001929057089957853	6	3	0.315856	F	F	enriched	0.500511	1.27062	distintron;ENSG00000083642.14	distintron||ENSG00000083642.14	ENSG00000083642.14	PDS5B	distintron|60
chr13	61110733	61110784	chr13:61110733-61110784:+:0.0003392604427586566	6	3	0.315856	F	F	enriched	0.500511	1.27062	distintron;ENSG00000083544.9	distintron||ENSG00000083544.9	ENSG00000083544.9	TDRD3	distintron|51
chr13	114161646	114161691	chr13:114161646-114161691:+:0.004963136339830264	6	3	0.315856	F	F	enriched	0.500511	1.27062	distintron;ENSG00000150403.13	distintron||ENSG00000150403.13	ENSG00000150403.13	TMCO3	distintron|45
chr13	93884423	93884467	chr13:93884423-93884467:+:0.00073220925241814	6	3	0.315856	F	F	enriched	0.500511	1.27062	distintron;ENSG00000183098.6	distintron||ENSG00000183098.6	ENSG00000183098.6	GPC6	distintron|44
chr13	94231897	94231940	chr13:94231897-94231940:+:0.0007039754448536481	6	3	0.315856	F	F	enriched	0.500511	1.27062	distintron;ENSG00000183098.6	distintron||ENSG00000183098.6	ENSG00000183098.6	GPC6	distintron|43
chr13	45946253	45946296	chr13:45946253-45946296:+:0.00277137953995532	6	3	0.315856	F	F	enriched	0.500511	1.27062	noncoding_distintron;ENSG00000170919.11||noncoding_exon;lncRNA|TPT1-AS1	noncoding_exon||lncRNA|TPT1-AS1	lncRNA|TPT1-AS1	TPT1-AS1	noncoding_exon|43
chr13	76391297	76391330	chr13:76391297-76391330:+:0.0001863214587027411	6	3	0.315856	F	F	enriched	0.500511	1.27062	CDS;ENSG00000136153.15	CDS||ENSG00000136153.15	ENSG00000136153.15	LMO7	CDS|33
chr13	114162852	114162882	chr13:114162852-114162882:+:0.0013556247096413528	6	3	0.315856	F	F	enriched	0.500511	1.27062	distintron;ENSG00000150403.13	distintron||ENSG00000150403.13	ENSG00000150403.13	TMCO3	distintron|30
chr13	76383291	76383317	chr13:76383291-76383317:+:0.00015939009341868758	6	3	0.315856	F	F	enriched	0.500511	1.27062	CDS;ENSG00000136153.15	CDS||ENSG00000136153.15	ENSG00000136153.15	LMO7	CDS|26
chr13	103289096	103289121	chr13:103289096-103289121:+:0.00040063660624953213	6	3	0.315856	F	F	enriched	0.500511	1.27062	proxintron;ENSG00000134900.7	proxintron||ENSG00000134900.7	ENSG00000134900.7	TPP2	proxintron|25
chr13	94480569	94480592	chr13:94480569-94480592:+:0.00014554296668847533	6	3	0.315856	F	F	enriched	0.500511	1.27062	distintron;ENSG00000183098.6	distintron||ENSG00000183098.6	ENSG00000183098.6	GPC6	distintron|23
chr13	46070319	46070340	chr13:46070319-46070340:+:0.0002624234368941652	6	3	0.315856	F	F	enriched	0.500511	1.27062	CDS;ENSG00000136152.10	CDS||ENSG00000136152.10	ENSG00000136152.10	COG3	CDS|21
chr13	99045923	99045940	chr13:99045923-99045940:+:0.00025093198600360957	6	3	0.315856	F	F	enriched	0.500511	1.27062	CDS;ENSG00000152767.11	CDS||ENSG00000152767.11	ENSG00000152767.11	FARP1	CDS|17
chr13	40301664	40301681	chr13:40301664-40301681:+:0.00014520497440196852	6	3	0.315856	F	F	enriched	0.500511	1.27062	CDS;ENSG00000133103.12	CDS||ENSG00000133103.12	ENSG00000133103.12	COG6	CDS|17
chr13	21199960	21199976	chr13:21199960-21199976:+:0.0001504318769660243	6	3	0.315856	F	F	enriched	0.500511	1.27062	CDS;ENSG00000032742.13	CDS||ENSG00000032742.13	ENSG00000032742.13	IFT88	CDS|16
chr13	73321149	73321159	chr13:73321149-73321159:+:0.00015073275298294002	6	3	0.315856	F	F	enriched	0.500511	1.27062	CDS;ENSG00000136122.11	CDS||ENSG00000136122.11	ENSG00000136122.11	BORA	CDS|10
chr13	35730219	35730225	chr13:35730219-35730225:+:9.697296895154479e-05	6	3	0.315856	F	F	enriched	0.500511	1.27062	CDS;ENSG00000172915.14	CDS||ENSG00000172915.14	ENSG00000172915.14	NBEA	CDS|6
chr13	39456747	39456798	chr13:39456747-39456798:+:0.023792657012749806	3	1	0.335201	F	F	enriched	0.474695	1.85558	3utr;ENSG00000150893.9	3utr||ENSG00000150893.9	ENSG00000150893.9	FREM2	3utr|51
chr13	34521732	34521782	chr13:34521732-34521782:+:0.038301403793710706	3	1	0.335201	F	F	enriched	0.474695	1.85558	distintron;ENSG00000133119.8	distintron||ENSG00000133119.8	ENSG00000133119.8	RFC3	distintron|50
chr13	35532506	35532554	chr13:35532506-35532554:+:0.03177681411259846	3	1	0.335201	F	F	enriched	0.474695	1.85558	distintron;ENSG00000172915.14	distintron||ENSG00000172915.14	ENSG00000172915.14	NBEA	distintron|48
chr13	29173109	29173157	chr13:29173109-29173157:+:0.027281800910558145	3	1	0.335201	F	F	enriched	0.474695	1.85558	noncoding_exon;ENSG00000235472.1	noncoding_exon||ENSG00000235472.1	ENSG00000235472.1	EIF4A1P7	noncoding_exon|48
chr13	101031889	101031935	chr13:101031889-101031935:+:0.04059248931465204	3	1	0.335201	F	F	enriched	0.474695	1.85558	distintron;ENSG00000175198.10	distintron||ENSG00000175198.10	ENSG00000175198.10	PCCA	distintron|46
chr13	61000740	61000786	chr13:61000740-61000786:+:0.03687406940078979	3	1	0.335201	F	F	enriched	0.474695	1.85558	distintron;ENSG00000083544.9	distintron||ENSG00000083544.9	ENSG00000083544.9	TDRD3	distintron|46
chr13	50674443	50674489	chr13:50674443-50674489:+:0.02757157630153821	3	1	0.335201	F	F	enriched	0.474695	1.85558	noncoding_distintron;lncRNA|DLEU1||distintron;ENSG00000176124.7	distintron||ENSG00000176124.7	ENSG00000176124.7	DLEU1	distintron|46
chr13	32776514	32776560	chr13:32776514-32776560:+:0.024446406107065763	3	1	0.335201	F	F	enriched	0.474695	1.85558	CDS;ENSG00000073910.15	CDS||ENSG00000073910.15	ENSG00000073910.15	FRY	CDS|46
chr13	108918234	108918279	chr13:108918234-108918279:+:0.0286569809519636	3	1	0.335201	F	F	enriched	0.474695	1.85558	noncoding_distintron;ENSG00000102524.7	noncoding_distintron||ENSG00000102524.7	ENSG00000102524.7	TNFSF13B	noncoding_distintron|45
chr13	101175449	101175494	chr13:101175449-101175494:+:0.04003135336432258	3	1	0.335201	F	F	enriched	0.474695	1.85558	distintron;ENSG00000175198.10	distintron||ENSG00000175198.10	ENSG00000175198.10	PCCA	distintron|45
chr13	94652412	94652457	chr13:94652412-94652457:+:0.030478171991076594	3	1	0.335201	F	F	enriched	0.474695	1.85558	distintron;ENSG00000183098.6	distintron||ENSG00000183098.6	ENSG00000183098.6	GPC6	distintron|45
chr13	35646068	35646113	chr13:35646068-35646113:+:0.030478171991076594	3	1	0.335201	F	F	enriched	0.474695	1.85558	distintron;ENSG00000172915.14	distintron||ENSG00000172915.14	ENSG00000172915.14	NBEA	distintron|45
chr13	100157151	100157195	chr13:100157151-100157195:+:0.040147501710415645	3	1	0.335201	F	F	enriched	0.474695	1.85558	distintron;ENSG00000125304.8	distintron||ENSG00000125304.8	ENSG00000125304.8	TM9SF2	distintron|44
chr13	99026815	99026859	chr13:99026815-99026859:+:0.038024809914353086	3	1	0.335201	F	F	enriched	0.474695	1.85558	distintron;ENSG00000152767.11	distintron||ENSG00000152767.11	ENSG00000152767.11	FARP1	distintron|44
chr13	51527762	51527805	chr13:51527762-51527805:+:0.03790981236608499	3	1	0.335201	F	F	enriched	0.474695	1.85558	proxintron;ENSG00000136104.14	proxintron||ENSG00000136104.14	ENSG00000136104.14	RNASEH2B	proxintron|43
chr13	35789126	35789169	chr13:35789126-35789169:+:0.026482489615313076	3	1	0.335201	F	F	enriched	0.474695	1.85558	distintron;ENSG00000172915.14	distintron||ENSG00000172915.14	ENSG00000172915.14	NBEA	distintron|43
chr13	109859239	109859281	chr13:109859239-109859281:+:0.02222986165635773	3	1	0.335201	F	F	enriched	0.474695	1.85558	3utr;ENSG00000041515.11	3utr||ENSG00000041515.11	ENSG00000041515.11	MYO16	3utr|42
chr13	108921879	108921921	chr13:108921879-108921921:+:0.02795244928253966	3	1	0.335201	F	F	enriched	0.474695	1.85558	noncoding_distintron;ENSG00000102524.7	noncoding_distintron||ENSG00000102524.7	ENSG00000102524.7	TNFSF13B	noncoding_distintron|42
chr13	61058258	61058300	chr13:61058258-61058300:+:0.03525461970887743	3	1	0.335201	F	F	enriched	0.474695	1.85558	proxintron;ENSG00000083544.9	proxintron||ENSG00000083544.9	ENSG00000083544.9	TDRD3	proxintron|42
chr13	21201401	21201443	chr13:21201401-21201443:+:0.029628163097788547	3	1	0.335201	F	F	enriched	0.474695	1.85558	distintron;ENSG00000032742.13	distintron||ENSG00000032742.13	ENSG00000032742.13	IFT88	distintron|42
chr13	109792860	109792901	chr13:109792860-109792901:+:0.022150892660871124	3	1	0.335201	F	F	enriched	0.474695	1.85558	CDS;ENSG00000041515.11	CDS||ENSG00000041515.11	ENSG00000041515.11	MYO16	CDS|41
chr13	101553416	101553457	chr13:101553416-101553457:+:0.026798280359662745	3	1	0.335201	F	F	enriched	0.474695	1.85558	noncoding_distintron;lncRNA|NALCN-AS1||noncoding_distintron;ENSG00000233009.1	noncoding_distintron||lncRNA|NALCN-AS1||ENSG00000233009.1	lncRNA|NALCN-AS1||ENSG00000233009.1	NALCN-AS1	noncoding_distintron|41
chr13	73476372	73476413	chr13:73476372-73476413:+:0.03281459606834337	3	1	0.335201	F	F	enriched	0.474695	1.85558	distintron;ENSG00000083535.11	distintron||ENSG00000083535.11	ENSG00000083535.11	PIBF1	distintron|41
chr13	32811922	32811963	chr13:32811922-32811963:+:0.023825470579760095	3	1	0.335201	F	F	enriched	0.474695	1.85558	CDS;ENSG00000073910.15	CDS||ENSG00000073910.15	ENSG00000073910.15	FRY	CDS|41
chr13	24833107	24833148	chr13:24833107-24833148:+:0.040435517606234726	3	1	0.335201	F	F	enriched	0.474695	1.85558	distintron;ENSG00000182957.11||noncoding_distintron;ENSG00000273167.1	distintron||ENSG00000182957.11	ENSG00000182957.11	SPATA13	distintron|41
chr13	109859626	109859666	chr13:109859626-109859666:+:0.022072095311920326	3	1	0.335201	F	F	enriched	0.474695	1.85558	3utr;ENSG00000041515.11	3utr||ENSG00000041515.11	ENSG00000041515.11	MYO16	3utr|40
chr13	73363590	73363630	chr13:73363590-73363630:+:0.03779379184498206	3	1	0.335201	F	F	enriched	0.474695	1.85558	distintron;ENSG00000083535.11	distintron||ENSG00000083535.11	ENSG00000083535.11	PIBF1	distintron|40
chr13	61004986	61005026	chr13:61004986-61005026:+:0.03419536179938664	3	1	0.335201	F	F	enriched	0.474695	1.85558	distintron;ENSG00000083544.9	distintron||ENSG00000083544.9	ENSG00000083544.9	TDRD3	distintron|40
chr13	51826167	51826207	chr13:51826167-51826207:+:0.02920353563216551	3	1	0.335201	F	F	enriched	0.474695	1.85558	CDS;ENSG00000150510.11	CDS||ENSG00000150510.11	ENSG00000150510.11	FAM124A	CDS|40
chr13	48913493	48913533	chr13:48913493-48913533:+:0.027469269045855237	3	1	0.335201	F	F	enriched	0.474695	1.85558	distintron;ENSG00000139687.9	distintron||ENSG00000139687.9	ENSG00000139687.9	RB1	distintron|40
chr13	42726931	42726971	chr13:42726931-42726971:+:0.03419536179938664	3	1	0.335201	F	F	enriched	0.474695	1.85558	distintron;ENSG00000102780.12	distintron||ENSG00000102780.12	ENSG00000102780.12	DGKH	distintron|40
chr13	32828485	32828525	chr13:32828485-32828525:+:0.023702444480606995	3	1	0.335201	F	F	enriched	0.474695	1.85558	CDS;ENSG00000073910.15	CDS||ENSG00000073910.15	ENSG00000073910.15	FRY	CDS|40
chr13	61052188	61052227	chr13:61052188-61052227:+:0.02723963018682445	3	1	0.335201	F	F	enriched	0.474695	1.85558	distintron;ENSG00000083544.9	distintron||ENSG00000083544.9	ENSG00000083544.9	TDRD3	distintron|39
chr13	51518927	51518966	chr13:51518927-51518966:+:0.03586689556412108	3	1	0.335201	F	F	enriched	0.474695	1.85558	distintron;ENSG00000136104.14	distintron||ENSG00000136104.14	ENSG00000136104.14	RNASEH2B	distintron|39
chr13	49625318	49625357	chr13:49625318-49625357:+:0.030396605246291765	3	1	0.335201	F	F	enriched	0.474695	1.85558	distintron;ENSG00000102531.12	distintron||ENSG00000102531.12	ENSG00000102531.12	FNDC3A	distintron|39
chr13	42032591	42032630	chr13:42032591-42032630:+:0.02523279856110706	3	1	0.335201	F	F	enriched	0.474695	1.85558	CDS;ENSG00000102760.12	CDS||ENSG00000102760.12	ENSG00000102760.12	RGCC	CDS|16||5ss|23
chr13	32811719	32811758	chr13:32811719-32811758:+:0.023579804843246302	3	1	0.335201	F	F	enriched	0.474695	1.85558	CDS;ENSG00000073910.15	CDS||ENSG00000073910.15	ENSG00000073910.15	FRY	CDS|39
chr13	28833457	28833496	chr13:28833457-28833496:+:0.03205252323958669	3	1	0.335201	F	F	enriched	0.474695	1.85558	distintron;ENSG00000152520.9	distintron||ENSG00000152520.9	ENSG00000152520.9	PAN3	distintron|39
chr13	60973791	60973829	chr13:60973791-60973829:+:0.03348638568637939	3	1	0.335201	F	F	enriched	0.474695	1.85558	distintron;ENSG00000083544.9	distintron||ENSG00000083544.9	ENSG00000083544.9	TDRD3	distintron|38
chr13	52311583	52311621	chr13:52311583-52311621:+:0.04043551760623474	3	1	0.335201	F	F	enriched	0.474695	1.85558	distintron;ENSG00000139668.7	distintron||ENSG00000139668.7	ENSG00000139668.7	WDFY2	distintron|38
chr13	49023328	49023366	chr13:49023328-49023366:+:0.03678289023602634	3	1	0.335201	F	F	enriched	0.474695	1.85558	distintron;ENSG00000139687.9	distintron||ENSG00000139687.9	ENSG00000139687.9	RB1	distintron|38
chr13	48901529	48901567	chr13:48901529-48901567:+:0.03332848535474515	3	1	0.335201	F	F	enriched	0.474695	1.85558	distintron;ENSG00000139687.9	distintron||ENSG00000139687.9	ENSG00000139687.9	RB1	distintron|38
chr13	47194674	47194712	chr13:47194674-47194712:+:0.03609931615576579	3	1	0.335201	F	F	enriched	0.474695	1.85558	distintron;ENSG00000136141.10	distintron||ENSG00000136141.10	ENSG00000136141.10	LRCH1	distintron|38
chr13	113733007	113733044	chr13:113733007-113733044:+:0.024088551438412136	3	1	0.335201	F	F	enriched	0.474695	1.85558	CDS;ENSG00000126217.16	CDS||ENSG00000126217.16	ENSG00000126217.16	MCF2L	CDS|37
chr13	95016589	95016626	chr13:95016589-95016626:+:0.026783810618452964	3	1	0.335201	F	F	enriched	0.474695	1.85558	distintron;ENSG00000183098.6	distintron||ENSG00000183098.6	ENSG00000183098.6	GPC6	distintron|37
chr13	40289179	40289216	chr13:40289179-40289216:+:0.03391466075178913	3	1	0.335201	F	F	enriched	0.474695	1.85558	distintron;ENSG00000133103.12	distintron||ENSG00000133103.12	ENSG00000133103.12	COG6	distintron|37
chr13	39271874	39271911	chr13:39271874-39271911:+:0.02243367444586909	3	1	0.335201	F	F	enriched	0.474695	1.85558	CDS;ENSG00000150893.9	CDS||ENSG00000150893.9	ENSG00000150893.9	FREM2	CDS|37
chr13	32757117	32757154	chr13:32757117-32757154:+:0.02333568400757282	3	1	0.335201	F	F	enriched	0.474695	1.85558	CDS;ENSG00000073910.15	CDS||ENSG00000073910.15	ENSG00000073910.15	FRY	CDS|37
chr13	28233651	28233688	chr13:28233651-28233688:+:0.03454575310185178	3	1	0.335201	F	F	enriched	0.474695	1.85558	distintron;ENSG00000186184.11	distintron||ENSG00000186184.11	ENSG00000186184.11	POLR1D	distintron|37
chr13	100982565	100982601	chr13:100982565-100982601:+:0.0351815270798019	3	1	0.335201	F	F	enriched	0.474695	1.85558	proxintron;ENSG00000175198.10	proxintron||ENSG00000175198.10	ENSG00000175198.10	PCCA	proxintron|36
chr13	42624662	42624698	chr13:42624662-42624698:+:0.03996168406908667	3	1	0.335201	F	F	enriched	0.474695	1.85558	distintron;ENSG00000102780.12	distintron||ENSG00000102780.12	ENSG00000102780.12	DGKH	distintron|36
chr13	80080294	80080329	chr13:80080294-80080329:+:0.027700061785667047	3	1	0.335201	F	F	enriched	0.474695	1.85558	distintron;ENSG00000102471.9	distintron||ENSG00000102471.9	ENSG00000102471.9	NDFIP2	distintron|35
chr13	42723591	42723626	chr13:42723591-42723626:+:0.039272821427307064	3	1	0.335201	F	F	enriched	0.474695	1.85558	distintron;ENSG00000102780.12	distintron||ENSG00000102780.12	ENSG00000102780.12	DGKH	distintron|35
chr13	98998238	98998272	chr13:98998238-98998272:+:0.03163368808155011	3	1	0.335201	F	F	enriched	0.474695	1.85558	distintron;ENSG00000152767.11	distintron||ENSG00000152767.11	ENSG00000152767.11	FARP1	distintron|34
chr13	94964082	94964116	chr13:94964082-94964116:+:0.03619340262949218	3	1	0.335201	F	F	enriched	0.474695	1.85558	distintron;ENSG00000183098.6	distintron||ENSG00000183098.6	ENSG00000183098.6	GPC6	distintron|34
chr13	94457974	94458008	chr13:94457974-94458008:+:0.028792375902418916	3	1	0.335201	F	F	enriched	0.474695	1.85558	distintron;ENSG00000183098.6	distintron||ENSG00000183098.6	ENSG00000183098.6	GPC6	distintron|34
chr13	76170716	76170750	chr13:76170716-76170750:+:0.02712657631476221	3	1	0.335201	F	F	enriched	0.474695	1.85558	distintron;ENSG00000118939.13||noncoding_distintron;ENSG00000261553.1	distintron||ENSG00000118939.13	ENSG00000118939.13	UCHL3	distintron|34
chr13	50984016	50984050	chr13:50984016-50984050:+:0.024825585596093203	3	1	0.335201	F	F	enriched	0.474695	1.85558	noncoding_distintron;lncRNA|DLEU1||noncoding_distintron;ENSG00000176124.7	noncoding_distintron||ENSG00000176124.7||lncRNA|DLEU1	ENSG00000176124.7||lncRNA|DLEU1	DLEU1	noncoding_distintron|34
chr13	47149855	47149889	chr13:47149855-47149889:+:0.03404102584298315	3	1	0.335201	F	F	enriched	0.474695	1.85558	distintron;ENSG00000136141.10	distintron||ENSG00000136141.10	ENSG00000136141.10	LRCH1	distintron|34
chr13	39458877	39458911	chr13:39458877-39458911:+:0.022148781146394236	3	1	0.335201	F	F	enriched	0.474695	1.85558	3utr;ENSG00000150893.9	3utr||ENSG00000150893.9	ENSG00000150893.9	FREM2	3utr|34
chr13	24729339	24729373	chr13:24729339-24729373:+:0.03463367615992427	3	1	0.335201	F	F	enriched	0.474695	1.85558	noncoding_distintron;ENSG00000273167.1||distintron;ENSG00000182957.11	distintron||ENSG00000182957.11	ENSG00000182957.11	SPATA13	distintron|34
chr13	100778065	100778098	chr13:100778065-100778098:+:0.033644984394730786	3	1	0.335201	F	F	enriched	0.474695	1.85558	distintron;ENSG00000175198.10	distintron||ENSG00000175198.10	ENSG00000175198.10	PCCA	distintron|33
chr13	45845981	45846014	chr13:45845981-45846014:+:0.03410808914157552	3	1	0.335201	F	F	enriched	0.474695	1.85558	distintron;ENSG00000188342.7	distintron||ENSG00000188342.7	ENSG00000188342.7	GTF2F2	distintron|33
chr13	39266042	39266075	chr13:39266042-39266075:+:0.022054310600140747	3	1	0.335201	F	F	enriched	0.474695	1.85558	CDS;ENSG00000150893.9	CDS||ENSG00000150893.9	ENSG00000150893.9	FREM2	CDS|33
chr13	36138741	36138774	chr13:36138741-36138774:+:0.027163340168868302	3	1	0.335201	F	F	enriched	0.474695	1.85558	distintron;ENSG00000172915.14	distintron||ENSG00000172915.14	ENSG00000172915.14	NBEA	distintron|33
chr13	21296460	21296493	chr13:21296460-21296493:+:0.024715042155055406	3	1	0.335201	F	F	enriched	0.474695	1.85558	3utr;ENSG00000172458.4	3utr||ENSG00000172458.4	ENSG00000172458.4	IL17D	3utr|33
chr13	113657680	113657712	chr13:113657680-113657712:+:0.023374839648132674	3	1	0.335201	F	F	enriched	0.474695	1.85558	distintron;ENSG00000126217.16	distintron||ENSG00000126217.16	ENSG00000126217.16	MCF2L	distintron|32
chr13	108921446	108921478	chr13:108921446-108921478:+:0.02567930081662348	3	1	0.335201	F	F	enriched	0.474695	1.85558	noncoding_distintron;ENSG00000102524.7	noncoding_distintron||ENSG00000102524.7	ENSG00000102524.7	TNFSF13B	noncoding_distintron|32
chr13	101478116	101478148	chr13:101478116-101478148:+:0.024986333942933595	3	1	0.335201	F	F	enriched	0.474695	1.85558	noncoding_distintron;lncRNA|NALCN-AS1||noncoding_distintron;ENSG00000233009.1	noncoding_distintron||ENSG00000233009.1||lncRNA|NALCN-AS1	ENSG00000233009.1||lncRNA|NALCN-AS1	NALCN-AS1	noncoding_distintron|32
chr13	94721618	94721650	chr13:94721618-94721650:+:0.03358718355831221	3	1	0.335201	F	F	enriched	0.474695	1.85558	distintron;ENSG00000183098.6	distintron||ENSG00000183098.6	ENSG00000183098.6	GPC6	distintron|32
chr13	79982248	79982280	chr13:79982248-79982280:+:0.02807949153764803	3	1	0.335201	F	F	enriched	0.474695	1.85558	noncoding_exon;lncRNA|RBM26-AS1||noncoding_distintron;ENSG00000227354.2	noncoding_exon||lncRNA|RBM26-AS1	lncRNA|RBM26-AS1	RBM26-AS1	noncoding_exon|32
chr13	49559355	49559387	chr13:49559355-49559387:+:0.038024809914353086	3	1	0.335201	F	F	enriched	0.474695	1.85558	distintron;ENSG00000102531.12	distintron||ENSG00000102531.12	ENSG00000102531.12	FNDC3A	distintron|32
chr13	34532758	34532790	chr13:34532758-34532790:+:0.026897333519838293	3	1	0.335201	F	F	enriched	0.474695	1.85558	distintron;ENSG00000133119.8	distintron||ENSG00000133119.8	ENSG00000133119.8	RFC3	distintron|32
chr13	26842889	26842921	chr13:26842889-26842921:+:0.03275950861788188	3	1	0.335201	F	F	enriched	0.474695	1.85558	distintron;ENSG00000132964.7	distintron||ENSG00000132964.7	ENSG00000132964.7	CDK8	distintron|32
chr13	24780421	24780453	chr13:24780421-24780453:+:0.02566439151192357	3	1	0.335201	F	F	enriched	0.474695	1.85558	distintron;ENSG00000182957.11||noncoding_distintron;ENSG00000273167.1	distintron||ENSG00000182957.11	ENSG00000182957.11	SPATA13	distintron|32
chr13	114251495	114251526	chr13:114251495-114251526:+:0.040339381837516466	3	1	0.335201	F	F	enriched	0.474695	1.85558	distintron;ENSG00000198176.8	distintron||ENSG00000198176.8	ENSG00000198176.8	TFDP1	distintron|31
chr13	113744369	113744400	chr13:113744369-113744400:+:0.023233659665690375	3	1	0.335201	F	F	enriched	0.474695	1.85558	CDS;ENSG00000126217.16	CDS||ENSG00000126217.16	ENSG00000126217.16	MCF2L	CDS|19||3utr|12
chr13	98979076	98979107	chr13:98979076-98979107:+:0.040339381837516466	3	1	0.335201	F	F	enriched	0.474695	1.85558	distintron;ENSG00000152767.11	distintron||ENSG00000152767.11	ENSG00000152767.11	FARP1	distintron|31
chr13	98842561	98842592	chr13:98842561-98842592:+:0.035878266613406054	3	1	0.335201	F	F	enriched	0.474695	1.85558	distintron;ENSG00000152767.11||noncoding_distintron;lncRNA|lnc-IPO5-3	distintron||ENSG00000152767.11	ENSG00000152767.11	FARP1	distintron|31
chr13	36071167	36071198	chr13:36071167-36071198:+:0.02544395085128745	3	1	0.335201	F	F	enriched	0.474695	1.85558	distintron;ENSG00000172915.14	distintron||ENSG00000172915.14	ENSG00000172915.14	NBEA	distintron|31
chr13	36050667	36050698	chr13:36050667-36050698:+:0.026890089153248753	3	1	0.335201	F	F	enriched	0.474695	1.85558	distintron;ENSG00000172915.14	distintron||ENSG00000172915.14	ENSG00000172915.14	NBEA	distintron|31
chr13	24651606	24651637	chr13:24651606-24651637:+:0.037331920723297905	3	1	0.335201	F	F	enriched	0.474695	1.85558	distintron;ENSG00000182957.11||noncoding_distintron;ENSG00000273167.1	distintron||ENSG00000182957.11	ENSG00000182957.11	SPATA13	distintron|31
chr13	109267202	109267232	chr13:109267202-109267232:+:0.02129354470990779	3	1	0.335201	F	F	enriched	0.474695	1.85558	distintron;ENSG00000041515.11	distintron||ENSG00000041515.11	ENSG00000041515.11	MYO16	distintron|30
chr13	100930653	100930683	chr13:100930653-100930683:+:0.03214837637768757	3	1	0.335201	F	F	enriched	0.474695	1.85558	distintron;ENSG00000175198.10	distintron||ENSG00000175198.10	ENSG00000175198.10	PCCA	distintron|30
chr13	99989226	99989256	chr13:99989226-99989256:+:0.033890476394221186	3	1	0.335201	F	F	enriched	0.474695	1.85558	distintron;ENSG00000134882.11	distintron||ENSG00000134882.11	ENSG00000134882.11	UBAC2	distintron|30
chr13	94763139	94763169	chr13:94763139-94763169:+:0.04101507202093846	3	1	0.335201	F	F	enriched	0.474695	1.85558	distintron;ENSG00000183098.6	distintron||ENSG00000183098.6	ENSG00000183098.6	GPC6	distintron|30
chr13	76387522	76387552	chr13:76387522-76387552:+:0.027953493880201314	3	1	0.335201	F	F	enriched	0.474695	1.85558	distintron;ENSG00000136153.15	distintron||ENSG00000136153.15	ENSG00000136153.15	LMO7	distintron|30
chr13	51008972	51009002	chr13:51008972-51009002:+:0.024430785954503865	3	1	0.335201	F	F	enriched	0.474695	1.85558	noncoding_distintron;ENSG00000176124.7||noncoding_distintron;lncRNA|DLEU1	noncoding_distintron||ENSG00000176124.7||lncRNA|DLEU1	ENSG00000176124.7||lncRNA|DLEU1	DLEU1	noncoding_distintron|30
chr13	42617769	42617799	chr13:42617769-42617799:+:0.02875293073335407	3	1	0.335201	F	F	enriched	0.474695	1.85558	distintron;ENSG00000102780.12	distintron||ENSG00000102780.12	ENSG00000102780.12	DGKH	distintron|30
chr13	26967311	26967341	chr13:26967311-26967341:+:0.031259505721174516	3	1	0.335201	F	F	enriched	0.474695	1.85558	proxintron;ENSG00000132964.7||noncoding_exon;lncRNA|lnc-WASF3-3	noncoding_exon||lncRNA|lnc-WASF3-3	lncRNA|lnc-WASF3-3	lnc-WASF3-3	noncoding_exon|30
chr13	101362249	101362278	chr13:101362249-101362278:+:0.024399280418902877	3	1	0.335201	F	F	enriched	0.474695	1.85558	noncoding_distintron;lncRNA|NALCN-AS1||noncoding_distintron;ENSG00000233009.1	noncoding_distintron||ENSG00000233009.1||lncRNA|NALCN-AS1	ENSG00000233009.1||lncRNA|NALCN-AS1	NALCN-AS1	noncoding_distintron|29
chr13	78300302	78300331	chr13:78300302-78300331:+:0.03332848535474515	3	1	0.335201	F	F	enriched	0.474695	1.85558	distintron;ENSG00000139737.17	distintron||ENSG00000139737.17	ENSG00000139737.17	SLAIN1	distintron|29
chr13	76226991	76227020	chr13:76226991-76227020:+:0.027631233919158206	3	1	0.335201	F	F	enriched	0.474695	1.85558	distintron;ENSG00000136153.15||noncoding_distintron;ENSG00000261553.1	distintron||ENSG00000136153.15	ENSG00000136153.15	LMO7	distintron|29
chr13	44455564	44455593	chr13:44455564-44455593:+:0.02384554224937897	3	1	0.335201	F	F	enriched	0.474695	1.85558	CDS;ENSG00000179630.6	CDS||ENSG00000179630.6	ENSG00000179630.6	LACC1	CDS|29
chr13	34469787	34469816	chr13:34469787-34469816:+:0.029374852156635003	3	1	0.335201	F	F	enriched	0.474695	1.85558	distintron;ENSG00000133119.8	distintron||ENSG00000133119.8	ENSG00000133119.8	RFC3	distintron|29
chr13	24686553	24686582	chr13:24686553-24686582:+:0.029588041454124563	3	1	0.335201	F	F	enriched	0.474695	1.85558	noncoding_distintron;ENSG00000273167.1||distintron;ENSG00000182957.11	distintron||ENSG00000182957.11	ENSG00000182957.11	SPATA13	distintron|29
chr13	94610930	94610958	chr13:94610930-94610958:+:0.03660092295136173	3	1	0.335201	F	F	enriched	0.474695	1.85558	distintron;ENSG00000183098.6	distintron||ENSG00000183098.6	ENSG00000183098.6	GPC6	distintron|28
chr13	52286707	52286735	chr13:52286707-52286735:+:0.03402094652426405	3	1	0.335201	F	F	enriched	0.474695	1.85558	distintron;ENSG00000139668.7	distintron||ENSG00000139668.7	ENSG00000139668.7	WDFY2	distintron|28
chr13	45698108	45698136	chr13:45698108-45698136:+:0.030355870336285146	3	1	0.335201	F	F	enriched	0.474695	1.85558	distintron;ENSG00000188342.7	distintron||ENSG00000188342.7	ENSG00000188342.7	GTF2F2	distintron|28
chr13	42653073	42653101	chr13:42653073-42653101:+:0.03464243177164047	3	1	0.335201	F	F	enriched	0.474695	1.85558	distintron;ENSG00000102780.12	distintron||ENSG00000102780.12	ENSG00000102780.12	DGKH	distintron|28
chr13	113407402	113407429	chr13:113407402-113407429:+:0.02990991776012243	3	1	0.335201	F	F	enriched	0.474695	1.85558	distintron;ENSG00000068650.14	distintron||ENSG00000068650.14	ENSG00000068650.14	ATP11A	distintron|27
chr13	101710858	101710885	chr13:101710858-101710885:+:0.024012595298182216	3	1	0.335201	F	F	enriched	0.474695	1.85558	noncoding_exon;ENSG00000233009.1||noncoding_exon;lncRNA|NALCN-AS1	noncoding_exon||ENSG00000233009.1||lncRNA|NALCN-AS1	ENSG00000233009.1||lncRNA|NALCN-AS1	NALCN-AS1	noncoding_exon|27
chr13	73481096	73481123	chr13:73481096-73481123:+:0.02457363157575091	3	1	0.335201	F	F	enriched	0.474695	1.85558	distintron;ENSG00000083535.11	distintron||ENSG00000083535.11	ENSG00000083535.11	PIBF1	distintron|27
chr13	52273436	52273463	chr13:52273436-52273463:+:0.04111212104199275	3	1	0.335201	F	F	enriched	0.474695	1.85558	distintron;ENSG00000139668.7	distintron||ENSG00000139668.7	ENSG00000139668.7	WDFY2	distintron|27
chr13	47249096	47249123	chr13:47249096-47249123:+:0.027700061785667047	3	1	0.335201	F	F	enriched	0.474695	1.85558	distintron;ENSG00000136141.10	distintron||ENSG00000136141.10	ENSG00000136141.10	LRCH1	distintron|27
chr13	46048138	46048165	chr13:46048138-46048165:+:0.03222096472716508	3	1	0.335201	F	F	enriched	0.474695	1.85558	distintron;ENSG00000136152.10	distintron||ENSG00000136152.10	ENSG00000136152.10	COG3	distintron|27
chr13	101180670	101180696	chr13:101180670-101180696:+:0.03021486127658165	3	1	0.335201	F	F	enriched	0.474695	1.85558	distintron;ENSG00000175198.10	distintron||ENSG00000175198.10	ENSG00000175198.10	PCCA	distintron|26
chr13	101130309	101130335	chr13:101130309-101130335:+:0.03021486127658165	3	1	0.335201	F	F	enriched	0.474695	1.85558	distintron;ENSG00000175198.10	distintron||ENSG00000175198.10	ENSG00000175198.10	PCCA	distintron|26
chr13	48909807	48909833	chr13:48909807-48909833:+:0.02735430543508116	3	1	0.335201	F	F	enriched	0.474695	1.85558	distintron;ENSG00000139687.9	distintron||ENSG00000139687.9	ENSG00000139687.9	RB1	distintron|26
chr13	35526768	35526794	chr13:35526768-35526794:+:0.025544657019711293	3	1	0.335201	F	F	enriched	0.474695	1.85558	distintron;ENSG00000172915.14	distintron||ENSG00000172915.14	ENSG00000172915.14	NBEA	distintron|26
chr13	24690649	24690675	chr13:24690649-24690675:+:0.03167542580830986	3	1	0.335201	F	F	enriched	0.474695	1.85558	distintron;ENSG00000182957.11||noncoding_distintron;ENSG00000273167.1	distintron||ENSG00000182957.11	ENSG00000182957.11	SPATA13	distintron|26
chr13	94884536	94884561	chr13:94884536-94884561:+:0.03332848535474515	3	1	0.335201	F	F	enriched	0.474695	1.85558	distintron;ENSG00000183098.6	distintron||ENSG00000183098.6	ENSG00000183098.6	GPC6	distintron|25
chr13	114271116	114271140	chr13:114271116-114271140:+:0.032686854079299124	3	1	0.335201	F	F	enriched	0.474695	1.85558	distintron;ENSG00000198176.8	distintron||ENSG00000198176.8	ENSG00000198176.8	TFDP1	distintron|24
chr13	109257505	109257529	chr13:109257505-109257529:+:0.020834615555404536	3	1	0.335201	F	F	enriched	0.474695	1.85558	distintron;ENSG00000041515.11	distintron||ENSG00000041515.11	ENSG00000041515.11	MYO16	distintron|24
chr13	101433662	101433686	chr13:101433662-101433686:+:0.023439576505807882	3	1	0.335201	F	F	enriched	0.474695	1.85558	noncoding_distintron;ENSG00000233009.1||noncoding_distintron;lncRNA|NALCN-AS1	noncoding_distintron||ENSG00000233009.1||lncRNA|NALCN-AS1	ENSG00000233009.1||lncRNA|NALCN-AS1	NALCN-AS1	noncoding_distintron|24
chr13	100970529	100970553	chr13:100970529-100970553:+:0.023932877495867637	3	1	0.335201	F	F	enriched	0.474695	1.85558	distintron;ENSG00000175198.10	distintron||ENSG00000175198.10	ENSG00000175198.10	PCCA	distintron|24
chr13	94348368	94348392	chr13:94348368-94348392:+:0.03163368808155011	3	1	0.335201	F	F	enriched	0.474695	1.85558	distintron;ENSG00000183098.6	distintron||ENSG00000183098.6	ENSG00000183098.6	GPC6	distintron|24
chr13	93971396	93971420	chr13:93971396-93971420:+:0.037748505103213835	3	1	0.335201	F	F	enriched	0.474695	1.85558	distintron;ENSG00000183098.6	distintron||ENSG00000183098.6	ENSG00000183098.6	GPC6	distintron|24
chr13	73424162	73424186	chr13:73424162-73424186:+:0.029539557541489677	3	1	0.335201	F	F	enriched	0.474695	1.85558	distintron;ENSG00000083535.11	distintron||ENSG00000083535.11	ENSG00000083535.11	PIBF1	distintron|24
chr13	73313781	73313805	chr13:73313781-73313805:+:0.03665960665936976	3	1	0.335201	F	F	enriched	0.474695	1.85558	distintron;ENSG00000136122.11	distintron||ENSG00000136122.11	ENSG00000136122.11	BORA	distintron|24
chr13	52280377	52280401	chr13:52280377-52280401:+:0.033760298777308746	3	1	0.335201	F	F	enriched	0.474695	1.85558	distintron;ENSG00000139668.7	distintron||ENSG00000139668.7	ENSG00000139668.7	WDFY2	distintron|24
chr13	32870684	32870708	chr13:32870684-32870708:+:0.021786419872362378	3	1	0.335201	F	F	enriched	0.474695	1.85558	3utr;ENSG00000073910.15	3utr||ENSG00000073910.15	ENSG00000073910.15	FRY	3utr|24
chr13	94908019	94908042	chr13:94908019-94908042:+:0.02723963018682445	3	1	0.335201	F	F	enriched	0.474695	1.85558	distintron;ENSG00000183098.6	distintron||ENSG00000183098.6	ENSG00000183098.6	GPC6	distintron|23
chr13	94114310	94114333	chr13:94114310-94114333:+:0.03685016507442813	3	1	0.335201	F	F	enriched	0.474695	1.85558	distintron;ENSG00000183098.6	distintron||ENSG00000183098.6	ENSG00000183098.6	GPC6	distintron|23
chr13	36103385	36103408	chr13:36103385-36103408:+:0.02457363157575091	3	1	0.335201	F	F	enriched	0.474695	1.85558	distintron;ENSG00000172915.14	distintron||ENSG00000172915.14	ENSG00000172915.14	NBEA	distintron|23
chr13	26901571	26901594	chr13:26901571-26901594:+:0.02457363157575091	3	1	0.335201	F	F	enriched	0.474695	1.85558	distintron;ENSG00000132964.7	distintron||ENSG00000132964.7	ENSG00000132964.7	CDK8	distintron|23
chr13	24764627	24764650	chr13:24764627-24764650:+:0.03205252323958669	3	1	0.335201	F	F	enriched	0.474695	1.85558	noncoding_distintron;ENSG00000273167.1||distintron;ENSG00000182957.11	distintron||ENSG00000182957.11	ENSG00000182957.11	SPATA13	distintron|23
chr13	113403320	113403342	chr13:113403320-113403342:+:0.032389924968732775	3	1	0.335201	F	F	enriched	0.474695	1.85558	distintron;ENSG00000068650.14	distintron||ENSG00000068650.14	ENSG00000068650.14	ATP11A	distintron|22
chr13	94091082	94091104	chr13:94091082-94091104:+:0.03596429512764859	3	1	0.335201	F	F	enriched	0.474695	1.85558	distintron;ENSG00000183098.6	distintron||ENSG00000183098.6	ENSG00000183098.6	GPC6	distintron|22
chr13	113679043	113679064	chr13:113679043-113679064:+:0.021850390643348903	3	1	0.335201	F	F	enriched	0.474695	1.85558	CDS;ENSG00000126217.16	CDS||ENSG00000126217.16	ENSG00000126217.16	MCF2L	CDS|21
chr13	99077029	99077050	chr13:99077029-99077050:+:0.037736595695818095	3	1	0.335201	F	F	enriched	0.474695	1.85558	proxintron;ENSG00000152767.11	proxintron||ENSG00000152767.11	ENSG00000152767.11	FARP1	proxintron|21
chr13	98824297	98824318	chr13:98824297-98824318:+:0.037736595695818095	3	1	0.335201	F	F	enriched	0.474695	1.85558	distintron;ENSG00000152767.11||noncoding_distintron;lncRNA|lnc-IPO5-3	distintron||ENSG00000152767.11	ENSG00000152767.11	FARP1	distintron|21
chr13	51855335	51855356	chr13:51855335-51855356:+:0.024138620647476072	3	1	0.335201	F	F	enriched	0.474695	1.85558	CDS;ENSG00000150510.11	CDS||ENSG00000150510.11	ENSG00000150510.11	FAM124A	CDS|21
chr13	33280610	33280631	chr13:33280610-33280631:+:0.038793657479289964	3	1	0.335201	F	F	enriched	0.474695	1.85558	proxintron;ENSG00000083642.14	proxintron||ENSG00000083642.14	ENSG00000083642.14	PDS5B	proxintron|21
chr13	26843290	26843311	chr13:26843290-26843311:+:0.02766683666179584	3	1	0.335201	F	F	enriched	0.474695	1.85558	distintron;ENSG00000132964.7	distintron||ENSG00000132964.7	ENSG00000132964.7	CDK8	distintron|21
chr13	26523148	26523169	chr13:26523148-26523169:+:0.019203482688995157	3	1	0.335201	F	F	enriched	0.474695	1.85558	distintron;ENSG00000132932.12	distintron||ENSG00000132932.12	ENSG00000132932.12	ATP8A2	distintron|21
chr13	111940093	111940113	chr13:111940093-111940113:+:0.0386188901168243	3	1	0.335201	F	F	enriched	0.474695	1.85558	distintron;ENSG00000102606.13	distintron||ENSG00000102606.13	ENSG00000102606.13	ARHGEF7	distintron|20
chr13	111917792	111917812	chr13:111917792-111917812:+:0.03746991173459034	3	1	0.335201	F	F	enriched	0.474695	1.85558	3ss;ENSG00000102606.13	3ss||ENSG00000102606.13	ENSG00000102606.13	ARHGEF7	3ss|20
chr13	109562480	109562500	chr13:109562480-109562500:+:0.02053206865458928	3	1	0.335201	F	F	enriched	0.474695	1.85558	CDS;ENSG00000041515.11	CDS||ENSG00000041515.11	ENSG00000041515.11	MYO16	5ss|1||CDS|19
chr13	103269673	103269693	chr13:103269673-103269693:+:0.03743527600038009	3	1	0.335201	F	F	enriched	0.474695	1.85558	distintron;ENSG00000134900.7	distintron||ENSG00000134900.7	ENSG00000134900.7	TPP2	distintron|20
chr13	94890930	94890950	chr13:94890930-94890950:+:0.02934798864685845	3	1	0.335201	F	F	enriched	0.474695	1.85558	distintron;ENSG00000183098.6	distintron||ENSG00000183098.6	ENSG00000183098.6	GPC6	distintron|20
chr13	52203081	52203101	chr13:52203081-52203101:+:0.036190637146621026	3	1	0.335201	F	F	enriched	0.474695	1.85558	distintron;ENSG00000139668.7	distintron||ENSG00000139668.7	ENSG00000139668.7	WDFY2	distintron|20
chr13	94042990	94043009	chr13:94042990-94043009:+:0.03338142100945653	3	1	0.335201	F	F	enriched	0.474695	1.85558	distintron;ENSG00000183098.6	distintron||ENSG00000183098.6	ENSG00000183098.6	GPC6	distintron|19
chr13	39264927	39264946	chr13:39264927-39264946:+:0.020757564155622698	3	1	0.335201	F	F	enriched	0.474695	1.85558	CDS;ENSG00000150893.9	CDS||ENSG00000150893.9	ENSG00000150893.9	FREM2	CDS|19
chr13	28845107	28845126	chr13:28845107-28845126:+:0.03991334296202506	3	1	0.335201	F	F	enriched	0.474695	1.85558	proxintron;ENSG00000152520.9	proxintron||ENSG00000152520.9	ENSG00000152520.9	PAN3	proxintron|19
chr13	99002350	99002368	chr13:99002350-99002368:+:0.02824307023069024	3	1	0.335201	F	F	enriched	0.474695	1.85558	distintron;ENSG00000152767.11	distintron||ENSG00000152767.11	ENSG00000152767.11	FARP1	distintron|18
chr13	24560278	24560296	chr13:24560278-24560296:+:0.026071510913872376	3	1	0.335201	F	F	enriched	0.474695	1.85558	distintron;ENSG00000182957.11||noncoding_distintron;ENSG00000228741.2||noncoding_distintron;ENSG00000273167.1||noncoding_distintron;lncRNA|lnc-PCOTH-2	distintron||ENSG00000182957.11	ENSG00000182957.11	SPATA13	distintron|18
chr13	94263705	94263722	chr13:94263705-94263722:+:0.03172166533468187	3	1	0.335201	F	F	enriched	0.474695	1.85558	distintron;ENSG00000183098.6	distintron||ENSG00000183098.6	ENSG00000183098.6	GPC6	distintron|17
chr13	45725383	45725400	chr13:45725383-45725400:+:0.033013784233034305	3	1	0.335201	F	F	enriched	0.474695	1.85558	proxintron;ENSG00000188342.7	proxintron||ENSG00000188342.7	ENSG00000188342.7	GTF2F2	proxintron|17
chr13	26898438	26898455	chr13:26898438-26898455:+:0.02309446097869051	3	1	0.335201	F	F	enriched	0.474695	1.85558	distintron;ENSG00000132964.7	distintron||ENSG00000132964.7	ENSG00000132964.7	CDK8	distintron|17
chr13	94242271	94242286	chr13:94242271-94242286:+:0.030111489120292868	3	1	0.335201	F	F	enriched	0.474695	1.85558	distintron;ENSG00000183098.6	distintron||ENSG00000183098.6	ENSG00000183098.6	GPC6	distintron|15
chr13	76212176	76212190	chr13:76212176-76212190:+:0.02226019364659843	3	1	0.335201	F	F	enriched	0.474695	1.85558	distintron;ENSG00000136153.15||noncoding_distintron;ENSG00000261553.1	distintron||ENSG00000136153.15	ENSG00000136153.15	LMO7	distintron|14
chr13	51496542	51496556	chr13:51496542-51496556:+:0.024466126848283958	3	1	0.335201	F	F	enriched	0.474695	1.85558	distintron;ENSG00000136104.14	distintron||ENSG00000136104.14	ENSG00000136104.14	RNASEH2B	distintron|14
chr13	49777084	49777098	chr13:49777084-49777098:+:0.0333408285024359	3	1	0.335201	F	F	enriched	0.474695	1.85558	proxintron;ENSG00000102531.12	proxintron||ENSG00000102531.12	ENSG00000102531.12	FNDC3A	proxintron|14
chr13	98873574	98873587	chr13:98873574-98873587:+:0.030032842474871233	3	1	0.335201	F	F	enriched	0.474695	1.85558	distintron;ENSG00000152767.11	distintron||ENSG00000152767.11	ENSG00000152767.11	FARP1	distintron|13
chr13	98867236	98867249	chr13:98867236-98867249:+:0.030032842474871233	3	1	0.335201	F	F	enriched	0.474695	1.85558	distintron;ENSG00000152767.11	distintron||ENSG00000152767.11	ENSG00000152767.11	FARP1	distintron|13
chr13	46672620	46672633	chr13:46672620-46672633:+:0.02018986208605988	3	1	0.335201	F	F	enriched	0.474695	1.85558	noncoding_exon;lncRNA|CPB2-AS1||noncoding_exon;ENSG00000235903.3	noncoding_exon||lncRNA|CPB2-AS1||ENSG00000235903.3	lncRNA|CPB2-AS1||ENSG00000235903.3	CPB2-AS1	noncoding_exon|13
chr13	94240284	94240296	chr13:94240284-94240296:+:0.027788817859501255	3	1	0.335201	F	F	enriched	0.474695	1.85558	distintron;ENSG00000183098.6	distintron||ENSG00000183098.6	ENSG00000183098.6	GPC6	distintron|12
chr13	93908945	93908957	chr13:93908945-93908957:+:0.027788817859501255	3	1	0.335201	F	F	enriched	0.474695	1.85558	distintron;ENSG00000183098.6	distintron||ENSG00000183098.6	ENSG00000183098.6	GPC6	distintron|12
chr13	33267614	33267626	chr13:33267614-33267626:+:0.027011144340110184	3	1	0.335201	F	F	enriched	0.474695	1.85558	distintron;ENSG00000083642.14	distintron||ENSG00000083642.14	ENSG00000083642.14	PDS5B	distintron|12
chr13	20557934	20557946	chr13:20557934-20557946:+:0.03007163032267909	3	1	0.335201	F	F	enriched	0.474695	1.85558	distintron;ENSG00000121741.12	distintron||ENSG00000121741.12	ENSG00000121741.12	ZMYM2	distintron|12
chr13	38929573	38929583	chr13:38929573-38929583:+:0.027738639485093072	3	1	0.335201	F	F	enriched	0.474695	1.85558	distintron;ENSG00000120686.7	distintron||ENSG00000120686.7	ENSG00000120686.7	UFM1	distintron|10
chr13	98943861	98943870	chr13:98943861-98943870:+:0.025738126438963758	3	1	0.335201	F	F	enriched	0.474695	1.85558	distintron;ENSG00000152767.11	distintron||ENSG00000152767.11	ENSG00000152767.11	FARP1	distintron|9
chr13	20606037	20606046	chr13:20606037-20606046:+:0.038257403224682414	3	1	0.335201	F	F	enriched	0.474695	1.85558	proxintron;ENSG00000121741.12	proxintron||ENSG00000121741.12	ENSG00000121741.12	ZMYM2	proxintron|9
chr13	100925118	100925126	chr13:100925118-100925126:+:0.022381732339882596	3	1	0.335201	F	F	enriched	0.474695	1.85558	proxintron;ENSG00000175198.10	proxintron||ENSG00000175198.10	ENSG00000175198.10	PCCA	proxintron|8
chr13	113345299	113345305	chr13:113345299-113345305:+:0.025907571969498108	3	1	0.335201	F	F	enriched	0.474695	1.85558	distintron;ENSG00000068650.14	distintron||ENSG00000068650.14	ENSG00000068650.14	ATP11A	distintron|6
chr13	32890644	32890650	chr13:32890644-32890650:+:0.020979644908651045	3	1	0.335201	F	F	enriched	0.474695	1.85558	CDS;ENSG00000139618.10	CDS||ENSG00000139618.10	ENSG00000139618.10	BRCA2	CDS|6
chr13	93982442	93982445	chr13:93982442-93982445:+:0.02148005565357044	3	1	0.335201	F	F	enriched	0.474695	1.85558	distintron;ENSG00000183098.6	distintron||ENSG00000183098.6	ENSG00000183098.6	GPC6	distintron|3
chr13	76397700	76397703	chr13:76397700-76397703:+:0.020027497106443116	3	1	0.335201	F	F	enriched	0.474695	1.85558	CDS;ENSG00000136153.15	CDS||ENSG00000136153.15	ENSG00000136153.15	LMO7	CDS|3
chr13	100997206	100997320	chr13:100997206-100997320:+:0.0017074684841799932	6	4	0.364513	F	F	enriched	0.438287	0.855581	distintron;ENSG00000175198.10	distintron||ENSG00000175198.10	ENSG00000175198.10	PCCA	distintron|114
chr13	52028319	52028421	chr13:52028319-52028421:+:0.0014288358016712737	6	4	0.364513	F	F	enriched	0.438287	0.855581	noncoding_exon;ENSG00000224892.2||noncoding_exon;lncRNA|INTS6-AS1||noncoding_exon;ENSG00000236778.3	noncoding_exon||ENSG00000224892.2||ENSG00000236778.3||lncRNA|INTS6-AS1	ENSG00000224892.2||ENSG00000236778.3||lncRNA|INTS6-AS1	RPS4XP16|INTS6-AS1	noncoding_exon|102
chr13	113531145	113531241	chr13:113531145-113531241:+:0.012002724432199546	6	4	0.364513	F	F	enriched	0.438287	0.855581	distintron;ENSG00000068650.14||noncoding_proxintron;lncRNA|lnc-MCF2L-4	noncoding_proxintron||lncRNA|lnc-MCF2L-4	lncRNA|lnc-MCF2L-4	lnc-MCF2L-4	noncoding_proxintron|96
chr13	109318410	109318499	chr13:109318410-109318499:+:0.0001532368731796266	6	4	0.364513	F	F	enriched	0.438287	0.855581	CDS;ENSG00000041515.11	CDS||ENSG00000041515.11	ENSG00000041515.11	MYO16	5ss|1||CDS|88
chr13	94531143	94531219	chr13:94531143-94531219:+:0.0014111942153648108	6	4	0.364513	F	F	enriched	0.438287	0.855581	distintron;ENSG00000183098.6	distintron||ENSG00000183098.6	ENSG00000183098.6	GPC6	distintron|76
chr13	53204716	53204780	chr13:53204716-53204780:+:0.0013420647869182968	6	4	0.364513	F	F	enriched	0.438287	0.855581	noncoding_distintron;lncRNA|lnc-HNRNPA1L2-2||distintron;ENSG00000139675.10||noncoding_distintron;ENSG00000250299.1	distintron||ENSG00000139675.10	ENSG00000139675.10	HNRNPA1L2	distintron|64
chr13	111924200	111924262	chr13:111924200-111924262:+:0.002280088620802809	6	4	0.364513	F	F	enriched	0.438287	0.855581	distintron;ENSG00000102606.13	distintron||ENSG00000102606.13	ENSG00000102606.13	ARHGEF7	distintron|62
chr13	52255492	52255551	chr13:52255492-52255551:+:0.0015854582126341248	6	4	0.364513	F	F	enriched	0.438287	0.855581	distintron;ENSG00000139668.7	distintron||ENSG00000139668.7	ENSG00000139668.7	WDFY2	distintron|59
chr13	24739399	24739457	chr13:24739399-24739457:+:0.0025049995895369864	6	4	0.364513	F	F	enriched	0.438287	0.855581	distintron;ENSG00000182957.11||noncoding_distintron;ENSG00000273167.1	distintron||ENSG00000182957.11	ENSG00000182957.11	SPATA13	distintron|58
chr13	51484207	51484261	chr13:51484207-51484261:+:0.0004177913493670685	6	4	0.364513	F	F	enriched	0.438287	0.855581	CDS;ENSG00000136104.14	CDS||ENSG00000136104.14	ENSG00000136104.14	RNASEH2B	5utr|5||CDS|49
chr13	94288661	94288710	chr13:94288661-94288710:+:0.0008870912683194037	6	4	0.364513	F	F	enriched	0.438287	0.855581	distintron;ENSG00000183098.6	distintron||ENSG00000183098.6	ENSG00000183098.6	GPC6	distintron|49
chr13	50656676	50656725	chr13:50656676-50656725:+:0.0001771633470642154	6	4	0.364513	F	F	enriched	0.438287	0.855581	CDS;ENSG00000176124.7||noncoding_exon;lncRNA|DLEU1	CDS||ENSG00000176124.7	ENSG00000176124.7	DLEU1	CDS|18||5ss|31
chr13	45945367	45945407	chr13:45945367-45945407:+:0.0023349602565853967	6	4	0.364513	F	F	enriched	0.438287	0.855581	noncoding_distintron;lncRNA|TPT1-AS1||noncoding_distintron;ENSG00000170919.11	noncoding_distintron||ENSG00000170919.11||lncRNA|TPT1-AS1	ENSG00000170919.11||lncRNA|TPT1-AS1	TPT1-AS1	noncoding_distintron|40
chr13	53217868	53217903	chr13:53217868-53217903:+:0.002725253199775041	6	4	0.364513	F	F	enriched	0.438287	0.855581	3utr;ENSG00000139675.10	3utr||ENSG00000139675.10	ENSG00000139675.10	HNRNPA1L2	3utr|35
chr13	24154632	24154664	chr13:24154632-24154664:+:0.004795555971829831	6	4	0.364513	F	F	enriched	0.438287	0.855581	distintron;ENSG00000127863.11	distintron||ENSG00000127863.11	ENSG00000127863.11	TNFRSF19	distintron|32
chr13	103499482	103499512	chr13:103499482-103499512:+:0.003123632347305992	6	4	0.364513	F	F	enriched	0.438287	0.855581	distintron;ENSG00000270181.1||distintron;ENSG00000134899.13	distintron||ENSG00000270181.1||ENSG00000134899.13	ENSG00000270181.1||ENSG00000134899.13	ERCC5|BIVM-ERCC5	distintron|30
chr13	50590114	50590142	chr13:50590114-50590142:+:0.0015859206213220333	6	4	0.364513	F	F	enriched	0.438287	0.855581	3utr;ENSG00000204977.5||CDS;ENSG00000198553.4	CDS||ENSG00000198553.4	ENSG00000198553.4	KCNRG	CDS|28
chr13	21165756	21165784	chr13:21165756-21165784:+:0.0002475056991685459	6	4	0.364513	F	F	enriched	0.438287	0.855581	CDS;ENSG00000032742.13	CDS||ENSG00000032742.13	ENSG00000032742.13	IFT88	CDS|28
chr13	111280883	111280903	chr13:111280883-111280903:+:0.0007909104356295305	6	4	0.364513	F	F	enriched	0.438287	0.855581	distintron;ENSG00000213995.7	distintron||ENSG00000213995.7	ENSG00000213995.7	CARKD	distintron|20
chr13	33306245	33306257	chr13:33306245-33306257:+:0.0001956595842451143	6	4	0.364513	F	F	enriched	0.438287	0.855581	CDS;ENSG00000083642.14	CDS||ENSG00000083642.14	ENSG00000083642.14	PDS5B	CDS|12
chr13	99098448	99098459	chr13:99098448-99098459:+:0.0001781417928431896	6	4	0.364513	F	F	enriched	0.438287	0.855581	CDS;ENSG00000152767.11	CDS||ENSG00000152767.11	ENSG00000152767.11	FARP1	CDS|11
chr13	37576445	37576447	chr13:37576445-37576447:+:0.00011057721170423289	6	4	0.364513	F	F	enriched	0.438287	0.855581	CDS;ENSG00000120699.8	CDS||ENSG00000120699.8	ENSG00000120699.8	EXOSC8	CDS|2
chr13	45951235	45951286	chr13:45951235-45951286:+:6.431954336180251e-05	8	5	0.37036	0.802457	C	enriched	0.431376	0.94869	noncoding_exon;lncRNA|TPT1-AS1||noncoding_exon;ENSG00000170919.11	noncoding_exon||lncRNA|TPT1-AS1||ENSG00000170919.11	lncRNA|TPT1-AS1||ENSG00000170919.11	TPT1-AS1	noncoding_exon|51
chr13	37574924	37574974	chr13:37574924-37574974:+:6.0660844994685183e-05	8	5	0.37036	0.802457	C	enriched	0.431376	0.94869	CDS;ENSG00000120699.8	CDS||ENSG00000120699.8	ENSG00000120699.8	EXOSC8	5utr|18||5ss|14||CDS|18
chr13	99890713	99890754	chr13:99890713-99890754:+:1.4257685703097434e-05	8	5	0.37036	0.802457	C	enriched	0.431376	0.94869	CDS;ENSG00000134882.11	CDS||ENSG00000134882.11	ENSG00000134882.11	UBAC2	CDS|41
chr13	25916124	25916159	chr13:25916124-25916159:+:7.173924550418047e-05	8	5	0.37036	0.802457	C	enriched	0.431376	0.94869	3utr;ENSG00000139496.11	3utr||ENSG00000139496.11	ENSG00000139496.11	NUPL1	3utr|35
chr13	35697693	35697710	chr13:35697693-35697710:+:1.8699976559485771e-06	8	5	0.37036	0.802457	C	enriched	0.431376	0.94869	CDS;ENSG00000172915.14	CDS||ENSG00000172915.14	ENSG00000172915.14	NBEA	CDS|17
chr13	93964119	93964194	chr13:93964119-93964194:+:1.4786915534358651e-05	9	6	0.37754	0.778714	C	enriched	0.423037	0.855581	distintron;ENSG00000183098.6	distintron||ENSG00000183098.6	ENSG00000183098.6	GPC6	distintron|75
chr13	37580069	37580135	chr13:37580069-37580135:+:2.6737145669877258e-05	9	6	0.37754	0.778714	C	enriched	0.423037	0.855581	CDS;ENSG00000120699.8	CDS||ENSG00000120699.8	ENSG00000120699.8	EXOSC8	CDS|66
chr13	113882855	113882914	chr13:113882855-113882914:+:0.0010359739829862895	9	6	0.37754	0.778714	C	enriched	0.423037	0.855581	proxintron;ENSG00000139842.10	proxintron||ENSG00000139842.10	ENSG00000139842.10	CUL4A	distintron|54||proxintron|5
chr13	100861691	100861718	chr13:100861691-100861718:+:4.372759737729441e-07	9	6	0.37754	0.778714	C	enriched	0.423037	0.855581	CDS;ENSG00000175198.10	CDS||ENSG00000175198.10	ENSG00000175198.10	PCCA	CDS|27
chr13	33247464	33247485	chr13:33247464-33247485:+:8.620250227625357e-07	9	6	0.37754	0.778714	C	enriched	0.423037	0.855581	CDS;ENSG00000083642.14	CDS||ENSG00000083642.14	ENSG00000083642.14	PDS5B	CDS|21
chr13	103292699	103292711	chr13:103292699-103292711:+:3.91311926344294e-07	9	6	0.37754	0.778714	C	enriched	0.423037	0.855581	CDS;ENSG00000134900.7	CDS||ENSG00000134900.7	ENSG00000134900.7	TPP2	CDS|12
chr13	47297361	47297452	chr13:47297361-47297452:+:6.84326120281449e-07	10	7	0.38186	0.764709	C	enriched	0.418096	0.785192	CDS;ENSG00000136141.10	CDS||ENSG00000136141.10	ENSG00000136141.10	LRCH1	CDS|91
chr13	111123673	111123728	chr13:111123673-111123728:+:0.00026068487695584747	10	7	0.38186	0.764709	C	enriched	0.418096	0.785192	distintron;ENSG00000134871.13	distintron||ENSG00000134871.13	ENSG00000134871.13	COL4A2	distintron|55
chr13	95280950	95280995	chr13:95280950-95280995:+:1.1041155190090688e-06	10	7	0.38186	0.764709	C	enriched	0.418096	0.785192	3utr;ENSG00000152749.7	3utr||ENSG00000152749.7	ENSG00000152749.7	GPR180	3utr|45
chr13	52313274	52313307	chr13:52313274-52313307:+:2.2595353889713768e-07	10	7	0.38186	0.764709	C	enriched	0.418096	0.785192	CDS;ENSG00000139668.7	CDS||ENSG00000139668.7	ENSG00000139668.7	WDFY2	CDS|33
chr13	40233615	40233645	chr13:40233615-40233645:+:4.620605809935674e-08	10	7	0.38186	0.764709	C	enriched	0.418096	0.785192	CDS;ENSG00000133103.12	CDS||ENSG00000133103.12	ENSG00000133103.12	COG6	CDS|30
chr13	73369501	73369524	chr13:73369501-73369524:+:3.849307401122136e-08	10	7	0.38186	0.764709	C	enriched	0.418096	0.785192	CDS;ENSG00000083535.11	CDS||ENSG00000083535.11	ENSG00000083535.11	PIBF1	CDS|23
chr13	111935447	111935492	chr13:111935447-111935492:+:1.3137771084676458e-09	13	10	0.38467	0.75572	C	enriched	0.414912	0.64913	CDS;ENSG00000102606.13	CDS||ENSG00000102606.13	ENSG00000102606.13	ARHGEF7	3ss|38||CDS|7
chr13	100638107	100638148	chr13:100638107-100638148:+:2.7749907186788125e-05	13	10	0.38467	0.75572	C	enriched	0.414912	0.64913	3utr;ENSG00000043355.6	3utr||ENSG00000043355.6	ENSG00000043355.6	ZIC2	3utr|41
chr13	52605405	52605418	chr13:52605405-52605418:+:3.1991320103763244e-08	13	10	0.38467	0.75572	C	enriched	0.414912	0.64913	3utr;ENSG00000253797.2	3utr||ENSG00000253797.2	ENSG00000253797.2	UTP14C	3utr|13
chr13	40256307	40256383	chr13:40256307-40256383:+:3.750929156678165e-09	12	9	0.38497	0.754785	C	enriched	0.414573	0.685656	CDS;ENSG00000133103.12	CDS||ENSG00000133103.12	ENSG00000133103.12	COG6	CDS|76
chr13	94354418	94354478	chr13:94354418-94354478:+:0.019447568466525036	4	2	0.420247	F	F	enriched	0.376495	1.27062	distintron;ENSG00000183098.6	distintron||ENSG00000183098.6	ENSG00000183098.6	GPC6	distintron|60
chr13	50666219	50666279	chr13:50666219-50666279:+:0.006783155190932479	4	2	0.420247	F	F	enriched	0.376495	1.27062	noncoding_distintron;lncRNA|DLEU1||distintron;ENSG00000176124.7	distintron||ENSG00000176124.7	ENSG00000176124.7	DLEU1	distintron|60
chr13	47256165	47256224	chr13:47256165-47256224:+:0.012306440189121403	4	2	0.420247	F	F	enriched	0.376495	1.27062	proxintron;ENSG00000136141.10	proxintron||ENSG00000136141.10	ENSG00000136141.10	LRCH1	proxintron|59
chr13	111808278	111808336	chr13:111808278-111808336:+:0.030441575121227214	4	2	0.420247	F	F	enriched	0.376495	1.27062	distintron;ENSG00000102606.13	distintron||ENSG00000102606.13	ENSG00000102606.13	ARHGEF7	distintron|58
chr13	42655770	42655828	chr13:42655770-42655828:+:0.012507830558262923	4	2	0.420247	F	F	enriched	0.376495	1.27062	distintron;ENSG00000102780.12	distintron||ENSG00000102780.12	ENSG00000102780.12	DGKH	distintron|58
chr13	28751054	28751112	chr13:28751054-28751112:+:0.028246856413108583	4	2	0.420247	F	F	enriched	0.376495	1.27062	proxintron;ENSG00000152520.9	proxintron||ENSG00000152520.9	ENSG00000152520.9	PAN3	proxintron|58
chr13	94522127	94522184	chr13:94522127-94522184:+:0.018236931052794125	4	2	0.420247	F	F	enriched	0.376495	1.27062	distintron;ENSG00000183098.6	distintron||ENSG00000183098.6	ENSG00000183098.6	GPC6	distintron|57
chr13	94389478	94389535	chr13:94389478-94389535:+:0.021065285434339116	4	2	0.420247	F	F	enriched	0.376495	1.27062	distintron;ENSG00000183098.6	distintron||ENSG00000183098.6	ENSG00000183098.6	GPC6	distintron|57
chr13	28791309	28791366	chr13:28791309-28791366:+:0.02416481053309768	4	2	0.420247	F	F	enriched	0.376495	1.27062	distintron;ENSG00000152520.9	distintron||ENSG00000152520.9	ENSG00000152520.9	PAN3	distintron|57
chr13	26832634	26832691	chr13:26832634-26832691:+:0.011696977591772432	4	2	0.420247	F	F	enriched	0.376495	1.27062	distintron;ENSG00000132964.7	distintron||ENSG00000132964.7	ENSG00000132964.7	CDK8	distintron|57
chr13	24602599	24602656	chr13:24602599-24602656:+:0.018236931052794125	4	2	0.420247	F	F	enriched	0.376495	1.27062	distintron;ENSG00000182957.11||noncoding_distintron;ENSG00000228741.2||noncoding_distintron;ENSG00000273167.1||noncoding_distintron;lncRNA|lnc-PCOTH-2	distintron||ENSG00000182957.11	ENSG00000182957.11	SPATA13	distintron|57
chr13	94346485	94346541	chr13:94346485-94346541:+:0.021399140070431102	4	2	0.420247	F	F	enriched	0.376495	1.27062	distintron;ENSG00000183098.6	distintron||ENSG00000183098.6	ENSG00000183098.6	GPC6	distintron|56
chr13	42696252	42696308	chr13:42696252-42696308:+:0.012079341971926488	4	2	0.420247	F	F	enriched	0.376495	1.27062	distintron;ENSG00000102780.12	distintron||ENSG00000102780.12	ENSG00000102780.12	DGKH	distintron|56
chr13	28788680	28788736	chr13:28788680-28788736:+:0.033732603374642206	4	2	0.420247	F	F	enriched	0.376495	1.27062	noncoding_exon;ENSG00000232587.1||distintron;ENSG00000152520.9	noncoding_exon||ENSG00000232587.1	ENSG00000232587.1	EEF1A1P3	noncoding_exon|56
chr13	113718668	113718723	chr13:113718668-113718723:+:0.005718788401719547	4	2	0.420247	F	F	enriched	0.376495	1.27062	CDS;ENSG00000126217.16	CDS||ENSG00000126217.16	ENSG00000126217.16	MCF2L	CDS|55
chr13	94505387	94505442	chr13:94505387-94505442:+:0.01622376679534097	4	2	0.420247	F	F	enriched	0.376495	1.27062	distintron;ENSG00000183098.6	distintron||ENSG00000183098.6	ENSG00000183098.6	GPC6	distintron|55
chr13	47276224	47276279	chr13:47276224-47276279:+:0.011495275165804534	4	2	0.420247	F	F	enriched	0.376495	1.27062	distintron;ENSG00000136141.10	distintron||ENSG00000136141.10	ENSG00000136141.10	LRCH1	distintron|55
chr13	27250496	27250551	chr13:27250496-27250551:+:0.008353028056756303	4	2	0.420247	F	F	enriched	0.376495	1.27062	proxintron;ENSG00000132970.8	proxintron||ENSG00000132970.8	ENSG00000132970.8	WASF3	proxintron|55
chr13	26875465	26875520	chr13:26875465-26875520:+:0.01130735613366994	4	2	0.420247	F	F	enriched	0.376495	1.27062	distintron;ENSG00000132964.7	distintron||ENSG00000132964.7	ENSG00000132964.7	CDK8	distintron|55
chr13	98983321	98983375	chr13:98983321-98983375:+:0.022447311925340364	4	2	0.420247	F	F	enriched	0.376495	1.27062	distintron;ENSG00000152767.11||noncoding_distintron;lncRNA|lnc-IPO5-1	distintron||ENSG00000152767.11	ENSG00000152767.11	FARP1	distintron|54
chr13	94847532	94847586	chr13:94847532-94847586:+:0.013662049550962754	4	2	0.420247	F	F	enriched	0.376495	1.27062	distintron;ENSG00000183098.6	distintron||ENSG00000183098.6	ENSG00000183098.6	GPC6	distintron|54
chr13	94355269	94355323	chr13:94355269-94355323:+:0.02040511839822153	4	2	0.420247	F	F	enriched	0.376495	1.27062	distintron;ENSG00000183098.6	distintron||ENSG00000183098.6	ENSG00000183098.6	GPC6	distintron|54
chr13	49618249	49618303	chr13:49618249-49618303:+:0.02712048088869253	4	2	0.420247	F	F	enriched	0.376495	1.27062	distintron;ENSG00000102531.12	distintron||ENSG00000102531.12	ENSG00000102531.12	FNDC3A	distintron|54
chr13	35585167	35585221	chr13:35585167-35585221:+:0.007700396950009696	4	2	0.420247	F	F	enriched	0.376495	1.27062	distintron;ENSG00000172915.14	distintron||ENSG00000172915.14	ENSG00000172915.14	NBEA	distintron|54
chr13	113476368	113476421	chr13:113476368-113476421:+:0.016701524365007672	4	2	0.420247	F	F	enriched	0.376495	1.27062	distintron;ENSG00000068650.14	distintron||ENSG00000068650.14	ENSG00000068650.14	ATP11A	distintron|53
chr13	101026684	101026737	chr13:101026684-101026737:+:0.01116966658909702	4	2	0.420247	F	F	enriched	0.376495	1.27062	distintron;ENSG00000175198.10	distintron||ENSG00000175198.10	ENSG00000175198.10	PCCA	distintron|53
chr13	73465041	73465094	chr13:73465041-73465094:+:0.011411035807726073	4	2	0.420247	F	F	enriched	0.376495	1.27062	distintron;ENSG00000083535.11	distintron||ENSG00000083535.11	ENSG00000083535.11	PIBF1	distintron|53
chr13	49584219	49584272	chr13:49584219-49584272:+:0.026405372407853962	4	2	0.420247	F	F	enriched	0.376495	1.27062	distintron;ENSG00000102531.12	distintron||ENSG00000102531.12	ENSG00000102531.12	FNDC3A	distintron|53
chr13	35522422	35522475	chr13:35522422-35522475:+:0.007607369499027289	4	2	0.420247	F	F	enriched	0.376495	1.27062	distintron;ENSG00000172915.14	distintron||ENSG00000172915.14	ENSG00000172915.14	NBEA	distintron|53
chr13	31499521	31499574	chr13:31499521-31499574:+:0.005907775619254426	4	2	0.420247	F	F	enriched	0.376495	1.27062	3utr;ENSG00000102802.5	3utr||ENSG00000102802.5	ENSG00000102802.5	MEDAG	3utr|53
chr13	100263853	100263905	chr13:100263853-100263905:+:0.005284674402842837	4	2	0.420247	F	F	enriched	0.376495	1.27062	distintron;ENSG00000125246.11	distintron||ENSG00000125246.11	ENSG00000125246.11	CLYBL	distintron|52
chr13	98843290	98843342	chr13:98843290-98843342:+:0.012167777309609796	4	2	0.420247	F	F	enriched	0.376495	1.27062	noncoding_distintron;lncRNA|lnc-IPO5-3||distintron;ENSG00000152767.11	distintron||ENSG00000152767.11	ENSG00000152767.11	FARP1	distintron|52
chr13	98809457	98809509	chr13:98809457-98809509:+:0.0230517415802955	4	2	0.420247	F	F	enriched	0.376495	1.27062	noncoding_distintron;lncRNA|lnc-IPO5-3||distintron;ENSG00000152767.11	distintron||ENSG00000152767.11	ENSG00000152767.11	FARP1	distintron|52
chr13	21238855	21238907	chr13:21238855-21238907:+:0.012740123839775458	4	2	0.420247	F	F	enriched	0.376495	1.27062	distintron;ENSG00000032742.13	distintron||ENSG00000032742.13	ENSG00000032742.13	IFT88	distintron|52
chr13	93903354	93903405	chr13:93903354-93903405:+:0.018971430864434917	4	2	0.420247	F	F	enriched	0.376495	1.27062	distintron;ENSG00000183098.6	distintron||ENSG00000183098.6	ENSG00000183098.6	GPC6	distintron|51
chr13	52159947	52159998	chr13:52159947-52159998:+:0.02169745067801096	4	2	0.420247	F	F	enriched	0.376495	1.27062	distintron;ENSG00000139668.7	distintron||ENSG00000139668.7	ENSG00000139668.7	WDFY2	distintron|51
chr13	37401214	37401265	chr13:37401214-37401265:+:0.040716158561069755	4	2	0.420247	F	F	enriched	0.376495	1.27062	distintron;ENSG00000133111.3	distintron||ENSG00000133111.3	ENSG00000133111.3	RFXAP	distintron|51
chr13	93984528	93984578	chr13:93984528-93984578:+:0.018508659667400895	4	2	0.420247	F	F	enriched	0.376495	1.27062	distintron;ENSG00000183098.6	distintron||ENSG00000183098.6	ENSG00000183098.6	GPC6	distintron|50
chr13	76241536	76241586	chr13:76241536-76241586:+:0.007055566499313208	4	2	0.420247	F	F	enriched	0.376495	1.27062	noncoding_distintron;ENSG00000261553.1||distintron;ENSG00000136153.15	distintron||ENSG00000136153.15	ENSG00000136153.15	LMO7	distintron|50
chr13	42713835	42713885	chr13:42713835-42713885:+:0.013075806315144461	4	2	0.420247	F	F	enriched	0.376495	1.27062	distintron;ENSG00000102780.12	distintron||ENSG00000102780.12	ENSG00000102780.12	DGKH	distintron|50
chr13	32752311	32752361	chr13:32752311-32752361:+:0.005218648412594076	4	2	0.420247	F	F	enriched	0.376495	1.27062	CDS;ENSG00000073910.15	CDS||ENSG00000073910.15	ENSG00000073910.15	FRY	3ss|2||CDS|48
chr13	24583636	24583686	chr13:24583636-24583686:+:0.010910242955954826	4	2	0.420247	F	F	enriched	0.376495	1.27062	noncoding_distintron;lncRNA|lnc-PCOTH-2||noncoding_distintron;ENSG00000273167.1||distintron;ENSG00000182957.11||noncoding_distintron;ENSG00000228741.2	distintron||ENSG00000182957.11	ENSG00000182957.11	SPATA13	distintron|50
chr13	111897552	111897601	chr13:111897552-111897601:+:0.023911555078811195	4	2	0.420247	F	F	enriched	0.376495	1.27062	noncoding_distintron;lncRNA|lnc-TEX29-7||distintron;ENSG00000102606.13	distintron||ENSG00000102606.13	ENSG00000102606.13	ARHGEF7	distintron|49
chr13	99096200	99096249	chr13:99096200-99096249:+:0.019764369726470547	4	2	0.420247	F	F	enriched	0.376495	1.27062	distintron;ENSG00000152767.11	distintron||ENSG00000152767.11	ENSG00000152767.11	FARP1	distintron|49
chr13	93996550	93996599	chr13:93996550-93996599:+:0.018053378669161936	4	2	0.420247	F	F	enriched	0.376495	1.27062	distintron;ENSG00000183098.6	distintron||ENSG00000183098.6	ENSG00000183098.6	GPC6	distintron|49
chr13	33254643	33254692	chr13:33254643-33254692:+:0.019764369726470547	4	2	0.420247	F	F	enriched	0.376495	1.27062	distintron;ENSG00000083642.14	distintron||ENSG00000083642.14	ENSG00000083642.14	PDS5B	distintron|49
chr13	32852836	32852885	chr13:32852836-32852885:+:0.005184226857594849	4	2	0.420247	F	F	enriched	0.376495	1.27062	proxintron;ENSG00000073910.15	proxintron||ENSG00000073910.15	ENSG00000073910.15	FRY	proxintron|49
chr13	97893054	97893102	chr13:97893054-97893102:+:0.023315955102425907	4	2	0.420247	F	F	enriched	0.376495	1.27062	distintron;ENSG00000139793.14	distintron||ENSG00000139793.14	ENSG00000139793.14	MBNL2	distintron|48
chr13	31222658	31222706	chr13:31222658-31222706:+:0.02301074058646723	4	2	0.420247	F	F	enriched	0.376495	1.27062	distintron;ENSG00000132952.7	distintron||ENSG00000132952.7	ENSG00000132952.7	USPL1	distintron|48
chr13	25671043	25671091	chr13:25671043-25671091:+:0.006719073424609948	4	2	0.420247	F	F	enriched	0.376495	1.27062	CDS;ENSG00000151846.7	CDS||ENSG00000151846.7	ENSG00000151846.7	PABPC3	CDS|48
chr13	52287232	52287279	chr13:52287232-52287279:+:0.011868877012790812	4	2	0.420247	F	F	enriched	0.376495	1.27062	distintron;ENSG00000139668.7	distintron||ENSG00000139668.7	ENSG00000139668.7	WDFY2	distintron|47
chr13	28781712	28781759	chr13:28781712-28781759:+:0.026059674585087216	4	2	0.420247	F	F	enriched	0.376495	1.27062	distintron;ENSG00000152520.9	distintron||ENSG00000152520.9	ENSG00000152520.9	PAN3	distintron|47
chr13	28229178	28229225	chr13:28229178-28229225:+:0.009534656062898666	4	2	0.420247	F	F	enriched	0.376495	1.27062	distintron;ENSG00000186184.11	distintron||ENSG00000186184.11	ENSG00000186184.11	POLR1D	distintron|47
chr13	113472479	113472525	chr13:113472479-113472525:+:0.018260178849264473	4	2	0.420247	F	F	enriched	0.376495	1.27062	distintron;ENSG00000068650.14	distintron||ENSG00000068650.14	ENSG00000068650.14	ATP11A	distintron|46
chr13	111831138	111831184	chr13:111831138-111831184:+:0.021954806804862066	4	2	0.420247	F	F	enriched	0.376495	1.27062	distintron;ENSG00000102606.13	distintron||ENSG00000102606.13	ENSG00000102606.13	ARHGEF7	distintron|46
chr13	98935367	98935413	chr13:98935367-98935413:+:0.019622894854735323	4	2	0.420247	F	F	enriched	0.376495	1.27062	distintron;ENSG00000152767.11	distintron||ENSG00000152767.11	ENSG00000152767.11	FARP1	distintron|46
chr13	94769907	94769953	chr13:94769907-94769953:+:0.01673202789785988	4	2	0.420247	F	F	enriched	0.376495	1.27062	distintron;ENSG00000183098.6	distintron||ENSG00000183098.6	ENSG00000183098.6	GPC6	distintron|46
chr13	49606353	49606399	chr13:49606353-49606399:+:0.020533396584712375	4	2	0.420247	F	F	enriched	0.376495	1.27062	distintron;ENSG00000102531.12	distintron||ENSG00000102531.12	ENSG00000102531.12	FNDC3A	distintron|46
chr13	49605061	49605107	chr13:49605061-49605107:+:0.024301797942792493	4	2	0.420247	F	F	enriched	0.376495	1.27062	distintron;ENSG00000102531.12	distintron||ENSG00000102531.12	ENSG00000102531.12	FNDC3A	distintron|46
chr13	33226794	33226839	chr13:33226794-33226839:+:0.02024387481447317	4	2	0.420247	F	F	enriched	0.376495	1.27062	distintron;ENSG00000083642.14	distintron||ENSG00000083642.14	ENSG00000083642.14	PDS5B	distintron|45
chr13	113498005	113498049	chr13:113498005-113498049:+:0.026672112254058727	4	2	0.420247	F	F	enriched	0.376495	1.27062	distintron;ENSG00000068650.14	distintron||ENSG00000068650.14	ENSG00000068650.14	ATP11A	distintron|44
chr13	111950795	111950839	chr13:111950795-111950839:+:0.013566411680319478	4	2	0.420247	F	F	enriched	0.376495	1.27062	distintron;ENSG00000102606.13	distintron||ENSG00000102606.13	ENSG00000102606.13	ARHGEF7	distintron|44
chr13	99916952	99916996	chr13:99916952-99916996:+:0.01437495367516623	4	2	0.420247	F	F	enriched	0.376495	1.27062	distintron;ENSG00000134882.11	distintron||ENSG00000134882.11	ENSG00000134882.11	UBAC2	distintron|44
chr13	53228501	53228545	chr13:53228501-53228545:+:0.01272587992184351	4	2	0.420247	F	F	enriched	0.376495	1.27062	distintron;ENSG00000165416.10	distintron||ENSG00000165416.10	ENSG00000165416.10	SUGT1	distintron|44
chr13	34409557	34409601	chr13:34409557-34409601:+:0.008302881651157274	4	2	0.420247	F	F	enriched	0.376495	1.27062	proxintron;ENSG00000133119.8	proxintron||ENSG00000133119.8	ENSG00000133119.8	RFC3	proxintron|44
chr13	21183486	21183530	chr13:21183486-21183530:+:0.01085353021975117	4	2	0.420247	F	F	enriched	0.376495	1.27062	distintron;ENSG00000032742.13	distintron||ENSG00000032742.13	ENSG00000032742.13	IFT88	distintron|44
chr13	101138669	101138712	chr13:101138669-101138712:+:0.009329034254011109	4	2	0.420247	F	F	enriched	0.376495	1.27062	distintron;ENSG00000175198.10	distintron||ENSG00000175198.10	ENSG00000175198.10	PCCA	distintron|43
chr13	49718859	49718902	chr13:49718859-49718902:+:0.013244614656492727	4	2	0.420247	F	F	enriched	0.376495	1.27062	distintron;ENSG00000102531.12	distintron||ENSG00000102531.12	ENSG00000102531.12	FNDC3A	distintron|43
chr13	94565805	94565847	chr13:94565805-94565847:+:0.012928001557749733	4	2	0.420247	F	F	enriched	0.376495	1.27062	distintron;ENSG00000183098.6	distintron||ENSG00000183098.6	ENSG00000183098.6	GPC6	distintron|42
chr13	60971912	60971954	chr13:60971912-60971954:+:0.00819463756573367	4	2	0.420247	F	F	enriched	0.376495	1.27062	proxintron;ENSG00000083544.9	proxintron||ENSG00000083544.9	ENSG00000083544.9	TDRD3	proxintron|42
chr13	50102981	50103023	chr13:50102981-50103023:+:0.008251445400815478	4	2	0.420247	F	F	enriched	0.376495	1.27062	3utr;ENSG00000136147.12	3utr||ENSG00000136147.12	ENSG00000136147.12	PHF11	3utr|42
chr13	36074478	36074520	chr13:36074478-36074520:+:0.006635095376442966	4	2	0.420247	F	F	enriched	0.376495	1.27062	distintron;ENSG00000172915.14	distintron||ENSG00000172915.14	ENSG00000172915.14	NBEA	distintron|42
chr13	28767517	28767559	chr13:28767517-28767559:+:0.02232704152699918	4	2	0.420247	F	F	enriched	0.376495	1.27062	distintron;ENSG00000152520.9	distintron||ENSG00000152520.9	ENSG00000152520.9	PAN3	distintron|42
chr13	24761827	24761869	chr13:24761827-24761869:+:0.016374782560123296	4	2	0.420247	F	F	enriched	0.376495	1.27062	noncoding_distintron;ENSG00000273167.1||distintron;ENSG00000182957.11	distintron||ENSG00000182957.11	ENSG00000182957.11	SPATA13	distintron|42
chr13	24792329	24792370	chr13:24792329-24792370:+:0.015924518357801246	4	2	0.420247	F	F	enriched	0.376495	1.27062	distintron;ENSG00000182957.11||noncoding_distintron;ENSG00000273167.1	distintron||ENSG00000182957.11	ENSG00000182957.11	SPATA13	distintron|41
chr13	94447613	94447653	chr13:94447613-94447653:+:0.010242554799906333	4	2	0.420247	F	F	enriched	0.376495	1.27062	distintron;ENSG00000183098.6	distintron||ENSG00000183098.6	ENSG00000183098.6	GPC6	distintron|40
chr13	94019690	94019730	chr13:94019690-94019730:+:0.01428530424739263	4	2	0.420247	F	F	enriched	0.376495	1.27062	distintron;ENSG00000183098.6	distintron||ENSG00000183098.6	ENSG00000183098.6	GPC6	distintron|40
chr13	52212448	52212488	chr13:52212448-52212488:+:0.014643453439644244	4	2	0.420247	F	F	enriched	0.376495	1.27062	distintron;ENSG00000139668.7	distintron||ENSG00000139668.7	ENSG00000139668.7	WDFY2	distintron|40
chr13	94721782	94721821	chr13:94721782-94721821:+:0.008275492400922384	4	2	0.420247	F	F	enriched	0.376495	1.27062	distintron;ENSG00000183098.6	distintron||ENSG00000183098.6	ENSG00000183098.6	GPC6	distintron|39
chr13	52172847	52172886	chr13:52172847-52172886:+:0.015598564590414319	4	2	0.420247	F	F	enriched	0.376495	1.27062	noncoding_exon;ENSG00000224451.2||distintron;ENSG00000139668.7||noncoding_exon;lncRNA|lnc-SERPINE3-6	noncoding_exon||ENSG00000224451.2||lncRNA|lnc-SERPINE3-6	ENSG00000224451.2||lncRNA|lnc-SERPINE3-6	lnc-SERPINE3-6|ATP5F1P1	noncoding_5ss|5||noncoding_exon|34
chr13	93963625	93963662	chr13:93963625-93963662:+:0.013157253288204995	4	2	0.420247	F	F	enriched	0.376495	1.27062	distintron;ENSG00000183098.6	distintron||ENSG00000183098.6	ENSG00000183098.6	GPC6	distintron|37
chr13	23490433	23490470	chr13:23490433-23490470:+:0.035036280799030275	4	2	0.420247	F	F	enriched	0.376495	1.27062	noncoding_exon;lncRNA|lnc-SGCG-6||noncoding_exon;ENSG00000234685.1	noncoding_exon||ENSG00000234685.1||lncRNA|lnc-SGCG-6	ENSG00000234685.1||lncRNA|lnc-SGCG-6	NUS1P2|lnc-SGCG-6	noncoding_exon|37
chr13	114293257	114293293	chr13:114293257-114293293:+:0.020798785822412423	4	2	0.420247	F	F	enriched	0.376495	1.27062	distintron;ENSG00000198176.8	distintron||ENSG00000198176.8	ENSG00000198176.8	TFDP1	distintron|36
chr13	49689933	49689969	chr13:49689933-49689969:+:0.011135165824651492	4	2	0.420247	F	F	enriched	0.376495	1.27062	distintron;ENSG00000102531.12	distintron||ENSG00000102531.12	ENSG00000102531.12	FNDC3A	distintron|36
chr13	47263105	47263141	chr13:47263105-47263141:+:0.008135905131236291	4	2	0.420247	F	F	enriched	0.376495	1.27062	proxintron;ENSG00000136141.10	proxintron||ENSG00000136141.10	ENSG00000136141.10	LRCH1	proxintron|36
chr13	24806113	24806149	chr13:24806113-24806149:+:0.018410197346532826	4	2	0.420247	F	F	enriched	0.376495	1.27062	distintron;ENSG00000182957.11||noncoding_distintron;ENSG00000273167.1	distintron||ENSG00000182957.11	ENSG00000182957.11	SPATA13	distintron|36
chr13	113656518	113656553	chr13:113656518-113656553:+:0.004908179955833225	4	2	0.420247	F	F	enriched	0.376495	1.27062	proxintron;ENSG00000126217.16	proxintron||ENSG00000126217.16	ENSG00000126217.16	MCF2L	proxintron|35
chr13	109617215	109617250	chr13:109617215-109617250:+:0.0043473493216447685	4	2	0.420247	F	F	enriched	0.376495	1.27062	CDS;ENSG00000041515.11	CDS||ENSG00000041515.11	ENSG00000041515.11	MYO16	CDS|35
chr13	24745974	24746008	chr13:24745974-24746008:+:0.017182573811078353	4	2	0.420247	F	F	enriched	0.376495	1.27062	noncoding_distintron;ENSG00000273167.1||distintron;ENSG00000182957.11	distintron||ENSG00000182957.11	ENSG00000182957.11	SPATA13	distintron|34
chr13	114281804	114281837	chr13:114281804-114281837:+:0.012008908153954685	4	2	0.420247	F	F	enriched	0.376495	1.27062	distintron;ENSG00000198176.8	distintron||ENSG00000198176.8	ENSG00000198176.8	TFDP1	distintron|33
chr13	76178933	76178966	chr13:76178933-76178966:+:0.005747513227731393	4	2	0.420247	F	F	enriched	0.376495	1.27062	CDS;ENSG00000118939.13||noncoding_distintron;ENSG00000261553.1	CDS||ENSG00000118939.13	ENSG00000118939.13	UCHL3	CDS|31||5ss|2
chr13	20590808	20590840	chr13:20590808-20590840:+:0.016833422439129005	4	2	0.420247	F	F	enriched	0.376495	1.27062	distintron;ENSG00000121741.12	distintron||ENSG00000121741.12	ENSG00000121741.12	ZMYM2	distintron|32
chr13	35618093	35618124	chr13:35618093-35618124:+:0.005753280835135068	4	2	0.420247	F	F	enriched	0.376495	1.27062	distintron;ENSG00000172915.14	distintron||ENSG00000172915.14	ENSG00000172915.14	NBEA	distintron|31
chr13	24835752	24835783	chr13:24835752-24835783:+:0.01544476664806219	4	2	0.420247	F	F	enriched	0.376495	1.27062	distintron;ENSG00000182957.11||noncoding_distintron;ENSG00000273167.1	distintron||ENSG00000182957.11	ENSG00000182957.11	SPATA13	distintron|31
chr13	113462012	113462041	chr13:113462012-113462041:+:0.010658172097271972	4	2	0.420247	F	F	enriched	0.376495	1.27062	distintron;ENSG00000068650.14	distintron||ENSG00000068650.14	ENSG00000068650.14	ATP11A	distintron|29
chr13	98017451	98017480	chr13:98017451-98017480:+:0.012852046223834878	4	2	0.420247	F	F	enriched	0.376495	1.27062	5ss;ENSG00000139793.14	5ss||ENSG00000139793.14	ENSG00000139793.14	MBNL2	5ss|29
chr13	103274278	103274306	chr13:103274278-103274306:+:0.011763907317138658	4	2	0.420247	F	F	enriched	0.376495	1.27062	distintron;ENSG00000134900.7	distintron||ENSG00000134900.7	ENSG00000134900.7	TPP2	distintron|28
chr13	93983303	93983331	chr13:93983303-93983331:+:0.010137019552105785	4	2	0.420247	F	F	enriched	0.376495	1.27062	distintron;ENSG00000183098.6	distintron||ENSG00000183098.6	ENSG00000183098.6	GPC6	distintron|28
chr13	93887905	93887932	chr13:93887905-93887932:+:0.00983390389611565	4	2	0.420247	F	F	enriched	0.376495	1.27062	distintron;ENSG00000183098.6	distintron||ENSG00000183098.6	ENSG00000183098.6	GPC6	distintron|27
chr13	111861006	111861031	chr13:111861006-111861031:+:0.011128920779072859	4	2	0.420247	F	F	enriched	0.376495	1.27062	distintron;ENSG00000102606.13	distintron||ENSG00000102606.13	ENSG00000102606.13	ARHGEF7	distintron|25
chr13	47326940	47326963	chr13:47326940-47326963:+:0.006275167615905528	4	2	0.420247	F	F	enriched	0.376495	1.27062	3utr;ENSG00000136141.10	3utr||ENSG00000136141.10	ENSG00000136141.10	LRCH1	3utr|23
chr13	34410339	34410362	chr13:34410339-34410362:+:0.005805518055381228	4	2	0.420247	F	F	enriched	0.376495	1.27062	CDS;ENSG00000133119.8	CDS||ENSG00000133119.8	ENSG00000133119.8	RFC3	CDS|23
chr13	20645389	20645412	chr13:20645389-20645412:+:0.018190493970966757	4	2	0.420247	F	F	enriched	0.376495	1.27062	distintron;ENSG00000121741.12	distintron||ENSG00000121741.12	ENSG00000121741.12	ZMYM2	distintron|23
chr13	113459518	113459537	chr13:113459518-113459537:+:0.009415073819903778	4	2	0.420247	F	F	enriched	0.376495	1.27062	proxintron;ENSG00000068650.14	proxintron||ENSG00000068650.14	ENSG00000068650.14	ATP11A	proxintron|19
chr13	98112788	98112807	chr13:98112788-98112807:+:0.008550914706016283	4	2	0.420247	F	F	enriched	0.376495	1.27062	distintron;ENSG00000125249.6	distintron||ENSG00000125249.6	ENSG00000125249.6	RAP2A	distintron|19
chr13	45936569	45936586	chr13:45936569-45936586:+:0.011928801863826242	4	2	0.420247	F	F	enriched	0.376495	1.27062	noncoding_distintron;ENSG00000170919.11||noncoding_exon;lncRNA|TPT1-AS1	noncoding_exon||lncRNA|TPT1-AS1	lncRNA|TPT1-AS1	TPT1-AS1	noncoding_exon|17
chr13	113897554	113897570	chr13:113897554-113897570:+:0.015254371646884549	4	2	0.420247	F	F	enriched	0.376495	1.27062	5ss;ENSG00000139842.10	5ss||ENSG00000139842.10	ENSG00000139842.10	CUL4A	5ss|16
chr13	93908043	93908059	chr13:93908043-93908059:+:0.006900191265006178	4	2	0.420247	F	F	enriched	0.376495	1.27062	distintron;ENSG00000183098.6	distintron||ENSG00000183098.6	ENSG00000183098.6	GPC6	distintron|16
chr13	113533131	113533144	chr13:113533131-113533144:+:0.007863003453330773	4	2	0.420247	F	F	enriched	0.376495	1.27062	distintron;ENSG00000068650.14	distintron||ENSG00000068650.14	ENSG00000068650.14	ATP11A	distintron|13
chr13	21217569	21217580	chr13:21217569-21217580:+:0.0050698046552964835	4	2	0.420247	F	F	enriched	0.376495	1.27062	3ss;ENSG00000032742.13	3ss||ENSG00000032742.13	ENSG00000032742.13	IFT88	3ss|11
chr13	113879760	113879770	chr13:113879760-113879770:+:0.012044090158830442	4	2	0.420247	F	F	enriched	0.376495	1.27062	distintron;ENSG00000139842.10	distintron||ENSG00000139842.10	ENSG00000139842.10	CUL4A	distintron|10
chr13	99084495	99084501	chr13:99084495-99084501:+:0.004996044877594904	4	2	0.420247	F	F	enriched	0.376495	1.27062	distintron;ENSG00000152767.11	distintron||ENSG00000152767.11	ENSG00000152767.11	FARP1	distintron|6
chr13	76414580	76414586	chr13:76414580-76414586:+:0.00412697147409406	4	2	0.420247	F	F	enriched	0.376495	1.27062	CDS;ENSG00000136153.15	CDS||ENSG00000136153.15	ENSG00000136153.15	LMO7	CDS|6
chr13	21175843	21175847	chr13:21175843-21175847:+:0.0042077852767450855	4	2	0.420247	F	F	enriched	0.376495	1.27062	CDS;ENSG00000032742.13	CDS||ENSG00000032742.13	ENSG00000032742.13	IFT88	CDS|4
chr13	42895212	42895266	chr13:42895212-42895266:+:1.172592920319321e-25	35	34	0.43526	0.608736	C	enriched	0.361251	0.312439	3utr;ENSG00000023516.7	3utr||ENSG00000023516.7	ENSG00000023516.7	AKAP11	3utr|54
chr13	115092039	115092084	chr13:115092039-115092084:+:3.445003313414809e-12	23	21	0.43866	0.599787	C	enriched	0.357872	0.401863	3utr;ENSG00000198824.4	3utr||ENSG00000198824.4	ENSG00000198824.4	CHAMP1	3utr|45
chr13	76432199	76432392	chr13:76432199-76432392:+:7.258402180419579e-17	21	19	0.45154	0.566791	C	enriched	0.345304	0.415008	3utr;ENSG00000136153.15	3utr||ENSG00000136153.15	ENSG00000136153.15	LMO7	3utr|193
chr13	42893407	42893448	chr13:42893407-42893448:+:1.1880447380064461e-12	20	18	0.45812	0.550474	C	enriched	0.339021	0.422622	3utr;ENSG00000023516.7	3utr||ENSG00000023516.7	ENSG00000023516.7	AKAP11	3utr|41
chr13	73651347	73651427	chr13:73651347-73651427:+:3.998689470091631e-13	19	17	0.4648	0.534304	C	enriched	0.332734	0.431083	3utr;ENSG00000102554.9	3utr||ENSG00000102554.9	ENSG00000102554.9	KLF5	3utr|80
chr13	80126685	80126755	chr13:80126685-80126755:+:1.2487520890106801e-15	19	17	0.4648	0.534304	C	enriched	0.332734	0.431083	3utr;ENSG00000102471.9	3utr||ENSG00000102471.9	ENSG00000102471.9	NDFIP2	3utr|70
chr13	113445964	113446048	chr13:113445964-113446048:+:0.026936599679676706	5	3	0.481229	F	F	enriched	0.317648	1.00758	distintron;ENSG00000068650.14	distintron||ENSG00000068650.14	ENSG00000068650.14	ATP11A	distintron|84
chr13	98909088	98909168	chr13:98909088-98909168:+:0.011740308835709541	5	3	0.481229	F	F	enriched	0.317648	1.00758	distintron;ENSG00000152767.11	distintron||ENSG00000152767.11	ENSG00000152767.11	FARP1	distintron|80
chr13	21215934	21216006	chr13:21215934-21216006:+:0.004401687733122092	5	3	0.481229	F	F	enriched	0.317648	1.00758	proxintron;ENSG00000032742.13	proxintron||ENSG00000032742.13	ENSG00000032742.13	IFT88	proxintron|72
chr13	94959015	94959084	chr13:94959015-94959084:+:0.0076654293772209945	5	3	0.481229	F	F	enriched	0.317648	1.00758	distintron;ENSG00000183098.6	distintron||ENSG00000183098.6	ENSG00000183098.6	GPC6	distintron|69
chr13	78294436	78294505	chr13:78294436-78294505:+:0.005359593730582916	5	3	0.481229	F	F	enriched	0.317648	1.00758	distintron;ENSG00000139737.17	distintron||ENSG00000139737.17	ENSG00000139737.17	SLAIN1	distintron|69
chr13	113371105	113371173	chr13:113371105-113371173:+:0.007342174377638541	5	3	0.481229	F	F	enriched	0.317648	1.00758	distintron;ENSG00000068650.14||noncoding_proxintron;lncRNA|lnc-MCF2L-9	noncoding_proxintron||lncRNA|lnc-MCF2L-9	lncRNA|lnc-MCF2L-9	lnc-MCF2L-9	distintron|31||noncoding_proxintron|37
chr13	99949198	99949265	chr13:99949198-99949265:+:0.006202186222080274	5	3	0.481229	F	F	enriched	0.317648	1.00758	distintron;ENSG00000134882.11	distintron||ENSG00000134882.11	ENSG00000134882.11	UBAC2	distintron|67
chr13	94295073	94295140	chr13:94295073-94295140:+:0.007263409044174253	5	3	0.481229	F	F	enriched	0.317648	1.00758	distintron;ENSG00000183098.6	distintron||ENSG00000183098.6	ENSG00000183098.6	GPC6	distintron|67
chr13	48968000	48968066	chr13:48968000-48968066:+:0.008819752305520338	5	3	0.481229	F	F	enriched	0.317648	1.00758	distintron;ENSG00000139687.9	distintron||ENSG00000139687.9	ENSG00000139687.9	RB1	distintron|66
chr13	24751950	24752014	chr13:24751950-24752014:+:0.010696222251395854	5	3	0.481229	F	F	enriched	0.317648	1.00758	distintron;ENSG00000182957.11||noncoding_distintron;ENSG00000273167.1	distintron||ENSG00000182957.11	ENSG00000182957.11	SPATA13	distintron|64
chr13	111913816	111913878	chr13:111913816-111913878:+:0.007191297423471298	5	3	0.481229	F	F	enriched	0.317648	1.00758	distintron;ENSG00000102606.13	distintron||ENSG00000102606.13	ENSG00000102606.13	ARHGEF7	distintron|62
chr13	113390561	113390620	chr13:113390561-113390620:+:0.006580711026269874	5	3	0.481229	F	F	enriched	0.317648	1.00758	distintron;ENSG00000068650.14	distintron||ENSG00000068650.14	ENSG00000068650.14	ATP11A	distintron|59
chr13	45697361	45697419	chr13:45697361-45697419:+:0.004070254301726197	5	3	0.481229	F	F	enriched	0.317648	1.00758	distintron;ENSG00000188342.7||noncoding_exon;ENSG00000271818.1	noncoding_exon||ENSG00000271818.1	ENSG00000271818.1	7SK	noncoding_exon|58
chr13	100941222	100941279	chr13:100941222-100941279:+:0.0025756673947942765	5	3	0.481229	F	F	enriched	0.317648	1.00758	distintron;ENSG00000175198.10	distintron||ENSG00000175198.10	ENSG00000175198.10	PCCA	distintron|57
chr13	40270560	40270616	chr13:40270560-40270616:+:0.0022518985374204237	5	3	0.481229	F	F	enriched	0.317648	1.00758	distintron;ENSG00000133103.12	distintron||ENSG00000133103.12	ENSG00000133103.12	COG6	distintron|56
chr13	111826821	111826876	chr13:111826821-111826876:+:0.007505921671206862	5	3	0.481229	F	F	enriched	0.317648	1.00758	distintron;ENSG00000102606.13	distintron||ENSG00000102606.13	ENSG00000102606.13	ARHGEF7	distintron|55
chr13	109704717	109704768	chr13:109704717-109704768:+:0.0008047269376221634	5	3	0.481229	F	F	enriched	0.317648	1.00758	CDS;ENSG00000041515.11	CDS||ENSG00000041515.11	ENSG00000041515.11	MYO16	CDS|51
chr13	28785813	28785863	chr13:28785813-28785863:+:0.007615367066212839	5	3	0.481229	F	F	enriched	0.317648	1.00758	distintron;ENSG00000152520.9	distintron||ENSG00000152520.9	ENSG00000152520.9	PAN3	distintron|50
chr13	76212692	76212741	chr13:76212692-76212741:+:0.0015534363998856166	5	3	0.481229	F	F	enriched	0.317648	1.00758	noncoding_distintron;ENSG00000261553.1||distintron;ENSG00000136153.15	distintron||ENSG00000136153.15	ENSG00000136153.15	LMO7	distintron|49
chr13	48893478	48893527	chr13:48893478-48893527:+:0.004815470666068304	5	3	0.481229	F	F	enriched	0.317648	1.00758	distintron;ENSG00000139687.9	distintron||ENSG00000139687.9	ENSG00000139687.9	RB1	distintron|49
chr13	114192590	114192638	chr13:114192590-114192638:+:0.005028007193616253	5	3	0.481229	F	F	enriched	0.317648	1.00758	distintron;ENSG00000150403.13	distintron||ENSG00000150403.13	ENSG00000150403.13	TMCO3	distintron|48
chr13	24177262	24177310	chr13:24177262-24177310:+:0.014185207592935007	5	3	0.481229	F	F	enriched	0.317648	1.00758	distintron;ENSG00000127863.11	distintron||ENSG00000127863.11	ENSG00000127863.11	TNFRSF19	distintron|48
chr13	100927816	100927859	chr13:100927816-100927859:+:0.0018894173250735835	5	3	0.481229	F	F	enriched	0.317648	1.00758	distintron;ENSG00000175198.10	distintron||ENSG00000175198.10	ENSG00000175198.10	PCCA	distintron|43
chr13	33347808	33347849	chr13:33347808-33347849:+:0.004288479642079957	5	3	0.481229	F	F	enriched	0.317648	1.00758	proxintron;ENSG00000083642.14	proxintron||ENSG00000083642.14	ENSG00000083642.14	PDS5B	proxintron|41
chr13	42705434	42705474	chr13:42705434-42705474:+:0.0022044856678620395	5	3	0.481229	F	F	enriched	0.317648	1.00758	distintron;ENSG00000102780.12	distintron||ENSG00000102780.12	ENSG00000102780.12	DGKH	distintron|40
chr13	93957214	93957251	chr13:93957214-93957251:+:0.0028973547513250074	5	3	0.481229	F	F	enriched	0.317648	1.00758	distintron;ENSG00000183098.6	distintron||ENSG00000183098.6	ENSG00000183098.6	GPC6	distintron|37
chr13	99037732	99037768	chr13:99037732-99037768:+:0.0033223386892159163	5	3	0.481229	F	F	enriched	0.317648	1.00758	proxintron;ENSG00000152767.11	proxintron||ENSG00000152767.11	ENSG00000152767.11	FARP1	proxintron|36
chr13	93941970	93942004	chr13:93941970-93942004:+:0.0026079434838558913	5	3	0.481229	F	F	enriched	0.317648	1.00758	distintron;ENSG00000183098.6	distintron||ENSG00000183098.6	ENSG00000183098.6	GPC6	distintron|34
chr13	47325163	47325195	chr13:47325163-47325195:+:0.0014479795011952408	5	3	0.481229	F	F	enriched	0.317648	1.00758	3utr;ENSG00000136141.10	3utr||ENSG00000136141.10	ENSG00000136141.10	LRCH1	3utr|32
chr13	99049838	99049869	chr13:99049838-99049869:+:0.0027348311162361367	5	3	0.481229	F	F	enriched	0.317648	1.00758	distintron;ENSG00000152767.11	distintron||ENSG00000152767.11	ENSG00000152767.11	FARP1	distintron|31
chr13	24205995	24206021	chr13:24205995-24206021:+:0.006924814911367104	5	3	0.481229	F	F	enriched	0.317648	1.00758	distintron;ENSG00000127863.11	distintron||ENSG00000127863.11	ENSG00000127863.11	TNFRSF19	distintron|26
chr13	99084374	99084398	chr13:99084374-99084398:+:0.0020474771044389994	5	3	0.481229	F	F	enriched	0.317648	1.00758	distintron;ENSG00000152767.11	distintron||ENSG00000152767.11	ENSG00000152767.11	FARP1	distintron|24
chr13	99064154	99064175	chr13:99064154-99064175:+:0.0017966773356724631	5	3	0.481229	F	F	enriched	0.317648	1.00758	CDS;ENSG00000152767.11	CDS||ENSG00000152767.11	ENSG00000152767.11	FARP1	CDS|21
chr13	21289227	21289248	chr13:21289227-21289248:+:0.0007845647798990523	5	3	0.481229	F	F	enriched	0.317648	1.00758	distintron;ENSG00000172458.4	distintron||ENSG00000172458.4	ENSG00000172458.4	IL17D	distintron|21
chr13	113879464	113879483	chr13:113879464-113879483:+:0.004595152985273149	5	3	0.481229	F	F	enriched	0.317648	1.00758	distintron;ENSG00000139842.10	distintron||ENSG00000139842.10	ENSG00000139842.10	CUL4A	distintron|19
chr13	37582304	37582316	chr13:37582304-37582316:+:0.0015372379476718656	5	3	0.481229	F	F	enriched	0.317648	1.00758	CDS;ENSG00000120699.8	CDS||ENSG00000120699.8	ENSG00000120699.8	EXOSC8	5ss|1||CDS|11
chr13	115064259	115064328	chr13:115064259-115064328:+:5.923092117578718e-08	16	14	0.48528	0.486975	C	enriched	0.314008	0.463264	CDS;ENSG00000169062.10	CDS||ENSG00000169062.10	ENSG00000169062.10	UPF3A	CDS|14||3ss|55
chr13	111059975	111060057	chr13:111059975-111060057:+:1.5891776468155917e-06	15	13	0.49219	0.471733	C	enriched	0.307867	0.477069	distintron;ENSG00000134871.13	distintron||ENSG00000134871.13	ENSG00000134871.13	COL4A2	distintron|82
chr13	115048396	115048442	chr13:115048396-115048442:+:1.0232331049855787e-08	15	13	0.49219	0.471733	C	enriched	0.307867	0.477069	CDS;ENSG00000169062.10	CDS||ENSG00000169062.10	ENSG00000169062.10	UPF3A	CDS|23||5ss|23
chr13	45915755	45915829	chr13:45915755-45915829:+:1.5820953500870072e-06	12	10	0.51266	0.428625	C	enriched	0.290171	0.533653	noncoding_exon;lncRNA|TPT1-AS1||noncoding_exon;ENSG00000170919.11	noncoding_exon||ENSG00000170919.11||lncRNA|TPT1-AS1	ENSG00000170919.11||lncRNA|TPT1-AS1	TPT1-AS1	noncoding_exon|11||noncoding_5ss|63
chr13	40326570	40326619	chr13:40326570-40326619:+:1.0613228338703719e-09	12	10	0.51266	0.428625	C	enriched	0.290171	0.533653	3utr;ENSG00000133103.12	3utr||ENSG00000133103.12	ENSG00000133103.12	COG6	3utr|49
chr13	93946830	93946985	chr13:93946830-93946985:+:1.3879361820575913e-05	11	9	0.51916	0.415566	C	enriched	0.284699	0.560125	distintron;ENSG00000183098.6	distintron||ENSG00000183098.6	ENSG00000183098.6	GPC6	distintron|155
chr13	111032943	111032987	chr13:111032943-111032987:+:9.297420598337225e-05	11	9	0.51916	0.415566	C	enriched	0.284699	0.560125	distintron;ENSG00000134871.13	distintron||ENSG00000134871.13	ENSG00000134871.13	COL4A2	distintron|44
chr13	99858098	99858125	chr13:99858098-99858125:+:7.000245417294911e-07	24	23	0.51962	0.414646	C	enriched	0.284314	0.332019	noncoding_exon;ENSG00000201793.1||noncoding_exon;lncRNA|lnc-TM9SF2-8||distintron;ENSG00000134882.11	noncoding_exon||ENSG00000201793.1||lncRNA|lnc-TM9SF2-8	ENSG00000201793.1||lncRNA|lnc-TM9SF2-8	lnc-TM9SF2-8|RN7SKP9	noncoding_exon|27
chr13	25907794	25907844	chr13:25907794-25907844:+:8.006183517323207e-06	10	8	0.52527	0.403527	C	enriched	0.279617	0.592547	3utr;ENSG00000139496.11	3utr||ENSG00000139496.11	ENSG00000139496.11	NUPL1	3utr|50
chr13	25887135	25887163	chr13:25887135-25887163:+:8.24696758111872e-07	10	8	0.52527	0.403527	C	enriched	0.279617	0.592547	CDS;ENSG00000139496.11	CDS||ENSG00000139496.11	ENSG00000139496.11	NUPL1	CDS|28
chr13	61068614	61068659	chr13:61068614-61068659:+:7.285681505552129e-07	9	7	0.53079	0.392888	C	enriched	0.275077	0.633189	CDS;ENSG00000083544.9	CDS||ENSG00000083544.9	ENSG00000083544.9	TDRD3	CDS|45
chr13	39623918	39623956	chr13:39623918-39623956:+:0.0002773520946208362	9	7	0.53079	0.392888	C	enriched	0.275077	0.633189	3utr;ENSG00000188811.8	3utr||ENSG00000188811.8	ENSG00000188811.8	NHLRC3	3utr|38
chr13	33160685	33160701	chr13:33160685-33160701:+:5.655847765539899e-07	9	7	0.53079	0.392888	C	enriched	0.275077	0.633189	5utr;ENSG00000083642.14	5utr||ENSG00000083642.14	ENSG00000083642.14	PDS5B	5utr|16
chr13	95267316	95267430	chr13:95267316-95267430:+:0.0005751882968352799	8	6	0.53534	0.384251	C	enriched	0.27137	0.685656	distintron;ENSG00000152749.7	distintron||ENSG00000152749.7	ENSG00000152749.7	GPR180	distintron|114
chr13	24212240	24212318	chr13:24212240-24212318:+:0.002302384106877931	8	6	0.53534	0.384251	C	enriched	0.27137	0.685656	distintron;ENSG00000127863.11	distintron||ENSG00000127863.11	ENSG00000127863.11	TNFRSF19	distintron|78
chr13	50589606	50589672	chr13:50589606-50589672:+:0.0011432698863812984	8	6	0.53534	0.384251	C	enriched	0.27137	0.685656	CDS;ENSG00000198553.4||3utr;ENSG00000204977.5	CDS||ENSG00000198553.4	ENSG00000198553.4	KCNRG	CDS|43||3utr|23
chr13	34410625	34410672	chr13:34410625-34410672:+:6.125068990010759e-06	8	6	0.53534	0.384251	C	enriched	0.27137	0.685656	3utr;ENSG00000133119.8	3utr||ENSG00000133119.8	ENSG00000133119.8	RFC3	3utr|47
chr13	61013821	61013862	chr13:61013821-61013862:+:5.253079228652942e-06	8	6	0.53534	0.384251	C	enriched	0.27137	0.685656	CDS;ENSG00000083544.9	CDS||ENSG00000083544.9	ENSG00000083544.9	TDRD3	CDS|41
chr13	100809540	100809577	chr13:100809540-100809577:+:5.608526695903959e-06	8	6	0.53534	0.384251	C	enriched	0.27137	0.685656	CDS;ENSG00000175198.10	CDS||ENSG00000175198.10	ENSG00000175198.10	PCCA	CDS|37
chr13	99040629	99040666	chr13:99040629-99040666:+:1.837215368521667e-05	8	6	0.53534	0.384251	C	enriched	0.27137	0.685656	CDS;ENSG00000152767.11	CDS||ENSG00000152767.11	ENSG00000152767.11	FARP1	CDS|30||3ss|7
chr13	21722596	21722624	chr13:21722596-21722624:+:0.00026015854420397824	8	6	0.53534	0.384251	C	enriched	0.27137	0.685656	3utr;ENSG00000150459.8||noncoding_distintron;lncRNA|lnc-SAP18-2	3utr||ENSG00000150459.8	ENSG00000150459.8	SAP18	3utr|28
chr13	95366697	95366709	chr13:95366697-95366709:+:0.0003080782150007663	8	6	0.53534	0.384251	C	enriched	0.27137	0.685656	noncoding_exon;lncRNA|SOX21-AS1||noncoding_exon;ENSG00000227640.2	noncoding_exon||ENSG00000227640.2||lncRNA|SOX21-AS1	ENSG00000227640.2||lncRNA|SOX21-AS1	SOX21-AS1	noncoding_exon|12
chr13	76210482	76210616	chr13:76210482-76210616:+:0.00013944439132011356	7	5	0.53834	0.378616	C	enriched	0.268943	0.756045	noncoding_distintron;ENSG00000261553.1||5utr;ENSG00000136153.15	5utr||ENSG00000136153.15	ENSG00000136153.15	LMO7	5utr|134
chr13	52170514	52170605	chr13:52170514-52170605:+:0.0010831563578039224	7	5	0.53834	0.378616	C	enriched	0.268943	0.756045	distintron;ENSG00000139668.7	distintron||ENSG00000139668.7	ENSG00000139668.7	WDFY2	distintron|91
chr13	78277635	78277716	chr13:78277635-78277716:+:0.0007291567804792228	7	5	0.53834	0.378616	C	enriched	0.268943	0.756045	distintron;ENSG00000139737.17	distintron||ENSG00000139737.17	ENSG00000139737.17	SLAIN1	distintron|81
chr13	111936432	111936489	chr13:111936432-111936489:+:0.0003889386626474336	7	5	0.53834	0.378616	C	enriched	0.268943	0.756045	distintron;ENSG00000102606.13||noncoding_exon;lncRNA|lnc-TEX29-5	noncoding_exon||lncRNA|lnc-TEX29-5	lncRNA|lnc-TEX29-5	lnc-TEX29-5	noncoding_exon|57
chr13	97999786	97999843	chr13:97999786-97999843:+:0.00039116608331504055	7	5	0.53834	0.378616	C	enriched	0.268943	0.756045	proxintron;ENSG00000139793.14	proxintron||ENSG00000139793.14	ENSG00000139793.14	MBNL2	proxintron|36||distintron|21
chr13	27262751	27262794	chr13:27262751-27262794:+:3.193874532544737e-05	7	5	0.53834	0.378616	C	enriched	0.268943	0.756045	3utr;ENSG00000132970.8	3utr||ENSG00000132970.8	ENSG00000132970.8	WASF3	3utr|43
chr13	25907944	25907984	chr13:25907944-25907984:+:0.0005564467208845424	7	5	0.53834	0.378616	C	enriched	0.268943	0.756045	3utr;ENSG00000139496.11	3utr||ENSG00000139496.11	ENSG00000139496.11	NUPL1	3utr|40
chr13	111281027	111281058	chr13:111281027-111281058:+:0.00038761200223064407	7	5	0.53834	0.378616	C	enriched	0.268943	0.756045	distintron;ENSG00000213995.7	distintron||ENSG00000213995.7	ENSG00000213995.7	CARKD	distintron|31
chr13	42703719	42703746	chr13:42703719-42703746:+:3.757238182945903e-05	7	5	0.53834	0.378616	C	enriched	0.268943	0.756045	CDS;ENSG00000102780.12	CDS||ENSG00000102780.12	ENSG00000102780.12	DGKH	CDS|27
chr13	111014026	111014050	chr13:111014026-111014050:+:0.000369009427938047	7	5	0.53834	0.378616	C	enriched	0.268943	0.756045	distintron;ENSG00000134871.13	distintron||ENSG00000134871.13	ENSG00000134871.13	COL4A2	distintron|24
chr13	20208076	20208093	chr13:20208076-20208093:+:3.6463393724519763e-05	7	5	0.53834	0.378616	C	enriched	0.268943	0.756045	CDS;ENSG00000196199.9	CDS||ENSG00000196199.9	ENSG00000196199.9	MPHOSPH8	CDS|17
chr13	20655943	20655959	chr13:20655943-20655959:+:0.0001418516352357455	7	5	0.53834	0.378616	C	enriched	0.268943	0.756045	proxintron;ENSG00000121741.12	proxintron||ENSG00000121741.12	ENSG00000121741.12	ZMYM2	proxintron|16
chr13	97891172	97891257	chr13:97891172-97891257:+:0.005052040301688481	6	5	0.560495	F	F	enriched	0.251428	0.533653	distintron;ENSG00000139793.14	distintron||ENSG00000139793.14	ENSG00000139793.14	MBNL2	distintron|85
chr13	94277518	94277602	chr13:94277518-94277602:+:0.002819975689228745	6	5	0.560495	F	F	enriched	0.251428	0.533653	distintron;ENSG00000183098.6	distintron||ENSG00000183098.6	ENSG00000183098.6	GPC6	distintron|84
chr13	94327331	94327410	chr13:94327331-94327410:+:0.002432334994673374	6	5	0.560495	F	F	enriched	0.251428	0.533653	distintron;ENSG00000183098.6	distintron||ENSG00000183098.6	ENSG00000183098.6	GPC6	distintron|79
chr13	20239018	20239097	chr13:20239018-20239097:+:0.0025663292075708186	6	5	0.560495	F	F	enriched	0.251428	0.533653	distintron;ENSG00000196199.9	distintron||ENSG00000196199.9	ENSG00000196199.9	MPHOSPH8	distintron|79
chr13	111901214	111901276	chr13:111901214-111901276:+:0.002280088620802809	6	5	0.560495	F	F	enriched	0.251428	0.533653	noncoding_distintron;lncRNA|lnc-TEX29-7||distintron;ENSG00000102606.13	distintron||ENSG00000102606.13	ENSG00000102606.13	ARHGEF7	distintron|62
chr13	49048774	49048834	chr13:49048774-49048834:+:0.0018869883480980272	6	5	0.560495	F	F	enriched	0.251428	0.533653	distintron;ENSG00000139687.9	distintron||ENSG00000139687.9	ENSG00000139687.9	RB1	distintron|60
chr13	45758853	45758911	chr13:45758853-45758911:+:0.0014667239215229862	6	5	0.560495	F	F	enriched	0.251428	0.533653	distintron;ENSG00000188342.7	distintron||ENSG00000188342.7	ENSG00000188342.7	GTF2F2	distintron|58
chr13	52331829	52331882	chr13:52331829-52331882:+:0.0012649610374381914	6	5	0.560495	F	F	enriched	0.251428	0.533653	proxintron;ENSG00000139668.7	proxintron||ENSG00000139668.7	ENSG00000139668.7	WDFY2	proxintron|53
chr13	45961780	45961831	chr13:45961780-45961831:+:0.0032882821542421854	6	5	0.560495	F	F	enriched	0.251428	0.533653	noncoding_exon;lncRNA|TPT1-AS1||noncoding_exon;ENSG00000170919.11	noncoding_exon||lncRNA|TPT1-AS1||ENSG00000170919.11	lncRNA|TPT1-AS1||ENSG00000170919.11	TPT1-AS1	noncoding_exon|51
chr13	20234710	20234757	chr13:20234710-20234757:+:0.0010247626169932152	6	5	0.560495	F	F	enriched	0.251428	0.533653	distintron;ENSG00000196199.9	distintron||ENSG00000196199.9	ENSG00000196199.9	MPHOSPH8	distintron|47
chr13	49669588	49669634	chr13:49669588-49669634:+:0.0009865913271471848	6	5	0.560495	F	F	enriched	0.251428	0.533653	noncoding_exon;ENSG00000199788.1||distintron;ENSG00000102531.12	noncoding_exon||ENSG00000199788.1	ENSG00000199788.1	RNY3P2	noncoding_exon|41||distintron|5
chr13	42815991	42816037	chr13:42815991-42816037:+:0.0004828399385208745	6	5	0.560495	F	F	enriched	0.251428	0.533653	noncoding_exon;lncRNA|lnc-AKAP11-1||3utr;ENSG00000102780.12	3utr||ENSG00000102780.12	ENSG00000102780.12	DGKH	3utr|46
chr13	42814374	42814420	chr13:42814374-42814420:+:0.0004828399385208745	6	5	0.560495	F	F	enriched	0.251428	0.533653	noncoding_exon;lncRNA|lnc-AKAP11-1||3utr;ENSG00000102780.12	3utr||ENSG00000102780.12	ENSG00000102780.12	DGKH	3utr|46
chr13	93982641	93982683	chr13:93982641-93982683:+:0.0006766099546619281	6	5	0.560495	F	F	enriched	0.251428	0.533653	distintron;ENSG00000183098.6	distintron||ENSG00000183098.6	ENSG00000183098.6	GPC6	distintron|42
chr13	20628186	20628222	chr13:20628186-20628222:+:0.002531424633749798	6	5	0.560495	F	F	enriched	0.251428	0.533653	distintron;ENSG00000121741.12	distintron||ENSG00000121741.12	ENSG00000121741.12	ZMYM2	distintron|36
chr13	40239239	40239271	chr13:40239239-40239271:+:0.00022156711668382825	6	5	0.560495	F	F	enriched	0.251428	0.533653	CDS;ENSG00000133103.12	CDS||ENSG00000133103.12	ENSG00000133103.12	COG6	CDS|32
chr13	99907165	99907196	chr13:99907165-99907196:+:0.0003797346155785916	6	5	0.560495	F	F	enriched	0.251428	0.533653	distintron;ENSG00000134882.11	distintron||ENSG00000134882.11	ENSG00000134882.11	UBAC2	distintron|31
chr13	47326189	47326212	chr13:47326189-47326212:+:0.00018394859485513905	6	5	0.560495	F	F	enriched	0.251428	0.533653	3utr;ENSG00000136141.10	3utr||ENSG00000136141.10	ENSG00000136141.10	LRCH1	3utr|23
chr13	20631947	20631964	chr13:20631947-20631964:+:0.0008834273925559746	6	5	0.560495	F	F	enriched	0.251428	0.533653	distintron;ENSG00000121741.12	distintron||ENSG00000121741.12	ENSG00000121741.12	ZMYM2	distintron|17
chr13	45602121	45602136	chr13:45602121-45602136:+:0.0002055301209202048	6	5	0.560495	F	F	enriched	0.251428	0.533653	CDS;ENSG00000133114.13	CDS||ENSG00000133114.13	ENSG00000133114.13	GPALPP1	CDS|15
chr13	45605428	45605438	chr13:45605428-45605438:+:0.00015750284982604125	6	5	0.560495	F	F	enriched	0.251428	0.533653	3utr;ENSG00000133114.13||noncoding_exon;lncRNA|lnc-GTF2F2-14	3utr||ENSG00000133114.13	ENSG00000133114.13	GPALPP1	3utr|10
chr13	20233402	20233409	chr13:20233402-20233409:+:0.00013911417118488967	6	5	0.560495	F	F	enriched	0.251428	0.533653	CDS;ENSG00000196199.9	CDS||ENSG00000196199.9	ENSG00000196199.9	MPHOSPH8	CDS|7
chr13	73401147	73401148	chr13:73401147-73401148:+:8.952975784397234e-05	6	5	0.560495	F	F	enriched	0.251428	0.533653	CDS;ENSG00000083535.11	CDS||ENSG00000083535.11	ENSG00000083535.11	PIBF1	CDS|1
chr13	45857961	45858073	chr13:45857961-45858073:+:9.495830998549898e-59	56	60	0.58552	0.297397	C	enriched	0.232458	0.171083	3utr;ENSG00000188342.7	3utr||ENSG00000188342.7	ENSG00000188342.7	GTF2F2	3utr|112
chr13	42893655	42893707	chr13:42893655-42893707:+:7.252666247489119e-17	26	26	0.59056	0.289477	C	enriched	0.228736	0.270618	3utr;ENSG00000023516.7	3utr||ENSG00000023516.7	ENSG00000023516.7	AKAP11	3utr|52
chr13	111932617	111932681	chr13:111932617-111932681:+:9.956411001754062e-12	16	15	0.601	0.27349	C	enriched	0.221126	0.363728	CDS;ENSG00000102606.13	CDS||ENSG00000102606.13	ENSG00000102606.13	ARHGEF7	CDS|63||3ss|1
chr13	115061151	115061216	chr13:115061151-115061216:+:1.8713295938999366e-07	15	14	0.61299	0.255845	C	enriched	0.212547	0.370154	distintron;ENSG00000169062.10	distintron||ENSG00000169062.10	ENSG00000169062.10	UPF3A	distintron|65
chr13	25901092	25901158	chr13:25901092-25901158:+:2.4262463200897244e-08	14	13	0.62551	0.238201	C	enriched	0.203766	0.377534	CDS;ENSG00000139496.11	CDS||ENSG00000139496.11	ENSG00000139496.11	NUPL1	CDS|66
chr13	34451533	34451584	chr13:34451533-34451584:+:0.03678289023602634	3	2	0.664227	F	F	enriched	0.177683	0.855581	distintron;ENSG00000133119.8	distintron||ENSG00000133119.8	ENSG00000133119.8	RFC3	distintron|51
chr13	61054298	61054348	chr13:61054298-61054348:+:0.03872503560384491	3	2	0.664227	F	F	enriched	0.177683	0.855581	distintron;ENSG00000083544.9	distintron||ENSG00000083544.9	ENSG00000083544.9	TDRD3	distintron|50
chr13	27147649	27147699	chr13:27147649-27147699:+:0.034015886468703196	3	2	0.664227	F	F	enriched	0.177683	0.855581	distintron;ENSG00000132970.8	distintron||ENSG00000132970.8	ENSG00000132970.8	WASF3	distintron|50
chr13	95003402	95003451	chr13:95003402-95003451:+:0.03596814262214016	3	2	0.664227	F	F	enriched	0.177683	0.855581	distintron;ENSG00000183098.6	distintron||ENSG00000183098.6	ENSG00000183098.6	GPC6	distintron|49
chr13	113442169	113442216	chr13:113442169-113442216:+:0.03957499263643387	3	2	0.664227	F	F	enriched	0.177683	0.855581	distintron;ENSG00000068650.14	distintron||ENSG00000068650.14	ENSG00000068650.14	ATP11A	distintron|47
chr13	101011565	101011612	chr13:101011565-101011612:+:0.0411580797645654	3	2	0.664227	F	F	enriched	0.177683	0.855581	distintron;ENSG00000175198.10	distintron||ENSG00000175198.10	ENSG00000175198.10	PCCA	distintron|47
chr13	100946528	100946575	chr13:100946528-100946575:+:0.0411580797645654	3	2	0.664227	F	F	enriched	0.177683	0.855581	distintron;ENSG00000175198.10	distintron||ENSG00000175198.10	ENSG00000175198.10	PCCA	distintron|47
chr13	47322277	47322324	chr13:47322277-47322324:+:0.040987551798798684	3	2	0.664227	F	F	enriched	0.177683	0.855581	distintron;ENSG00000136141.10	distintron||ENSG00000136141.10	ENSG00000136141.10	LRCH1	distintron|47
chr13	101149728	101149774	chr13:101149728-101149774:+:0.04059248931465204	3	2	0.664227	F	F	enriched	0.177683	0.855581	distintron;ENSG00000175198.10	distintron||ENSG00000175198.10	ENSG00000175198.10	PCCA	distintron|46
chr13	101049813	101049859	chr13:101049813-101049859:+:0.04059248931465204	3	2	0.664227	F	F	enriched	0.177683	0.855581	distintron;ENSG00000175198.10	distintron||ENSG00000175198.10	ENSG00000175198.10	PCCA	distintron|46
chr13	100996404	100996450	chr13:100996404-100996450:+:0.04059248931465204	3	2	0.664227	F	F	enriched	0.177683	0.855581	distintron;ENSG00000175198.10	distintron||ENSG00000175198.10	ENSG00000175198.10	PCCA	distintron|46
chr13	50787235	50787281	chr13:50787235-50787281:+:0.02757157630153821	3	2	0.664227	F	F	enriched	0.177683	0.855581	noncoding_distintron;lncRNA|DLEU1||noncoding_distintron;ENSG00000176124.7	noncoding_distintron||lncRNA|DLEU1||ENSG00000176124.7	lncRNA|DLEU1||ENSG00000176124.7	DLEU1	noncoding_distintron|46
chr13	47270230	47270276	chr13:47270230-47270276:+:0.040426821337250944	3	2	0.664227	F	F	enriched	0.177683	0.855581	distintron;ENSG00000136141.10	distintron||ENSG00000136141.10	ENSG00000136141.10	LRCH1	distintron|46
chr13	100293356	100293401	chr13:100293356-100293401:+:0.02431117819359175	3	2	0.664227	F	F	enriched	0.177683	0.855581	distintron;ENSG00000125246.11	distintron||ENSG00000125246.11	ENSG00000125246.11	CLYBL	distintron|45
chr13	101181458	101181502	chr13:101181458-101181502:+:0.03947467206182233	3	2	0.664227	F	F	enriched	0.177683	0.855581	distintron;ENSG00000175198.10	distintron||ENSG00000175198.10	ENSG00000175198.10	PCCA	distintron|44
chr13	101112049	101112093	chr13:101112049-101112093:+:0.03947467206182233	3	2	0.664227	F	F	enriched	0.177683	0.855581	distintron;ENSG00000175198.10	distintron||ENSG00000175198.10	ENSG00000175198.10	PCCA	distintron|44
chr13	101072892	101072936	chr13:101072892-101072936:+:0.028399371693257364	3	2	0.664227	F	F	enriched	0.177683	0.855581	distintron;ENSG00000175198.10	distintron||ENSG00000175198.10	ENSG00000175198.10	PCCA	distintron|44
chr13	73569739	73569783	chr13:73569739-73569783:+:0.04004328575495601	3	2	0.664227	F	F	enriched	0.177683	0.855581	distintron;ENSG00000083535.11	distintron||ENSG00000083535.11	ENSG00000083535.11	PIBF1	distintron|44
chr13	47180104	47180148	chr13:47180104-47180148:+:0.038024809914353086	3	2	0.664227	F	F	enriched	0.177683	0.855581	distintron;ENSG00000136141.10	distintron||ENSG00000136141.10	ENSG00000136141.10	LRCH1	distintron|44
chr13	101710244	101710287	chr13:101710244-101710287:+:0.027211318438465984	3	2	0.664227	F	F	enriched	0.177683	0.855581	noncoding_exon;lncRNA|NALCN-AS1||noncoding_exon;ENSG00000233009.1	noncoding_exon||ENSG00000233009.1||lncRNA|NALCN-AS1	ENSG00000233009.1||lncRNA|NALCN-AS1	NALCN-AS1	noncoding_exon|43
chr13	52208333	52208376	chr13:52208333-52208376:+:0.03957499263643387	3	2	0.664227	F	F	enriched	0.177683	0.855581	distintron;ENSG00000139668.7	distintron||ENSG00000139668.7	ENSG00000139668.7	WDFY2	distintron|43
chr13	50989244	50989287	chr13:50989244-50989287:+:0.026965254875358502	3	2	0.664227	F	F	enriched	0.177683	0.855581	noncoding_exon;ENSG00000176124.7||noncoding_exon;lncRNA|DLEU1	noncoding_exon||ENSG00000176124.7||lncRNA|DLEU1	ENSG00000176124.7||lncRNA|DLEU1	DLEU1	noncoding_exon|43
chr13	36939694	36939737	chr13:36939694-36939737:+:0.0248179496937594	3	2	0.664227	F	F	enriched	0.177683	0.855581	CDS;ENSG00000120664.6||noncoding_exon;lncRNA|SPART-AS1	CDS||ENSG00000120664.6	ENSG00000120664.6	SPG20OS	CDS|14||5utr|29
chr13	76242910	76242952	chr13:76242910-76242952:+:0.029236936000241465	3	2	0.664227	F	F	enriched	0.177683	0.855581	noncoding_distintron;ENSG00000261553.1||distintron;ENSG00000136153.15	distintron||ENSG00000136153.15	ENSG00000136153.15	LMO7	distintron|42
chr13	42031711	42031753	chr13:42031711-42031753:+:0.025745141872234072	3	2	0.664227	F	F	enriched	0.177683	0.855581	5utr;ENSG00000102760.12	5utr||ENSG00000102760.12	ENSG00000102760.12	RGCC	5utr|42
chr13	35530543	35530585	chr13:35530543-35530585:+:0.02999674593983465	3	2	0.664227	F	F	enriched	0.177683	0.855581	distintron;ENSG00000172915.14	distintron||ENSG00000172915.14	ENSG00000172915.14	NBEA	distintron|42
chr13	101564939	101564979	chr13:101564939-101564979:+:0.02659318005191444	3	2	0.664227	F	F	enriched	0.177683	0.855581	noncoding_distintron;lncRNA|NALCN-AS1||noncoding_distintron;ENSG00000233009.1	noncoding_distintron||lncRNA|NALCN-AS1||ENSG00000233009.1	lncRNA|NALCN-AS1||ENSG00000233009.1	NALCN-AS1	noncoding_distintron|40
chr13	51856219	51856259	chr13:51856219-51856259:+:0.02920353563216551	3	2	0.664227	F	F	enriched	0.177683	0.855581	3utr;ENSG00000150510.11	3utr||ENSG00000150510.11	ENSG00000150510.11	FAM124A	3utr|40
chr13	100517326	100517365	chr13:100517326-100517365:+:0.023571043821625063	3	2	0.664227	F	F	enriched	0.177683	0.855581	3utr;ENSG00000125246.11	3utr||ENSG00000125246.11	ENSG00000125246.11	CLYBL	3utr|39
chr13	100295687	100295726	chr13:100295687-100295726:+:0.023571043821625063	3	2	0.664227	F	F	enriched	0.177683	0.855581	distintron;ENSG00000125246.11||miRNA_proximal;MI0015836	miRNA_proximal||MI0015836	MI0015836	hsa-mir-4306	miRNA_proximal|39
chr13	51119229	51119268	chr13:51119229-51119268:+:0.02616936290861259	3	2	0.664227	F	F	enriched	0.177683	0.855581	noncoding_distintron;ENSG00000176124.7||noncoding_distintron;lncRNA|DLEU1	noncoding_distintron||ENSG00000176124.7||lncRNA|DLEU1	ENSG00000176124.7||lncRNA|DLEU1	DLEU1	noncoding_distintron|39
chr13	51118226	51118265	chr13:51118226-51118265:+:0.02616936290861259	3	2	0.664227	F	F	enriched	0.177683	0.855581	noncoding_distintron;lncRNA|DLEU1||noncoding_distintron;ENSG00000176124.7	noncoding_distintron||ENSG00000176124.7||lncRNA|DLEU1	ENSG00000176124.7||lncRNA|DLEU1	DLEU1	noncoding_distintron|39
chr13	26887025	26887064	chr13:26887025-26887064:+:0.03205252323958669	3	2	0.664227	F	F	enriched	0.177683	0.855581	distintron;ENSG00000132964.7	distintron||ENSG00000132964.7	ENSG00000132964.7	CDK8	distintron|39
chr13	100995863	100995901	chr13:100995863-100995901:+:0.03622810980148741	3	2	0.664227	F	F	enriched	0.177683	0.855581	distintron;ENSG00000175198.10	distintron||ENSG00000175198.10	ENSG00000175198.10	PCCA	distintron|38
chr13	73458315	73458353	chr13:73458315-73458353:+:0.03669699062277026	3	2	0.664227	F	F	enriched	0.177683	0.855581	distintron;ENSG00000083535.11	distintron||ENSG00000083535.11	ENSG00000083535.11	PIBF1	distintron|38
chr13	34476879	34476917	chr13:34476879-34476917:+:0.033031347201506224	3	2	0.664227	F	F	enriched	0.177683	0.855581	distintron;ENSG00000133119.8	distintron||ENSG00000133119.8	ENSG00000133119.8	RFC3	distintron|38
chr13	32813847	32813885	chr13:32813847-32813885:+:0.02345755143165433	3	2	0.664227	F	F	enriched	0.177683	0.855581	CDS;ENSG00000073910.15	CDS||ENSG00000073910.15	ENSG00000073910.15	FRY	CDS|38
chr13	24722516	24722554	chr13:24722516-24722554:+:0.03332848535474515	3	2	0.664227	F	F	enriched	0.177683	0.855581	noncoding_distintron;ENSG00000273167.1||distintron;ENSG00000182957.11	distintron||ENSG00000182957.11	ENSG00000182957.11	SPATA13	distintron|38
chr13	103318542	103318579	chr13:103318542-103318579:+:0.037978389075072456	3	2	0.664227	F	F	enriched	0.177683	0.855581	distintron;ENSG00000134900.7	distintron||ENSG00000134900.7	ENSG00000134900.7	TPP2	distintron|37
chr13	52036681	52036718	chr13:52036681-52036718:+:0.02176016085775656	3	2	0.664227	F	F	enriched	0.177683	0.855581	noncoding_exon;lncRNA|INTS6-AS1||noncoding_exon;ENSG00000236778.3	noncoding_exon||lncRNA|INTS6-AS1||ENSG00000236778.3	lncRNA|INTS6-AS1||ENSG00000236778.3	INTS6-AS1	noncoding_exon|37
chr13	52028523	52028560	chr13:52028523-52028560:+:0.036291129149654516	3	2	0.664227	F	F	enriched	0.177683	0.855581	noncoding_exon;ENSG00000236778.3||noncoding_5ss;ENSG00000224892.2||noncoding_exon;lncRNA|INTS6-AS1	noncoding_exon||lncRNA|INTS6-AS1||ENSG00000236778.3	lncRNA|INTS6-AS1||ENSG00000236778.3	INTS6-AS1	noncoding_exon|37
chr13	35569123	35569160	chr13:35569123-35569160:+:0.028559542322217434	3	2	0.664227	F	F	enriched	0.177683	0.855581	distintron;ENSG00000172915.14	distintron||ENSG00000172915.14	ENSG00000172915.14	NBEA	distintron|37
chr13	98889890	98889926	chr13:98889890-98889926:+:0.040869743101118745	3	2	0.664227	F	F	enriched	0.177683	0.855581	distintron;ENSG00000152767.11	distintron||ENSG00000152767.11	ENSG00000152767.11	FARP1	distintron|36
chr13	96393125	96393161	chr13:96393125-96393161:+:0.0309291000853401	3	2	0.664227	F	F	enriched	0.177683	0.855581	distintron;ENSG00000102580.10	distintron||ENSG00000102580.10	ENSG00000102580.10	DNAJC3	distintron|36
chr13	78329723	78329759	chr13:78329723-78329759:+:0.03247459966791158	3	2	0.664227	F	F	enriched	0.177683	0.855581	distintron;ENSG00000139737.17	distintron||ENSG00000139737.17	ENSG00000139737.17	SLAIN1	distintron|36
chr13	53199604	53199640	chr13:53199604-53199640:+:0.029427877308040112	3	2	0.664227	F	F	enriched	0.177683	0.855581	noncoding_distintron;ENSG00000250299.1||distintron;ENSG00000139675.10||noncoding_distintron;lncRNA|lnc-HNRNPA1L2-2	distintron||ENSG00000139675.10	ENSG00000139675.10	HNRNPA1L2	distintron|36
chr13	40313557	40313593	chr13:40313557-40313593:+:0.03345495853303695	3	2	0.664227	F	F	enriched	0.177683	0.855581	distintron;ENSG00000133103.12	distintron||ENSG00000133103.12	ENSG00000133103.12	COG6	distintron|36
chr13	27147249	27147285	chr13:27147249-27147285:+:0.02936653927529592	3	2	0.664227	F	F	enriched	0.177683	0.855581	distintron;ENSG00000132970.8	distintron||ENSG00000132970.8	ENSG00000132970.8	WASF3	distintron|36
chr13	113394135	113394170	chr13:113394135-113394170:+:0.03844406483916498	3	2	0.664227	F	F	enriched	0.177683	0.855581	distintron;ENSG00000068650.14	distintron||ENSG00000068650.14	ENSG00000068650.14	ATP11A	distintron|35
chr13	100993748	100993783	chr13:100993748-100993783:+:0.034664904306769155	3	2	0.664227	F	F	enriched	0.177683	0.855581	distintron;ENSG00000175198.10	distintron||ENSG00000175198.10	ENSG00000175198.10	PCCA	distintron|35
chr13	100835731	100835766	chr13:100835731-100835766:+:0.034664904306769155	3	2	0.664227	F	F	enriched	0.177683	0.855581	distintron;ENSG00000175198.10	distintron||ENSG00000175198.10	ENSG00000175198.10	PCCA	distintron|35
chr13	96419435	96419470	chr13:96419435-96419470:+:0.030559867988233638	3	2	0.664227	F	F	enriched	0.177683	0.855581	distintron;ENSG00000102580.10	distintron||ENSG00000102580.10	ENSG00000102580.10	DNAJC3	distintron|35
chr13	94965461	94965496	chr13:94965461-94965496:+:0.03678289023602634	3	2	0.664227	F	F	enriched	0.177683	0.855581	distintron;ENSG00000183098.6	distintron||ENSG00000183098.6	ENSG00000183098.6	GPC6	distintron|35
chr13	94962670	94962705	chr13:94962670-94962705:+:0.040147501710415645	3	2	0.664227	F	F	enriched	0.177683	0.855581	distintron;ENSG00000183098.6	distintron||ENSG00000183098.6	ENSG00000183098.6	GPC6	distintron|35
chr13	73382433	73382468	chr13:73382433-73382468:+:0.03508669334686628	3	2	0.664227	F	F	enriched	0.177683	0.855581	distintron;ENSG00000083535.11	distintron||ENSG00000083535.11	ENSG00000083535.11	PIBF1	distintron|35
chr13	28724286	28724321	chr13:28724286-28724321:+:0.040147501710415645	3	2	0.664227	F	F	enriched	0.177683	0.855581	distintron;ENSG00000152520.9	distintron||ENSG00000152520.9	ENSG00000152520.9	PAN3	distintron|35
chr13	26867430	26867465	chr13:26867430-26867465:+:0.03205252323958669	3	2	0.664227	F	F	enriched	0.177683	0.855581	distintron;ENSG00000132964.7	distintron||ENSG00000132964.7	ENSG00000132964.7	CDK8	distintron|35
chr13	101380809	101380843	chr13:101380809-101380843:+:0.0253823963663407	3	2	0.664227	F	F	enriched	0.177683	0.855581	noncoding_distintron;ENSG00000233009.1||noncoding_distintron;lncRNA|NALCN-AS1	noncoding_distintron||ENSG00000233009.1||lncRNA|NALCN-AS1	ENSG00000233009.1||lncRNA|NALCN-AS1	NALCN-AS1	noncoding_distintron|34
chr13	73427430	73427464	chr13:73427430-73427464:+:0.034559227853924554	3	2	0.664227	F	F	enriched	0.177683	0.855581	distintron;ENSG00000083535.11	distintron||ENSG00000083535.11	ENSG00000083535.11	PIBF1	distintron|34
chr13	26845839	26845873	chr13:26845839-26845873:+:0.03374027116210027	3	2	0.664227	F	F	enriched	0.177683	0.855581	distintron;ENSG00000132964.7||noncoding_proxintron;lncRNA|lnc-ATP8A2-4	noncoding_proxintron||lncRNA|lnc-ATP8A2-4	lncRNA|lnc-ATP8A2-4	lnc-ATP8A2-4	noncoding_proxintron|34
chr13	111910412	111910445	chr13:111910412-111910445:+:0.03410808914157552	3	2	0.664227	F	F	enriched	0.177683	0.855581	distintron;ENSG00000102606.13	distintron||ENSG00000102606.13	ENSG00000102606.13	ARHGEF7	distintron|33
chr13	100517073	100517106	chr13:100517073-100517106:+:0.02284476303248407	3	2	0.664227	F	F	enriched	0.177683	0.855581	CDS;ENSG00000125246.11	CDS||ENSG00000125246.11	ENSG00000125246.11	CLYBL	CDS|33
chr13	100011739	100011772	chr13:100011739-100011772:+:0.03560942016230818	3	2	0.664227	F	F	enriched	0.177683	0.855581	distintron;ENSG00000134882.11	distintron||ENSG00000134882.11	ENSG00000134882.11	UBAC2	distintron|33
chr13	94865790	94865823	chr13:94865790-94865823:+:0.03560942016230818	3	2	0.664227	F	F	enriched	0.177683	0.855581	distintron;ENSG00000183098.6	distintron||ENSG00000183098.6	ENSG00000183098.6	GPC6	distintron|33
chr13	50063484	50063517	chr13:50063484-50063517:+:0.027864281695696262	3	2	0.664227	F	F	enriched	0.177683	0.855581	distintron;ENSG00000136169.12||noncoding_exon;lncRNA|lnc-PHF11-1||noncoding_exon;ENSG00000236577.1	noncoding_exon||lncRNA|lnc-PHF11-1||ENSG00000236577.1	lncRNA|lnc-PHF11-1||ENSG00000236577.1	lnc-PHF11-1|SNRPGP14	distintron|16||noncoding_exon|17
chr13	26949976	26950009	chr13:26949976-26950009:+:0.03324777406732522	3	2	0.664227	F	F	enriched	0.177683	0.855581	distintron;ENSG00000132964.7	distintron||ENSG00000132964.7	ENSG00000132964.7	CDK8	distintron|33
chr13	109496690	109496722	chr13:109496690-109496722:+:0.02144788618354082	3	2	0.664227	F	F	enriched	0.177683	0.855581	CDS;ENSG00000041515.11	CDS||ENSG00000041515.11	ENSG00000041515.11	MYO16	CDS|32
chr13	109259732	109259764	chr13:109259732-109259764:+:0.02144788618354082	3	2	0.664227	F	F	enriched	0.177683	0.855581	distintron;ENSG00000041515.11	distintron||ENSG00000041515.11	ENSG00000041515.11	MYO16	distintron|32
chr13	101031533	101031565	chr13:101031533-101031565:+:0.03314168187966747	3	2	0.664227	F	F	enriched	0.177683	0.855581	distintron;ENSG00000175198.10	distintron||ENSG00000175198.10	ENSG00000175198.10	PCCA	distintron|32
chr13	97925135	97925167	chr13:97925135-97925167:+:0.026897333519838293	3	2	0.664227	F	F	enriched	0.177683	0.855581	distintron;ENSG00000139793.14	distintron||ENSG00000139793.14	ENSG00000139793.14	MBNL2	distintron|32
chr13	94333229	94333261	chr13:94333229-94333261:+:0.03957499263643387	3	2	0.664227	F	F	enriched	0.177683	0.855581	distintron;ENSG00000183098.6	distintron||ENSG00000183098.6	ENSG00000183098.6	GPC6	distintron|32
chr13	42671879	42671911	chr13:42671879-42671911:+:0.035030940306260146	3	2	0.664227	F	F	enriched	0.177683	0.855581	distintron;ENSG00000102780.12	distintron||ENSG00000102780.12	ENSG00000102780.12	DGKH	distintron|32
chr13	33294413	33294445	chr13:33294413-33294445:+:0.03217880572785081	3	2	0.664227	F	F	enriched	0.177683	0.855581	distintron;ENSG00000083642.14	distintron||ENSG00000083642.14	ENSG00000083642.14	PDS5B	distintron|32
chr13	31851718	31851750	chr13:31851718-31851750:+:0.03957499263643387	3	2	0.664227	F	F	enriched	0.177683	0.855581	distintron;ENSG00000187676.7	distintron||ENSG00000187676.7	ENSG00000187676.7	B3GALTL	distintron|32
chr13	26846388	26846420	chr13:26846388-26846420:+:0.03275950861788188	3	2	0.664227	F	F	enriched	0.177683	0.855581	noncoding_exon;lncRNA|lnc-ATP8A2-4||distintron;ENSG00000132964.7	noncoding_exon||lncRNA|lnc-ATP8A2-4	lncRNA|lnc-ATP8A2-4	lnc-ATP8A2-4	noncoding_exon|32
chr13	24600259	24600291	chr13:24600259-24600291:+:0.035030940306260146	3	2	0.664227	F	F	enriched	0.177683	0.855581	noncoding_distintron;ENSG00000228741.2||distintron;ENSG00000182957.11||noncoding_distintron;ENSG00000273167.1||noncoding_distintron;lncRNA|lnc-PCOTH-2	distintron||ENSG00000182957.11	ENSG00000182957.11	SPATA13	distintron|32
chr13	100932062	100932092	chr13:100932062-100932092:+:0.03214837637768757	3	2	0.664227	F	F	enriched	0.177683	0.855581	distintron;ENSG00000175198.10	distintron||ENSG00000175198.10	ENSG00000175198.10	PCCA	distintron|30
chr13	100165533	100165563	chr13:100165533-100165563:+:0.02875293073335407	3	2	0.664227	F	F	enriched	0.177683	0.855581	distintron;ENSG00000125304.8	distintron||ENSG00000125304.8	ENSG00000125304.8	TM9SF2	distintron|30
chr13	98829547	98829577	chr13:98829547-98829577:+:0.038071263360538156	3	2	0.664227	F	F	enriched	0.177683	0.855581	distintron;ENSG00000152767.11||noncoding_distintron;lncRNA|lnc-IPO5-3	distintron||ENSG00000152767.11	ENSG00000152767.11	FARP1	distintron|30
chr13	42742037	42742067	chr13:42742037-42742067:+:0.035931198826755065	3	2	0.664227	F	F	enriched	0.177683	0.855581	distintron;ENSG00000102780.12	distintron||ENSG00000102780.12	ENSG00000102780.12	DGKH	distintron|30
chr13	33216571	33216601	chr13:33216571-33216601:+:0.031259505721174516	3	2	0.664227	F	F	enriched	0.177683	0.855581	distintron;ENSG00000083642.14	distintron||ENSG00000083642.14	ENSG00000083642.14	PDS5B	distintron|30
chr13	76130860	76130889	chr13:76130860-76130889:+:0.026564684521835056	3	2	0.664227	F	F	enriched	0.177683	0.855581	distintron;ENSG00000118939.13||noncoding_distintron;ENSG00000261553.1	distintron||ENSG00000118939.13	ENSG00000118939.13	UCHL3	distintron|29
chr13	27847225	27847254	chr13:27847225-27847254:+:0.03343984980921732	3	2	0.664227	F	F	enriched	0.177683	0.855581	CDS;ENSG00000122035.6	CDS||ENSG00000122035.6	ENSG00000122035.6	RASL11A	CDS|29
chr13	94970304	94970332	chr13:94970304-94970332:+:0.03660092295136173	3	2	0.664227	F	F	enriched	0.177683	0.855581	distintron;ENSG00000183098.6	distintron||ENSG00000183098.6	ENSG00000183098.6	GPC6	distintron|28
chr13	51519843	51519871	chr13:51519843-51519871:+:0.03058507263641965	3	2	0.664227	F	F	enriched	0.177683	0.855581	proxintron;ENSG00000136104.14	proxintron||ENSG00000136104.14	ENSG00000136104.14	RNASEH2B	proxintron|28
chr13	27252029	27252057	chr13:27252029-27252057:+:0.02688962971612642	3	2	0.664227	F	F	enriched	0.177683	0.855581	distintron;ENSG00000132970.8	distintron||ENSG00000132970.8	ENSG00000132970.8	WASF3	distintron|28
chr13	76387308	76387335	chr13:76387308-76387335:+:0.026993404128822056	3	2	0.664227	F	F	enriched	0.177683	0.855581	distintron;ENSG00000136153.15	distintron||ENSG00000136153.15	ENSG00000136153.15	LMO7	distintron|27
chr13	50026007	50026034	chr13:50026007-50026034:+:0.026147076864512515	3	2	0.664227	F	F	enriched	0.177683	0.855581	CDS;ENSG00000136169.12	CDS||ENSG00000136169.12	ENSG00000136169.12	SETDB2	CDS|5||5utr|22
chr13	111894925	111894951	chr13:111894925-111894951:+:0.036374196978159426	3	2	0.664227	F	F	enriched	0.177683	0.855581	noncoding_distintron;lncRNA|lnc-TEX29-7||distintron;ENSG00000102606.13	distintron||ENSG00000102606.13	ENSG00000102606.13	ARHGEF7	distintron|26
chr13	111877765	111877791	chr13:111877765-111877791:+:0.03397742397652524	3	2	0.664227	F	F	enriched	0.177683	0.855581	distintron;ENSG00000102606.13	distintron||ENSG00000102606.13	ENSG00000102606.13	ARHGEF7	distintron|26
chr13	98956038	98956064	chr13:98956038-98956064:+:0.036374196978159426	3	2	0.664227	F	F	enriched	0.177683	0.855581	distintron;ENSG00000152767.11	distintron||ENSG00000152767.11	ENSG00000152767.11	FARP1	distintron|26
chr13	94092454	94092480	chr13:94092454-94092480:+:0.0351639474064383	3	2	0.664227	F	F	enriched	0.177683	0.855581	distintron;ENSG00000183098.6	distintron||ENSG00000183098.6	ENSG00000183098.6	GPC6	distintron|26
chr13	76124773	76124799	chr13:76124773-76124799:+:0.025110186459758523	3	2	0.664227	F	F	enriched	0.177683	0.855581	distintron;ENSG00000118939.13||noncoding_distintron;ENSG00000261553.1	distintron||ENSG00000118939.13	ENSG00000118939.13	UCHL3	distintron|26
chr13	73436214	73436240	chr13:73436214-73436240:+:0.0305064953808899	3	2	0.664227	F	F	enriched	0.177683	0.855581	distintron;ENSG00000083535.11	distintron||ENSG00000083535.11	ENSG00000083535.11	PIBF1	distintron|26
chr13	45566317	45566343	chr13:45566317-45566343:+:0.03397742397652524	3	2	0.664227	F	F	enriched	0.177683	0.855581	distintron;ENSG00000133114.13||noncoding_distintron;lncRNA|lnc-GPALPP1-5	distintron||ENSG00000133114.13	ENSG00000133114.13	GPALPP1	distintron|26
chr13	106140597	106140622	chr13:106140597-106140622:+:0.019242565035086576	3	2	0.664227	F	F	enriched	0.177683	0.855581	distintron;ENSG00000182346.13	distintron||ENSG00000182346.13	ENSG00000182346.13	DAOA	distintron|25
chr13	101145523	101145548	chr13:101145523-101145548:+:0.029742519820883658	3	2	0.664227	F	F	enriched	0.177683	0.855581	distintron;ENSG00000175198.10	distintron||ENSG00000175198.10	ENSG00000175198.10	PCCA	distintron|25
chr13	28770963	28770987	chr13:28770963-28770987:+:0.040628180549477026	3	2	0.664227	F	F	enriched	0.177683	0.855581	proxintron;ENSG00000152520.9	proxintron||ENSG00000152520.9	ENSG00000152520.9	PAN3	proxintron|24
chr13	94208430	94208453	chr13:94208430-94208453:+:0.03685016507442813	3	2	0.664227	F	F	enriched	0.177683	0.855581	distintron;ENSG00000183098.6	distintron||ENSG00000183098.6	ENSG00000183098.6	GPC6	distintron|23
chr13	48990675	48990697	chr13:48990675-48990697:+:0.027738639485093072	3	2	0.664227	F	F	enriched	0.177683	0.855581	distintron;ENSG00000139687.9	distintron||ENSG00000139687.9	ENSG00000139687.9	RB1	distintron|22
chr13	48940272	48940294	chr13:48940272-48940294:+:0.03746991173459034	3	2	0.664227	F	F	enriched	0.177683	0.855581	distintron;ENSG00000139687.9	distintron||ENSG00000139687.9	ENSG00000139687.9	RB1	distintron|22
chr13	34472776	34472798	chr13:34472776-34472798:+:0.02670511484273406	3	2	0.664227	F	F	enriched	0.177683	0.855581	distintron;ENSG00000133119.8	distintron||ENSG00000133119.8	ENSG00000133119.8	RFC3	distintron|22
chr13	113462598	113462619	chr13:113462598-113462619:+:0.03957499263643387	3	2	0.664227	F	F	enriched	0.177683	0.855581	distintron;ENSG00000068650.14	distintron||ENSG00000068650.14	ENSG00000068650.14	ATP11A	distintron|21
chr13	93960158	93960179	chr13:93960158-93960179:+:0.035090887767558664	3	2	0.664227	F	F	enriched	0.177683	0.855581	distintron;ENSG00000183098.6	distintron||ENSG00000183098.6	ENSG00000183098.6	GPC6	distintron|21
chr13	35753863	35753884	chr13:35753863-35753884:+:0.02407438131196061	3	2	0.664227	F	F	enriched	0.177683	0.855581	distintron;ENSG00000172915.14	distintron||ENSG00000172915.14	ENSG00000172915.14	NBEA	distintron|21
chr13	50914266	50914286	chr13:50914266-50914286:+:0.022583237140478166	3	2	0.664227	F	F	enriched	0.177683	0.855581	noncoding_distintron;ENSG00000176124.7||noncoding_distintron;lncRNA|DLEU1	noncoding_distintron||ENSG00000176124.7||lncRNA|DLEU1	ENSG00000176124.7||lncRNA|DLEU1	DLEU1	noncoding_distintron|20
chr13	35579377	35579397	chr13:35579377-35579397:+:0.02398476000981146	3	2	0.664227	F	F	enriched	0.177683	0.855581	distintron;ENSG00000172915.14	distintron||ENSG00000172915.14	ENSG00000172915.14	NBEA	distintron|20
chr13	113472139	113472158	chr13:113472139-113472158:+:0.032899919655970424	3	2	0.664227	F	F	enriched	0.177683	0.855581	distintron;ENSG00000068650.14	distintron||ENSG00000068650.14	ENSG00000068650.14	ATP11A	distintron|19
chr13	113416079	113416098	chr13:113416079-113416098:+:0.028009581830337384	3	2	0.664227	F	F	enriched	0.177683	0.855581	distintron;ENSG00000068650.14	distintron||ENSG00000068650.14	ENSG00000068650.14	ATP11A	distintron|19
chr13	113354433	113354452	chr13:113354433-113354452:+:0.03205252323958669	3	2	0.664227	F	F	enriched	0.177683	0.855581	noncoding_distintron;lncRNA|lnc-MCF2L-9||distintron;ENSG00000068650.14	distintron||ENSG00000068650.14	ENSG00000068650.14	ATP11A	distintron|19
chr13	97948803	97948822	chr13:97948803-97948822:+:0.03754301287999039	3	2	0.664227	F	F	enriched	0.177683	0.855581	distintron;ENSG00000139793.14	distintron||ENSG00000139793.14	ENSG00000139793.14	MBNL2	distintron|19
chr13	76214237	76214256	chr13:76214237-76214256:+:0.02453092510891521	3	2	0.664227	F	F	enriched	0.177683	0.855581	noncoding_distintron;ENSG00000261553.1||distintron;ENSG00000136153.15	distintron||ENSG00000136153.15	ENSG00000136153.15	LMO7	distintron|19
chr13	24857360	24857379	chr13:24857360-24857379:+:0.04000349333282222	3	2	0.664227	F	F	enriched	0.177683	0.855581	distintron;ENSG00000182957.11||noncoding_distintron;ENSG00000273167.1	distintron||ENSG00000182957.11	ENSG00000182957.11	SPATA13	distintron|19
chr13	24219104	24219123	chr13:24219104-24219123:+:0.03641947701057715	3	2	0.664227	F	F	enriched	0.177683	0.855581	distintron;ENSG00000127863.11	distintron||ENSG00000127863.11	ENSG00000127863.11	TNFRSF19	distintron|19
chr13	94032309	94032327	chr13:94032309-94032327:+:0.03254533675334919	3	2	0.664227	F	F	enriched	0.177683	0.855581	distintron;ENSG00000183098.6	distintron||ENSG00000183098.6	ENSG00000183098.6	GPC6	distintron|18
chr13	93893789	93893807	chr13:93893789-93893807:+:0.03254533675334919	3	2	0.664227	F	F	enriched	0.177683	0.855581	distintron;ENSG00000183098.6	distintron||ENSG00000183098.6	ENSG00000183098.6	GPC6	distintron|18
chr13	94105581	94105598	chr13:94105581-94105598:+:0.02566439151192357	3	2	0.664227	F	F	enriched	0.177683	0.855581	distintron;ENSG00000183098.6	distintron||ENSG00000183098.6	ENSG00000183098.6	GPC6	distintron|17
chr13	53259565	53259582	chr13:53259565-53259582:+:0.03353060484516608	3	2	0.664227	F	F	enriched	0.177683	0.855581	distintron;ENSG00000165416.10	distintron||ENSG00000165416.10	ENSG00000165416.10	SUGT1	distintron|17
chr13	48972532	48972548	chr13:48972532-48972548:+:0.029829255118555546	3	2	0.664227	F	F	enriched	0.177683	0.855581	distintron;ENSG00000139687.9	distintron||ENSG00000139687.9	ENSG00000139687.9	RB1	distintron|16
chr13	47152775	47152791	chr13:47152775-47152791:+:0.025643178162302282	3	2	0.664227	F	F	enriched	0.177683	0.855581	noncoding_exon;lncRNA|lnc-LRRC63-4||distintron;ENSG00000136141.10	noncoding_exon||lncRNA|lnc-LRRC63-4	lncRNA|lnc-LRRC63-4	lnc-LRRC63-4	noncoding_exon|16
chr13	94407474	94407489	chr13:94407474-94407489:+:0.02723963018682445	3	2	0.664227	F	F	enriched	0.177683	0.855581	distintron;ENSG00000183098.6	distintron||ENSG00000183098.6	ENSG00000183098.6	GPC6	distintron|15
chr13	20551346	20551361	chr13:20551346-20551361:+:0.03307095633437916	3	2	0.664227	F	F	enriched	0.177683	0.855581	distintron;ENSG00000121741.12	distintron||ENSG00000121741.12	ENSG00000121741.12	ZMYM2	distintron|15
chr13	109535521	109535535	chr13:109535521-109535535:+:0.020083343072135103	3	2	0.664227	F	F	enriched	0.177683	0.855581	CDS;ENSG00000041515.11	CDS||ENSG00000041515.11	ENSG00000041515.11	MYO16	CDS|14
chr13	98983138	98983152	chr13:98983138-98983152:+:0.028990084504765656	3	2	0.664227	F	F	enriched	0.177683	0.855581	noncoding_distintron;lncRNA|lnc-IPO5-1||distintron;ENSG00000152767.11	distintron||ENSG00000152767.11	ENSG00000152767.11	FARP1	distintron|14
chr13	94773280	94773294	chr13:94773280-94773294:+:0.029324943260451312	3	2	0.664227	F	F	enriched	0.177683	0.855581	distintron;ENSG00000183098.6	distintron||ENSG00000183098.6	ENSG00000183098.6	GPC6	distintron|14
chr13	41922166	41922180	chr13:41922166-41922180:+:0.026108713048573637	3	2	0.664227	F	F	enriched	0.177683	0.855581	distintron;ENSG00000172766.14	distintron||ENSG00000172766.14	ENSG00000172766.14	NAA16	distintron|14
chr13	41636466	41636480	chr13:41636466-41636480:+:0.03388128541301496	3	2	0.664227	F	F	enriched	0.177683	0.855581	proxintron;ENSG00000120688.7	proxintron||ENSG00000120688.7	ENSG00000120688.7	WBP4	proxintron|14
chr13	36063328	36063342	chr13:36063328-36063342:+:0.02248406193586876	3	2	0.664227	F	F	enriched	0.177683	0.855581	distintron;ENSG00000172915.14	distintron||ENSG00000172915.14	ENSG00000172915.14	NBEA	distintron|14
chr13	94137503	94137516	chr13:94137503-94137516:+:0.026108713048573637	3	2	0.664227	F	F	enriched	0.177683	0.855581	distintron;ENSG00000183098.6	distintron||ENSG00000183098.6	ENSG00000183098.6	GPC6	distintron|13
chr13	76419465	76419478	chr13:76419465-76419478:+:0.02261376052947481	3	2	0.664227	F	F	enriched	0.177683	0.855581	CDS;ENSG00000136153.15	CDS||ENSG00000136153.15	ENSG00000136153.15	LMO7	CDS|13
chr13	42623636	42623649	chr13:42623636-42623649:+:0.025843592401833555	3	2	0.664227	F	F	enriched	0.177683	0.855581	distintron;ENSG00000102780.12	distintron||ENSG00000102780.12	ENSG00000102780.12	DGKH	distintron|13
chr13	45948388	45948398	chr13:45948388-45948398:+:0.03431616822501503	3	2	0.664227	F	F	enriched	0.177683	0.855581	noncoding_distintron;lncRNA|TPT1-AS1||noncoding_distintron;ENSG00000170919.11	noncoding_distintron||lncRNA|TPT1-AS1||ENSG00000170919.11	lncRNA|TPT1-AS1||ENSG00000170919.11	TPT1-AS1	noncoding_distintron|10
chr13	45748461	45748471	chr13:45748461-45748471:+:0.027005461864561084	3	2	0.664227	F	F	enriched	0.177683	0.855581	distintron;ENSG00000188342.7	distintron||ENSG00000188342.7	ENSG00000188342.7	GTF2F2	distintron|10
chr13	51544153	51544162	chr13:51544153-51544162:+:0.022611600672804964	3	2	0.664227	F	F	enriched	0.177683	0.855581	3utr;ENSG00000136104.14	3utr||ENSG00000136104.14	ENSG00000136104.14	RNASEH2B	3utr|9
chr13	103522008	103522016	chr13:103522008-103522016:+:0.024038957934456127	3	2	0.664227	F	F	enriched	0.177683	0.855581	distintron;ENSG00000134899.13||distintron;ENSG00000270181.1	distintron||ENSG00000134899.13||ENSG00000270181.1	ENSG00000134899.13||ENSG00000270181.1	ERCC5|BIVM-ERCC5	distintron|8
chr13	45952471	45952479	chr13:45952471-45952479:+:0.028399371693257364	3	2	0.664227	F	F	enriched	0.177683	0.855581	noncoding_exon;lncRNA|TPT1-AS1||noncoding_proxintron;ENSG00000170919.11	noncoding_exon||lncRNA|TPT1-AS1	lncRNA|TPT1-AS1	TPT1-AS1	noncoding_exon|8
chr13	41918323	41918331	chr13:41918323-41918331:+:0.022477548207616573	3	2	0.664227	F	F	enriched	0.177683	0.855581	distintron;ENSG00000172766.14	distintron||ENSG00000172766.14	ENSG00000172766.14	NAA16	distintron|8
chr13	31197958	31197966	chr13:31197958-31197966:+:0.02735430543508116	3	2	0.664227	F	F	enriched	0.177683	0.855581	distintron;ENSG00000132952.7	distintron||ENSG00000132952.7	ENSG00000132952.7	USPL1	distintron|8
chr13	28852021	28852029	chr13:28852021-28852029:+:0.027270057005747285	3	2	0.664227	F	F	enriched	0.177683	0.855581	distintron;ENSG00000152520.9	distintron||ENSG00000152520.9	ENSG00000152520.9	PAN3	distintron|8
chr13	93886344	93886351	chr13:93886344-93886351:+:0.024162793257252548	3	2	0.664227	F	F	enriched	0.177683	0.855581	distintron;ENSG00000183098.6	distintron||ENSG00000183098.6	ENSG00000183098.6	GPC6	distintron|7
chr13	25890548	25890553	chr13:25890548-25890553:+:0.026992906573165006	3	2	0.664227	F	F	enriched	0.177683	0.855581	distintron;ENSG00000139496.11	distintron||ENSG00000139496.11	ENSG00000139496.11	NUPL1	distintron|5
chr13	76417049	76417053	chr13:76417049-76417053:+:0.020292690633945752	3	2	0.664227	F	F	enriched	0.177683	0.855581	CDS;ENSG00000136153.15	CDS||ENSG00000136153.15	ENSG00000136153.15	LMO7	CDS|4
chr13	103453080	103453145	chr13:103453080-103453145:+:6.39167303719701e-13	19	19	0.67736	0.173113	C	enriched	0.16918	0.270618	noncoding_exon;lncRNA|lnc-ERCC5-3||distintron;ENSG00000134897.9	noncoding_exon||lncRNA|lnc-ERCC5-3	lncRNA|lnc-ERCC5-3	lnc-ERCC5-3	noncoding_exon|6||noncoding_5ss|59
chr13	24737770	24737875	chr13:24737770-24737875:+:4.6700763676263133e-05	10	9	0.68223	0.167623	C	enriched	0.166069	0.422622	distintron;ENSG00000182957.11||noncoding_distintron;ENSG00000273167.1	distintron||ENSG00000182957.11	ENSG00000182957.11	SPATA13	distintron|105
chr13	103493686	103493738	chr13:103493686-103493738:+:1.2354900542773387e-05	10	9	0.68223	0.167623	C	enriched	0.166069	0.422622	distintron;ENSG00000270181.1||3utr;ENSG00000134897.9	3utr||ENSG00000134897.9	ENSG00000134897.9	BIVM	3utr|52
chr13	93901257	93901345	chr13:93901257-93901345:+:2.6676136007146853e-05	9	8	0.69856	0.149978	C	enriched	0.155796	0.440543	distintron;ENSG00000183098.6	distintron||ENSG00000183098.6	ENSG00000183098.6	GPC6	distintron|88
chr13	45915976	45916029	chr13:45915976-45916029:+:4.896583807616771e-05	9	8	0.69856	0.149978	C	enriched	0.155796	0.440543	noncoding_proxintron;ENSG00000170919.11||noncoding_proxintron;lncRNA|TPT1-AS1	noncoding_proxintron||lncRNA|TPT1-AS1||ENSG00000170919.11	lncRNA|TPT1-AS1||ENSG00000170919.11	TPT1-AS1	noncoding_proxintron|53
chr13	34410542	34410594	chr13:34410542-34410594:+:8.901965570415983e-07	9	8	0.69856	0.149978	C	enriched	0.155796	0.440543	3utr;ENSG00000133119.8	3utr||ENSG00000133119.8	ENSG00000133119.8	RFC3	3utr|52
chr13	24244319	24244368	chr13:24244319-24244368:+:0.00032088151412201413	9	8	0.69856	0.149978	C	enriched	0.155796	0.440543	distintron;ENSG00000127863.11	distintron||ENSG00000127863.11	ENSG00000127863.11	TNFRSF19	distintron|49
chr13	35615220	35615258	chr13:35615220-35615258:+:3.6577771580410787e-07	9	8	0.69856	0.149978	C	enriched	0.155796	0.440543	CDS;ENSG00000172915.14	CDS||ENSG00000172915.14	ENSG00000172915.14	NBEA	CDS|38
chr13	28009289	28009325	chr13:28009289-28009325:+:7.0318413025798324e-06	9	8	0.69856	0.149978	C	enriched	0.155796	0.440543	CDS;ENSG00000122034.8	CDS||ENSG00000122034.8	ENSG00000122034.8	GTF3A	CDS|36
chr13	103452939	103452949	chr13:103452939-103452949:+:6.297894779807599e-07	9	8	0.69856	0.149978	C	enriched	0.155796	0.440543	noncoding_exon;lncRNA|lnc-ERCC5-3||distintron;ENSG00000134897.9	noncoding_exon||lncRNA|lnc-ERCC5-3	lncRNA|lnc-ERCC5-3	lnc-ERCC5-3	noncoding_exon|10
chr13	113748827	113748900	chr13:113748827-113748900:+:0.006525106440290349	4	3	0.708768	F	F	enriched	0.149496	0.685656	CDS;ENSG00000126217.16	CDS||ENSG00000126217.16	ENSG00000126217.16	MCF2L	CDS|73
chr13	94703175	94703239	chr13:94703175-94703239:+:0.02568781088298656	4	3	0.708768	F	F	enriched	0.149496	0.685656	distintron;ENSG00000183098.6	distintron||ENSG00000183098.6	ENSG00000183098.6	GPC6	distintron|64
chr13	94712286	94712348	chr13:94712286-94712348:+:0.024568170259799217	4	3	0.708768	F	F	enriched	0.149496	0.685656	distintron;ENSG00000183098.6	distintron||ENSG00000183098.6	ENSG00000183098.6	GPC6	distintron|62
chr13	53202917	53202979	chr13:53202917-53202979:+:0.022748086980860314	4	3	0.708768	F	F	enriched	0.149496	0.685656	noncoding_proxintron;lncRNA|lnc-HNRNPA1L2-2||proxintron;ENSG00000139675.10||noncoding_proxintron;ENSG00000250299.1	proxintron||ENSG00000139675.10	ENSG00000139675.10	HNRNPA1L2	proxintron|62
chr13	99937278	99937337	chr13:99937278-99937337:+:0.015048876633648008	4	3	0.708768	F	F	enriched	0.149496	0.685656	distintron;ENSG00000134882.11	distintron||ENSG00000134882.11	ENSG00000134882.11	UBAC2	distintron|59
chr13	94510901	94510960	chr13:94510901-94510960:+:0.022948316841481013	4	3	0.708768	F	F	enriched	0.149496	0.685656	distintron;ENSG00000183098.6	distintron||ENSG00000183098.6	ENSG00000183098.6	GPC6	distintron|59
chr13	99913374	99913432	chr13:99913374-99913432:+:0.019948083953588665	4	3	0.708768	F	F	enriched	0.149496	0.685656	distintron;ENSG00000134882.11	distintron||ENSG00000134882.11	ENSG00000134882.11	UBAC2	distintron|58
chr13	35632581	35632639	chr13:35632581-35632639:+:0.00808041289599236	4	3	0.708768	F	F	enriched	0.149496	0.685656	proxintron;ENSG00000172915.14	proxintron||ENSG00000172915.14	ENSG00000172915.14	NBEA	proxintron|58
chr13	99035003	99035060	chr13:99035003-99035060:+:0.026187375632966425	4	3	0.708768	F	F	enriched	0.149496	0.685656	distintron;ENSG00000152767.11	distintron||ENSG00000152767.11	ENSG00000152767.11	FARP1	distintron|57
chr13	40278275	40278332	chr13:40278275-40278332:+:0.010918835004696249	4	3	0.708768	F	F	enriched	0.149496	0.685656	distintron;ENSG00000133103.12	distintron||ENSG00000133103.12	ENSG00000133103.12	COG6	distintron|57
chr13	94976683	94976739	chr13:94976683-94976739:+:0.013113618763731886	4	3	0.708768	F	F	enriched	0.149496	0.685656	distintron;ENSG00000183098.6	distintron||ENSG00000183098.6	ENSG00000183098.6	GPC6	distintron|56
chr13	94305515	94305571	chr13:94305515-94305571:+:0.021399140070431102	4	3	0.708768	F	F	enriched	0.149496	0.685656	distintron;ENSG00000183098.6	distintron||ENSG00000183098.6	ENSG00000183098.6	GPC6	distintron|56
chr13	35529519	35529575	chr13:35529519-35529575:+:0.007888817208741558	4	3	0.708768	F	F	enriched	0.149496	0.685656	distintron;ENSG00000172915.14	distintron||ENSG00000172915.14	ENSG00000172915.14	NBEA	distintron|56
chr13	49001096	49001151	chr13:49001096-49001151:+:0.010919579459272388	4	3	0.708768	F	F	enriched	0.149496	0.685656	distintron;ENSG00000139687.9	distintron||ENSG00000139687.9	ENSG00000139687.9	RB1	distintron|55
chr13	113391964	113392018	chr13:113391964-113392018:+:0.021014247112594704	4	3	0.708768	F	F	enriched	0.149496	0.685656	distintron;ENSG00000068650.14	distintron||ENSG00000068650.14	ENSG00000068650.14	ATP11A	distintron|54
chr13	94533505	94533559	chr13:94533505-94533559:+:0.019642126254031743	4	3	0.708768	F	F	enriched	0.149496	0.685656	distintron;ENSG00000183098.6	distintron||ENSG00000183098.6	ENSG00000183098.6	GPC6	distintron|54
chr13	94002053	94002107	chr13:94002053-94002107:+:0.02040511839822153	4	3	0.708768	F	F	enriched	0.149496	0.685656	distintron;ENSG00000183098.6	distintron||ENSG00000183098.6	ENSG00000183098.6	GPC6	distintron|54
chr13	49755479	49755533	chr13:49755479-49755533:+:0.022447311925340364	4	3	0.708768	F	F	enriched	0.149496	0.685656	distintron;ENSG00000102531.12	distintron||ENSG00000102531.12	ENSG00000102531.12	FNDC3A	distintron|54
chr13	48980326	48980380	chr13:48980326-48980380:+:0.025540887870388378	4	3	0.708768	F	F	enriched	0.149496	0.685656	distintron;ENSG00000139687.9	distintron||ENSG00000139687.9	ENSG00000139687.9	RB1	distintron|54
chr13	34457595	34457649	chr13:34457595-34457649:+:0.006869695258328967	4	3	0.708768	F	F	enriched	0.149496	0.685656	distintron;ENSG00000133119.8	distintron||ENSG00000133119.8	ENSG00000133119.8	RFC3	distintron|54
chr13	28762399	28762453	chr13:28762399-28762453:+:0.030554944721577028	4	3	0.708768	F	F	enriched	0.149496	0.685656	distintron;ENSG00000152520.9	distintron||ENSG00000152520.9	ENSG00000152520.9	PAN3	distintron|54
chr13	28206382	28206436	chr13:28206382-28206436:+:0.012634716401715162	4	3	0.708768	F	F	enriched	0.149496	0.685656	distintron;ENSG00000186184.11	distintron||ENSG00000186184.11	ENSG00000186184.11	POLR1D	distintron|54
chr13	101037084	101037137	chr13:101037084-101037137:+:0.01116966658909702	4	3	0.708768	F	F	enriched	0.149496	0.685656	distintron;ENSG00000175198.10	distintron||ENSG00000175198.10	ENSG00000175198.10	PCCA	distintron|53
chr13	98812549	98812602	chr13:98812549-98812602:+:0.008918348347506657	4	3	0.708768	F	F	enriched	0.149496	0.685656	distintron;ENSG00000152767.11||noncoding_distintron;lncRNA|lnc-IPO5-3	distintron||ENSG00000152767.11	ENSG00000152767.11	FARP1	distintron|53
chr13	97965689	97965742	chr13:97965689-97965742:+:0.0233367629030197	4	3	0.708768	F	F	enriched	0.149496	0.685656	distintron;ENSG00000139793.14	distintron||ENSG00000139793.14	ENSG00000139793.14	MBNL2	distintron|53
chr13	113364933	113364985	chr13:113364933-113364985:+:0.024192732812701893	4	3	0.708768	F	F	enriched	0.149496	0.685656	distintron;ENSG00000068650.14||noncoding_distintron;lncRNA|lnc-MCF2L-9	distintron||ENSG00000068650.14	ENSG00000068650.14	ATP11A	distintron|52
chr13	97899182	97899234	chr13:97899182-97899234:+:0.025702404724235496	4	3	0.708768	F	F	enriched	0.149496	0.685656	distintron;ENSG00000139793.14	distintron||ENSG00000139793.14	ENSG00000139793.14	MBNL2	distintron|52
chr13	51495236	51495288	chr13:51495236-51495288:+:0.010549416738898221	4	3	0.708768	F	F	enriched	0.149496	0.685656	distintron;ENSG00000136104.14	distintron||ENSG00000136104.14	ENSG00000136104.14	RNASEH2B	distintron|52
chr13	33196935	33196987	chr13:33196935-33196987:+:0.024192732812701893	4	3	0.708768	F	F	enriched	0.149496	0.685656	distintron;ENSG00000083642.14	distintron||ENSG00000083642.14	ENSG00000083642.14	PDS5B	distintron|52
chr13	21179786	21179838	chr13:21179786-21179838:+:0.012740123839775458	4	3	0.708768	F	F	enriched	0.149496	0.685656	distintron;ENSG00000032742.13	distintron||ENSG00000032742.13	ENSG00000032742.13	IFT88	distintron|52
chr13	94222661	94222712	chr13:94222661-94222712:+:0.018971430864434917	4	3	0.708768	F	F	enriched	0.149496	0.685656	distintron;ENSG00000183098.6	distintron||ENSG00000183098.6	ENSG00000183098.6	GPC6	distintron|51
chr13	48963738	48963789	chr13:48963738-48963789:+:0.023592809329728615	4	3	0.708768	F	F	enriched	0.149496	0.685656	distintron;ENSG00000139687.9	distintron||ENSG00000139687.9	ENSG00000139687.9	RB1	distintron|51
chr13	42710527	42710578	chr13:42710527-42710578:+:0.012872664109562984	4	3	0.708768	F	F	enriched	0.149496	0.685656	distintron;ENSG00000102780.12	distintron||ENSG00000102780.12	ENSG00000102780.12	DGKH	distintron|51
chr13	35546961	35547012	chr13:35546961-35547012:+:0.007423663658132659	4	3	0.708768	F	F	enriched	0.149496	0.685656	distintron;ENSG00000172915.14	distintron||ENSG00000172915.14	ENSG00000172915.14	NBEA	distintron|51
chr13	28861033	28861084	chr13:28861033-28861084:+:0.029316155582695968	4	3	0.708768	F	F	enriched	0.149496	0.685656	distintron;ENSG00000152520.9	distintron||ENSG00000152520.9	ENSG00000152520.9	PAN3	distintron|51
chr13	28829928	28829979	chr13:28829928-28829979:+:0.029316155582695968	4	3	0.708768	F	F	enriched	0.149496	0.685656	proxintron;ENSG00000152520.9	proxintron||ENSG00000152520.9	ENSG00000152520.9	PAN3	proxintron|51
chr13	28809667	28809718	chr13:28809667-28809718:+:0.029316155582695968	4	3	0.708768	F	F	enriched	0.149496	0.685656	distintron;ENSG00000152520.9	distintron||ENSG00000152520.9	ENSG00000152520.9	PAN3	distintron|51
chr13	111822275	111822325	chr13:111822275-111822325:+:0.02458790653906608	4	3	0.708768	F	F	enriched	0.149496	0.685656	distintron;ENSG00000102606.13	distintron||ENSG00000102606.13	ENSG00000102606.13	ARHGEF7	distintron|50
chr13	94038729	94038779	chr13:94038729-94038779:+:0.018508659667400895	4	3	0.708768	F	F	enriched	0.149496	0.685656	distintron;ENSG00000183098.6	distintron||ENSG00000183098.6	ENSG00000183098.6	GPC6	distintron|50
chr13	33194338	33194388	chr13:33194338-33194388:+:0.019038337490858395	4	3	0.708768	F	F	enriched	0.149496	0.685656	distintron;ENSG00000083642.14	distintron||ENSG00000083642.14	ENSG00000083642.14	PDS5B	distintron|50
chr13	101043596	101043645	chr13:101043596-101043645:+:0.01040615403143286	4	3	0.708768	F	F	enriched	0.149496	0.685656	distintron;ENSG00000175198.10	distintron||ENSG00000175198.10	ENSG00000175198.10	PCCA	distintron|49
chr13	49045758	49045807	chr13:49045758-49045807:+:0.012363876764482223	4	3	0.708768	F	F	enriched	0.149496	0.685656	distintron;ENSG00000139687.9	distintron||ENSG00000139687.9	ENSG00000139687.9	RB1	distintron|49
chr13	46091185	46091234	chr13:46091185-46091234:+:0.018150565629643595	4	3	0.708768	F	F	enriched	0.149496	0.685656	distintron;ENSG00000136152.10	distintron||ENSG00000136152.10	ENSG00000136152.10	COG3	distintron|49
chr13	111949110	111949157	chr13:111949110-111949157:+:0.022595073384867388	4	3	0.708768	F	F	enriched	0.149496	0.685656	distintron;ENSG00000102606.13	distintron||ENSG00000102606.13	ENSG00000102606.13	ARHGEF7	distintron|47
chr13	100892457	100892504	chr13:100892457-100892504:+:0.010038129687622093	4	3	0.708768	F	F	enriched	0.149496	0.685656	distintron;ENSG00000175198.10	distintron||ENSG00000175198.10	ENSG00000175198.10	PCCA	distintron|47
chr13	94387221	94387268	chr13:94387221-94387268:+:0.014563255806238101	4	3	0.708768	F	F	enriched	0.149496	0.685656	distintron;ENSG00000183098.6	distintron||ENSG00000183098.6	ENSG00000183098.6	GPC6	distintron|47
chr13	94293997	94294044	chr13:94293997-94294044:+:0.01716510848399624	4	3	0.708768	F	F	enriched	0.149496	0.685656	distintron;ENSG00000183098.6	distintron||ENSG00000183098.6	ENSG00000183098.6	GPC6	distintron|47
chr13	100190651	100190697	chr13:100190651-100190697:+:0.03441289928529371	4	3	0.708768	F	F	enriched	0.149496	0.685656	distintron;ENSG00000125304.8	distintron||ENSG00000125304.8	ENSG00000125304.8	TM9SF2	distintron|46
chr13	98885842	98885888	chr13:98885842-98885888:+:0.019622894854735323	4	3	0.708768	F	F	enriched	0.149496	0.685656	distintron;ENSG00000152767.11	distintron||ENSG00000152767.11	ENSG00000152767.11	FARP1	distintron|46
chr13	97939605	97939651	chr13:97939605-97939651:+:0.017188520486094015	4	3	0.708768	F	F	enriched	0.149496	0.685656	distintron;ENSG00000139793.14	distintron||ENSG00000139793.14	ENSG00000139793.14	MBNL2	distintron|46
chr13	97936299	97936345	chr13:97936299-97936345:+:0.02201826589436993	4	3	0.708768	F	F	enriched	0.149496	0.685656	distintron;ENSG00000139793.14	distintron||ENSG00000139793.14	ENSG00000139793.14	MBNL2	distintron|46
chr13	94621299	94621345	chr13:94621299-94621345:+:0.010837425143700636	4	3	0.708768	F	F	enriched	0.149496	0.685656	distintron;ENSG00000183098.6	distintron||ENSG00000183098.6	ENSG00000183098.6	GPC6	distintron|46
chr13	99994635	99994680	chr13:99994635-99994680:+:0.014733485730763185	4	3	0.708768	F	F	enriched	0.149496	0.685656	distintron;ENSG00000134882.11	distintron||ENSG00000134882.11	ENSG00000134882.11	UBAC2	distintron|45
chr13	114269146	114269190	chr13:114269146-114269190:+:0.01939912715444298	4	3	0.708768	F	F	enriched	0.149496	0.685656	distintron;ENSG00000198176.8	distintron||ENSG00000198176.8	ENSG00000198176.8	TFDP1	distintron|44
chr13	94281732	94281776	chr13:94281732-94281776:+:0.01588774128737405	4	3	0.708768	F	F	enriched	0.149496	0.685656	distintron;ENSG00000183098.6	distintron||ENSG00000183098.6	ENSG00000183098.6	GPC6	distintron|44
chr13	93969245	93969289	chr13:93969245-93969289:+:0.01588774128737405	4	3	0.708768	F	F	enriched	0.149496	0.685656	distintron;ENSG00000183098.6	distintron||ENSG00000183098.6	ENSG00000183098.6	GPC6	distintron|44
chr13	111860004	111860047	chr13:111860004-111860047:+:0.014967199207883943	4	3	0.708768	F	F	enriched	0.149496	0.685656	distintron;ENSG00000102606.13	distintron||ENSG00000102606.13	ENSG00000102606.13	ARHGEF7	distintron|43
chr13	94057708	94057751	chr13:94057708-94057751:+:0.015476439129638291	4	3	0.708768	F	F	enriched	0.149496	0.685656	distintron;ENSG00000183098.6	distintron||ENSG00000183098.6	ENSG00000183098.6	GPC6	distintron|43
chr13	46087236	46087279	chr13:46087236-46087279:+:0.015553652156436509	4	3	0.708768	F	F	enriched	0.149496	0.685656	distintron;ENSG00000136152.10	distintron||ENSG00000136152.10	ENSG00000136152.10	COG3	distintron|43
chr13	31217610	31217653	chr13:31217610-31217653:+:0.0233367629030197	4	3	0.708768	F	F	enriched	0.149496	0.685656	distintron;ENSG00000132952.7	distintron||ENSG00000132952.7	ENSG00000132952.7	USPL1	distintron|43
chr13	21159347	21159390	chr13:21159347-21159390:+:0.010631987264486557	4	3	0.708768	F	F	enriched	0.149496	0.685656	distintron;ENSG00000032742.13	distintron||ENSG00000032742.13	ENSG00000032742.13	IFT88	distintron|43
chr13	99923102	99923144	chr13:99923102-99923144:+:0.012928001557749733	4	3	0.708768	F	F	enriched	0.149496	0.685656	distintron;ENSG00000134882.11	distintron||ENSG00000134882.11	ENSG00000134882.11	UBAC2	distintron|42
chr13	94960329	94960371	chr13:94960329-94960371:+:0.014583277574116631	4	3	0.708768	F	F	enriched	0.149496	0.685656	distintron;ENSG00000183098.6	distintron||ENSG00000183098.6	ENSG00000183098.6	GPC6	distintron|42
chr13	94033528	94033569	chr13:94033528-94033569:+:0.014675270979106352	4	3	0.708768	F	F	enriched	0.149496	0.685656	distintron;ENSG00000183098.6	distintron||ENSG00000183098.6	ENSG00000183098.6	GPC6	distintron|41
chr13	60975807	60975848	chr13:60975807-60975848:+:0.008058920226721809	4	3	0.708768	F	F	enriched	0.149496	0.685656	distintron;ENSG00000083544.9	distintron||ENSG00000083544.9	ENSG00000083544.9	TDRD3	distintron|41
chr13	99918047	99918087	chr13:99918047-99918087:+:0.012310184473422853	4	3	0.708768	F	F	enriched	0.149496	0.685656	distintron;ENSG00000134882.11	distintron||ENSG00000134882.11	ENSG00000134882.11	UBAC2	distintron|40
chr13	99910847	99910887	chr13:99910847-99910887:+:0.010903114734894288	4	3	0.708768	F	F	enriched	0.149496	0.685656	distintron;ENSG00000134882.11	distintron||ENSG00000134882.11	ENSG00000134882.11	UBAC2	distintron|40
chr13	97894297	97894337	chr13:97894297-97894337:+:0.018409490025674286	4	3	0.708768	F	F	enriched	0.149496	0.685656	distintron;ENSG00000139793.14	distintron||ENSG00000139793.14	ENSG00000139793.14	MBNL2	distintron|40
chr13	60972943	60972983	chr13:60972943-60972983:+:0.0079247688835898	4	3	0.708768	F	F	enriched	0.149496	0.685656	distintron;ENSG00000083544.9	distintron||ENSG00000083544.9	ENSG00000083544.9	TDRD3	distintron|40
chr13	45962974	45963013	chr13:45962974-45963013:+:0.029592571567701748	4	3	0.708768	F	F	enriched	0.149496	0.685656	noncoding_exon;ENSG00000170919.11||noncoding_exon;lncRNA|TPT1-AS1	noncoding_exon||lncRNA|TPT1-AS1||ENSG00000170919.11	lncRNA|TPT1-AS1||ENSG00000170919.11	TPT1-AS1	noncoding_exon|39
chr13	24637116	24637155	chr13:24637116-24637155:+:0.015048876633648008	4	3	0.708768	F	F	enriched	0.149496	0.685656	noncoding_distintron;ENSG00000273167.1||distintron;ENSG00000182957.11	distintron||ENSG00000182957.11	ENSG00000182957.11	SPATA13	distintron|39
chr13	49599824	49599862	chr13:49599824-49599862:+:0.018913012451052903	4	3	0.708768	F	F	enriched	0.149496	0.685656	distintron;ENSG00000102531.12	distintron||ENSG00000102531.12	ENSG00000102531.12	FNDC3A	distintron|38
chr13	113367405	113367442	chr13:113367405-113367442:+:0.01303640455385767	4	3	0.708768	F	F	enriched	0.149496	0.685656	distintron;ENSG00000068650.14||noncoding_distintron;lncRNA|lnc-MCF2L-9	distintron||ENSG00000068650.14	ENSG00000068650.14	ATP11A	distintron|37
chr13	111827913	111827950	chr13:111827913-111827950:+:0.016718212004739975	4	3	0.708768	F	F	enriched	0.149496	0.685656	distintron;ENSG00000102606.13	distintron||ENSG00000102606.13	ENSG00000102606.13	ARHGEF7	distintron|37
chr13	20562460	20562497	chr13:20562460-20562497:+:0.010788335502781587	4	3	0.708768	F	F	enriched	0.149496	0.685656	distintron;ENSG00000121741.12	distintron||ENSG00000121741.12	ENSG00000121741.12	ZMYM2	distintron|37
chr13	94739879	94739914	chr13:94739879-94739914:+:0.012439562247660149	4	3	0.708768	F	F	enriched	0.149496	0.685656	distintron;ENSG00000183098.6	distintron||ENSG00000183098.6	ENSG00000183098.6	GPC6	distintron|35
chr13	94518352	94518387	chr13:94518352-94518387:+:0.012439562247660149	4	3	0.708768	F	F	enriched	0.149496	0.685656	distintron;ENSG00000183098.6	distintron||ENSG00000183098.6	ENSG00000183098.6	GPC6	distintron|35
chr13	33187530	33187564	chr13:33187530-33187564:+:0.014517053832218709	4	3	0.708768	F	F	enriched	0.149496	0.685656	distintron;ENSG00000083642.14	distintron||ENSG00000083642.14	ENSG00000083642.14	PDS5B	distintron|34
chr13	47263268	47263301	chr13:47263268-47263301:+:0.007676401094965227	4	3	0.708768	F	F	enriched	0.149496	0.685656	CDS;ENSG00000136141.10	CDS||ENSG00000136141.10	ENSG00000136141.10	LRCH1	CDS|33
chr13	94339447	94339479	chr13:94339447-94339479:+:0.011413445165667826	4	3	0.708768	F	F	enriched	0.149496	0.685656	distintron;ENSG00000183098.6	distintron||ENSG00000183098.6	ENSG00000183098.6	GPC6	distintron|32
chr13	20603068	20603100	chr13:20603068-20603100:+:0.014744115498928923	4	3	0.708768	F	F	enriched	0.149496	0.685656	distintron;ENSG00000121741.12	distintron||ENSG00000121741.12	ENSG00000121741.12	ZMYM2	distintron|32
chr13	98000467	98000498	chr13:98000467-98000498:+:0.013764665091312517	4	3	0.708768	F	F	enriched	0.149496	0.685656	distintron;ENSG00000139793.14	distintron||ENSG00000139793.14	ENSG00000139793.14	MBNL2	distintron|31
chr13	94026418	94026449	chr13:94026418-94026449:+:0.011084626111965104	4	3	0.708768	F	F	enriched	0.149496	0.685656	distintron;ENSG00000183098.6	distintron||ENSG00000183098.6	ENSG00000183098.6	GPC6	distintron|31
chr13	50102646	50102676	chr13:50102646-50102676:+:0.006702881165312207	4	3	0.708768	F	F	enriched	0.149496	0.685656	CDS;ENSG00000136147.12	CDS||ENSG00000136147.12	ENSG00000136147.12	PHF11	CDS|30
chr13	46087128	46087157	chr13:46087128-46087157:+:0.010486827545043226	4	3	0.708768	F	F	enriched	0.149496	0.685656	distintron;ENSG00000136152.10	distintron||ENSG00000136152.10	ENSG00000136152.10	COG3	distintron|29
chr13	46089313	46089341	chr13:46089313-46089341:+:0.010175234260585395	4	3	0.708768	F	F	enriched	0.149496	0.685656	distintron;ENSG00000136152.10	distintron||ENSG00000136152.10	ENSG00000136152.10	COG3	distintron|28
chr13	45945561	45945586	chr13:45945561-45945586:+:0.017996839053501166	4	3	0.708768	F	F	enriched	0.149496	0.685656	noncoding_distintron;ENSG00000170919.11||noncoding_distintron;lncRNA|TPT1-AS1	noncoding_distintron||ENSG00000170919.11||lncRNA|TPT1-AS1	ENSG00000170919.11||lncRNA|TPT1-AS1	TPT1-AS1	noncoding_distintron|25
chr13	28800976	28801000	chr13:28800976-28801000:+:0.011814562967133837	4	3	0.708768	F	F	enriched	0.149496	0.685656	distintron;ENSG00000152520.9	distintron||ENSG00000152520.9	ENSG00000152520.9	PAN3	distintron|24
chr13	24206161	24206184	chr13:24206161-24206184:+:0.01932661360316091	4	3	0.708768	F	F	enriched	0.149496	0.685656	distintron;ENSG00000127863.11	distintron||ENSG00000127863.11	ENSG00000127863.11	TNFRSF19	distintron|23
chr13	49604320	49604342	chr13:49604320-49604342:+:0.010632914202553865	4	3	0.708768	F	F	enriched	0.149496	0.685656	distintron;ENSG00000102531.12	distintron||ENSG00000102531.12	ENSG00000102531.12	FNDC3A	distintron|22
chr13	20566125	20566147	chr13:20566125-20566147:+:0.007334837963949184	4	3	0.708768	F	F	enriched	0.149496	0.685656	distintron;ENSG00000121741.12	distintron||ENSG00000121741.12	ENSG00000121741.12	ZMYM2	distintron|22
chr13	114160761	114160781	chr13:114160761-114160781:+:0.02028322640069557	4	3	0.708768	F	F	enriched	0.149496	0.685656	distintron;ENSG00000150403.13	distintron||ENSG00000150403.13	ENSG00000150403.13	TMCO3	distintron|20
chr13	20613112	20613129	chr13:20613112-20613129:+:0.007014289779250236	4	3	0.708768	F	F	enriched	0.149496	0.685656	distintron;ENSG00000121741.12	distintron||ENSG00000121741.12	ENSG00000121741.12	ZMYM2	distintron|17
chr13	47266761	47266777	chr13:47266761-47266777:+:0.005408184393101437	4	3	0.708768	F	F	enriched	0.149496	0.685656	CDS;ENSG00000136141.10	CDS||ENSG00000136141.10	ENSG00000136141.10	LRCH1	CDS|16
chr13	40268847	40268855	chr13:40268847-40268855:+:0.004445861549374785	4	3	0.708768	F	F	enriched	0.149496	0.685656	CDS;ENSG00000133103.12	CDS||ENSG00000133103.12	ENSG00000133103.12	COG6	CDS|8
chr13	93957541	93957545	chr13:93957541-93957545:+:0.004465504785680463	4	3	0.708768	F	F	enriched	0.149496	0.685656	distintron;ENSG00000183098.6	distintron||ENSG00000183098.6	ENSG00000183098.6	GPC6	distintron|4
chr13	21205154	21205156	chr13:21205154-21205156:+:0.003982045575189172	4	3	0.708768	F	F	enriched	0.149496	0.685656	CDS;ENSG00000032742.13	CDS||ENSG00000032742.13	ENSG00000032742.13	IFT88	CDS|2
chr13	113347794	113347917	chr13:113347794-113347917:+:0.0024967781252568017	8	7	0.71602	0.132334	C	enriched	0.145075	0.463264	distintron;ENSG00000068650.14	distintron||ENSG00000068650.14	ENSG00000068650.14	ATP11A	distintron|123
chr13	24158785	24158863	chr13:24158785-24158863:+:0.0027661719205119787	8	7	0.71602	0.132334	C	enriched	0.145075	0.463264	distintron;ENSG00000127863.11	distintron||ENSG00000127863.11	ENSG00000127863.11	TNFRSF19	distintron|78
chr13	53204920	53204987	chr13:53204920-53204987:+:5.200804497139824e-05	8	7	0.71602	0.132334	C	enriched	0.145075	0.463264	noncoding_distintron;lncRNA|lnc-HNRNPA1L2-2||noncoding_distintron;ENSG00000250299.1||distintron;ENSG00000139675.10	distintron||ENSG00000139675.10	ENSG00000139675.10	HNRNPA1L2	distintron|67
chr13	33242317	33242371	chr13:33242317-33242371:+:5.4447550392415335e-05	8	7	0.71602	0.132334	C	enriched	0.145075	0.463264	proxintron;ENSG00000083642.14	proxintron||ENSG00000083642.14	ENSG00000083642.14	PDS5B	proxintron|54
chr13	49744073	49744122	chr13:49744073-49744122:+:5.7303944144915125e-05	8	7	0.71602	0.132334	C	enriched	0.145075	0.463264	distintron;ENSG00000102531.12	distintron||ENSG00000102531.12	ENSG00000102531.12	FNDC3A	distintron|49
chr13	21205294	21205343	chr13:21205294-21205343:+:1.1570612246444453e-05	8	7	0.71602	0.132334	C	enriched	0.145075	0.463264	5ss;ENSG00000032742.13	5ss||ENSG00000032742.13	ENSG00000032742.13	IFT88	5ss|48||proxintron|1
chr13	115048291	115048330	chr13:115048291-115048330:+:0.0005848621092133734	8	7	0.71602	0.132334	C	enriched	0.145075	0.463264	CDS;ENSG00000169062.10	CDS||ENSG00000169062.10	ENSG00000169062.10	UPF3A	3ss|20||CDS|19
chr13	25889583	25889613	chr13:25889583-25889613:+:4.6015851499612274e-05	8	7	0.71602	0.132334	C	enriched	0.145075	0.463264	CDS;ENSG00000139496.11	CDS||ENSG00000139496.11	ENSG00000139496.11	NUPL1	CDS|23||5ss|7
chr13	111064079	111064108	chr13:111064079-111064108:+:7.315475243631083e-05	8	7	0.71602	0.132334	C	enriched	0.145075	0.463264	distintron;ENSG00000134871.13	distintron||ENSG00000134871.13	ENSG00000134871.13	COL4A2	distintron|29
chr13	37583323	37583435	chr13:37583323-37583435:+:7.652451895881989e-09	16	16	0.72351	0.125157	C	enriched	0.140555	0.270618	CDS;ENSG00000120699.8	CDS||ENSG00000120699.8	ENSG00000120699.8	EXOSC8	CDS|112
chr13	77575554	77575641	chr13:77575554-77575641:+:4.867372404270347e-22	36	39	0.7267	0.122162	C	enriched	0.138645	0.155141	noncoding_distintron;lncRNA|lnc-CLN5-5||3utr;ENSG00000102805.9	3utr||ENSG00000102805.9	ENSG00000102805.9	CLN5	3utr|87
chr13	49617983	49618090	chr13:49617983-49618090:+:0.002557511404949689	7	6	0.73487	0.114689	C	enriched	0.133789	0.493011	distintron;ENSG00000102531.12	distintron||ENSG00000102531.12	ENSG00000102531.12	FNDC3A	distintron|107
chr13	27248029	27248133	chr13:27248029-27248133:+:0.00011595795902680066	7	6	0.73487	0.114689	C	enriched	0.133789	0.493011	distintron;ENSG00000132970.8	distintron||ENSG00000132970.8	ENSG00000132970.8	WASF3	distintron|104
chr13	50656465	50656559	chr13:50656465-50656559:+:4.938625212321802e-05	7	6	0.73487	0.114689	C	enriched	0.133789	0.493011	5utr;ENSG00000176124.7||noncoding_exon;lncRNA|DLEU1	5utr||ENSG00000176124.7	ENSG00000176124.7	DLEU1	5utr|94
chr13	98874442	98874518	chr13:98874442-98874518:+:0.0006809396876047121	7	6	0.73487	0.114689	C	enriched	0.133789	0.493011	distintron;ENSG00000152767.11	distintron||ENSG00000152767.11	ENSG00000152767.11	FARP1	distintron|76
chr13	94400144	94400219	chr13:94400144-94400219:+:0.0004210226191927039	7	6	0.73487	0.114689	C	enriched	0.133789	0.493011	distintron;ENSG00000183098.6	distintron||ENSG00000183098.6	ENSG00000183098.6	GPC6	distintron|75
chr13	45916544	45916610	chr13:45916544-45916610:+:0.0023065761922504767	7	6	0.73487	0.114689	C	enriched	0.133789	0.493011	noncoding_distintron;lncRNA|TPT1-AS1||noncoding_distintron;ENSG00000170919.11	noncoding_distintron||lncRNA|TPT1-AS1||ENSG00000170919.11	lncRNA|TPT1-AS1||ENSG00000170919.11	TPT1-AS1	noncoding_distintron|66
chr13	45784770	45784830	chr13:45784770-45784830:+:0.0003165113663206347	7	6	0.73487	0.114689	C	enriched	0.133789	0.493011	distintron;ENSG00000188342.7	distintron||ENSG00000188342.7	ENSG00000188342.7	GTF2F2	distintron|60
chr13	20594833	20594889	chr13:20594833-20594889:+:0.004706427545363121	7	6	0.73487	0.114689	C	enriched	0.133789	0.493011	distintron;ENSG00000121741.12	distintron||ENSG00000121741.12	ENSG00000121741.12	ZMYM2	distintron|56
chr13	20533377	20533433	chr13:20533377-20533433:+:0.004706427545363121	7	6	0.73487	0.114689	C	enriched	0.133789	0.493011	proxintron;ENSG00000121741.12	proxintron||ENSG00000121741.12	ENSG00000121741.12	ZMYM2	proxintron|56
chr13	111817056	111817100	chr13:111817056-111817100:+:0.00020540849645256907	7	6	0.73487	0.114689	C	enriched	0.133789	0.493011	distintron;ENSG00000102606.13	distintron||ENSG00000102606.13	ENSG00000102606.13	ARHGEF7	distintron|44
chr13	113871993	113872031	chr13:113871993-113872031:+:0.00042022849901081984	7	6	0.73487	0.114689	C	enriched	0.133789	0.493011	distintron;ENSG00000139842.10	distintron||ENSG00000139842.10	ENSG00000139842.10	CUL4A	distintron|38
chr13	21166493	21166528	chr13:21166493-21166528:+:4.7637631826924606e-05	7	6	0.73487	0.114689	C	enriched	0.133789	0.493011	CDS;ENSG00000032742.13	CDS||ENSG00000032742.13	ENSG00000032742.13	IFT88	CDS|35
chr13	25901610	25901637	chr13:25901610-25901637:+:0.0001336633558024318	7	6	0.73487	0.114689	C	enriched	0.133789	0.493011	CDS;ENSG00000139496.11	CDS||ENSG00000139496.11	ENSG00000139496.11	NUPL1	CDS|27
chr13	111039141	111039167	chr13:111039141-111039167:+:0.0007014295667201237	7	6	0.73487	0.114689	C	enriched	0.133789	0.493011	distintron;ENSG00000134871.13	distintron||ENSG00000134871.13	ENSG00000134871.13	COL4A2	distintron|26
chr13	100497853	100497876	chr13:100497853-100497876:+:1.3718088366964182e-05	7	6	0.73487	0.114689	C	enriched	0.133789	0.493011	distintron;ENSG00000125246.11	distintron||ENSG00000125246.11	ENSG00000125246.11	CLYBL	distintron|23
chr13	28009570	28009585	chr13:28009570-28009585:+:5.1330229492504344e-05	7	6	0.73487	0.114689	C	enriched	0.133789	0.493011	CDS;ENSG00000122034.8	CDS||ENSG00000122034.8	ENSG00000122034.8	GTF3A	CDS|15
chr13	20221043	20221053	chr13:20221043-20221053:+:2.2946578807981416e-05	7	6	0.73487	0.114689	C	enriched	0.133789	0.493011	CDS;ENSG00000196199.9	CDS||ENSG00000196199.9	ENSG00000196199.9	MPHOSPH8	CDS|10
chr13	73396113	73396121	chr13:73396113-73396121:+:1.4863175169011842e-05	7	6	0.73487	0.114689	C	enriched	0.133789	0.493011	CDS;ENSG00000083535.11	CDS||ENSG00000083535.11	ENSG00000083535.11	PIBF1	CDS|8
chr13	73366678	73366686	chr13:73366678-73366686:+:1.4863175169011842e-05	7	6	0.73487	0.114689	C	enriched	0.133789	0.493011	CDS;ENSG00000083535.11	CDS||ENSG00000083535.11	ENSG00000083535.11	PIBF1	CDS|8
chr13	94081970	94082044	chr13:94081970-94082044:+:0.008740215320537576	5	4	0.740183	F	F	enriched	0.130661	0.592547	distintron;ENSG00000183098.6	distintron||ENSG00000183098.6	ENSG00000183098.6	GPC6	distintron|74
chr13	94528870	94528938	chr13:94528870-94528938:+:0.007462468084652615	5	4	0.740183	F	F	enriched	0.130661	0.592547	distintron;ENSG00000183098.6	distintron||ENSG00000183098.6	ENSG00000183098.6	GPC6	distintron|68
chr13	97988840	97988907	chr13:97988840-97988907:+:0.0099071310601047	5	4	0.740183	F	F	enriched	0.130661	0.592547	distintron;ENSG00000139793.14	distintron||ENSG00000139793.14	ENSG00000139793.14	MBNL2	distintron|67
chr13	42649664	42649731	chr13:42649664-42649731:+:0.004349629862932968	5	4	0.740183	F	F	enriched	0.130661	0.592547	distintron;ENSG00000102780.12	distintron||ENSG00000102780.12	ENSG00000102780.12	DGKH	distintron|67
chr13	94322413	94322478	chr13:94322413-94322478:+:0.006876831339391547	5	4	0.740183	F	F	enriched	0.130661	0.592547	distintron;ENSG00000183098.6	distintron||ENSG00000183098.6	ENSG00000183098.6	GPC6	distintron|65
chr13	92000479	92000543	chr13:92000479-92000543:+:0.013344066624663045	5	4	0.740183	F	F	enriched	0.130661	0.592547	noncoding_exon;lncRNA|MIR17HG||noncoding_proxintron;ENSG00000215417.6	noncoding_exon||lncRNA|MIR17HG	lncRNA|MIR17HG	MIR17HG	noncoding_exon|64
chr13	52317164	52317228	chr13:52317164-52317228:+:0.008080132318021115	5	4	0.740183	F	F	enriched	0.130661	0.592547	distintron;ENSG00000139668.7	distintron||ENSG00000139668.7	ENSG00000139668.7	WDFY2	distintron|64
chr13	94789449	94789511	chr13:94789449-94789511:+:0.006325188885986304	5	4	0.740183	F	F	enriched	0.130661	0.592547	distintron;ENSG00000183098.6	distintron||ENSG00000183098.6	ENSG00000183098.6	GPC6	distintron|62
chr13	94360773	94360835	chr13:94360773-94360835:+:0.006325188885986304	5	4	0.740183	F	F	enriched	0.130661	0.592547	distintron;ENSG00000183098.6	distintron||ENSG00000183098.6	ENSG00000183098.6	GPC6	distintron|62
chr13	94707055	94707116	chr13:94707055-94707116:+:0.006148666646934242	5	4	0.740183	F	F	enriched	0.130661	0.592547	distintron;ENSG00000183098.6	distintron||ENSG00000183098.6	ENSG00000183098.6	GPC6	distintron|61
chr13	94740108	94740168	chr13:94740108-94740168:+:0.005975753506981966	5	4	0.740183	F	F	enriched	0.130661	0.592547	distintron;ENSG00000183098.6	distintron||ENSG00000183098.6	ENSG00000183098.6	GPC6	distintron|60
chr13	100928922	100928981	chr13:100928922-100928981:+:0.002687168135052441	5	4	0.740183	F	F	enriched	0.130661	0.592547	distintron;ENSG00000175198.10	distintron||ENSG00000175198.10	ENSG00000175198.10	PCCA	distintron|59
chr13	24867773	24867832	chr13:24867773-24867832:+:0.008432110895400712	5	4	0.740183	F	F	enriched	0.130661	0.592547	noncoding_distintron;ENSG00000273167.1||distintron;ENSG00000182957.11	distintron||ENSG00000182957.11	ENSG00000182957.11	SPATA13	distintron|59
chr13	94069834	94069892	chr13:94069834-94069892:+:0.005367678479963035	5	4	0.740183	F	F	enriched	0.130661	0.592547	distintron;ENSG00000183098.6	distintron||ENSG00000183098.6	ENSG00000183098.6	GPC6	distintron|58
chr13	48998501	48998559	chr13:48998501-48998559:+:0.004905733560860054	5	4	0.740183	F	F	enriched	0.130661	0.592547	distintron;ENSG00000139687.9	distintron||ENSG00000139687.9	ENSG00000139687.9	RB1	distintron|58
chr13	40301111	40301169	chr13:40301111-40301169:+:0.0023434147315039722	5	4	0.740183	F	F	enriched	0.130661	0.592547	proxintron;ENSG00000133103.12	proxintron||ENSG00000133103.12	ENSG00000133103.12	COG6	proxintron|58
chr13	98878589	98878646	chr13:98878589-98878646:+:0.00685305782481754	5	4	0.740183	F	F	enriched	0.130661	0.592547	distintron;ENSG00000152767.11	distintron||ENSG00000152767.11	ENSG00000152767.11	FARP1	distintron|57
chr13	28809210	28809267	chr13:28809210-28809267:+:0.0073019584744606555	5	4	0.740183	F	F	enriched	0.130661	0.592547	distintron;ENSG00000152520.9	distintron||ENSG00000152520.9	ENSG00000152520.9	PAN3	distintron|57
chr13	94330680	94330736	chr13:94330680-94330736:+:0.005319346506622931	5	4	0.740183	F	F	enriched	0.130661	0.592547	distintron;ENSG00000183098.6	distintron||ENSG00000183098.6	ENSG00000183098.6	GPC6	distintron|56
chr13	94578633	94578688	chr13:94578633-94578688:+:0.0051638443120323105	5	4	0.740183	F	F	enriched	0.130661	0.592547	distintron;ENSG00000183098.6	distintron||ENSG00000183098.6	ENSG00000183098.6	GPC6	distintron|55
chr13	34405624	34405679	chr13:34405624-34405679:+:0.002026323174041315	5	4	0.740183	F	F	enriched	0.130661	0.592547	proxintron;ENSG00000133119.8	proxintron||ENSG00000133119.8	ENSG00000133119.8	RFC3	proxintron|55
chr13	41908831	41908885	chr13:41908831-41908885:+:0.005108766850969649	5	4	0.740183	F	F	enriched	0.130661	0.592547	distintron;ENSG00000172766.14	distintron||ENSG00000172766.14	ENSG00000172766.14	NAA16	distintron|54
chr13	100955557	100955609	chr13:100955557-100955609:+:0.0023120990353748365	5	4	0.740183	F	F	enriched	0.130661	0.592547	proxintron;ENSG00000175198.10	proxintron||ENSG00000175198.10	ENSG00000175198.10	PCCA	proxintron|52
chr13	21875822	21875874	chr13:21875822-21875874:+:0.001705339096106696	5	4	0.740183	F	F	enriched	0.130661	0.592547	noncoding_5ss;ENSG00000233325.3||noncoding_5ss;lncRNA|lnc-MRPL57-5	noncoding_5ss||lncRNA|lnc-MRPL57-5||ENSG00000233325.3	lncRNA|lnc-MRPL57-5||ENSG00000233325.3	MIPEPP3|lnc-MRPL57-5	noncoding_5ss|36||noncoding_proxintron|16
chr13	94794604	94794655	chr13:94794604-94794655:+:0.0033792591734624015	5	4	0.740183	F	F	enriched	0.130661	0.592547	distintron;ENSG00000183098.6	distintron||ENSG00000183098.6	ENSG00000183098.6	GPC6	distintron|51
chr13	33213075	33213125	chr13:33213075-33213125:+:0.0059096214447378675	5	4	0.740183	F	F	enriched	0.130661	0.592547	distintron;ENSG00000083642.14	distintron||ENSG00000083642.14	ENSG00000083642.14	PDS5B	distintron|50
[truncated: 283,452+ more rows]

## Sheet: YTHDF2_eCLIP_Rep2
Chr	Start	End	chr:position:strand:CLIPper_pvalue	IP_readnumber	Input_readnumber	IPvsInput_p-value	IPvsInput_ChiSquareValue	ChiSquare_or_FisherExactTest	Enriched_or_depleted	-log10(p-value)	log2(fold-enrichment)	All overlapping annotations	Primary annotation	ENSid	gene name	Annotation|BasesOverlapped
[truncated: 252,024+ more rows]
