# Supplementary material for: Rewired m6A epitranscriptomic networks link mutant p53 to neoplastic transformation
Source: Nat Commun. 2023 Mar 27;14:1694. doi: 10.1038/s41467-023-37398-9 (PMC10042811; doi:10.1038/s41467-023-37398-9)
Supplement: Supplementary file 9 — Supplementary Data 6 [file 41467_2023_37398_MOESM9_ESM.xlsx]

## Sheet: Sheet1
Supplementary Data 6: shRNA sequences and primers used for RT-qPCR, and ChIP-PCR
Primer Name	qPCR Primer Sequence
CDKN2B-F	GAATGCGCGAGGAGAACAA
CDKN2B-R	CATCATCATGACCTGGATCGC
SPOCK2-F	CCCGGCAATTTCATGGAGGA
SPOCK2-R	GCGGTTCCAGTGCTTGATCT
GAPDH-F	GCCATCACGCCACAGTTTC
GAPDH-R	ACAACTTTGGTATCGTGGAAGG
YTHDF2-F	TCTGTGCTACCCAACTTCAGT
YTHDF2-R	CCTTAGGTGGAGCCATGATTG
SVIL-F	GACACCCCTCGATACATGAGA
SVIL-R	CGGAGGTTTCTGTGCAGTATT
MLL1-F	AAGAGCAGGTAAACTCTCTCCTC
MLL1-R	TTCCTCTCCGTCGTACAATTTG
p53-F	CAGCACATGACGGAGGTTGT
p53-R	TCATCCAAATACTCCACACGC
ALDH1L1-F	AGATTGCAGTGATTGGACAGAG
ALDH1L1-R	CCAAAGCCTGGTATTTTGCCA
SLC1A3-F	AGCAGGGAGTCCGTAAACG
SLC1A3-R	AGCATTCCGAAACAGGTAACTTT
YTHDF2-upstream-F	TCATCGCTTTATCACCCAGGCTG
YTHDF2-upstream-R	GCGGTGGCTCACGCCTGTAATCC
YTHDF2-ChIP qPCR-F	TCCCAAACCCCCTAGGCCTTAATC
YTHDF2-ChIP qPCR-R	CTCAGGCTCCGGCTCCGACTCGG
p21-ChIP qPCR-F	ATGCTGCTCCACCGCACTCTGG
p21-ChIP qPCR-R	TCCAGCCCTGTCGCAAGGATC
p21-upstream-F	TCTTAAATTGGACAGTTGAAGTT
p21-upstream-R	GGTGGGAGAATCGCTTGAACCTA
EMSA-YTHDF2-promoter-F	GGCATTGAGCTCTTGGGCTA
EMSA-YTHDF2-promoter-R	TTTTGTCCCTGACACTCGGG
shRNA Name	shRNA Sequence
shp53-1	GAGGGATGTTTGGGAGATGTAC
shp53-2	CTACTTCCTGAAAACAACG
shSVIL-1	CCGAGTATTTATCCCGCTATA
shSVIL-2	CAAACCATTGAAGAAGGAATT
shMLL1-1	CGCGGTATTATCCTAATTTAA
shMLL1 -2	GATTATGACCCTCCAATTAAA
shYTHDF2-1	GGACGTTCCCAATAGCCAACT
shYTHDF2-2	AAGGACGTTCCCAATAGCCAA
shCDKN2B-1	AGCGGATTTCCAGGGATATTT
shCDKN2B-2	TGTCGCACCTTCTCCACTAGT
shSPOCK2-1	CGAAGTGGAGGATGACTATAT
shSPOCK2-2	GTGTGGCATGCGCTGACAAAT
