# Supplementary material for: Rewired m6A epitranscriptomic networks link mutant p53 to neoplastic transformation
Source: Nat Commun. 2023 Mar 27;14:1694. doi: 10.1038/s41467-023-37398-9 (PMC10042811; doi:10.1038/s41467-023-37398-9)
Supplement: Supplementary file 11 — Source Data [file 41467_2023_37398_MOESM11_ESM.xlsx]

## Sheet: Fig1b
		m6A relative intensity
		WT1-H	WT1-G	LFS3-C	LFS3-A	LFS3-B
		0.934	0.892	0.341	0.207	0.302
		1.066	0.995	0.405	0.39	0.454

## Sheet: Fig1c
		m6A relative intensity							p53 mRNA
		shCtrl	shp53-1	shp53-2					shCtrl	shp53-1	shp53-2
		1.038	2.042	1.804					1.02	0.38	0.38
		0.962	1.863	1.901					0.98	0.32	0.31

## Sheet: Fig.1d
		gene FPKM	WT		LFS			multiple t test (WT vs LFS)	Discovery?	P value	q value
		METTL3	38.35	35.83	31.32	30.98		METTL3	No	0.0428886	0.164607
		METTL14	4.18	5.05	4.19	5.69		METTL14	No	0.743791	0.892084
		WTAP	61.97	61.33	65.61	62.75		WTAP	No	0.226394	0.417287
		VIRMA	9.21	10.31	10.09	10.2		VIRMA	No	0.558164	0.714078
		ZC3H13	15.72	14.22	15.6	14.76		ZC3H13	No	0.829774	0.911668
		HAKAI	5.68	6.7	7.26	7.95		HAKAI	No	0.148343	0.406673
		RBM15	1.06	1.3	2.9	2.95		RBM15	No	0.00489806	0.0313312
		RBM15B	16.87	15.42	19.86	20.79		RBM15B	No	0.0399325	0.164607
		METTL16	8.21	10.18	9.81	8.93		METTL16	No	0.886043	0.911668
		FTO	23.34	23.56	18.11	17.78		FTO	No	0.00129512	0.0124267
		ALKBH5)	23.88	28.43	29.64	30.29		ALKBH5)	No	0.239195	0.417287
		YTHDF1	23.9	19.36	21.91	20.7		YTHDF1	No	0.902642	0.911668
		YTHDF2	23.69	23.33	45.32	45.67		YTHDF2	Yes	0.000130369	0.00250178
		YTHDF3	18.07	15.81	17.6	18.09		YTHDF3	No	0.515764	0.706965
		YTHDC1	16.67	16.63	17.6	19.46		YTHDC1	No	0.18067	0.417287
		YTHDC2	7.31	6.51	7.97	8.06		YTHDC2	No	0.111029	0.355108
		HNRNPA2B1	213.38	264.27	298.17	257.34		HNRNPA2B1	No	0.355094	0.567855
		HNRNPC/G	167.35	208.18	210.92	199.8		HNRNPC/G	No	0.493122	0.706965
		IGF2BP1-3	3.12	3.65	3.73	3.08		IGF2BP1-3	No	0.966295	0.92716
		FMR1	8.29	12.4	14.28	13.99		FMR1	No	0.207179	0.417287

## Sheet: Fig.1f
	YTHDF2 mRNA	shCtrl			shp53-1			shp53-2				p53 mRNA	shCtrl			shp53-1			shp53-2
	WT1-H	0.98	1.07	0.95	1.23	1.35	1.12	1.12	0.95	1.05		WT1-H	1.03	0.97	0.99	0.34	0.32	0.36	0.35	0.37	0.31
	WT1-G	1.11	1.09	0.84	1.27	0.87	0.97	1.18	1.25	1.11		WT1-G	1.06	1.03	0.98	0.27	0.25	0.22	0.34	0.45	0.27
	LFS3-A	2.37	2.15	1.98	1.32	1.09	1.13	1.18	1.1	1.12		LFS3-A	1.41	1.34	1.25	0.31	0.38	0.4	0.3	0.34	0.38
	LFS3-B	2.53	1.99	2.35	1.24	1.03	1.15	1.16	1.25	1.14		LFS3-B	1.06	1.16	1.47	0.26	0.28	0.27	0.31	0.33	0.35
			Bonferroni's multiple comparisons test	Significant?	Summary	Adjusted P Value								Bonferroni's multiple comparisons test	Significant?	Summary	Adjusted P Value
			WT-1H											WT-1H
			shCtrl vs. shp53-1	No	ns	0.1097								shCtrl vs. shp53-1	Yes	***	<0.0001
			shCtrl vs. shp53-2	No	ns	>0.9999								shCtrl vs. shp53-2	Yes	***	<0.0001
			WT-1G											WT-1G
			shCtrl vs. shp53-1	No	ns	>0.9999								shCtrl vs. shp53-1	Yes	***	<0.0001
			shCtrl vs. shp53-2	No	ns	0.3245								shCtrl vs. shp53-2	Yes	***	<0.0001
			LFS-3A											LFS-3A
			shCtrl vs. shp53-1	Yes	***	<0.0001								shCtrl vs. shp53-1	Yes	***	<0.0001
			shCtrl vs. shp53-2	Yes	***	<0.0001								shCtrl vs. shp53-2	Yes	***	<0.0001
			LFS-3B											LFS-3B
			shCtrl vs. shp53-1	Yes	***	<0.0001								shCtrl vs. shp53-1	Yes	***	<0.0001
			shCtrl vs. shp53-2	Yes	***	<0.0001								shCtrl vs. shp53-2	Yes	***	<0.0001

## Sheet: Fig.1h
	YTHDF2 mRNA	WT1-G			WT1-J			WT1-H
	vector	0.98	1.05	0.97	1.05	1.12	1.07	0.98	0.87	0.89
	p53	0.97	1	0.95	0.98	1.03	0.97	0.91	0.93	0.92
	p53(R175H)	1.83	1.92	1.95	2.12	2.15	2.17	2.3	2.11	2.32
	p53(G245D)	2.28	2.3	2.32	1.91	2.04	2.06	2.32	2.31	2.35
		Bonferroni's multiple comparisons test	Significant?	Summary	Adjusted P Value
		WT1-G
		vector vs. p53	No	ns	0.8669
		vector vs. p53(R175H)	Yes	***	<0.0001
		vector vs. p53(G245D)	Yes	***	<0.0001
		WT1-J
		vector vs. p53	No	ns	0.1311
		vector vs. p53(R175H)	Yes	***	<0.0001
		vector vs. p53(G245D)	Yes	***	<0.0001
		WT1-H
		vector vs. p53	No	ns	0.9972
		vector vs. p53(R175H)	Yes	***	<0.0001
		vector vs. p53(G245D)	Yes	***	<0.0001

## Sheet: Fig.2a
	Organoids diameter (mm)
	D4						D30
	shCtrl				shYTHDF2		shCtrl				shYTHDF2
	WT1-G	WT1-H	LFS3-A	LFS3-B	LFS3-A	LFS3-B	WT1-G	WT1-H	LFS3-A	LFS3-B	LFS3-A	LFS3-B				Bonferroni's multiple comparisons test	Significant?	Summary	Adjusted P Value
	0.58	0.64	0.79	0.81	0.76	0.82	1.2	1.41	2.3	1.67	1.1	1.3
	0.62	0.56	0.85	0.8	0.82	0.78	1.21	1.18	2.1	2.1	1.2	1.45
	0.61	0.61	0.82	0.79	0.78	0.77	0.95	1.19	1.9	1.94	1.45	1.7				WT1-G D30 vs. LFS3-A D30	Yes	***	<0.0001
	0.59	0.66	0.82	0.83	0.85	0.83	1.32	1.29	1.87	1.63	1.93	1.23				WT1-G D30 vs. LFS3-B D30	Yes	***	<0.0001
	0.53	0.58	0.79	0.76	0.81	0.79	1.19	0.99	1.65	1.06	1.53	0.99
	0.69	0.66	0.85	0.82	0.8	0.81	0.98	1.11	1.82	1.9	1.23	1.07				WT1-H D30 vs. LFS3-A D30	Yes	***	<0.0001
	0.64	0.61	0.74	0.76	0.76	0.85	1.24	0.97	1.78	2.1	1.1	1.3				WT1-H D30 vs. LFS3-B D30	Yes	***	<0.0001
	0.57	0.52	0.76	0.87	0.78	0.75	1.25	1.34	1.9	1.86	1.3	1.8
	0.64	0.54	0.82	0.82	0.81	0.75	1.08	1.42	2.2	1.32	1.4	1.87				LFS3-A D30 vs. LFS3-A YTHDF2 D30	Yes	***	<0.0001
	0.65	0.64	0.87	0.62	0.76	0.67	1.18	1.45	2.3	1.57	1.34	0.93
	0.68	0.63	0.79	0.82	0.7	0.56	1.26	1.16	1.87	1.4	1.42	1.45				LFS3-B D30 vs. LFS3-B YTHDF2 D30	Yes	**	0.0027
	0.64	0.64	0.63	0.88	0.68	0.83	1.29	1.19	1.9	2.04	1.34	1.42
	0.56	0.57	0.65	0.63	0.79	0.86	1.22	1.31	1.3	2.2	1.89	1.74
	0.59	0.59	0.8	0.75	0.83	0.75	1.01	1.29	1.69	1.89	1.4	1.38
	0.58	0.64	0.7	0.79	0.8	0.9	1.34	1.38	2	1.94	0.9	1.93
	0.62	0.55	0.6	0.89	0.77	0.7	1.35	1.37	1.72	1.77	1.87	1.99
	0.54	0.56	0.84	0.81	0.78	0.89	1.29	1.28	1.59	2.2	1.6	1.4
	0.59	0.58	0.77	0.8	0.7	0.72	1.04	1.39	1.94	1.09	1.92	1.29
	0.52	0.57	0.78	0.71	0.9	0.78	1.02	1.35	2.12	2.3	1.4	1.46

## Sheet: Fig.2b
		colony numbers
		shCtrl				shYTHDF2
		WT1-G	WT1-H	LFS3-A	LFS3-B	WT1-G	WT1-H	LFS3-A	LFS3-B
		0	0	33	47	0	0	8	14
		0	0	46	42	0	0	15	5
		0	0	37	39	0	0	9	4
		0	0	47	52	0	0	6	3
		0	0	19	30	0	0	4	10
			Bonferroni's multiple comparisons test	Significant?	Summary	Adjusted P Value
			shCtrl vs shYTHDF2
			WT1-G	No	ns	>0.9999
			WT1-H	No	ns	>0.9999
			LFS3-A	Yes	***	<0.0001
			LFS3-B	Yes	***	<0.0001

## Sheet: Fig.2c-d
		% hNuclei/DAPI					WT1-G/shCtrl vs LFS3-A/shCtrl				LFS3-A/shCtrl vs LFS3-A/shYTHDF2
		WT1-G/shCtrl	LFS3-A/shCtrl	LFS3-A/shYTHDF2			Unpaired t test				Unpaired t test
		68	97	10			P value	0.0291			P value	<0.0001
		85	90	3			P value summary	*			P value summary	***
		76	93	20			Significantly different (P < 0.05)?	Yes			Significantly different (P < 0.05)?	Yes
		82	84	8			One- or two-tailed P value?	Two-tailed			One- or two-tailed P value?	Two-tailed
		% Ki67/DAPI					WT1-G/shCtrl vs LFS3-A/shCtrl				LFS3-A/shCtrl vs LFS3-A/shYTHDF2
		WT1-G/shCtrl	LFS3-A/shCtrl	LFS3-A/shYTHDF2			Unpaired t test				Unpaired t test
		7	10	0			P value	0.0253			P value	0.003
		3	24	0			P value summary	*			P value summary	**
		8	11	0			Significantly different (P < 0.05)?	Yes			Significantly different (P < 0.05)?	Yes
		2	17	0			One- or two-tailed P value?	Two-tailed			One- or two-tailed P value?	Two-tailed
		% SOX2/DAPI					WT1-G/shCtrl vs LFS3-A/shCtrl				LFS3-A/shCtrl vs LFS3-A/shYTHDF2
		WT1-G/shCtrl	LFS3-A/shCtrl	LFS3-A/shYTHDF2			Unpaired t test				Unpaired t test
		60	72	14			P value	0.0383			P value	0.0002
		34	60	30			P value summary	*			P value summary	***
		40	79	7			Significantly different (P < 0.05)?	Yes			Significantly different (P < 0.05)?	Yes
		57	62	12			One- or two-tailed P value?	Two-tailed			One- or two-tailed P value?	Two-tailed

## Sheet: Fig.3c
	ChIP/input (%) of YTHDF2 promoter														ChIP/input (%) of p21 promoter
		peak_IgG			peak_p53			upstream_IgG			upstream_p53					peak_IgG			peak_p53
	WT1-H	0.00739	0.00638	0.00276	0.08395	0.07384	0.07299	0.01695	0.01948	0.01593	0.01248	0.00738	0.00439		WT1-H	0.00564	0.00494	0.00629	0.5738	0.49374	0.42748
	WT1-G	0.00857	0.00685	0.00995	0.07688	0.08678	0.07485	0.01395	0.00948	0.00995	0.00757	0.00719	0.00629		WT1-G	0.00748	0.00647	0.00474	0.5248	0.58374	0.43627
	WT1-J	0.00748	0.01039	0.01585	0.11139	0.10739	0.12132	0.01329	0.01019	0.0112	0.00375	0.00438	0.00374		WT1-J	0.00837	0.00625	0.00664	0.4928	0.6453	0.62837
	LFS3-A	0.00102	0.00928	0.00728	0.09483	0.08948	0.10194	0.00829	0.0064	0.00733	0.01294	0.01014	0.01039		LFS3-A	0.00348	0.00584	0.00484	0.16274	0.13392	0.13748
	LFS3-B	0.00754	0.00671	0.00236	0.08473	0.07284	0.10384	0.00473	0.00423	0.00428	0.02678	0.02493	0.02729		LFS3-B	0.00848	0.00785	0.00837	0.11293	0.11938	0.1082
	LFS3-C	0.00974	0.00767	0.00339	0.08348	0.09687	0.08049	0.00285	0.00429	0.00583	0.00894	0.00938	0.00944		LFS3-C	0.00795	0.0083	0.0093	0.1284	0.12938	0.10283
	LFS3-D	0.00273	0.00564	0.00722	0.07364	0.06584	0.07664	0.00488	0.00374	0.00474	0.00928	0.00894	0.00837		LFS3-D	0.00474	0.00464	0.00537	0.09483	0.09983	0.13948
				Bonferroni's multiple comparisons test	Significant?	Summary	Adjusted P Value										Bonferroni's multiple comparisons test	Significant?	Summary	Adjusted P Value
				WT1-H													peak_IgG - peak_p53
				peak_p53 vs. peak_IgG	Yes	***	<0.0001										WT1-H	Yes	***	<0.0001
				peak_p53 vs. upstream_IgG	Yes	***	<0.0001										WT1-G	Yes	***	<0.0001
				peak_p53 vs. upstream_p53	Yes	***	<0.0001										WT1-J	Yes	***	<0.0001
																	LFS3-A	Yes	***	0.0005
				WT1-G													LFS3-B	Yes	*	0.011
				peak_p53 vs. peak_IgG	Yes	***	<0.0001										LFS3-C	Yes	**	0.0063
				peak_p53 vs. upstream_IgG	Yes	***	<0.0001										LFS3-D	Yes	**	0.0099
				peak_p53 vs. upstream_p53	Yes	***	<0.0001
				WT1-J
				peak_p53 vs. peak_IgG	Yes	***	<0.0001
				peak_p53 vs. upstream_IgG	Yes	***	<0.0001
				peak_p53 vs. upstream_p53	Yes	***	<0.0001
				LFS3-A
				peak_p53 vs. peak_IgG	Yes	***	<0.0001
				peak_p53 vs. upstream_IgG	Yes	***	<0.0001
				peak_p53 vs. upstream_p53	Yes	***	<0.0001
				LFS3-B
				peak_p53 vs. peak_IgG	Yes	***	<0.0001
				peak_p53 vs. upstream_IgG	Yes	***	<0.0001
				peak_p53 vs. upstream_p53	Yes	***	<0.0001
				LFS3-C
				peak_p53 vs. peak_IgG	Yes	***	<0.0001
				peak_p53 vs. upstream_IgG	Yes	***	<0.0001
				peak_p53 vs. upstream_p53	Yes	***	<0.0001
				LFS3-D
				peak_p53 vs. peak_IgG	Yes	***	<0.0001
				peak_p53 vs. upstream_IgG	Yes	***	<0.0001
				peak_p53 vs. upstream_p53	Yes	***	<0.0001

## Sheet: Fig.3d
	ChIP/input (%) of YTHDF2 promoter
		peak			upstream
	vector	0.03372	0.02435	0.02342	0.02013	0.01805	0.02122
	WT	0.1235	0.114	0.10534	0.02887	0.03028	0.02726
	R175	0.05985	0.06845	0.05426	0.02193	0.01045	0.01563
	G245D	0.08349	0.09612	0.08815	0.01935	0.02094	0.02138
	R248W	0.09786	0.09078	0.10242	0.02636	0.02622	0.0224
	R273H	0.05559	0.07044	0.06478	0.01518	0.01804	0.0324
	R282W	0.05376	0.04643	0.05822	0.01779	0.02414	0.01372
		Bonferroni's multiple comparisons test	Significant?	Summary	Adjusted P Value
		peak
		vector vs. WT	Yes	***	<0.0001
		vector vs. R175	Yes	***	<0.0001
		vector vs. G245D	Yes	***	<0.0001
		vector vs. R248W	Yes	***	<0.0001
		vector vs. R273H	Yes	***	<0.0001
		vector vs. R282W	Yes	***	<0.0001
		upstream
		vector vs. WT	No	ns	0.4367
		vector vs. R175	No	ns	>0.9999
		vector vs. G245D	No	ns	>0.9999
		vector vs. R248W	No	ns	>0.9999
		vector vs. R273H	No	ns	>0.9999
		vector vs. R282W	No	ns	>0.9999

[truncated: 44 more sheets: Fig.3j, Fig.3k, Fig.3l, Fig.3m, Fig.4h, Fig.4j, Fig.4k, Fig.4l, Fig.4m, Fig.4n, Fig.4p, Fig.5h, Fig.5k, Fig.5l, Fig.6a, Fig.6b, Fig.6c, Fig.6d, Fig.6e, Fig.6f …]
